# Supplementary material for: The glucocorticoid receptor associates with the cohesin loader NIPBL to promote long-range gene regulation
Source: Sci Adv. 2022 Mar 30;8(13):eabj8360. doi: 10.1126/sciadv.abj8360 (PMC8967222; doi:10.1126/sciadv.abj8360)
Supplement: Supplementary file 2 — Tables S1 to S6 [file sciadv.abj8360_tables_s1_to_s6.zip]

Archive with 6 entries (6 files):
- sciadv.abj8360_table_s1.xlsx
- sciadv.abj8360_table_s2.xlsx
- sciadv.abj8360_table_s3.xlsx
- sciadv.abj8360_table_s4.xlsx
- sciadv.abj8360_table_s5.xlsx
- sciadv.abj8360_table_s6.xlsx
