# Supplementary material for: The glucocorticoid receptor associates with the cohesin loader NIPBL to promote long-range gene regulation
Source: Sci Adv. 2022 Mar 30;8(13):eabj8360. doi: 10.1126/sciadv.abj8360 (PMC8967222; doi:10.1126/sciadv.abj8360)
Supplement: Supplementary file 2 — Tables S1 to S6 [file sciadv.abj8360_tables_s1_to_s6.zip › sciadv.abj8360_table_s1.xlsx]

## Sheet: Sheet1
# Peptides	NT_2	NT_3	NT_4	1h_2	1h_3	1h_4	Ratio average 1H/NT	Log2 Ratio average 1H/NT	UNIPROT	gene	Protein name
2	71986	196325	182785	6225168	91430	4665381	24.3451	4.60556	Q9JII6	Akr1a1	Alcohol dehydrogenase [NADP(+)]
4	563124	664154	196330	30522868	839893	499127	22.3811	4.48421	Q61753	Phgdh	D-3-phosphoglycerate dehydrogenase
1	59577	41507	70457	809394	724895	108213	9.57498	3.25927	Q61687	Atrx	Transcriptional regulator ATRX
1	51051	394930	60476	2614613	850708	1342265	9.49258	3.2468	Q3U9G9	Lbr	Lamin-B receptor
2	56892	59747	61670	1131758	250915	66299	8.12619	3.02258	Q9CSH3	Dis3	Exosome complex exonuclease RRP44
2	68187	45520	52367	595754	642993	108610	8.11299	3.02023	P97351	Rps3a	40S ribosomal protein S3a
2	72852	466691	76168	2198436	2565873	113053	7.92151	2.98578	Q922K7	Nop2	Probable 28S rRNA (cytosine-C(5))-methyltransferase
2	56864	59094	64745	796325	437204	90008	7.32438	2.87271	P97452	Bop1	Ribosome biogenesis protein BOP1
1	50070	41601	52236	786691	138333	97148	7.103	2.82843	Q61699	Hsph1	Heat shock protein 105 kDa
4	618249	226083	60253	2894110	1230247	1923029	6.68526	2.74098	Q9Z277	Baz1b	Tyrosine-protein kinase BAZ1B
1	71577	84890	73151	559809	740310	112405	6.15163	2.62097	Q9CPP0	Npm3	Nucleoplasmin-3
1	49329	307632	58838	1226555	930125	79944	5.3791	2.42736	Q9JKX4	Aatf	Protein AATF
2	70499	87983	71427	504694	639093	73540	5.29482	2.40458	Q924W5	Smc6	Structural maintenance of chromosomes protein 6
2	56437	42585	57931	68133	423140	338958	5.28968	2.40318	P63242	Eif5a	Eukaryotic translation initiation factor 5A-1
4	68037	1559121	64860	4865148	3142670	765521	5.18513	2.37438	P54276	Msh6	DNA mismatch repair protein Msh6
9	12809766	16108187	21973969	191998086	20928239	50665223	5.17944	2.3728	P49312	Hnrnpa1	Heterogeneous nuclear ribonucleoprotein A1
2	279328	578593	84885	2295242	1890566	295209	4.75285	2.24879	Q8C7E9	Cstf2t	Cleavage stimulation factor subunit 2 tau variant
2	1075099	2287461	333578	1477017	1862844	14202495	4.74613	2.24675	Q9CXG3	Ppil4	Peptidyl-prolyl cis-trans isomerase-like 4
2	381459	81364	77660	1369731	1083056	95420	4.71468	2.23716	Q61026	Ncoa2	Nuclear receptor coactivator 2
2	69483	455391	84868	1276130	1029603	566607	4.71075	2.23596	Q60974	Ncor1	Nuclear receptor corepressor 1
2	220463	265050	50013	1363190	733914	390664	4.64547	2.21582	Q08122	Tle3	Transducin-like enhancer protein 3
1	63568	61610	55972	400146	326759	95133	4.53789	2.18202	Q8K298	Anln	Anillin
1	68193	45779	57070	358142	269794	126422	4.41037	2.1409	P97930	Dtymk	Thymidylate kinase
1	101270	40454	55106	389320	325238	120013	4.24006	2.08408	O88907	Pias1	E3 SUMO-protein ligase PIAS1
5	1351433	1848031	54270	6654118	4987609	1793253	4.1291	2.04583	B2RWS6	Ep300	Histone acetyltransferase p300
1	622078	53090	64496	1974375	98013	926783	4.05477	2.01962	Q93092	Taldo1	Transaldolase
2	187264	152305	61630	891505	626426	87792	4.00231	2.00083	Q61818	Rai1	Retinoic acid-induced protein 1
1	69159	75728	55376	386113	305268	96981	3.93663	1.97696	Q8BVQ5	Ppme1	Protein phosphatase methylesterase 1
2	100988	112709	76605	105887	52316	967125	3.8764	1.95472	E9Q1P8	Irf2bp2	Interferon regulatory factor 2-binding protein 2
4	692832	827026	53144	3182513	2362935	502852	3.84507	1.94301	P45481	Crebbp	CREB-binding protein
1	69569	52837	85445	438407	236053	124468	3.84375	1.94252	Q0VGB7	Ppp4r2	Serine/threonine-protein phosphatase 4 regulatory subunit 2
1	63608	68884	55850	311437	324566	85618	3.83144	1.93789	Q61572	Foxc1	Forkhead box protein C1
2	551033	554301	56807	2200138	1543205	596404	3.73427	1.90083	O88286	Wiz	Protein Wiz
1	54382	60604	82401	284329	329338	119572	3.71473	1.89326	Q9CPT5	Nop16	Nucleolar protein 16
1	63271	83664	62175	367016	280471	118816	3.66459	1.87365	Q8R0S1	Atf7	Cyclic AMP-dependent transcription factor ATF-7
1	71372	178261	77439	627827	445272	120292	3.64871	1.86739	Q61122	Nab1	NGFI-A-binding protein 1
1	71278	135899	60773	526813	349083	91093	3.60884	1.85154	P53564	Cux1	Homeobox protein cut-like 1
2	58722	960999	288584	1986751	1915837	681438	3.50379	1.80892	Q9D0J8	Ptms	Parathymosin
1	77090	148760	61602	416075	433014	132527	3.41489	1.77184	Q91WM3	Rrp9	U3 small nucleolar RNA-interacting protein 2
4	2308466	1228319	99219	5644961	4770804	1632209	3.31352	1.72836	Q91ZW3	Smarca5	SWI/SNF-related matrix-associated actin-dependent regulator of chromatin subfamily A member 5
2	312846	1703868	49136	3134235	2270945	1325553	3.25809	1.70403	Q9R190	Mta2	Metastasis-associated protein MTA2
1	58980	94846	65746	407255	242442	62126	3.24187	1.69682	Q9EPQ8	Tcf20	Transcription factor 20
3	1803531	1583362	453754	5420283	6302016	615898	3.21253	1.68371	P16045	Lgals1	Galectin-1
10	1312999	1863273	373815	3587466	2790648	4695292	3.11919	1.64117	Q9CU62	Smc1a	Structural maintenance of chromosomes protein 1A
1	67436	70998	88368	379220	242087	81258	3.0977	1.6312	Q99PP7	Trim33	E3 ubiquitin-protein ligase TRIM33
7	395552	3280548	132788	5436089	4476776	1871168	3.09383	1.62939	Q60973	Rbbp7	Histone-binding protein RBBP7
1	347499	344865	71815	1224542	767521	354539	3.07075	1.61859	A2BH40	Arid1a	AT-rich interactive domain-containing protein 1A
4	78678	616186	69731	1206787	1048410	89532	3.06663	1.61665	P24527	Lta4h	Leukotriene A-4 hydrolase
1	101270	84081	80662	389320	325238	99479	3.06014	1.6136	Q8C5D8	Pias2	E3 SUMO-protein ligase PIAS2
1	60281	312120	61101	564754	571044	121044	2.89928	1.53569	P70662	Ldb1	LIM domain-binding protein 1
1	71246	209966	78314	563309	388909	65064	2.82951	1.50055	Q9DBC3	Cmtr1	Cap-specific mRNA (nucleoside-2'-O-)-methyltransferase 1
1	8901936	1112405	87612	17075821	9713045	1705039	2.82063	1.49602	Q8BHD7	Ptbp3	Polypyrimidine tract-binding protein 3
1	72589	423848	56289	833345	625204	97734	2.81565	1.49347	Q6P5F9	Xpo1	Exportin-1
1	155174	302361	439144	373943	1804353	331043	2.79848	1.48464	Q9CY57	Chtop	Chromatin target of PRMT1 protein
6	1553278	2122311	634867	5985505	4260867	1796615	2.7939	1.48228	Q60972	Rbbp4	Histone-binding protein RBBP4
1	51224	184155	48481	372766	292831	122483	2.7763	1.47316	Q6KCD5	Nipbl	Nipped-B-like protein
1	71313	54208	84645	364661	151838	55334	2.72086	1.44406	Q8BU03	Pwp2	Periodic tryptophan protein 2 homolog
19	42463689	34846945	19240854	105827143	105975642	49967958	2.7112	1.43893	P06537	Nr3c1	Glucocorticoid receptor
1	61823	977931	314460	1461836	1310203	880700	2.69731	1.43152	Q9Z1Q5	Clic1	Chloride intracellular channel protein 1
4	317445	1064438	84891	1447845	2235646	238338	2.67378	1.41888	Q01320	Top2a	DNA topoisomerase 2-alpha
2	295448	697696	48962	1302339	1121174	353560	2.66487	1.41406	Q99J36	Thumpd1	THUMP domain-containing protein 1
1	74390	170828	55775	361032	323011	117015	2.66138	1.41218	Q5DW34	Ehmt1	Histone-lysine N-methyltransferase EHMT1
4	273664	766251	55420	1775375	994287	75295	2.59734	1.37703	O55201	Supt5h	Transcription elongation factor SPT5
3	424548	745132	82932	726125	1307150	1141407	2.53445	1.34167	P52927	Hmga2	High mobility group protein HMGI-C
2	48166	440684	54254	739072	571426	59024	2.52166	1.33437	Q8R3G1	Ppp1r8	Nuclear inhibitor of protein phosphatase 1
1	55589	651798	74711	947749	941333	75793	2.51231	1.32902	P55264	Adk	Adenosine kinase
1	78964	205747	66775	533514	171836	173019	2.49902	1.32136	Q5SUR0	Pfas	Phosphoribosylformylglycinamidine synthase
1	62328	360062	67652	504795	607106	112158	2.49787	1.3207	Q9CYH6	Rrs1	Ribosome biogenesis regulatory protein homolog
1	68602	338482	57841	529692	508540	122952	2.49757	1.32053	Q8CH02	Sugp1	SURP and G-patch domain-containing protein 1
5	3637289	7477162	1077551	12811797	12712501	4635432	2.47373	1.30669	P61957	Sumo2	Small ubiquitin-related modifier 2
1	68993	446607	70963	718331	608235	122726	2.47082	1.30499	Q3U319	Rnf40	E3 ubiquitin-protein ligase BRE1B
12	12659069	16860762	2009132	29407885	39082173	8911620	2.45494	1.29569	Q61033	Tmpo	Lamina-associated polypeptide 2, isoforms alpha/zeta
2	1297734	1604403	60588	3385897	2592677	1281308	2.45041	1.29302	P61965	Wdr5	WD repeat-containing protein 5
2	676444	1142924	363225	1984318	2251735	1052802	2.4232	1.27691	E9Q5C9	Nolc1	Nucleolar and coiled-body phosphoprotein 1
4	169638	1116661	278454	1518072	2167097	91864	2.41382	1.27132	A2APB8	Tpx2	Targeting protein for Xklp2
2	75818	88466	82550	311794	181092	96229	2.38668	1.25501	A2AQ19	Rtf1	RNA polymerase-associated protein RTF1 homolog
1	232476	178949	74545	478202	480642	173909	2.33091	1.22089	Q8CGY8	Ogt	UDP-N-acetylglucosamine--peptide N-acetylglucosaminyltransferase 110 kDa subunit
8	4819717	5712610	2850954	12054105	10859329	8039243	2.31279	1.20963	P35550	Fbl	rRNA 2'-O-methyltransferase fibrillarin
1	836392	774324	264684	2179472	1211948	925482	2.30186	1.2028	P09450	Junb	Transcription factor jun-B
1	68010	425538	77605	645512	602956	64456	2.29873	1.20083	P19426	Nelfe	Negative elongation factor E
4	271576	898106	59526	646146	2093961	84329	2.29777	1.20023	Q8BI72	Cdkn2aip	CDKN2A-interacting protein
6	1710856	2096521	199517	2156041	6206792	832101	2.29478	1.19835	Q61686	Cbx5	Chromobox protein homolog 5
10	7161762	9260891	1719799	11376494	19562456	10589404	2.28902	1.19473	P84104	Srsf3	Serine/arginine-rich splicing factor 3
1	63591	119143	59596	320106	159326	73754	2.28278	1.19079	Q8K3X4	Irf2bpl	Interferon regulatory factor 2-binding protein-like
3	1615451	2453506	230009	4534189	4139293	1122893	2.27877	1.18826	P70257	Nfix	Nuclear factor 1 X-type
3	1175057	2401855	554321	4117317	4001255	1248321	2.26734	1.181	P25976	Ubtf	Nucleolar transcription factor 1
1	639195	75471	58158	848732	797969	96560	2.2557	1.17358	Q80VD1	Fam98b	Protein FAM98B
1	3005386	4675284	1077551	7387316	8497911	3859642	2.25444	1.17277	Q9Z172	Sumo3	Small ubiquitin-related modifier 3
2	1590129	2112043	48528	3721046	2903830	1822659	2.25226	1.17137	Q1HFZ0	Nsun2	tRNA (cytosine(34)-C(5))-methyltransferase
1	59260	74818	191510	494397	144378	91922	2.24424	1.16623	Q8C7Q4	Rbm4	RNA-binding protein 4
3	2221368	2682987	12420944	18506306	12178638	8136304	2.24073	1.16397	P57780	Actn4	Alpha-actinin-4
2	48938	82577	74195	246212	114404	98379	2.23127	1.15787	Q6NS46	Pdcd11	Protein RRP5 homolog
4	1312967	2502969	1201426	5115048	4456848	1550077	2.2167	1.14841	Q9CXS4	Cenpv	Centromere protein V
5	359567	2439718	427366	2899573	3686359	533535	2.20646	1.14173	O08579	Emd	Emerin
5	131071	1653051	65299	724002	2184832	1166367	2.2035	1.1398	Q6PDQ2	Chd4	Chromodomain-helicase-DNA-binding protein 4
3	70264	1019644	52171	1487549	953099	73242	2.20115	1.13826	Q9R1T2	Sae1	SUMO-activating enzyme subunit 1
1	554160	558704	50896	1149917	774639	636727	2.20087	1.13807	P49717	Mcm4	DNA replication licensing factor MCM4
4	856981	4105013	63390	4032926	4727331	2266292	2.19417	1.13368	Q8VDF2	Uhrf1	E3 ubiquitin-protein ligase UHRF1
1	203650	468634	77308	612102	540253	491125	2.1925	1.13258	Q3TEA8	Hp1bp3	Heterochromatin protein 1-binding protein 3
3	6921615	1077600	2362935	10870757	11257154	505020	2.18419	1.1271	Q9D0B0	Srsf9	Serine/arginine-rich splicing factor 9
1	147316	416548	85102	508940	678246	229085	2.18235	1.12588	P56183	Rrp1	Ribosomal RNA processing protein 1 homolog A
6	879259	2009564	120782	3613630	2284670	656141	2.17784	1.1229	P11103	Parp1	Poly [ADP-ribose] polymerase 1
1	268758	288613	78651	668480	481839	225850	2.16371	1.11351	Q9JKV1	Adrm1	Proteasomal ubiquitin receptor ADRM1
4	678681	1128698	59256	2827137	1081881	124554	2.16088	1.11162	Q02053	Uba1	Ubiquitin-like modifier-activating enzyme 1
1	78765	63406	60370	130994	205085	95184	2.12926	1.09035	Q8R0K4	Ccdc137	Coiled-coil domain-containing protein 137
2	827115	1010311	79276	1499699	1959864	617372	2.12706	1.08886	Q9DCT8	Crip2	Cysteine-rich protein 2
2	466050	1106417	86853	1341903	1794354	380821	2.11959	1.08379	C0HKD8	Mfap1a	Microfibrillar-associated protein 1A
2	57797	158035	66605	266828	255534	71762	2.10356	1.07283	O54825	Bysl	Bystin
9	4851934	10818763	1326702	16920392	12932568	5752332	2.09475	1.06678	Q62318	Trim28	Transcription intermediary factor 1-beta
3	4038941	4433220	74659	9442944	6945168	1490884	2.09189	1.06481	Q8R4X3	Rbm12	RNA-binding protein 12
11	2362935	6835202	1047334	8523374	10824134	2079536	2.09137	1.06445	Q7TPV4	Mybbp1a	Myb-binding protein 1A
7	4343139	7272484	1455887	9180914	11465558	6496346	2.07649	1.05414	P23198	Cbx3	Chromobox protein homolog 3
2	1329572	1258375	280564	2955290	2136839	857215	2.07402	1.05243	Q9JJ43	Rbfox1	RNA binding protein fox-1 homolog 1
2	1329572	1258375	280564	2955290	2136839	857215	2.07402	1.05243	Q8BP71	Rbfox2	RNA binding protein fox-1 homolog 2
2	1329572	1258375	280564	2955290	2136839	857215	2.07402	1.05243	Q8BIF2	Rbfox3	RNA binding protein fox-1 homolog 3
7	2546780	5066812	1461919	10883052	4731690	3121225	2.06445	1.04576	P28352	Apex1	DNA-(apurinic or apyrimidinic site) lyase
3	67070	1481279	69630	906972	2181156	250524	2.06347	1.04507	Q08288	Lyar	Cell growth-regulating nucleolar protein
3	1175346	1651805	304528	3462270	2282149	663148	2.04605	1.03284	Q9DBR1	Xrn2	5'-3' exoribonuclease 2
1	732347	1112333	49621	1688928	1586626	595630	2.04359	1.03111	Q9D787	Ppil2	RING-type E3 ubiquitin-protein ligase PPIL2
2	461830	898816	255610	1443812	1196324	643109	2.03139	1.02247	Q9D0R4	Ddx56	Probable ATP-dependent RNA helicase DDX56
1	370084	348568	78022	731413	713953	172072	2.03024	1.02165	Q3UFS4	Gpatch11	G patch domain-containing protein 11
5	4703983	4752444	70866	5837901	8719006	4637144	2.01464	1.01052	P53996	Cnbp	Cellular nucleic acid-binding protein
5	16930817	10624982	828971	27892293	21868059	7315544	2.01079	1.00776	Q9CX86	Hnrnpa0	Heterogeneous nuclear ribonucleoprotein A0
5	13401515	9376375	955014	26402361	15714093	5530387	2.00763	1.00549	Q61103	Dpf2	Zinc finger protein ubi-d4
1	1726471	1540448	3002525	824397	929820	1167690	0.466055	-1.10143	Q9D2Q8	S100a14	Protein S100-A14
3	765872	2658037	64949	682272	577941	351817	0.462051	-1.11388	Q922V4	Plrg1	Pleiotropic regulator 1
2	2389969	1757877	4575470	733568	2336768	870445	0.451753	-1.1464	Q9Z2U1	Psma5	Proteasome subunit alpha type-5
3	62303	78988	1372259	424457	167250	76536	0.441507	-1.17949	P61255	Rpl26	60S ribosomal protein L26
1	2259726	4381713	8107563	1774986	2679306	1774036	0.422288	-1.2437	Q9WTM3	Sema6c	Semaphorin-6C
2	1223037	1111419	4992067	1040955	660190	1370593	0.419263	-1.25407	O88844	Idh1	Isocitrate dehydrogenase [NADP] cytoplasmic
5	130715	2764402	1476854	149794	1547512	78689	0.406223	-1.29966	Q9WU40	Lemd3	Inner nuclear membrane protein Man1
2	671551	1194779	4851408	665242	572874	1380377	0.389788	-1.35924	P70195	Psmb7	Proteasome subunit beta type-7
3	658617	1199954	559126	324259	500141	102380	0.383332	-1.38333	Q62167	Ddx3x	ATP-dependent RNA helicase DDX3X
3	1272523	1545476	8535277	848334	451238	2570055	0.340838	-1.55284	O70435	Psma3	Proteasome subunit alpha type-3
8	988300	3080934	1601291	869257	760771	63625	0.298677	-1.74334	Q6URW6	Myh14	Myosin-14
1	577916	744183	2989052	429587	526059	310649	0.293726	-1.76746	Q8K4L4	Pof1b	Protein POF1B
2	265333	806934	372926	130617	192427	97282	0.290844	-1.78168	P16381	D1Pas1	Putative ATP-dependent RNA helicase Pl10
2	265333	806934	372926	130617	192427	81369	0.279833	-1.83736	Q62095	Ddx3y	ATP-dependent RNA helicase DDX3Y
2	1049734	817591	5293590	417895	499451	955649	0.261558	-1.9348	Q9R1P4	Psma1	Proteasome subunit alpha type-1
1	792475	672197	2005807	328742	345139	195908	0.250625	-1.9964	O55135	Eif6	Eukaryotic translation initiation factor 6
2	1528671	935208	1158354	69265	103312	593313	0.211441	-2.24167	Q6ZQ38	Cand1	Cullin-associated NEDD8-dissociated protein 1
3	2084633	4710459	19148847	925444	180399	3908160	0.193263	-2.37136	Q9EST1	Gsdma	Gasdermin-A
Filled Cell
