# Supplementary material for: The glucocorticoid receptor associates with the cohesin loader NIPBL to promote long-range gene regulation
Source: Sci Adv. 2022 Mar 30;8(13):eabj8360. doi: 10.1126/sciadv.abj8360 (PMC8967222; doi:10.1126/sciadv.abj8360)
Supplement: Supplementary file 2 — Tables S1 to S6 [file sciadv.abj8360_tables_s1_to_s6.zip › sciadv.abj8360_table_s2.xlsx]

## Sheet: dex dependent fold induction
SMC1a chp-seq at TAD boundaries	TAD boundaries close to GR binding	TAD boundaries with NO GR binding
	0.95004	1.06505
	1.25944	0.895701
	1.03302	1.17635
	1.24627	1.04163
	1.14907	0.948259
	1.11375	0.953802
	1.56845	1.2909
	1.08729	1.2901
	1.26812	1.12069
	1.20438	0.967909
	0.915498	1.18856
	0.947757	1.00143
	1.00731	1.06196
	1.22741	1.32551
	0.886267	1.24464
	1.17264	1.29471
	0.833516	1.07292
	0.933142	1.07329
	1.07824	0.819871
	1.35693	0.75813
	1.28962	1.3264
	1.31497	1.14803
	0.912844	1.28161
	1.40828	0.732375
	1.76917	1.01793
	1.28463	1.21881
	0.968348	1.11131
	1.00886	0.878409
	0.863969	1.43231
	1.10415	0.892225
	1.20582	1.13948
	1.2622	0.962406
	1.4302	1.18048
	1.25079	1.189
	0.778821	1.25071
	1.24175	0.984979
	1.17663	0.728593
	0.915655	1.12779
	1.08968	0.713346
	1.06771	1.40335
	1.05153	1.31798
	0.907068	1.25065
	1.09574	1.37031
	1.12787	1.52435
	0.973996	1.3302
	1.08388	0.818212
	1.33494	1.01693
	1.14967	0.932515
	1.27063	0.686944
	1.01918	1.28844
	1.28333	0.674157
	1.29563	1.14515
	1.42626	1.11034
	1.12086	1.52127
	1.23157	0.946784
	0.999286	1.11983
	1.10453	1.40669
	1.17398	1.03417
	1.21226	1.16299
	1.15645	1.05667
	1.40956	1.2109
	1.38693	1.10916
	1.22462	0.744558
	1.22165	1.2056
	0.709068	0.974623
	1.6151	0.994208
	1.13151	0.953737
	1.06755	1.1834
	1.33987	1.13524
	1.2755	1.06224
	0.897676	1.17989
	1.21805	1.05274
	1.03421	1.12572
	1.24055	0.982919
	1.04833	0.974745
	1.43987	0.645992
	0.858446	1.20477
	1.05337	1.02506
	1.13871	0.827125
	1.45193	1.251
	0.879794	1.19358
	1.25825	1.05113
	1.5246	0.957483
	1.3366	0.85426
	1.07397	1.1325
	1.10329	1.23614
	1.19091	0.697791
	0.958851	1.35778
	1.12734	0.934952
	1.07284	1.01693
	1.22562	1.16341
	1.17902	1.27529
	1.18902	1.36716
	1.23113	1.20235
	1.11523	1.27191
	1.73756	1.5996
	0.93871	1.28579
	1.1194	1.63395
	1.39833	0.908441
	1.4594	1.45147
	1.15216	1.05287
	1.28726	1.2438
	1.54755	0.946926
	1.16143	1.12425
	1.20917	1.08431
	1.25881	0.938236
	1.23331	0.846708
	1.72222	1.3072
	1.32172	1.09284
	1.1854	1.2207
	1.25434	0.695338
	1.19035	0.93921
	1.01772	1.17176
	1.25686	1.10548
	1.2345	0.741284
	1.22863	0.708576
	1.55212	1.04169
	1.48358	1.2911
	1.26299	1.10488
	0.666948	1.01774
	1.1819	1.37461
	1.05414	1.47291
	1.08043	1.11114
	1.13316	1.05239
	1.24513	0.909722
	1.11305	1.22121
	1.23206	1.37571
	1.18922	1.09974
	1.19912	1.02858
	0.889537	1.11944
	1.31286	1.39364
	1.01747	1.22924
	1.06976	1.01297
	1.30811	0.78148
	1.02574	1.19547
	1.28491	1.59822
	1.20991	0.607424
	0.966815	1.15035
	0.794508	0.996971
	1.07692	1.07843
	1.192	1.33291
	0.890404	1.12622
	1.31213	1.29144
	0.98699	1.0221
	1.40341	1.16762
	1.24972	1.01457
	1.09436	1.08213
	1.13697	1.44185
	1.30754	1.2994
	1.14259	0.957607
	1.181	1.02307
	1.35773	1.21975
	0.949946	1.13532
	1.45223	0.918332
	0.838006	1.09797
	1.46095	0.81317
	1.15643	1.08136
	1.4177	1.0202
	1.29953	1.15607
	1.32998	0.902719
	1.26233	0.918815
	1.20565	0.896133
	1.2679	0.877709
	1.12873	0.705288
	1.16481	1.25134
	1.36531	1.19123
	1.1433	0.997961
	1.32064	0.93499
	1.13825	1.32119
	0.903553	1.36143
	1.1351	1.34988
	1.13864	0.705663
	1.20757	1.04364
	1.17851	1.27807
	1.17274	0.963921
	1.0635	1.39961
	1.51794	1.36446
	1.34476	1.06599
	1.62251	1.20564
	1.22684	1.01737
	2.54101	1.02929
	1.42349	1.14832
	1.10743	1.10772
	1.39127	1.15364
	1.30968	0.873448
	1.10911	1.09106
	1.20997	1.23828
	1.14323	1.21525
	1.27875	1.14367
	0.948849	1.00791
	1.60476	1.13664
	1.24501	1.11896
	1.02859	1.04099
	0.89627	1.53382
	1.33855	1.34851
	1.09082	0.970453
	0.899393	1.14777
	0.952941	1.03056
	1.08455	1.0622
	0.915356	0.830428
	1.03406	1.07918
	1.76514	1.17071
	1.11686	0.911611
	1.11315	1.03087
	1.02875	1.15219
	1.17881	1.05544
	1.13928	1.25087
	0.924854	1.50764
	1.47625	0.89206
	1.18606	1.36255
	1.10037	1.10786
	1.53173	1.17505
	1.06312	0.921432
	1.34278	1.19331
	1.1843	0.990366
	0.820124	0.987462
	0.987685	1.3612
	1.22819	1.14756
	1.19219	1.32841
	1.26439	1.34678
	1.50207	1.19214
	1.2808	1.10286
	1.16454	1.11562
	1.4565	0.856104
	1.42153	1.10269
	1.19992	1.13538
	1.40389	0.928438
	1.05668	0.863326
	0.825378	0.875702
	0.826785	1.16269
	1.17998	0.877577
	1.48039	0.93553
	1.41214	1.17641
	0.854975	0.982573
	1.13202	1.22559
	1.06137	1.44654
	1.15532	0.794798
	1.38312	1.32729
	1.30954	1.23265
	1.16152	1.1523
	1.45595	0.900099
	1.09636	1.21963
	0.898734	1.23393
	0.978903	1.02729
	1.35399	1.07983
	1.0335	0.816072
	1.59115	0.73588
	0.988868	0.92634
	1.23112	1.22729
	1.11429	1.00558
	1.02247	1.1785
	1.22756	1.13427
	1.1275	1.15241
	1.02262	1.07524
	1.19311	1.29044
	0.896083	1.403
	1.16181	1.27346
	1.04277	0.58246
	1.20097	0.755531
	1.02775	0.944444
	1.46776	0.934634
	1.06828	1.74336
	1.25122	1.06049
	1.27364	1.13431
	1.34017	1.14481
	0.983574	1.06211
	1.25985	1.30564
	1.30973	1.05204
	1.2898	0.867075
	1.44074	1.57856
	0.979795	1.24634
	1.29558	1.18654
	1.35286	0.714286
	1.12371	1.10811
	1.34097	1.00321
	1.41031	1.11863
	0.947112	0.824693
	0.732124	1.11781
	1.18221	1.07842
	1.13744	0.925131
	1.12913	1.0542
	1.15948	0.852568
	1.62461	1.12259
	1.04455	1.03312
	1.19941	1.37158
	1.56181	1.30907
	1.24761	1.09964
	1.43647	1.19707
	1.17181	1.33601
	0.735184	1.06795
	1.45839	0.851622
	1.65419	0.920535
	1.04624	1.12659
	1.22006	1.48219
	1.13258	1.18233
	0.968704	1.0206
	1.20245	1.46322
	1.22085	1.16893
	0.971562	1.06529
	1.29454	1.12101
	1.22872	1.32006
	1.29252	1.32832
	1.15112	1.1
	1.06405	1.10119
	1.12886	0.821429
	1.03365	1.13619
	1.44	1.06276
	1.18856	1.29838
	1.23769	1.37138
	1.3237	0.919252
	1.04486	1.01832
	1.16724	1.20662
	1.4119	0.708895
	1.28751	0.984938
	1.1158	1.28597
	1.06668	0.996665
	1.54775	1.24855
	1.21815	1.71882
	1.35738	1.15058
	1.01353	0.978002
	0.561035	1.13858
	1.02481	0.954128
	1.2111	1.35916
	1.52103	1.17617
	1.07957	0.764706
	1.12234	1.2814
	1.65471	1.09231
	1.23535	1.54604
	1.48445	1.12166
	1.40212	1.27884
	1.7412	1.22721
	1.17262	1.09696
	1.11973	1.4401
	1.14385	1.29818
	1.34211	1.28671
	1.22913	0.921926
	1.5278	1.39077
	0.934986	1.2266
	1.05079	1.49651
	1.00905	1.37452
	0.823529	1.16198
	1.10709	0.984105
	1.30252	1.09273
	1.29323	0.915838
	1.53094	1.10237
	0.877843	1.07221
	1.21701	1.21545
	1.28824	1.13948
	0.962405	1.02916
	1.11182	1.27146
	1.22338	0.961772
	1.26095	0.962673
	1.495	0.909959
	1.09227	1.11867
	1.39535	1.44273
	1.14365	0.452077
	1.2737	1.04536
	0.975504	1.26783
	1.09186	0.98843
	1.17002	0.64978
	1.23036	1.28731
	1.1	1.29362
	1.06254	0.985193
	1.02427	1.11521
	1.23055	1.29405
	1.25877	0.785452
	1.04999	1.11978
	1.33	1.06318
	1.03915	0.924394
	1.45289	1.2
	1.34417	0.779758
	1.05547	1.0379
	1.32545	1.16776
	1.33518	1.40462
	1.25341	1.04019
	1.07328	0.772325
	1.31398	0.964008
	1.41219	0.70705
	1.27104	1.21348
	1.26269	1.22573
	1.06787	1.22379
	1.2737	0.968872
	1.37639	0.867451
	0.987581	1.19421
	1.19305	1.08149
	1.16275	1.20547
	1.21748	1.27377
	1.08357	0.718464
	1.18901	1.1732
	1.54994	0.812772
	0.927981	1.25727
	1.1189	1.06621
	1.39522	1.56063
	1.08248	1.29852
	1.0235	1.02491
	1.38052	1.44399
	1.02652	1.03012
	1.22718	0.882126
	1.41187	1.38019
	1.29201	1.05624
	1.50821	1.24854
	1.22772	1.16701
	1.45001	1.04393
	0.711532	1.13346
	1.67145	0.9375
	0.946085	1.00502
	1.05334	1.04658
	1.08199	1.24382
	1.12555	0.719074
	1.21892	1.2553
	0.921971	1.23798
	1.39216	0.997579
	1.2059	0.778606
	1.18104	1.19372
	1.28735	0.944065
	1.02687	1.03868
	1.22032	1.38348
	1.10663	0.934501
	1.52964	1.23817
	1.08879	0.875532
	1.61371	1.33755
	0.913753	1.12752
	1.0037	1.52737
	1.01858	1.09113
	1.09805	1.0976
	1.19575	1.28128
	1.25155	1.39263
	1.55075	1.10881
	1.18328	1.42381
	1.22935	1.19179
	1.54208	1.37415
	1.10751	0.844262
	1.06033	1.52123
	1.18299	0.931813
	1.35222	1.14068
	1.2031	0.947641
	1.11553	0.89331
	0.978704	1.07878
	1.05919	0.888556
	1.30014	1.02347
	1.06377	1.34047
	1.20558	1.35279
	1.47534	1.22808
	1.22946	0.893863
	1.15909	1.11116
	1.00015	0.621395
	0.992343	0.965407
	1.10118	1.34498
	1.28493	0.978699
	1.14514	1.13004
	1.2233	1.27985
	1.61271	1.08647
	1.00512	0.748792
	1.14799	1.0107
	1.30265	1.37865
	1.92525	1.09002
	1.01223	1.45927
	1.19375	0.995944
	1.01501	0.884768
	1.49624	0.782101
	0.943445	1.11337
	1.07573	1.1426
	1.49593	1.53449
	1.19835	1.13779
	1.03083	0.705345
	1.21864	0.87408
	1.46189	1.22073
	1.35275	1.20479
	1.22201	1.05315
	1.151	0.896921
	0.933443	1.07526
	1.04516	1.09604
	1.62397	1.14748
	1.01413	1.45604
	1.06269	1.04132
	1.11885	1.12777
	1.29952	1.18225
	1.12255	1.63364
	1.25863	1.19012
	1.38986	0.723001
	0.927105	1.05941
	1.43994	1.35169
	1.1235	0.901341
	1.09546	1.12391
	1.22907	1.277
	1.10579	0.984515
	1.2624	1.28721
	0.944206	1.246
	1.21347	0.987909
	1.00602	1.03061
	1.01756	0.901772
	0.910572	1.20875
	1.22573	1.30722
	1.4169	1.33631
	0.745494	0.99707
	1.75148	0.960087
	1.48669	0.956493
	0.922683	0.969892
	1.21764	1.32159
	1.11593	0.912973
	1.62551	1.10802
	1.26352	1.28707
	1.11801	1.15274
	0.670288	1.03011
	1.03337	1.51055
	1.34172	1.01839
	1.18797	1.24867
	1.21045	0.634713
	1.07131	1.07411
	1.48208	1.06257
	0.908844	1.19282
	1.31203	1.10423
	1.10258	0.972829
	1.15639	1.13608
	1.62127	1.00209
	1.01384	1.24287
	1.1117	1.1251
	1.35596	1.31833
	1.05378	1.27852
	1.12808	0.809026
	1.18561	1.1318
	1.31108	1.16341
	0.941336	0.845113
	1.24259	0.890306
	0.963969	0.952025
	0.732966	1.18263
	1.00647	1.0264
	1.05966	0.918679
	1.06382	1.45906
	1.00614	1.6191
	1.19978	1.00923
	1.14288	0.987805
	1.36619	0.916834
	1.61792	1.14386
	1.1582	1.50426
	1.33791	1.29233
	1.03678	1.73398
	1.16728	0.780473
	1.06225	1.18103
	1.10591	1.09598
	1.35595	0.864024
	1.41573	1.0815
	1.47864	1.14513
	1.35014	0.788355
	1.09936	1.13125
	1.11378	1.34721
	1.33342	1.13737
	1.13602	1.266
	1.17156	1.0327
	1.06485	0.869501
	1.05208	1.25856
	1.19153	1.7539
	1.23895	0.921769
	1.14025	1.25422
	1.16621	1.0176
	1.23577	1.33692
	1.25749	0.991875
	1.25131	0.922271
	1.50266	1.33285
	1.3733	1.2303
	1.22244	1.07858
	1.0082	1.17606
	1.63725	1.34253
	1.01251	0.873397
	1.03419	1.25801
	1.28191	0.943794
	1.1435	0.897845
	1.22371	0.95914
	0.74278	1.13839
	1.72506	1.02588
	0.942484	1.15771
	1.24871	1.10823
	0.947348	1.13949
	1.26502	0.936495
	1.03509	0.996481
	1.25238	0.872679
	1.21578	0.996721
	1.15296	1.02657
	1.48864	0.909759
	0.98911	1.41381
	1.31499	1.09676
	1.13867	1.01808
	1.20275	1.35832
	1.20363	0.862133
	1.24431	0.826267
	1.0521	1.22926
	1.26662	0.990082
	0.692767	1.0395
	1.31173	0.963216
	1.33877	1.06462
	1.49749	0.922891
	1.27081	0.801083
	0.980118	1.19219
	1.47311	1.08952
	1.28947	1.08664
	1.18659	0.81942
	1.1106	1.20737
	1.08374	1.16536
	1.10033	1.43365
	1.00319	1.40644
	1.34768	0.96462
	1.62202	0.835784
	1.42815	1.11385
	1.35183	1.24682
	0.968806	1.11298
	0.935367	1.53717
	1.1014	1.20119
	1.25941	1.06631
	1.5097	1.14557
	1.52451	0.789033
	1.1712	1.23996
	1.49267	1.27862
	1.18639	1.34861
	1.27975	1.4317
	1.27631	0.812994
	0.85252	1.25005
	1.19247	0.9242
	1.36266	1.00942
	0.956413	1.12741
	1.28285	1.37662
	1.26082	1.20308
	1.18162	1.08912
	1.56066	1.19827
	0.873122	1.07527
	1.2578	1.28425
	0.965022	0.959711
	1.28187	1.2576
	1.31023	0.926464
	1.00659	1.03336
	1.21974	1.23194
	1.44834	1.07743
	1.38302	0.977148
	1.10101	1.20315
	1.00507	0.729555
	0.914025	1.07294
	1.15268	1.04749
	1.40398	0.838621
	1.14397	1.16776
	1.46446	0.751611
	1.0554	1.02801
	1.07105	1.30913
	1.28498	1.20959
	1.25233	1.14872
	1.20078	0.991146
	1.04082	1.11663
	1.20592	1.54702
	1.19367	1.1238
	1.09369	1.11433
	1.30417	1.34423
	1.33264	1.0866
	1.45879	1.13997
	1.24584	1.35573
	1.19044	0.857929
	0.990967	1.2131
	1.53928	1.13462
	1.18646	1.46825
	0.92122	0.795052
	1.44064	1.23144
	1.23317	0.983354
	1.26842	1.12837
	1.13367	1.24803
	1.5188	0.82371
	1.22112	1.08968
	1.34767	1.28965
	1.05063	1.32149
	1.17346	1.31201
	1.3673	1.24034
	1.38227	1.02938
	1.38407	0.984046
	1.76275	1.43066
	1.23613	1.01977
	1.16137	1.13708
	1.25939	1.33041
	1.14878	0.643093
	1.24959	1.06344
	1.04479	1.39044
	1.4466	1.03503
	1.06977	1.06374
	0.793619	1.1213
	1.24827	1.06133
	1.1552	1.14841
	1.24185	1.16072
	1.23013	1.17996
	1.14221	1.16756
	0.918591	1.23344
	1.22634	1.26314
	1.21093	1.38306
	1.15391	0.984783
	1.16241	1.17559
	1.09741	0.889643
	1.05035	0.809802
	1.31259	1.68224
	1.13458	1.1725
	1.04825	1.00789
	1.3761	1.27707
	1.05265	1.13594
	1.10256	1.16194
	1.41887	1.00891
	1.38625	0.94246
	1.17128	1.35469
	1.21531	1.082
	1.13956	0.872425
	1.38216	1.0161
	1.59332	1.03841
	1.27029	0.875472
	1.10461	1.3949
	1.37088	1.10514
	0.656994	1.02503
	1.35664	1.13149
	1.09503	0.901639
	0.957711	0.91298
	0.9227	1.17176
	1.67058	1.43429
	1.18166	1.06795
	1.28425	1.81672
	1.37574	1.33392
	1.06243	0.677137
	1.19565	1.2606
	0.632723	1.1465
	1.42353	1.21631
	1.52997	0.994403
	1.24251	1.12077
	1.15639	0.835077
	1.09957	1.28008
	1.13843	1.02676
	1.2576	0.859172
	1.04007	1.21561
	1.09265	1.21953
	1.64096	0.974557
	1.0816	1.09205
	1.18837	1.07558
	1.16064	0.875761
	1.0594	0.966715
	1.2116	1.37759
	1.27246	0.679577
	1.21556	1.20457
	1.2026	1.03762
	1.4108	1.19326
	1.38486	1.02793
	1.17439	1.19143
	0.923873	1.05994
	1.29849	1.36512
	1.33763	1.15533
	1.27913	1.20528
	1.01555	1.36464
	1.36491	0.793751
	1.61771	1.07629
	1.56885	1.12545
	1.14213	1.17653
	1.40774	0.687768
	0.936694	1.00171
	1.56708	1.13116
	1.2296	0.933636
	1.28081	0.833796
	1.19504	1.19809
	0.851628	0.767595
	1.54228	1.02364
	1.24204	0.974751
	0.924401	0.855769
	1.4601	0.920573
	1.02356	1.12684
	1.02116	0.80362
	1.03451	1.06377
	0.889726	1.12251
	1.7196	1.07059
	0.871494	1.27003
	0.957889	0.875598
	1.32441	1.15106
	1.26324	1.13443
	0.775246	1.36181
	1.05541	0.82812
	1.18205	1.27445
	1.35584	1
	1.39318	0.987831
	1.534	1.06167
	0.883797	1.39927
	1.1755	1.09122
	1.06264	1.03119
	1.84848	1.43962
	0.941919	1.38769
	1.20018	0.994632
	1.33923	1.0949
	1.17328	0.890839
	1.22961	1.2633
	1.11616	1.26955
	0.961515	0.90644
	1.15054	1.12322
	1.061	1.00687
	1.11753	1.01947
	1.18418	1.02844
	1.25182	1.21632
	1.4165	0.952886
	0.952815	1.20526
	1.0827	1.1092
	0.952539	1.00494
	1.1119	1.08417
	0.90853	1.03974
	1.36498	1.24312
	1.27632	1.17538
	1.36253	1.04881
	1.08555	0.747253
	0.942593	1.18566
	1.09881	1.04798
	1.38107	0.936134
	1.24557	0.996627
	1.03853	1.30378
	1.12963	1.09672
	0.911437	0.992028
	1.36994	1.09891
	1.18989	1.22419
	1.32014	0.88247
	1.44337	1.38382
	1.21748	0.834096
	1.11765	1.05169
	1.0839	0.966626
	0.991745	1.24391
	1.08315	1.17872
	1.23161	1.19083
	0.983825	0.898475
	1.14386	1.08358
	1.2534	1.09413
	1.21391	1.33092
	1.02145	1.11845
	1.16234	1.24516
	1.17652	1.07832
	1.09469	1.30579
	1.28658	0.938187
	1.13688	0.801413
	1.39777	0.963107
	1.16964	0.937044
	1.34374	1.51015
	1.31066	1.09285
	1.08753	1.16667
	1.56243	0.977926
	0.956149	1.27985
	1.20939	1.8172
	1.13199	0.994275
	1.02584	1.00404
	1.13615	1.28315
	1.08859	0.975858
	1.04205	1.59021
	1.23026	0.987036
	1.30892	0.815431
	1.06191	0.751773
	1.21766	1.38199
	0.926198	0.878283
	1.1843	1.52026
	0.986179	1.15496
	1.3903	0.961538
	1.36007	0.959122
	1.20719	1.36395
	1.05882	1.01919
	1.11767	0.636926
	1.00113	0.797135
	1.12696	0.760648
	0.986859	1.24714
	1.27755	1.38144
	1.55693	0.972246
	1.15383	1.09067
	1.20911	1.23376
	1.10821	1.31653
	1.10828	1.08639
	1.02091	1.08028
	1.32379	1.44731
	1.51091	1.11771
	1.16586	1.04156
	1.14611	0.986308
	1.98115	1.22504
	1.17209	1.28196
	1.56572	0.92517
	1.26821	0.981299
	1.43416	1.20307
	1.11707	1.09908
	1.31366	0.905475
	1.03127	0.924446
	1.03741	1.25361
	1.32289	1.09144
	1.02198	1.12451
	1.28849	1.44953
	1.28235	1.18704
	0.946746	0.942502
	1.14206	1.22564
	1.20968	1.381
	1.04654	0.764661
	1.135	1.06878
	1.32075	1.26579
	1.14886	1.19155
	1.42929	0.928796
	1.31379	1.01816
	1.08358	1.44368
	1.15425	1.05491
	1.08638	1.00921
	1.0415	1.34222
	0.953152	1.02011
	0.890184	1.01305
	1.04785	0.812135
	1.16005	1.62094
	1.00783	1.06504
	1.39816	0.821296
	0.893313	1.04956
	1.27616	1.11412
	1.15243	0.960425
	1.15822	1.03302
	1.09514	1.22542
	1.24812	1.27013
	0.926685	0.830957
	1.12928	0.915816
	0.9054	1.19957
	1.23874	1.15708
	1.40271	1.2363
	1.70827	0.833756
	1.132	1.04496
	1.22301	1.01468
	1.13081	0.948445
	0.818597	1.03024
	1.19631	0.60381
	1.46467	1.04074
	1.182	1.06025
	1.32126	1.11876
	0.860747	1.08698
	1.19515	0.873449
	1.09887	0.679394
	1.18636	0.949735
	1.22851	1.25084
	1.23429	1.3176
	0.964716	1.30259
	1.10619	1.29415
	1.10212	0.814567
	1.13426	0.950462
	1.16876	0.963442
	1.09732	1.07223
	1.23056	0.821999
	1.37667	1.03841
	1.29882	1.03156
	1.31312	0.757179
	1.33711	1.00472
	0.782426	1.36475
	1.2306	1.02731
	1.52974	1.2818
	1.17539	1.70216
	1.3975	1.05446
	1.21906	0.8255
	0.850558	0.976796
	1.27682	1
	1.09805	1.13439
	1.27229	0.900787
	1.26241	1.20227
	1.12817	1.35819
	1.18129	0.85158
	1.64671	1.09286
	1.17821	1.2532
	1.17147	0.897342
	1.23588	0.922073
	1.20772	0.887025
	1.25805	1.19789
	0.950622	1.35602
	0.899938	1.14767
	1.00585	0.897145
	1.08754	1.22631
	1.06569	1.05612
	1.28637	0.924952
	1.19231	0.960293
	1.115	1.35443
	0.78482	1.47668
	1.29641	1.04423
	1.08405	1.16795
	1.82915	1.3132
	1.61353	1.20014
	1.04515	0.840469
	1.06946	1.16428
	1.64739	0.987531
	0.920722	0.962597
	1.09385	1.27373
	0.796488	1.08446
	1.15288	0.994131
	1.24774	1.34468
	0.88517	1.04718
	1.13752	1.46059
	1.54131	1.33196
	1.35262	1.02911
	1.1319	1.06207
	1.16481	1.29725
	1.01514	0.729519
	0.901167	0.903247
	1.20042	0.886746
	0.656526	1.60246
	1.21934	0.906842
	0.970573	1.33308
	1.12522	1.14046
	1.21287	0.984796
	1.32509	1.00104
	1.10857	1.40262
	1.2322	1.37534
	1.26232	0.888191
	1.21719	1.26891
	1.16978	1.37092
	1.13892	0.785066
	0.941239	0.991076
	1.06466	0.970528
	0.893516	0.818994
	1.22271	1.15246
	1.06417	1.02204
	0.867214	0.99115
	1.06192	0.912688
	1.29658	1.10031
	0.954366	1.03349
	1.18714	1.14614
	1.40296	1.18108
	1.24158	1.00289
	1.15064	1.18203
	1.12844	0.979296
	0.987342	1.093
	1.38165	1.04007
	1.07231	1.19131
	1.10414	1.39503
	1.5434	1.21514
	1.03214	0.844965
	1.40389	1.14726
	1.26325	0.877993
	1.13695	1.0665
	0.981381	1.22675
	1.33584	1.02337
	1.04211	0.96474
	1.09613	1.48558
	1.12144	0.989819
	1.18489	1.1564
	0.907596	1.03351
	1.41145	1.15475
	1.26986	0.994485
	1.18548	1.09219
	1.69563	1.48893
	1.1906	0.953374
	1.04827	0.78231
	1.00718	1.02455
	1.19621	1.22937
	1.0886	1.52365
	0.940159	1.09762
	0.902969	0.894006
	1.0348	0.884635
	0.674512	1.07958
	1.00876	1.42914
	1.34506	1.1906
	1.26741	1.16271
	1.4136	1.25801
	1.13098	0.805217
	1.30141	0.983062
	1.26655	0.836382
	1.50471	1.13019
	1.28177	0.903517
	1.16538	1.48956
	0.938657	1.04007
	1.26163	0.78281
	1.17733	1.17717
	1.10403	1.21178
	1.12311	1.04977
	1.01186	1.12821
	1.03809	1.00122
	1.35152	0.761777
	1.3809	0.858231
	0.872084	1.07872
	1.25215	1.0697
	1.08125	1.36233
	1.19527	1.31285
	1.03409	1.04431
	1.08737	1.17227
	1.34885	1.13429
	1.22564	1.23154
	1.01979	0.935012
	1.43934	1.64927
	1.02572	1.37069
	1.18806	1.11769
	1.0652	1.17657
	1.1751	1.16604
	0.86396	1.05619
	1.16466	1.20464
	1.48418	0.711651
	1.45217	1.10416
	1.22794	1.00898
	1.09699	0.943318
	1.4048	0.905941
	1.3076	0.836945
	1.25656	1.10868
	1.20776	0.978434
	1.36527	1.04037
	1.38118	0.608867
	1.20444	0.923358
	1.34067	1.08752
	1.78997	0.956333
	1.1175	0.910223
	1.23693	0.844063
	1.24265	1.00527
	1.21006	1.07313
	1.28225	1.45226
	1.27067	1.20425
	1.38015	1.31106
	1.19389	1.19021
	1.09264	1.2878
	1.23593	1.2742
	1.05694	0.676587
	1.33749	1.05657
	1.17733	1.4946
	1.18237	1.03324
	1.06902	1.07704
	1.23794	0.91253
	1.35091	1.46427
	1.46802	0.959486
	1.23117	0.979878
	1.21001	1.08437
	1.12483	1.28237
	0.948571	1.68601
	1.03743	0.980249
	1.05525	1.15256
	1.05044	0.767705
	1.14999	1.33951
	1.04041	1.1744
	1.34887	1.15278
	1.35354	1.1413
	1.16168	1.02045
	1.09087	1.26286
	1.0705	1.11568
	0.995337	0.912808
	1.48743	1.42913
	1.27258	1.0977
	1.1757	1.42687
	1.41472	1.13933
	1.01509	1.14599
	1.32188	1.15617
	1.24723	1.3997
	1.28721	1.2359
	0.961308	1.062
	1.41932	0.980947
	0.875421	1.0219
	1.05369	0.986089
	1.07367	1.0108
	0.829586	1.12541
	1.11023	1.07251
	1.28414	1.31455
	1.52143	1.25936
	1.11671	1.19904
	1.26804	1.22152
	0.924331	1.12217
	1.24579	1.01247
	0.90965	1.09253
	1.36413	0.893945
	1.36479	1.36208
	1.30678	1.03707
	1.2952	1.15986
	0.960815	1.01482
	1.08553	1.04769
	1.13881	1.20428
	1.19337	1.18066
	1.01979	1.11293
	1.10693	1.37688
	1.18594	1.14319
	1.30167	1.05068
	1.23418	1.22918
	0.852684	1.42842
	0.935126	0.950241
	0.934047	0.825971
	1.01903	1.02701
	1.1639	1.27617
	1.32347	1.25642
	1.35808	0.976271
	1.12084	0.91172
	1.07783	0.983929
	1.04831	1.29335
	1.24403	1.61413
	1.26322	1.08715
	1.1655	0.738184
	0.920252	0.988312
	1.01679	1.1564
	1.22076	1.09546
	1.36157	0.950851
	0.868126	1.04421
	1.43945	1.28501
	1.32981	1.16572
	1.42343	1.16328
	0.93369	1.27576
	1.04593	1.10683
	1.2842	1.08845
	1.09282	1.02716
	0.908299	1.47144
	1.10039	1.3436
	1.05745	0.759986
	0.944421	1.27623
	1.08332	1.32911
	1.08636	1.08397
	1.32175	1.71871
	1.27122	1.00871
	1.26934	1.17255
	1.21741	1.6517
	1.43608	1.08189
	1.05051	1.08932
	0.948575	1.27876
	1.31917	1.02112
	1.28802	1.13386
	1.05905	0.941904
	1.20965	0.767956
	1.06374	0.743937
	1.18952	1.53785
	1.29174	0.890342
	1.13544	1.415
	1.01214	0.929215
	1.2094	0.938147
	1.06921	0.774194
	1.09165	1.36546
	0.803839	1.09341
	1.15775	1.15202
	1.34591	1.24961
	1.11212	1.51738
	1.46792	0.882223
	1.10775	1.00996
	0.813804	1.06501
	1.11164	1
	1.15313	1.01409
	1.62125	1.04556
	1.28546	1.50869
	1.1962	1.23593
	1.21248	0.981276
	1.16987	0.852676
	1.19169	1.34183
	1.21405	1.27821
	1.29478	0.867888
	0.981735	1.29612
	1.57353	1.28447
	1.0178	1.00906
	1.40892	1.24268
	0.99562	1.16669
	1.33537	0.963046
	1.15979	1.15751
	1.10021	0.801114
	1.21481	1.3538
	1.32327	1.04854
	1.28959	1.08782
	1.25691	1.15638
	1.15115	1.04545
	1.59374	1.25301
	1.02764	0.961813
	1.40285	1.17445
	1.34669	1.1482
	1.0089	0.930561
	0.876398	1.14826
	1.02497	1.29225
	0.779887	1.23297
	1.00948	0.90876
	1.22933	1.0905
	1.45248	1.4014
	1.4538	1.67297
	1.23414	1.29211
	1.09885	1.25523
	1.07102	1.01665
	1.16445	1.08689
	0.909577	1.10917
	1.11251	1.17339
	0.946396	1.14003
	1.0783	1.13485
	0.897525	1.31311
	1.00578	1.196
	1.15727	1.32333
	1.20781	1.02339
	1.40167	1.11339
	1.33396	0.953184
	0.943855	1.15072
	1.24584	1.0282
	1.41658	1.66667
	1.01365	1.20776
	0.759867	1.03636
	1.37168	1.19738
	1.08706	0.832347
	1.25293	1.21901
	0.927287	1.34799
	1.37019	1.26668
	1.54779	1.15793
	1.07846	1.25731
	1.05942	1.03374
	1.09832	1.09115
	1.12579	1.05609
	1.03262	1
	1.41459	1.09397
	1.26441	1.22215
	1.22547	1.22656
	1.16308	1.33307
	1.24293	1.01017
	1.04478	1.13124
	1.28523	1.20864
	1.00382	1.20364
	1.17891	1.23324
	1.34625	1.21667
	1.07611	1.05867
	1.09094	1.31597
	1.23162	1.15209
	1.13928	1.42533
	0.948758	1.09062
	1.38545	1.12568
	1.04956	0.978537
	1.02167	1.39517
	0.995781	1.16047
	0.915472	0.999843
	0.983683	1.25434
	1.05953	1.35385
	1.13961	0.947625
	1.21629	1.06133
	1.14289	1.24785
	0.993439	0.803514
	1.40156	1.42249
	1.28349	0.734827
	0.962963	1.02153
	1.25395	0.967344
	1.34538	1.09521
	1.23599	1.06928
	1.19551	1.04524
	1.22046	1.32
	0.708104	1.10548
	1.15892	1.22818
	1.22686	0.699174
	1.19344	1.17735
	1.13572	1.5156
	1.1401	0.504294
	1.25783	1.20477
	1.38758	0.947771
	1.24245	1.52863
	1.59553	0.981678
	1.29836	0.954019
	1.23828	1.09882
	1.20136	0.778675
	0.817154	1.18055
	1.17399	1.24885
	0.994341	0.963268
	1.23265	1.28222
	0.829774	1.00563
	1.06863	1.33042
	1.2748	1.20424
	1.31425	1.39106
	1.19272	1.37556
	1.01329	1.2332
	1.35144	1.04202
	1.22157	0.918429
	1.23112	1.21373
	1.01809	0.941944
	1.3209	0.626106
	1.30037	1.02988
	1.20258	0.916667
	1.12059	1.14492
	1.18321	1.01625
	0.889262	1.21433
	1.02902	1.52213
	1.25031	1.06064
	0.722616	1.28951
	1.17446	1.16111
	1.21277	1.7074
	1.3972	1.10537
	0.848328	1.12803
	1.18655	0.877667
	1.26524	1.16553
	1.06573	0.822462
	0.896846	1.14047
	1.17132	1.29983
	1.26729	1.10429
	1.19582	1.21977
	1.11905	0.965194
	1.74256	1.05015
	1.01238	1.20119
	1.27242	1.0136
	0.993637	1.17958
	1.12304	0.917592
	1.14642	0.978809
	1.46999	1.12046
	1.12484	0.773302
	1.16122	1.06624
	0.932212	0.902386
	1.47196	1.16823
	1.03806	1.05891
	1.13601	1.35584
	1.24948	1.40404
	1.25804	1.24661
	0.968707	1.4388
	1.46893	1.2305
	1.15567	0.98081
	1.27286	0.944089
	1.10884	0.962231
	1.21829	1.18031
	1.24224	1.25914
	1.44421	0.999176
	1.1154	1.00414
	1.15986	0.707995
	1.21041	0.993671
	1.33031	1.16315
	0.945093	1.34095
	0.879577	0.848618
	1.07449	1.07963
	1.60769	1.22976
	1.18951	0.972764
	1.08597	1.23707
	1.2587	1.12494
	1.34895	0.995958
	1.1848	0.970917
	1.24339	0.903579
	0.742373	1.23079
	1.36868	0.817049
	1.19458	1.18776
	1.27561	0.920038
	1.31478	0.797382
	1.2079	1.02014
	1.46572	0.760521
	0.989057	0.917529
	1.64898	1.06907
	1.23434	0.982733
	1.40454	1.23419
	1.14349	0.96032
	1.10608	1.36432
	0.973157	1.11612
	1.26973	0.807586
	1.42582	0.815789
	1.24775	1.20623
	1.2198	1.06368
	1.21499	0.92184
	1.1011	0.717893
	1.01341	1.17483
	1.04332	1.29289
	1.17173	1.05439
	1.20982	0.948159
	1.66315	0.979061
	1.19183	1.2133
	1.16863	0.824397
	1.15854	1.19812
	0.918444	1.034
	1.11623	0.938151
	0.949952	0.924844
	0.927676	0.961934
	1.44116	1.05896
	1.23177	0.717626
	0.743703	0.908133
	0.830142	1.00024
	1.47582	0.818054
	1.38033	1.03547
	1.20038	1.27475
	1.2166	1.04093
	1.32415	1.01171
	1.28804	1.25937
	1.29512	1.26474
	1.36999	0.802518
	1.13293	1.10279
	1.26215	1.05874
	0.9872	1.44156
	1.26173	1.11117
	1.19562	1.79775
	1.09152	1.09607
	1.12889	0.909687
	1.05451	1.25799
	1.0888	1.34936
	1.92012	1.21954
	1.18615	1.11707
	1.16061	1.00354
	1.5348	0.872516
	1.2222	0.907425
	1.09677	1.03797
	1.14126	1.02245
	1.29835	1.32687
	1.32623	0.676596
	1.21522	1.36702
	1.11599	1.30986
	1.23001	1.15734
	1.39107	1.06437
	1.03168	1.33607
	1.38528	1.36452
	1.55568	1.1015
	1.12408	1.08339
	1.24413	0.959102
	1.22247	1.15263
	1.56915	0.930403
	0.915759	1.38881
	1.02695	1.11796
	0.980318	1.14391
	1.32293	1.29945
	1.2537	0.941988
	1.24149	1.36007
	0.761522	1.07575
	1.2651	1.1043
	1.12006	1.05079
	1.04461	1.02507
	1.11458	1.16804
	0.926936	0.903797
	1.4007	1.22595
	1.40913	1.19844
	1.35864	1.18504
	0.670175	0.924337
	1.20968	0.946168
	1.09689	1.13852
	1.51164	1.01451
	1.27021	1.39419
	1.2241	1.0553
	1.04218	0.948779
	1.08908	1.10705
	1.03695	1.26814
	1.0266	1.60553
	0.896402	1.10969
	1.04464	1.04458
	1.20149	1.13082
	1.07901	1.35407
	1.38749	0.874714
	0.878293	1.079
	1.12849	1.33867
	1.09173	1.11582
	1.00524	1.37418
	1.30071	1.17226
	1.22486	1.0354
	1.40892	1.14345
	1.14715	0.924631
	1.34049	1.20104
	0.87	1.16831
	1.224	0.992016
	1.06038	1.07006
	1.37663	0.983574
	1.14963	1.11007
	0.818144	1.08238
	1.14527	1.4061
	1.17673	1.25097
	1.14322	0.938089
	1.07309	0.984526
	1.04779	1.5845
	1.12953	1.27542
	1.23739	0.865114
	1.23297	1.0481
	1.17035	1.11352
	1.15477	1.19832
	1.07356	0.922403
	1.25814	1.08471
	1.21003	1.00661
	1.12298	0.924858
	0.920844	0.990888
	1.26925	1.13368
	1.77974	1.22886
	1.2104	1.10238
	1.27262	0.996613
	1.66145	1.12795
	1.2115	1.06486
	1.15868	1.07446
	1.14133	1.24799
	1.11053	0.912317
	1.02466	1.28053
	0.934703	1.07378
	1.01959	1.23049
	1.19609	1.12815
	1.11399	1.17511
	1.09923	1.03514
	1.16357	1.06037
	1.2522	1.57277
	0.925593	1.20338
	1.08869	1.16934
	1.09886	1.26899
	0.891293	1.00833
	1.17308	1.46631
	1.05259	1.22294
	1.13332	0.905203
	1.13807	1.23325
	1.41801	1.93294
	1.15001	1.10975
	0.883987	1.29394
	1.04779	1.15062
	1.28685	1.1498
	1.44035	0.915167
	0.845965	1.31794
	1.17619	1.08488
	1.03787	1.22258
	1.31526	1.28738
	1.1226	1.06716
	1.16435	0.993827
	1.02779	1.59305
	0.959399	1.02745
	1.44404	1.03432
	1.2954	0.967222
	1.52159	0.998892
	1.13663	1.19384
	1.01556	1.05753
	1.16567	1.36384
	1.40253	1.19075
	1.24943	0.946372
	1.16034	0.796628
	1.10879	0.937438
	0.96778	1.16606
	1.04702	1.06532
	0.970247	1.12299
	1.08526	0.974297
	0.930108	1.05346
	1.06435	1.32621
	0.753933	1.09182
	1.21769	1.44156
	1.16763	1.24881
	1.0067	1.07487
	1.20604	1.30197
	1.1491	1.20812
	0.964237	1.04183
	1.21011	1.15814
	1.31895	0.84774
	1.09682	0.925267
	1.16212	1.19012
	1.02761	0.929216
	1.0477	1.29622
	1.35485	1.1633
	1.37064	1.05501
	1.17695	1.13668
	0.994559	1.07388
	1.2297	1.16575
	1.50112	1.26757
	1.51451	0.935134
	1.07124	0.821975
	1.16038	0.920831
	1.01466	1.17522
	0.944077	1.29601
	1.03997	0.806732
	1.28672	1.17523
	1.30928	1.03322
	1.13942	1.11522
	1.19812	1.13338
	1.38073	1.17063
	0.890612	0.833902
	1.12143	1.01823
	1.16144	0.968184
	1.11267	1.05945
	0.83039	1.14565
	1.17222	0.946486
	1.26275	0.853508
	1.06228	1.31638
	1.16512	1.23679
	1.16492	1.10242
	1.04681	1.34043
	0.872481	0.914883
	1.46733	0.828289
	1.53842	0.737459
	1.11772	1.44569
	1.0609	1.26973
	1.22606	1.00079
	1.84995	1.0279
	1.44367	1.20437
	1.07767	1.04462
	0.800715	1.11301
	1.31956	0.926121
	1.10817	1.17798
	1.14219	1.19953
	1.22893	0.623798
	0.783128	1.12751
	0.904997	1.35302
	1.27348	1.4923
	1.19498	1.25723
	1.1137	1.23999
	1.23771	1.27275
	1.19338	1.52191
	1.15105	0.949481
	0.940389	1.17617
	1.21093	1.06582
	1.11108	1.47744
	1.09955	0.947601
	1.29816	0.78495
	1.21339	0.858402
	0.824754	0.840483
	1.17129	1.04475
	1.35299	0.769897
	0.92745	1.06232
	1.2243	0.951444
	1.31251	1.11824
	1.06296	0.946667
	1.15628	0.895108
	1.04203	1.08094
	1.1204	0.884252
	1.18677	1.15701
	1.21209	0.844177
	1.26093	1.09562
	1.03995	1.25442
	1.12864	0.729947
	1.12851	1.46281
	1.16276	0.996253
	1.0027	1.28011
	1.09061	1.22788
	1.00912	1.12489
	1.58278	1.23879
	1.19482	1.02017
	1.05247	0.832097
	1.0827	0.962667
	1.59475	0.899513
	1.04689	0.685469
	1.23031	1.07886
	1.60029	1.32335
	1.18746	1
	1.32992	1.30845
	1.35295	0.954765
	1.01144	0.954545
	1.34393	1.17929
	1.09082	1.04846
	1.15429	1.35653
	1.15426	1.09787
	1.14491	0.883405
	0.994884	0.867978
	1.09548	1.16925
	1.16969	0.747967
	0.677298	1.00444
	1.27221	0.998563
	1.07846	1.01279
	0.843931	1.20462
	1.48978	1.12533
	1.23364	0.935335
	0.850763	1.1102
	1.25597	0.91634
	1.46644	1.43092
	1.26151	1.34625
	1.04177	1.13486
	0.849229	1.18782
	1.36285	1.37576
	0.889205	1.31736
	1.07576	1.05038
	1.46327	1.40183
	1.07599	1.29481
	1.05439	1.3024
	1.41343	1.05994
	1.101	1.25973
	1.30091	0.693445
	1.24403	0.976671
	1.29476	0.853579
	1.02492	1.31472
	1.18508	1.06671
	1.13187	0.972607
	1.253	1.45263
	1.35926	1.45029
	1.14355	0.920113
	1.08875	1.01655
	0.959022	1.33245
	1.33333	1.20815
	1.43397	0.825514
	1.47313	0.682171
	0.996441	1.1345
	1.2665	1.1342
	1.07865	1.24326
	1.08823	0.822806
	1.2331	1.02861
	1.1605	1.28422
	1.16658	0.934555
	1.08383	0.677376
	1.25128	1.51933
	1.22428	0.772236
	0.914165	1.09672
	0.91024	1.16318
	1.01941	1.03142
	1.03483	0.821929
	1.13874	1.47068
	0.976959	0.778584
	1.15313	0.971698
	0.831395	0.894854
	1.0435	1.12413
	1.13075	1.13867
	1.30787	1.27025
	1.15564	0.767992
	1.1363	0.778715
	1.10422	0.791533
	1.00891	1.2784
	1.33516	1.27246
	0.836137	0.910463
	1.34857	1.19846
	1.08963	1.59488
	1.29211	1.01397
	1.52552	1.11855
	1.3221	1.38706
	1.05699	1.68927
	0.952532	1.10522
	1.09004	1.02802
	1.43	0.987932
	1.28307	1.3029
	1.23819	1.16823
	1.19139	1.00078
	1.38394	1.42677
	1.24184	1.30834
	1.10406	1.08663
	1.23344	1.11504
	1.24066	1.05452
	1.23225	1.23235
	1.08073	1.38926
	1.12122	1.38718
	1.19899	0.719968
	1.24458	1.25196
	1.19483	1.02766
	1.43017	0.986327
	1.21002	0.97721
	1.31995	1.53397
	0.862144	1.35952
	1.16999	1.19235
	1.06771	0.826577
	1.0366	1.12095
	1.18141	1.02666
	1.5506	1.40217
	1.11517	0.723563
	1.32456	1.18451
	0.825615	0.97316
	1.26393	1.05529
	1.35773	0.813299
	1.05522	0.910854
	1.19608	1.21308
	1.2627	1.04041
	1.30072	0.949195
	1.26369	1.07096
	1.0153	1.42875
	1.09002	1.56844
	0.896739	1.04354
	0.973957	1.1013
	1.18861	0.953975
	1.42878	0.966787
	1.14646	0.919366
	1.41138	1.18041
	1.15854	1.09926
	0.985498	0.917919
	1.59489	1.11735
	1.16052	1.0719
	1.09732	0.884457
	1.28382	1.25868
	1.26367	1.3286
	1.24252	0.905823
	0.933812	1.40159
	1.12356	1.19133
	1.15734	1.20339
	1.3751	1.36336
	1.509	1.13619
	0.968374	0.627809
	1.15148	1.05825
	1.41088	1.34133
	1.27169	1.0347
	1.20146	1.48123
	1.02682	0.916427
	1.02293	1.16421
	1.48717	1.29583
	1.28101	0.947486
	1.17962	0.915625
	1.37215	1.28367
	1.1559	1.22205
	1.10036	1.28244
	1.02583	1.30079
	1.14313	1.0534
	1.1321	1.07257
	0.961538	0.857314
	1.36589	0.876136
	1.12658	1.17125
	0.991436	0.871443
	1.27302	1.13237
	0.9324	1.23556
	1.03205	1.02586
	1.63085	1.19051
	1.09958	0.6829
	1.17409	1.04257
	1.15109	0.751261
	1.25356	0.863255
	1.28637	1.08909
	0.917826	1.34963
	1.01509	1.24182
	1.5727	1.11507
	1.01888	1.0118
	1.01195	1.03931
	0.914712	1.18628
	1.5628	1.1041
	1.51113	0.838994
	1.43585	0.938881
	1.10202	0.883936
	1.28252	0.602217
	1.28483	0.978623
	1.46174	1.30155
	1.03019	1.04079
	1.26582	1.13047
	1.52782	1.06004
	1.22137	1.28534
	1.11315	1.14443
	1.94653	1.51117
	1.29862	1.32918
	1.21165	1.09729
	1.24578	1.42664
	1.18377	1.03761
	1.33429	1.30412
	1.46455	0.984466
	1.26182	0.793977
	1.57209	1.1378
	1.27946	1.02486
	0.936182	1.36183
	0.892749	1.35236
	1.44468	1.07781
	1.07277	1.17867
	0.917119	1.06227
	1.01261	0.783373
	1.38371	0.966565
	1.47584	1.04784
	1.4314	1.07803
	1.26756	1.12188
	1.28157	1.16019
	1.44576	1
	1.37708	1.63746
	1.39784	1.31018
	1.28897	0.791214
	1.15879	1.11091
	1.24696	1.32249
	1.18858	0.91445
	1.23361	0.994669
	1.31975	1.28976
	1.25719	1.03626
	1.20997	1.17843
	0.711395	0.998108
	1.45104	1.04789
	1.055	0.909035
	1.33647	1.13828
	1.07593	1.07311
	1.3617	1.59432
	1.03813	1.28484
	1.14525	1.44688
	1.09818	1.16562
	1.53123	1.16018
	0.943068	0.979592
	1.17693	1.10214
	1.35286	0.96462
	0.903472	1.33564
	0.885428	0.887695
	1.16927	0.992717
	0.98116	0.997346
	1.25444	1.07039
	1.15738	1.19965
	1.41525	1.17757
	1.29017	0.917808
	1.14549	0.822348
	1.09177	1.33677
	1.04837	1.17289
	0.892308	1.06515
	1.03193	1.1941
	1.73963	1.01924
	0.95628	0.998647
	1.04722	1.24013
	1.65833	1.20982
	0.900284	1.26635
	1.19942	0.950688
	1.25506	1.18056
	1.24112	1.27137
	1.40089	0.900916
	1.04756	1.31739
	0.958861	0.789333
	1.02739	1.11058
	1.16578	1.31755
	1.23175	1.00829
	1.09196	1.07849
	1.17461	0.607396
	0.994092	0.902778
	1.01945	1.22269
	1.32818	0.772075
	1.23716	1.2794
	1.24875	1.14977
	1.33191	0.867844
	1.1408	1.45525
	1.22388	1.05005
	0.700917	1.25238
	1.07488	1.18976
	1.13275	0.990385
	1.16269	1.13121
	1.48725	1.01246
	1.30541	0.960402
	1.25611	1.18091
	1.21583	0.971562
	1.21712	0.929597
	1.13329	0.972212
	1.18301	1.0347
	1.30556	1.15235
	1.26398	1.32683
	1.23272	1.01287
	1.15405	1.18496
	1.30245	1.11945
	1.26817	1.1385
	1.30807	1.21255
	1.4007	1.44355
	1.22101	1.23137
	1.33436	1.20674
	0.933796	1.34925
	1.42552	0.943793
	1.27839	1.44539
	1.41356	1.36622
	1.13222	1.08835
	1.33256	1.32516
	1.11562	1.0085
	1.42131	1.08784
	1.42122	0.788793
	1.46793	0.989238
	1.10245	0.964944
	1.22285	1.27555
	1.32923	1.08685
	1.02155	1.62723
	1.19781	1.81205
	1.25964	1.31341
	1.0864	1.104
	1.1005	0.922726
	1.20567	1.45084
	1.23579	0.852196
	1.28952	1.28929
	0.832242	1.44084
	1.08902	1.16019
	1.10696	1.01397
	1.30496	0.991933
	1.14332	1.06082
	1.09469	0.884811
	1.13953	1.12478
	1.04095	1.17343
	1.03682	1.04294
	1.19201	1.15758
[truncated: 16,078 more rows]

## Sheet: GR_TOP_3000_chromatin_sites
chr2	152785721	152785869
chr5	126538285	126538433
chr11	51916139	51916287
chr4	135189866	135190014
chr2	60700183	60700331
chr16	34673055	34673203
chr16	5119421	5119569
chr17	84116516	84116664
chr4	9444555	9444703
chr17	56108769	56108917
chr16	31599135	31599283
chr5	143545004	143545152
chr15	51730868	51731016
chr2	152806181	152806329
chr16	25059333	25059481
chr15	37192893	37193041
chr8	10646750	10646898
chr2	167844677	167844825
chr8	10646510	10646658
chr11	101700552	101700700
chr9	52105537	52105685
chr3	146657456	146657604
chr4	63521881	63522029
chr1	157075085	157075233
chr2	164455837	164455985
chr2	19580028	19580176
chr15	79131567	79131715
chr7	110783225	110783373
chr2	152820401	152820549
chr4	32570129	32570277
chr2	167777457	167777605
chr11	112611292	112611440
chr10	120636142	120636290
chr8	126736632	126736780
chr5	137671834	137671982
chr18	4738184	4738332
chr6	5443222	5443370
chr4	8945255	8945403
chr5	136480655	136480803
chr10	21785846	21785994
chr2	167860657	167860805
chr7	98392550	98392698
chr17	31982952	31983100
chr16	31603375	31603523
chr17	28512873	28513021
chr11	11844579	11844727
chr11	51874319	51874467
chr8	94132173	94132321
chr11	43958319	43958467
chr10	115328732	115328880
chr7	79336809	79336957
chr1	153011784	153011932
chr15	53113019	53113167
chr1	119509576	119509724
chr6	146010561	146010709
chr13	108715338	108715486
chr2	163596101	163596249
chr6	111054125	111054273
chr17	26592682	26592830
chr3	98374337	98374485
chr19	5850202	5850350
chr6	86776128	86776276
chr3	121604979	121605127
chr17	28420253	28420401
chr11	69099327	69099475
chr11	80484567	80484715
chr2	30753333	30753481
chr1	136613491	136613639
chr10	128779473	128779621
chr17	84085796	84085944
chr4	139233046	139233194
chr8	24235957	24236105
chr7	110117025	110117173
chr15	90852015	90852163
chr4	56533468	56533616
chr8	11382070	11382218
chr17	84195816	84195964
chr5	137102975	137103123
chr17	26509462	26509610
chr17	47508071	47508219
chr8	70833633	70833781
chr1	138571551	138571699
chr17	84119716	84119864
chr1	75024875	75025023
chr17	84085576	84085724
chr16	31601395	31601543
chr16	52094754	52094902
chr13	52651950	52652098
chr7	78914769	78914917
chr18	80660543	80660691
chr6	83027944	83028092
chr14	76951547	76951695
chr10	61465185	61465333
chr9	78022298	78022446
chr10	80664693	80664841
chr15	102102588	102102736
chr11	33882842	33882990
chr3	79559255	79559403
chr3	52601113	52601261
chr18	49784332	49784480
chr11	51881599	51881747
chr2	158168061	158168209
chr6	99447279	99447427
chr17	75275502	75275650
chr13	52249731	52249879
chr7	28952782	28952930
chr1	64933106	64933254
chr7	96712970	96713118
chr10	120188582	120188730
chr17	28516053	28516201
chr11	102729852	102730000
chr2	167851757	167851905
chr15	81839727	81839875
chr11	69097007	69097155
chr3	142372575	142372723
chr18	46864131	46864279
chr13	90513963	90514111
chr2	22652075	22652223
chrX	52971115	52971263
chr8	8533050	8533198
chr15	88850596	88850744
chr19	43915591	43915739
chr9	120011104	120011252
chr14	70331542	70331690
chr4	149816762	149816910
chr4	141929066	141929214
chr7	97748290	97748438
chr16	87267966	87268114
chr13	20295757	20295905
chr3	51662253	51662401
chr5	121100985	121101133
chr1	161734965	161735113
chr9	96759010	96759158
chr14	25181598	25181746
chr12	118702020	118702168
chr4	57728448	57728596
chr2	31901853	31902001
chr6	121017983	121018131
chr2	128739081	128739229
chr5	118424732	118424880
chr7	118252493	118252641
chr15	97004468	97004616
chr16	87784286	87784434
chr6	128282203	128282351
chr1	74007855	74008003
chr2	124905321	124905469
chr1	193413478	193413626
chr1	74044615	74044763
chr1	135943971	135944119
chr8	86856317	86856465
chr8	93871433	93871581
chr15	103368208	103368356
chr4	139232446	139232594
chr2	11767309	11767457
chr2	52891853	52892001
chr11	117259732	117259880
chr2	128553241	128553389
chr15	55132419	55132567
chr11	116518592	116518740
chr4	149979822	149979970
chr18	12311126	12311274
chr7	24457862	24458010
chr6	143616560	143616708
chr19	16948923	16949071
chr5	113283339	113283487
chr11	32251082	32251230
chr5	103629500	103629648
chr11	3624479	3624627
chr2	24440173	24440321
chr6	135088129	135088277
chr13	32545057	32545205
chr19	38555498	38555646
chr14	25516158	25516306
chr4	43728702	43728850
chr10	67785665	67785813
chr2	126303161	126303309
chr4	129032998	129033146
chr4	55776022	55776170
chr8	126849212	126849360
chr4	64595181	64595329
chr9	56505885	56506033
chr2	11530209	11530357
chr4	135287006	135287154
chr19	9979017	9979165
chr3	21952969	21953117
chr16	76183362	76183510
chr7	66375812	66375960
chr11	117231792	117231940
chr2	166170037	166170185
chr2	168455737	168455885
chr17	28515573	28515721
chr17	28706833	28706981
chr17	31980032	31980180
chr11	43992179	43992327
chr9	70047958	70048106
chr2	93512323	93512471
chr6	81987764	81987912
chr2	155293581	155293729
chr5	111880499	111880647
chr15	62698636	62698784
chr12	8428794	8428942
chr18	12295126	12295274
chr12	16001332	16001480
chr17	7931728	7931876
chr5	111799599	111799747
chr3	59312733	59312881
chr2	52952313	52952461
chrX	140529278	140529426
chr19	56974152	56974300
chr10	83181983	83182131
chr11	120252812	120252960
chr11	118346032	118346180
chr15	75828267	75828415
chr3	79193235	79193383
chr7	70037089	70037237
chr1	153130144	153130292
chr12	50039151	50039299
chr11	75620487	75620635
chr17	49474275	49474423
chr14	70336602	70336750
chr16	55789491	55789639
chr10	59974205	59974353
chr18	60609393	60609541
chr1	91436396	91436544
chr4	149813622	149813770
chr2	158169341	158169489
chr8	35866225	35866373
chr16	5135921	5136069
chr17	29094658	29094806
chr1	160101025	160101173
chr13	41520728	41520876
chr1	91823576	91823724
chr11	20859159	20859307
chr2	65228083	65228231
chr8	31845847	31845995
chr18	20971292	20971440
chr8	122028352	122028500
chr2	66502423	66502571
chr19	42058611	42058759
chr13	4771336	4771484
chr4	141423386	141423534
chr2	170209377	170209525
chr17	26530862	26531010
chr17	29434630	29434778
chr7	110941721	110941869
chr4	148434762	148434910
chrX	140505898	140506046
chr9	102946632	102946780
chr13	56434500	56434648
chr15	82247257	82247405
chr7	105290241	105290389
chr17	44030887	44031035
chr3	21962549	21962697
chr11	106961632	106961780
chr1	93229276	93229424
chr8	45584045	45584193
chr15	77945867	77946015
chr11	44948799	44948947
chr12	73147284	73147432
chr4	141570126	141570274
chr9	48737555	48737703
chr2	166142917	166143065
chr13	47217050	47217198
chr16	34000895	34001043
chr4	81970831	81970979
chr3	84324995	84325143
chr13	41532708	41532856
chr4	86712711	86712859
chr1	89555371	89555519
chr17	17609624	17609772
chr6	52825844	52825992
chr8	11156130	11156278
chr19	40432171	40432319
chr11	45805439	45805587
chr8	117094225	117094373
chr13	4662916	4663064
chr2	168531997	168532145
chrX	140513478	140513626
chr3	79542795	79542943
chr1	39255636	39255784
chr5	151166443	151166591
chr1	39759876	39760024
chr11	62559047	62559195
chr4	135102666	135102814
chr2	154390741	154390889
chr7	66601112	66601260
chr6	17143122	17143270
chr11	85277707	85277855
chr7	82828237	82828385
chr6	149260992	149261140
chr6	120145563	120145711
chr11	97309592	97309740
chr9	43847887	43848035
chr17	12095344	12095492
chr6	129236249	129236397
chr3	93568898	93569046
chr18	66328993	66329141
chr12	17135002	17135150
chr18	82522814	82522962
chr7	123110154	123110302
chr3	133626696	133626844
chr4	149978982	149979130
chr8	13620725	13620873
chr5	5689216	5689364
chr16	87307386	87307534
chr16	92597583	92597731
chr8	120920645	120920793
chr4	63348561	63348709
chr12	112897854	112898002
chr5	74753685	74753833
chr4	132963786	132963934
chr4	32437749	32437897
chr17	26510242	26510390
chr7	75634249	75634397
chr12	72674584	72674732
chr16	5130881	5131029
chr13	49322285	49322433
chr15	81523467	81523615
chr10	41553927	41554075
chr8	126551252	126551400
chr17	29440110	29440258
chr19	43499111	43499259
chr11	116533732	116533880
chr17	46761391	46761539
chr2	90504803	90504951
chr2	143724161	143724309
chr3	93556018	93556166
chr8	107197913	107198061
chr9	106413721	106413869
chr14	108974509	108974657
chr1	192733098	192733246
chr11	88524887	88525035
chr14	48288631	48288779
chr6	38835435	38835583
chr15	77154547	77154695
chr8	122234072	122234220
chr10	120624462	120624610
chr11	113008632	113008780
chr12	75304262	75304410
chr3	21986929	21987077
chr9	78623498	78623646
chr1	159889545	159889693
chr6	99175559	99175707
chr17	84070696	84070844
chr4	54356262	54356410
chr9	89874589	89874737
chr10	12694992	12695140
chr6	85349364	85349512
chr11	101756732	101756880
chr2	32597613	32597761
chr3	103713241	103713389
chr11	86596267	86596415
chr17	15510739	15510887
chr7	145107712	145107860
chr8	123786392	123786540
chr4	135191806	135191954
chr4	9080855	9081003
chr17	29018335	29018483
chr1	71945414	71945562
chr6	143640780	143640928
chr2	61121363	61121511
chr9	77745038	77745186
chr12	9113694	9113842
chr6	126585963	126586111
chr17	14183745	14183893
chr3	108856146	108856294
chr9	41474633	41474781
chr11	43586899	43587047
chr13	52736370	52736518
chr1	106383335	106383483
chr17	87473096	87473244
chr2	149109681	149109829
chr4	118229410	118229558
chr4	120148807	120148955
chr10	83104403	83104551
chr11	60935307	60935455
chr1	92699096	92699244
chr11	40446959	40447107
chr17	28518953	28519101
chr15	56789999	56790147
chr1	155527824	155527972
chr1	152063504	152063652
chr12	91879005	91879153
chr10	83152523	83152671
chr7	110706505	110706653
chr16	58701999	58702147
chr3	133627256	133627404
chr17	25211242	25211390
chr13	56449760	56449908
chr2	158121801	158121949
chr2	167823497	167823645
chr8	10480870	10481018
chr8	126807592	126807740
chr6	149348292	149348440
chr11	63136467	63136615
chr15	74622167	74622315
chr15	41727448	41727596
chr17	3218560	3218708
chr9	48740214	48740362
chr17	31842172	31842320
chr3	19954031	19954179
chr7	45680140	45680288
chr16	24326953	24327101
chr2	10121989	10122137
chr1	91356316	91356464
chr10	60805465	60805613
chr9	44079027	44079175
chr11	8447879	8448027
chr3	138515755	138515903
chr16	33873395	33873543
chr16	31593515	31593663
chr15	73435106	73435254
chr15	88875796	88875944
chr15	74473827	74473975
chr17	44500467	44500615
chr8	10664930	10665078
chr2	5165930	5166078
chr5	114356703	114356851
chr2	157715601	157715749
chr5	124506884	124507032
chr8	11270950	11271098
chr2	128544721	128544869
chr4	89422064	89422212
chr17	73811840	73811988
chr6	37617654	37617802
chr6	143916400	143916548
chr8	110945805	110945953
chr17	13682502	13682650
chr14	48162531	48162679
chr6	115270063	115270211
chr5	113931043	113931191
chr8	94171433	94171581
chr4	43394602	43394750
chr11	22633099	22633247
chr6	108093525	108093673
chr3	95675577	95675725
chr3	89912655	89912803
chr8	120329125	120329273
chr11	105953632	105953780
chr19	38015718	38015866
chr5	140064608	140064756
chr5	136224515	136224663
chr11	109039092	109039240
chr4	134356106	134356254
chr2	139723501	139723649
chr1	153300504	153300652
chr15	59734061	59734209
chr3	41430313	41430461
chr2	12709289	12709437
chr19	3681162	3681310
chr1	164977487	164977635
chr10	80991533	80991681
chr2	128552161	128552309
chr1	153901564	153901712
chr2	141801001	141801149
chr7	141564602	141564750
chr1	121013956	121014104
chr1	134913611	134913759
chr15	37184273	37184421
chr1	170145747	170145895
chr4	89470184	89470332
chr15	62328376	62328524
chr12	73778244	73778392
chr9	56273765	56273913
chr4	132354706	132354854
chr2	13558669	13558817
chr1	193399098	193399246
chr8	125259272	125259420
chr11	94334752	94334900
chr15	83226596	83226744
chr3	94913818	94913966
chr15	59733481	59733629
chr2	131888481	131888629
chr2	31954853	31955001
chr19	45027371	45027519
chrX	167318857	167319005
chr14	72886920	72887068
chr17	13679942	13680090
chr4	148507602	148507750
chr1	40444736	40444884
chr7	144578012	144578160
chr3	95732897	95733045
chr1	184629234	184629382
chr5	111800239	111800387
chr11	99454852	99455000
chr15	59596901	59597049
chr14	71103982	71104130
chr4	136441486	136441634
chr12	25438534	25438682
chr1	40472516	40472664
chr15	38920328	38920476
chr8	120926265	120926413
chr16	29911355	29911503
chr2	24446153	24446301
chr8	125253712	125253860
chr17	72863242	72863390
chr10	80076593	80076741
chr11	35282139	35282287
chr5	35138241	35138389
chr8	123762672	123762820
chr4	135191606	135191754
chr4	117136250	117136398
chr3	121720939	121721087
chr10	116996312	116996460
chr4	148527102	148527250
chr15	66998513	66998661
chr5	43049374	43049522
chr16	25483873	25484021
chr11	43927279	43927427
chr4	80972011	80972159
chr2	125922921	125923069
chr11	82193907	82194055
chr7	25781362	25781510
chr12	102328232	102328380
chr2	69323103	69323251
chr19	4493062	4493210
chr14	47863251	47863399
chr3	41242153	41242301
chr3	90586975	90587123
chr7	114202981	114203129
chr4	80924891	80925039
chr1	80496458	80496606
chr2	166165317	166165465
chr4	56393828	56393976
chr7	99066070	99066218
chr14	78398027	78398175
chr4	134918426	134918574
chr7	110715825	110715973
chr9	66599776	66599924
chr1	138356591	138356739
chr6	114894023	114894171
chr5	92933158	92933306
chr9	108796779	108796927
chr7	80375349	80375497
chr1	163563967	163564115
chr8	11372190	11372338
chr5	137072735	137072883
chr17	28518073	28518221
chr13	99125045	99125193
chr12	99794952	99795100
chr16	49840276	49840424
chr5	76437287	76437435
chr19	48779311	48779459
chr8	45528945	45529093
chr11	113292432	113292580
chr1	74070415	74070563
chrX	52970935	52971083
chr6	135074569	135074717
chr8	126668012	126668160
chr4	123333599	123333747
chr14	123533122	123533270
chr9	41766718	41766866
chr5	4234616	4234764
chr18	75300017	75300165
chr8	110789025	110789173
chr5	35636181	35636329
chr1	170912447	170912595
chr3	95882777	95882925
chr8	72303653	72303801
chr1	43766496	43766644
chr1	179829247	179829395
chr1	43169356	43169504
chr11	3622919	3623067
chr18	62478213	62478361
chr12	16788682	16788830
chr8	77444250	77444398
chr3	90631075	90631223
chr1	173448887	173449035
chr5	81275441	81275589
chr10	59997625	59997773
chr11	100170212	100170360
chr15	64613709	64613857
chrX	140511378	140511526
chr3	126660240	126660388
chr6	31070959	31071107
chr6	37847694	37847842
chr5	139118680	139118828
chr13	5845736	5845884
chr7	89541090	89541238
chr17	68218357	68218505
chr2	152786121	152786269
chr19	9061317	9061465
chr8	94134753	94134901
chr11	118983232	118983380
chr4	57839488	57839636
chr15	101455508	101455656
chr3	57074213	57074361
chr6	144937243	144937391
chr1	191292447	191292595
chr7	99586859	99587007
chrX	167319277	167319425
chr16	30502455	30502603
chr3	126661100	126661248
chr1	40433936	40434084
chr10	86270303	86270451
chr9	48723655	48723803
chr1	164261867	164262015
chr19	57204012	57204160
chr10	59979285	59979433
chr11	100288992	100289140
chr13	52114571	52114719
chr8	117074645	117074793
chr13	110882984	110883132
chr2	93902603	93902751
chr10	76634126	76634274
chr3	126828000	126828148
chr12	34041035	34041183
chr8	86772917	86773065
chr2	168627857	168628005
chr8	126793772	126793920
chr6	72512853	72513001
chr10	59969845	59969993
chr9	65405196	65405344
chr2	52955193	52955341
chr11	70198427	70198575
chr6	5429642	5429790
chr17	28464013	28464161
chr4	5732555	5732703
chr5	113975263	113975411
chr11	43919639	43919787
chr16	5134901	5135049
chr13	52024891	52025039
chr15	75941627	75941775
chr17	46266361	46266509
chr5	4496256	4496404
chr4	62775181	62775329
chr11	86646547	86646695
chr5	148954393	148954541
chr1	172549787	172549935
chr16	90735963	90736111
chr12	110063155	110063303
chr19	57155572	57155720
chr1	120236616	120236764
chr3	81368015	81368163
chr1	160179465	160179613
chr2	154390081	154390229
chr6	135362749	135362897
chr3	121635679	121635827
chr12	9944714	9944862
chr3	40686853	40687001
chr4	32388049	32388197
chr17	29434230	29434378
chr17	84112516	84112664
chr9	56655185	56655333
chr2	125530821	125530969
chr3	90587775	90587923
chr15	62658696	62658844
chr11	76709767	76709915
chr4	58288888	58289036
chr3	126831500	126831648
chr7	116307013	116307161
chr15	97872248	97872396
chr2	120518641	120518789
chr10	128672233	128672381
chr2	45019893	45020041
chr1	90669338	90669486
chr9	71708122	71708270
chr6	145968483	145968631
chr8	124331152	124331300
chr15	34336413	34336561
chr2	149113021	149113169
chr7	75842289	75842437
chr5	30796801	30796949
chr17	89450796	89450944
chr2	167775397	167775545
chr6	108677865	108678013
chr12	40016959	40017107
chr15	6555707	6555855
chr6	12458962	12459110
chr11	5244379	5244527
chr10	63571785	63571933
chr11	72953807	72953955
chr3	107739466	107739614
chr4	150800022	150800170
chr2	180228814	180228962
chr7	110941361	110941509
chr13	60961859	60962007
chr8	124275732	124275880
chr15	59733261	59733409
chr1	184291226	184291374
chr8	22692657	22692805
chr6	8777442	8777590
chr8	11173490	11173638
chr2	168070557	168070705
chr2	173420143	173420291
chr12	82323274	82323422
chr6	144754163	144754311
chr15	61608216	61608364
chr8	126810692	126810840
chr10	120628142	120628290
chr3	37978513	37978661
chr4	63343861	63344009
chr18	38409828	38409976
chr2	30716773	30716921
chr10	89527183	89527331
chr1	130879176	130879324
chr7	104533141	104533289
chr12	80821454	80821602
chrX	160604377	160604525
chr5	112886819	112886967
chr2	145223801	145223949
chr9	52102517	52102665
chr3	121584919	121585067
chr5	104056380	104056528
chr1	153120564	153120712
chr8	110791285	110791433
chr6	127329403	127329551
chr11	75620307	75620455
chr1	72593855	72594003
chr5	89278481	89278629
chr8	11262150	11262298
chr11	56269999	56270147
chr11	88113607	88113755
chr9	23354480	23354628
chr5	96221880	96222028
chr10	21790326	21790474
chr9	84354504	84354652
chr2	168458677	168458825
chr1	137020631	137020779
chr13	99307865	99308013
chr8	115783545	115783693
chr2	34843693	34843841
chr17	26512682	26512830
chr9	102779572	102779720
chr2	35440513	35440661
chr7	145222312	145222460
chr9	60541916	60542064
chr5	118480212	118480360
chr11	65366787	65366935
chr8	126561592	126561740
chr5	112761879	112762027
chr12	80141222	80141370
chr6	113481145	113481293
chr15	64364109	64364257
chr11	116512312	116512460
chr11	43895339	43895487
chr17	25756942	25757090
chr6	97447179	97447327
chr3	152145316	152145464
chr1	90020531	90020679
chr14	12059235	12059383
chr1	192735918	192736066
chr6	89867418	89867566
chr7	144340492	144340640
chr12	70624517	70624665
chrX	13469683	13469831
chr15	39746468	39746616
chr5	124047124	124047272
chr17	56501374	56501522
chr8	24987597	24987745
chr19	38027998	38028146
chr1	158853245	158853393
chr7	130943334	130943482
chr3	22010069	22010217
chr5	111881679	111881827
chr1	182058147	182058295
chr4	40846751	40846899
chr11	88514727	88514875
chr10	120616762	120616910
chr12	85195279	85195427
chr17	26535282	26535430
chr6	8352582	8352730
chr3	138516055	138516203
chr3	104298921	104299069
chr6	88869601	88869749
chr6	131298709	131298857
chr11	113063272	113063420
chr8	24204157	24204305
chr15	76204187	76204335
chr17	34210647	34210795
chr3	98374697	98374845
chr1	153121404	153121552
chr1	138606951	138607099
chrX	70358837	70358985
chr15	101320688	101320836
chr1	183573766	183573914
chr11	63114987	63115135
chr11	61060727	61060875
chr18	80657063	80657211
chr16	16217544	16217692
chr4	32187789	32187937
chr10	42231407	42231555
chr15	85987956	85988104
chr13	56444240	56444388
chr6	13052442	13052590
chr1	59912496	59912644
chr10	24396186	24396334
chr14	22622090	22622238
chr2	66508083	66508231
chr19	46987751	46987899
chr1	88475491	88475639
chr16	23218328	23218476
chr17	84044596	84044744
chr8	87308397	87308545
chr16	20014259	20014407
chr10	80538253	80538401
chr18	52600593	52600741
chr4	81926031	81926179
chr17	86812156	86812304
chr1	91674336	91674484
chr4	63344361	63344509
chr11	116534192	116534340
chr1	51265237	51265385
chr13	20228517	20228665
chr16	49952276	49952424
chr6	31100399	31100547
chr4	9287355	9287503
chr16	92624103	92624251
chr7	49258161	49258309
chr6	108677145	108677293
chr16	31598595	31598743
chr7	101473401	101473549
chr12	15707732	15707880
chr5	125392821	125392969
chr10	81076453	81076601
chr19	9945857	9946005
chr6	112979205	112979353
chr1	155075004	155075152
chr2	132206501	132206649
chr15	86054316	86054464
chr17	31897572	31897720
chr1	51288857	51289005
chr17	88629996	88630144
chr8	122112732	122112880
chr14	75803927	75804075
chr1	194652218	194652366
chr1	51789517	51789665
chr2	29201313	29201461
chr15	62287316	62287464
chr17	75273382	75273530
chr7	113146761	113146909
chr6	31083839	31083987
chr17	27153473	27153621
chr13	56608100	56608248
chr7	28376442	28376590
chr1	55163217	55163365
chr4	133240586	133240734
chr6	49096676	49096824
chr9	72702255	72702403
chr1	38291976	38292124
chr3	52630073	52630221
chr5	30961781	30961929
chr3	58207093	58207241
chr5	142959062	142959210
chr2	163814901	163815049
chr16	55554011	55554159
chrX	112348078	112348226
chr6	145745283	145745431
chr7	75399389	75399537
chr18	52560393	52560541
chr8	24484637	24484785
chr3	121636519	121636667
chr15	77036787	77036935
chr5	104404480	104404628
chr8	119715405	119715553
chr19	44225971	44226119
chr19	23135025	23135173
chr5	112260359	112260507
chr10	76648746	76648894
chr13	52115051	52115199
chr14	20228366	20228514
chr6	86180688	86180836
chr11	23074942	23075090
chr16	5136741	5136889
chr16	38433029	38433177
chr13	107448857	107449005
chr12	21227432	21227580
chr18	66328613	66328761
chr8	36187165	36187313
chr3	122128980	122129128
chr3	89893955	89894103
chr5	111805319	111805467
chr2	61295723	61295871
chr12	8379994	8380142
chr19	27312725	27312873
chr1	153134564	153134712
chr6	146973472	146973620
chr2	167950477	167950625
chr8	84497957	84498105
chr19	9947097	9947245
chr3	96663517	96663665
chr16	92598083	92598231
chrX	143547954	143548102
chr6	111054665	111054813
chr4	89057211	89057359
chr8	124066612	124066760
chr19	47025091	47025239
chr1	138507031	138507179
chr10	22004926	22005074
chr2	168414137	168414285
chr8	126852192	126852340
chr7	100992335	100992483
chr4	81430171	81430319
chr6	42396475	42396623
chr2	128470561	128470709
chr4	58275248	58275396
chr5	144898475	144898623
chr16	55551051	55551199
chr10	110879852	110880000
chr6	91185678	91185826
chr6	129216349	129216497
chr8	105850453	105850601
chr6	37398973	37399121
chr12	112897554	112897702
chr1	165291647	165291795
chr13	56549500	56549648
chr9	110684186	110684334
chr5	34535125	34535273
chr1	118693376	118693524
chr3	96113417	96113565
chr13	94169348	94169496
chr13	96011323	96011471
chr9	96583070	96583218
chr11	19849939	19850087
chr7	139365482	139365630
chr6	17052962	17053110
chr16	31506975	31507123
chr4	136140686	136140834
chr14	74996587	74996735
chr3	81164275	81164423
chr11	101448612	101448760
chr12	82247954	82248102
chr15	59759581	59759729
chr2	122719301	122719449
chr8	27261066	27261214
chr6	135250309	135250457
chr17	6835584	6835732
chr13	5845156	5845304
chr6	135322689	135322837
chr15	74484387	74484535
chr6	83017424	83017572
chr1	127860496	127860644
chr15	64184949	64185097
chr15	56841639	56841787
chr11	112615792	112615940
chr2	5645610	5645758
chr4	129268898	129269046
chr1	132467976	132468124
chr2	170526737	170526885
chr11	61278807	61278955
chr5	24383517	24383665
chr2	167950777	167950925
chr1	90896776	90896924
chr10	107659252	107659400
chr2	158191221	158191369
chr17	78444924	78445072
chr2	27331733	27331881
chr5	131597579	131597727
chr5	135530155	135530303
chr1	159890625	159890773
chr8	8300150	8300298
chr16	29915455	29915603
chr3	136432215	136432363
chr18	32305172	32305320
chr7	67435892	67436040
chr11	74864567	74864715
chr6	114358627	114358775
chr3	142252115	142252263
chr15	101455328	101455476
chr2	167757557	167757705
chr4	58578568	58578716
chr15	76264427	76264575
chr15	25727057	25727205
chr4	89061691	89061839
chr4	129264238	129264386
chr5	66543847	66543995
chr17	70753805	70753953
chr15	99553888	99554036
chr2	104717923	104718071
chr14	105675063	105675211
chr10	77570266	77570414
chr3	103860181	103860329
chr15	87654576	87654724
chr4	138278466	138278614
chr6	114964283	114964431
chr2	165187697	165187845
chr2	155806761	155806909
chr1	43147656	43147804
chr15	85347196	85347344
chr3	54480433	54480581
chr17	27161113	27161261
chr2	131902961	131903109
chr9	69458978	69459126
chr1	131125916	131126064
chr4	133897326	133897474
chr5	90612222	90612370
chr2	61308263	61308411
chr7	112194381	112194529
chr11	119989212	119989360
chr14	46636505	46636653
chr17	14546085	14546233
chr5	120780105	120780253
chr4	66881681	66881829
chr5	107124060	107124208
chr1	183574146	183574294
chr13	80936584	80936732
chr11	102728812	102728960
chr6	37847474	37847622
chr18	5402464	5402612
chr1	72609095	72609243
chr1	193414218	193414366
chr5	29864475	29864623
chr3	95650698	95650846
chr1	121111796	121111944
chr19	47558571	47558719
chr7	123046994	123047142
chr5	34534025	34534173
chr4	80916931	80917079
chr6	31534879	31535027
chr8	106307773	106307921
chr11	113074492	113074640
chr2	166301337	166301485
chr11	55414519	55414667
chr2	65227323	65227471
chr19	47891971	47892119
chr13	5604296	5604444
chr12	70553917	70554065
chr3	37313593	37313741
chr5	43048854	43049002
chr2	35994453	35994601
chr2	19579288	19579436
chr13	95608523	95608671
chr1	160520885	160521033
chr1	137079511	137079659
chr4	63530521	63530669
chr1	183898186	183898334
chr16	49288296	49288444
chr15	38457273	38457421
chr11	31798082	31798230
chr1	186445054	186445202
chr11	101687932	101688080
chr5	74897365	74897513
chr5	122315105	122315253
chr6	137566046	137566194
chr12	78982362	78982510
chr19	44231751	44231899
chr11	113756692	113756840
chr15	97832588	97832736
chr7	145107952	145108100
chr8	70880393	70880541
chr6	114866203	114866351
chr13	3750696	3750844
chr6	43292815	43292963
chr7	66384392	66384540
chr17	46273841	46273989
chr10	41998007	41998155
chr11	111880332	111880480
chr10	59921345	59921493
chr2	170042517	170042665
chr4	32569169	32569317
chr6	120956363	120956511
chr12	17724162	17724310
chr13	52665270	52665418
chr9	66123736	66123884
chr17	84086396	84086544
chr1	75285154	75285302
chr6	136499386	136499534
chr6	144270363	144270511
chr4	5130935	5131083
chr14	49493811	49493959
chr18	52558853	52559001
chr6	38632754	38632902
chr14	46634745	46634893
chr1	45356176	45356324
chr14	18940156	18940304
chr1	39761136	39761284
chr1	40847636	40847784
chr1	153292344	153292492
chr15	39770908	39771056
chr15	74475227	74475375
chr4	56620688	56620836
chr18	9493684	9493832
chr1	120757496	120757644
chr5	66137447	66137595
chr15	102005368	102005516
chr12	80203402	80203550
chr1	132335596	132335744
chr2	104705543	104705691
chrX	74394262	74394410
chr2	153935521	153935669
chr6	135319669	135319817
chr17	33783661	33783809
chr11	72953487	72953635
chr6	108665585	108665733
chr4	8510415	8510563
chr13	52986010	52986158
chr6	94658319	94658467
chr2	68884703	68884851
chr12	111455414	111455562
chr9	22136200	22136348
chr19	8982997	8983145
chr11	4828019	4828167
chr6	115284303	115284451
chr8	126523072	126523220
chr17	44035107	44035255
chr13	52985570	52985718
chr6	144690643	144690791
chr9	51056532	51056680
chr12	104548732	104548880
chr4	41000391	41000539
chr12	79352462	79352610
chr8	124266012	124266160
chr2	60827063	60827211
chr15	51903988	51904136
chr7	90059650	90059798
chr2	13407429	13407577
chr9	54707745	54707893
chr1	151679884	151680032
chr17	26535842	26535990
chr5	123051105	123051253
chr9	63839436	63839584
chr3	152127276	152127424
chr13	42403310	42403458
chr1	94150036	94150184
chr11	51875179	51875327
chr15	62501136	62501284
chr1	133942131	133942279
chr15	41748208	41748356
chr19	38038378	38038526
chr7	91571190	91571338
chr7	100281639	100281787
chr3	109307706	109307854
chr10	60262545	60262693
chr8	110815505	110815653
chr19	19246839	19246987
chr13	41662788	41662936
chr1	136685191	136685339
chr2	132212381	132212529
chr17	86157176	86157324
chr4	59335988	59336136
chr3	116951538	116951686
chr3	95689697	95689845
chr2	163801001	163801149
chr10	95644154	95644302
chr17	83993116	83993264
chr11	120697892	120698040
chr2	7242249	7242397
chr6	90471318	90471466
chr5	112270959	112271107
chr8	24206317	24206465
chrX	140537858	140538006
chr12	35294750	35294898
chr18	52559033	52559181
chr5	118514212	118514360
chr9	106378141	106378289
chr2	167774537	167774685
chr10	76636146	76636294
chr3	109469566	109469714
chr16	11455804	11455952
chr12	80379613	80379761
chr4	135254466	135254614
chr7	79270029	79270177
chr6	145713143	145713291
chr16	13521524	13521672
chr7	110780745	110780893
chr8	36189345	36189493
chr1	134704931	134705079
chr17	27152993	27153141
chr16	30524535	30524683
chr16	6963641	6963789
chr7	112644741	112644889
chr2	168628637	168628785
chr1	133778911	133779059
chr8	12996885	12997033
chr4	65083461	65083609
chr15	31184593	31184741
chr11	118379332	118379480
chr11	110244852	110245000
chr9	63109256	63109404
chr6	128107703	128107851
chr9	84353704	84353852
chr6	48510636	48510784
chr12	85338039	85338187
chr13	52488630	52488778
chr9	5395942	5396090
chr4	56837848	56837996
chr1	53838557	53838705
chr5	103737640	103737788
chr10	77202226	77202374
chr17	49750935	49751083
chr6	17412842	17412990
chr4	149820462	149820610
chr2	104122023	104122171
chr11	98754312	98754460
chr15	75050147	75050295
chr7	118929953	118930101
chr12	80319193	80319341
chr16	3723454	3723602
chr14	27131638	27131786
chr13	52659450	52659598
chr1	80603178	80603326
chr2	22671195	22671343
chr13	40982808	40982956
chr4	147906342	147906490
chr11	28906302	28906450
chr2	168518457	168518605
chr11	75573127	75573275
chr19	22916685	22916833
chr4	8939135	8939283
chr14	8309826	8309974
chr16	4274054	4274202
chr4	63355981	63356129
chr6	140620656	140620804
chr4	59315148	59315296
chr17	83990536	83990684
chr3	21963949	21964097
chr18	32280912	32281060
chr13	42374390	42374538
chr6	84225024	84225172
chr5	73817387	73817535
chr5	113654943	113655091
chr3	103998881	103999029
chr3	89359875	89360023
chr3	83740375	83740523
chr2	103209563	103209711
chr1	59998556	59998704
chr8	6816010	6816158
chr11	100113612	100113760
chr2	167777897	167778045
chr4	150707322	150707470
chr1	153130424	153130572
chr6	135026389	135026537
chr11	31133782	31133930
chr3	102054261	102054409
chr16	90830063	90830211
chr1	89107851	89107999
chr19	44678751	44678899
chr4	9133475	9133623
chr4	83380351	83380499
chr5	142716904	142717052
chr2	93485383	93485531
chr4	87486971	87487119
chr2	136920981	136921129
chr15	90378055	90378203
chr2	4318230	4318378
chr11	22719619	22719767
chr18	75598457	75598605
chr12	82247774	82247922
chr17	28545773	28545921
chr2	166460037	166460185
chr9	107493741	107493889
chr13	108714238	108714386
chr5	143579843	143579991
chr15	78530707	78530855
chr11	53508239	53508387
chr4	89528024	89528172
chr6	66397564	66397712
chr6	145714163	145714311
chr4	53227922	53228070
chr19	47886751	47886899
chr8	24377017	24377165
chr6	144739843	144739991
chr4	9141515	9141663
chr4	119798987	119799135
chr15	64622669	64622817
chr3	126921920	126922068
chr19	36129358	36129506
chr16	86034766	86034914
chr15	85574656	85574804
chr17	17600824	17600972
chr10	117669790	117669938
chr17	70710340	70710488
chr1	189405194	189405342
chr13	15804155	15804303
chr19	9077057	9077205
chr13	102625616	102625764
chrX	140983638	140983786
chr8	79226830	79226978
chr13	75799020	75799168
chr19	27336725	27336873
chr7	120865213	120865361
chr4	125131358	125131506
chrX	13469383	13469531
chr11	44951559	44951707
chr8	24203957	24204105
chr1	120762596	120762744
chr2	166271477	166271625
chr10	16804084	16804232
chr2	46443133	46443281
chr13	54232001	54232149
chr18	23805712	23805860
chr7	98391510	98391658
chr10	121904162	121904310
chr15	38602393	38602541
chr4	118235170	118235318
chr1	73998495	73998643
chr2	25852673	25852821
chr11	54113119	54113267
chr4	122958879	122959027
chr13	111233364	111233512
chr2	168491817	168491965
chr2	148861641	148861789
chr8	10672030	10672178
chr2	69322803	69322951
chr7	109628045	109628193
chr4	32391309	32391457
chr5	136053435	136053583
chr12	118814680	118814828
chr14	76149687	76149835
chr2	137050041	137050189
chr6	37705734	37705882
chr15	59728341	59728489
chr5	142959322	142959470
chr9	41815958	41816106
chr15	38919828	38919976
chr16	4276194	4276342
chr17	70729105	70729253
chr4	127352738	127352886
chr17	33783541	33783689
chr4	63311661	63311809
chr9	88274109	88274257
chr6	89860018	89860166
chr2	163596501	163596649
chr19	58704672	58704820
chr15	10816177	10816325
chr16	92400183	92400331
chr16	20429519	20429667
chr19	16898723	16898871
chr3	19956971	19957119
chr19	18890479	18890627
chr1	39256616	39256764
chr8	14353825	14353973
chr7	25280262	25280410
chr8	117074345	117074493
chr4	134644126	134644274
chr15	83007476	83007624
chr6	6592882	6593030
chr2	119355681	119355829
chr12	108309575	108309723
chr7	119961133	119961281
chr6	137558966	137559114
chr1	192061677	192061825
chr16	92620863	92621011
chr18	60736753	60736901
chr15	59795841	59795989
chr16	96104712	96104860
chr16	5130581	5130729
chr3	107743786	107743934
chr18	38384888	38385036
chr16	18406699	18406847
chr17	27167033	27167181
chr1	59966476	59966624
chr2	45126513	45126661
chr3	41290333	41290481
chr2	164432997	164433145
chr16	49289256	49289404
chr17	25642162	25642310
chr3	121602239	121602387
chr10	77206786	77206934
chr10	14332564	14332712
chr14	121437042	121437190
chr15	78079227	78079375
chr11	65366307	65366455
chr5	92929178	92929326
chr2	4445730	4445878
chr11	8579979	8580127
chr17	14609045	14609193
chr10	80146753	80146901
chr10	61544645	61544793
chr3	9153889	9154037
chr3	122306500	122306648
chr14	62489252	62489400
chr8	14788025	14788173
chr9	87464276	87464424
chr15	83474156	83474304
chr5	125268563	125268711
chr4	132588746	132588894
chr1	78811898	78812046
chr2	35508833	35508981
chr1	37630456	37630604
chr2	167574917	167575065
chr18	56477193	56477341
chr1	170081607	170081755
chr6	112873545	112873693
chr7	145319552	145319700
chr12	82427554	82427702
chr8	88340077	88340225
chr7	130782674	130782822
chr3	57074653	57074801
chr15	61609896	61610044
chr3	57411633	57411781
chr2	168451957	168452105
chr17	80090616	80090764
chr11	119973952	119974100
chr1	132292656	132292804
chr7	66586552	66586700
chr3	51943853	51944001
chr13	52277231	52277379
chr17	14186245	14186393
chr1	90234731	90234879
chr12	9856134	9856282
chr3	95696477	95696625
chr2	32880093	32880241
chr12	113026854	113027002
chr7	130935494	130935642
chr2	154374881	154375029
chr2	151910501	151910649
chr15	79734907	79735055
chr10	80949193	80949341
chr17	44653267	44653415
chr3	57079213	57079361
chr2	167781677	167781825
chrX	73582682	73582830
chr7	44777220	44777368
chr15	71703153	71703301
chr14	71128562	71128710
chr3	93537238	93537386
chr9	62624876	62625024
chr18	80656683	80656831
chr5	36075241	36075389
chr10	12696872	12697020
chr14	123531482	123531630
chr8	72302993	72303141
chr13	52892830	52892978
chr1	73987935	73988083
chr3	107828506	107828654
chr17	7680608	7680756
chr8	111644449	111644597
chr2	84860163	84860311
chr10	93422063	93422211
chr5	100622880	100623028
chr1	179042067	179042215
chr3	93572198	93572346
chr8	121123725	121123873
chr12	3284542	3284690
chr6	122571383	122571531
chr10	96227814	96227962
chr5	107087280	107087428
chr16	76183662	76183810
chr2	35255093	35255241
chr16	49952056	49952204
chr18	52940633	52940781
chr2	60689143	60689291
chr15	25577717	25577865
chr1	55202437	55202585
chr15	25726777	25726925
chr9	27191816	27191964
chr6	112888985	112889133
chr11	86381727	86381875
chr1	88474771	88474919
chr13	13573856	13574004
chr11	121002352	121002500
chr11	108985132	108985280
chr8	94178933	94179081
chr10	95361534	95361682
chr18	61844293	61844441
chr17	66175745	66175893
chr3	126698980	126699128
chr15	67147613	67147761
chr3	83845335	83845483
chr11	72491247	72491395
chr14	54222438	54222586
chr13	26940477	26940625
chr10	86171383	86171531
chr8	10695270	10695418
chr10	41893727	41893875
chr15	10890297	10890445
chr4	11972655	11972803
chr2	59587443	59587591
chr5	113945543	113945691
chr11	32358562	32358710
chr15	50692968	50693116
chr9	24341395	24341543
chr1	88606211	88606359
chr19	9061017	9061165
chr1	193400498	193400646
chr2	28521673	28521821
chr9	48736455	48736603
chr6	135721829	135721977
chr15	85618316	85618464
chr10	80099673	80099821
chr8	54216424	54216572
chr17	27129973	27130121
chr17	30581310	30581458
chr3	151977796	151977944
chr19	5938062	5938210
chr10	59909525	59909673
chr1	155533144	155533292
chr11	43998459	43998607
chr6	90509238	90509386
chr6	84378464	84378612
chr19	29055465	29055613
chr4	99169384	99169532
chr7	117739053	117739201
chr7	66366012	66366160
chr9	108982585	108982733
chr18	70587993	70588141
chr19	9060257	9060405
chr1	90900496	90900644
chr1	89570611	89570759
chr18	8126504	8126652
chr6	37623014	37623162
chr6	113508325	113508473
chr8	11180130	11180278
chr5	67532867	67533015
chr1	58713916	58714064
chr8	90869637	90869785
chr13	13955136	13955284
chr5	114765523	114765671
chr2	132006361	132006509
chr3	107822346	107822494
chr11	103174452	103174600
chr9	41480153	41480301
chr11	113103312	113103460
chr13	34401017	34401165
chr11	51915719	51915867
chr19	42566691	42566839
chr3	90620415	90620563
chr16	17753779	17753927
chr6	5455542	5455690
chr3	95066198	95066346
chr1	191123867	191124015
chr1	143941584	143941732
chr18	57434453	57434601
chr1	74277975	74278123
chr13	63254022	63254170
chr9	120739344	120739492
chr4	58402288	58402436
chr17	26584562	26584710
chr15	34335233	34335381
chr16	87635846	87635994
chr2	25702373	25702521
chr5	104055920	104056068
chr6	17347802	17347950
chr14	13749135	13749283
chr5	123675364	123675512
chr13	52069971	52070119
chr14	46635485	46635633
chr17	73194760	73194908
chr6	17209882	17210030
chr7	27231842	27231990
chr3	85888375	85888523
chr1	59963596	59963744
chr15	38245093	38245241
chr4	109405350	109405498
chr17	93380173	93380321
chr1	39759256	39759404
chr16	33889135	33889283
chr19	9954457	9954605
chr9	57317665	57317813
chr14	70195722	70195870
chr7	144340612	144340760
chr11	101687252	101687400
chr11	120555112	120555260
chr11	67897127	67897275
chr2	145321361	145321509
chr14	16545155	16545303
chr14	99877008	99877156
chr2	149104601	149104749
chr15	12717017	12717165
chr5	90880622	90880770
chr19	47315291	47315439
chr12	82086094	82086242
chr1	130935956	130936104
chr6	127871563	127871711
chr11	100055792	100055940
chr9	123491124	123491272
chr13	35464017	35464165
chr7	116444753	116444901
chr9	88273429	88273577
chr1	136683271	136683419
chr19	9106937	9107085
chr14	78383287	78383435
chr2	143023461	143023609
chr6	145046623	145046771
chr5	129534574	129534722
chr10	41866307	41866455
chr3	93541678	93541826
chr11	3903419	3903567
chr11	8704019	8704167
chr9	79610458	79610606
chr9	48775763	48775911
chr9	105376562	105376710
chr4	129035118	129035266
chr18	52564313	52564461
chr1	153204104	153204252
chr8	107206373	107206521
chr6	43292595	43292743
chr13	34709057	34709205
chr8	122144872	122145020
chr16	13310584	13310732
chr2	35268133	35268281
chr7	19349280	19349428
chr13	90394943	90395091
chr1	151686004	151686152
chr10	19046186	19046334
chr11	89206532	89206680
chr6	4419162	4419310
chr11	51881119	51881267
chr3	27939249	27939397
chr18	80654223	80654371
chr1	132128476	132128624
chr4	127327298	127327446
chr7	36914682	36914830
chr17	31893032	31893180
chr9	63743936	63744084
chr9	43874407	43874555
chr4	81926831	81926979
chr6	37619074	37619222
chr5	140063748	140063896
chr1	71944654	71944802
chr1	150024284	150024432
chr1	40433556	40433704
chr6	67140824	67140972
chr2	13557769	13557917
chr15	77076547	77076695
chr10	59977925	59978073
chr8	110793625	110793773
chr10	83178203	83178351
chr5	135656155	135656303
chr16	20726359	20726507
chr6	122570763	122570911
chr6	147506332	147506480
chr6	82872164	82872312
chr18	9486104	9486252
chr1	191141027	191141175
chr11	64916827	64916975
chr17	31992172	31992320
chr2	110186543	110186691
chr4	57176528	57176676
chr5	33015585	33015733
chr3	95694357	95694505
chr3	108855066	108855214
chr2	25788253	25788401
chr1	118699616	118699764
chr9	41515273	41515421
chr10	128672633	128672781
chr2	8729589	8729737
chr11	113010992	113011140
chr15	33907113	33907261
chr4	55732182	55732330
chr3	34512873	34513021
chr13	5841496	5841644
chr11	54214799	54214947
chr1	165438767	165438915
chr1	89555151	89555299
chr7	68266849	68266997
chr17	27142053	27142201
chr3	98355857	98356005
chr11	113001172	113001320
chr11	117534952	117535100
chr18	12667993	12668141
chr15	88831556	88831704
chr16	13505164	13505312
chr17	35813409	35813557
chr11	20896419	20896567
chr1	93184136	93184284
chr10	120422122	120422270
chr4	127354958	127355106
chr19	43916631	43916779
chr5	31606341	31606489
chr18	4715824	4715972
chr3	95066758	95066906
chr2	38682313	38682461
chr15	84639556	84639704
chr9	51252632	51252780
chr8	110919365	110919513
chr9	43332227	43332375
chr1	131120956	131121104
chr4	56207720	56207868
chr19	38609038	38609186
chr2	37892413	37892561
chr4	45494602	45494750
chr14	66847412	66847560
chr3	107829766	107829914
chr6	50807776	50807924
chr19	18599203	18599351
chr2	166235017	166235165
chr5	147748173	147748321
chr3	89861215	89861363
chr11	65448447	65448595
chr7	117485133	117485281
chr7	144631192	144631340
chr4	140838026	140838174
chr8	68707233	68707381
chr6	48530016	48530164
chr10	76902726	76902874
chr1	157046845	157046993
chr9	23465060	23465208
chr12	85619739	85619887
chr12	31059307	31059455
chr8	126849612	126849760
chr3	88172535	88172683
chr12	17035722	17035870
chr9	121655924	121656072
chr12	55491912	55492060
chr19	47891611	47891759
chr11	118985792	118985940
chr15	96830108	96830256
chr8	70462573	70462721
chr16	25485173	25485321
chr17	75256062	75256210
chr1	133981311	133981459
chr8	106530093	106530241
chr10	17347864	17348012
chr8	118150445	118150593
chr1	194659078	194659226
chr11	54018319	54018467
chr3	55113173	55113321
chr16	87261726	87261874
chr4	59319408	59319556
chr11	112758212	112758360
chr13	32604337	32604485
chr4	59315808	59315956
chr11	22693199	22693347
chr10	115332552	115332700
chr9	43945507	43945655
chr16	34909495	34909643
chr13	44409530	44409678
chr15	48781108	48781256
chr4	40781751	40781899
chr11	101064272	101064420
chr7	83939057	83939205
chr8	11262670	11262818
chr15	25915117	25915265
chr5	4323496	4323644
chr10	12788032	12788180
chr12	111568794	111568942
chr1	58742576	58742724
chr14	78935827	78935975
chr15	97832308	97832456
chr11	112173712	112173860
chr4	57842868	57843016
chr4	58275588	58275736
chr8	126539872	126540020
chr7	110702225	110702373
chr14	70333622	70333770
chr12	17220762	17220910
chr10	80962333	80962481
chr1	119404456	119404604
chrX	6258546	6258694
chr6	114366307	114366455
chr3	10211890	10212038
chr12	111853714	111853862
chr13	20290497	20290645
chr1	90676198	90676346
chr19	21106345	21106493
chr13	94132669	94132817
chr7	112470041	112470189
chr9	13697505	13697653
chr11	118439132	118439280
chr3	52600593	52600741
chr17	27552973	27553121
chr17	17840964	17841112
chr15	77192627	77192775
chr2	140497801	140497949
chr4	46087962	46088110
chr12	73790664	73790812
chr17	31994252	31994400
chr6	114890903	114891051
chr10	76903186	76903334
chr4	32179849	32179997
chr11	116100532	116100680
chr15	99544208	99544356
chr13	49213765	49213913
chr1	72593475	72593623
chr13	89828543	89828691
chr19	42080071	42080219
chr3	21963429	21963577
chr9	60504556	60504704
chr8	68633933	68634081
chr10	18876246	18876394
chr11	90026972	90027120
chr1	120758216	120758364
chr1	151236404	151236552
chr14	99631308	99631456
chr7	132719559	132719707
chr7	145045512	145045660
chr3	121609179	121609327
chr17	6874524	6874672
chr1	55201857	55202005
chr3	104360441	104360589
chr2	5613990	5614138
chr5	103774800	103774948
chr12	109798975	109799123
chr6	89706741	89706889
chr5	62787005	62787153
chr12	85203919	85204067
chr9	61289876	61290024
chr7	63940472	63940620
chr9	56509125	56509273
chr15	3725362	3725510
chr10	17012624	17012772
chr1	105925895	105926043
chr16	34559055	34559203
chr16	92904042	92904190
chr8	73290690	73290838
chr14	77485327	77485475
chr2	131761861	131762009
chr12	80374893	80375041
chr3	83993095	83993243
chr11	8365639	8365787
chr18	60891533	60891681
chr16	87783966	87784114
chr8	15731365	15731513
chr1	189107234	189107382
chr11	4931399	4931547
chr6	91563438	91563586
chr2	152792621	152792769
chr15	62655116	62655264
chr2	4480330	4480478
chr9	51059052	51059200
chr18	4708724	4708872
chr4	57735568	57735716
chr13	37784336	37784484
chr11	95158052	95158200
chr11	50226839	50226987
chr18	70698093	70698241
chr4	137121646	137121794
chr5	121103705	121103853
chr7	29450402	29450550
chr7	134237579	134237727
chrX	19904383	19904531
chr17	67124337	67124485
chrX	164013457	164013605
chr17	79421717	79421865
chr15	25642557	25642705
chr11	85324067	85324215
chr13	34370497	34370645
chr15	27674277	27674425
chr10	80679653	80679801
chr16	24205873	24206021
chr10	43629267	43629415
chr16	43699090	43699238
chr1	90675738	90675886
chr14	36800001	36800149
chr1	81755798	81755946
chr11	95644472	95644620
chr18	24127052	24127200
chr6	31124219	31124367
chr10	17727286	17727434
chr6	125742683	125742831
chr13	52807310	52807458
chr10	86890723	86890871
chr11	96130712	96130860
chr13	112343724	112343872
chr3	89896635	89896783
chr13	52892330	52892478
chr8	84966677	84966825
chr5	123700724	123700872
chr12	76546462	76546610
chr2	90583963	90584111
chr16	10754684	10754832
chr12	49968151	49968299
chr5	31630161	31630309
chr2	166342537	166342685
chr7	35065042	35065190
chr11	53455299	53455447
chr6	4350122	4350270
chr6	117330843	117330991
chr16	24474873	24475021
chr14	46034585	46034733
chr16	87037186	87037334
chr8	23166157	23166305
chr7	15960980	15961128
chr6	112948605	112948753
chr3	9389149	9389297
chr2	127722501	127722649
chr1	38262416	38262564
chr2	132212061	132212209
chr1	92703956	92704104
chr6	117544563	117544711
chr12	35291930	35292078
chr15	51710068	51710216
chr4	145272755	145272903
chr1	72144494	72144642
chr7	37801582	37801730
chr2	26481893	26482041
chr7	90200450	90200598
chr7	63896992	63897140
chr13	37671196	37671344
chr2	158166961	158167109
chr1	182089987	182090135
chr2	35440273	35440421
chr4	84457671	84457819
chr10	63541845	63541993
chr4	139146926	139147074
chr15	97914368	97914516
chr2	152782741	152782889
chr14	76947207	76947355
chr1	155076044	155076192
chr6	115271923	115272071
chr3	56962773	56962921
chr17	84110076	84110224
chr3	31022944	31023092
chr15	64223489	64223637
chr10	99297914	99298062
chr15	31092333	31092481
chr6	108448545	108448693
chr5	105779460	105779608
chr3	36449533	36449681
chr9	61013196	61013344
chr6	122689703	122689851
chr14	46966305	46966453
chr13	112254124	112254272
chr12	86936939	86937087
chr9	77820958	77821106
chr7	114577721	114577869
chr15	59567561	59567709
chr13	93000769	93000917
chr6	43292275	43292423
chr13	45402430	45402578
chr10	4105651	4105799
chr18	81033923	81034071
chr11	65461227	65461375
chr10	21801846	21801994
chr6	86772808	86772956
chr15	62079516	62079664
chr11	119933212	119933360
chr17	73195580	73195728
chr2	125934081	125934229
chr9	63726576	63726724
chr15	75049887	75050035
chr3	99150081	99150229
chr15	36716333	36716481
chr11	4182319	4182467
chr11	19848539	19848687
chr6	128275543	128275691
chr4	136123186	136123334
chr11	73037187	73037335
chr18	6389984	6390132
chr3	102474761	102474909
chr1	155051104	155051252
chr19	47887591	47887739
chr2	35981893	35982041
chr1	130879996	130880144
chr2	12699509	12699657
chr11	61597507	61597655
chr13	96533843	96533991
chr2	135454241	135454389
chr4	56387108	56387256
chr17	26605782	26605930
chr2	128153141	128153289
chr19	9076197	9076345
chr6	108457065	108457213
chr18	80689123	80689271
chr1	135554911	135555059
chr1	135781271	135781419
chr1	94499876	94500024
chr8	45579765	45579913
chr3	55307733	55307881
chr9	84292284	84292432
chr1	90729598	90729746
chr15	33590293	33590441
chr9	22386080	22386228
chr10	79625833	79625981
chr6	135323829	135323977
chr7	19332000	19332148
chr5	125203883	125204031
chr13	51970191	51970339
chr4	134999006	134999154
chr6	135102949	135103097
chr8	73276070	73276218
chr11	8443539	8443687
chr10	86259063	86259211
chr11	118489472	118489620
chr19	54929492	54929640
chr10	42231067	42231215
chr10	117993969	117994117
chr11	75737127	75737275
chr5	45483794	45483942
chr13	51956011	51956159
chr11	4606699	4606847
chr3	146249196	146249344
chr11	43925719	43925867
chr5	149389603	149389751
chr14	47868531	47868679
chr5	115491963	115492111
chr15	74471547	74471695
chr2	90422163	90422311
chr1	60825836	60825984
chr15	81834367	81834515
chr19	30102845	30102993
chr19	5822602	5822750
chr3	81032215	81032363
chr15	35157413	35157561
chr8	49321725	49321873
chr8	106007253	106007401
chr9	43684627	43684775
chr1	153126584	153126732
chr10	107905492	107905640
chr5	135652155	135652303
chr11	89206892	89207040
chr17	56667738	56667886
chr19	56939952	56940100
chr14	31669213	31669361
chr16	10782044	10782192
chr17	83979256	83979404
chr17	49995355	49995503
chr7	121907034	121907182
chr1	143929904	143930052
chr8	25098377	25098525
chr19	5847042	5847190
chr4	139500726	139500874
chr19	21227325	21227473
chr15	73154746	73154894
chr19	48781231	48781379
chr13	113551084	113551232
chr16	18416279	18416427
chr17	27765213	27765361
[truncated: 1,060 more rows]
