# Supplementary material for: The glucocorticoid receptor associates with the cohesin loader NIPBL to promote long-range gene regulation
Source: Sci Adv. 2022 Mar 30;8(13):eabj8360. doi: 10.1126/sciadv.abj8360 (PMC8967222; doi:10.1126/sciadv.abj8360)
Supplement: Supplementary file 2 — Tables S1 to S6 [file sciadv.abj8360_tables_s1_to_s6.zip › sciadv.abj8360_table_s3.xlsx]

## Sheet: FitHiChIP_q_0.01_ethanol
chr1	s1	e1	chr2	s2	e2	cc	Coverage1	isPeak1	Bias1	Mapp1	GCContent1	RESites1	Coverage2	isPeak2	Bias2	Mapp2	GCContent2	RESites2	p	exp_cc_Bias	p_Bias	dbinom_Bias	P-Value_Bias	Q-Value_Bias
chr4	62510000	62515000	chr4	62515000	62520000	17	645	0	6.25221	0	0	0	401	1	2.81931	0	0	0	9.28938e-05	4.8929	7.5342e-06	1.11314e-05	1.51839e-05	0.00179202
chr4	62505000	62510000	chr4	62520000	62525000	15	590	0	5.71908	0	0	0	405	1	2.84743	0	0	0	6.51236e-05	4.84051	7.45354e-06	0.000113406	0.000160988	0.00996807
chr6	66510000	66515000	chr6	67105000	67110000	14	452	0	4.3814	0	0	0	422	1	2.96695	0	0	0	1.52805e-06	4.176	6.4303e-06	8.64164e-05	0.000118753	0.0080942
chr6	67105000	67110000	chr6	67120000	67125000	17	422	1	2.96695	0	0	0	351	0	3.40237	0	0	0	6.51236e-05	4.63734	7.14069e-06	5.77413e-06	7.73242e-06	0.00108552
chr6	115940000	115945000	chr6	115990000	115995000	15	414	1	2.91071	0	0	0	145	1	1.01945	0	0	0	2.99822e-05	4.17049	6.42181e-06	2.37164e-05	3.1863e-05	0.00309544
chr6	67070000	67075000	chr6	67150000	67155000	26	394	0	3.81918	0	0	0	273	1	1.91938	0	0	0	2.00914e-05	4.42548	6.81446e-06	1.85032e-12	2.2101e-12	7.52317e-09
chr6	135070000	135075000	chr6	135075000	135080000	17	393	1	2.76306	0	0	0	316	0	3.0631	0	0	0	9.28938e-05	4.59203	7.07091e-06	5.11293e-06	6.82484e-06	0.000994152
chr4	57690000	57695000	chr4	57695000	57700000	28	385	0	3.73194	0	0	0	286	1	2.01078	0	0	0	9.28938e-05	4.56439	7.02835e-06	9.91074e-14	1.17486e-13	5.82744e-10
chr4	32180000	32185000	chr4	32195000	32200000	16	385	1	2.70682	0	0	0	269	0	2.60751	0	0	0	6.51236e-05	4.50991	6.94446e-06	1.53956e-05	2.08154e-05	0.00227988
chr6	146870000	146875000	chr6	146885000	146890000	15	384	0	3.72225	0	0	0	141	1	0.991328	0	0	0	6.51236e-05	4.30984	6.63639e-06	3.37789e-05	4.58956e-05	0.0040445
chr4	56990000	56995000	chr4	56995000	57000000	15	381	1	2.67869	0	0	0	242	0	2.34579	0	0	0	9.28938e-05	4.48879	6.91194e-06	5.19933e-05	7.16831e-05	0.00559805
chr6	135375000	135380000	chr6	135395000	135400000	16	378	1	2.6576	0	0	0	112	0	1.08566	0	0	0	5.41716e-05	4.20734	6.47857e-06	6.8587e-06	9.0638e-06	0.00122548
chr1	191280000	191285000	chr1	191285000	191290000	23	377	1	2.65057	0	0	0	322	0	3.12126	0	0	0	9.28938e-05	4.58225	7.05586e-06	6.34111e-10	7.82069e-10	7.46437e-07
chr6	120925000	120930000	chr6	121125000	121130000	14	376	1	2.64354	0	0	0	83	0	0.804549	0	0	0	8.73414e-06	3.86292	5.94821e-06	3.96949e-05	5.30966e-05	0.00447981
chr1	126815000	126820000	chr1	126825000	126830000	22	368	1	2.58729	0	0	0	281	0	2.72383	0	0	0	7.83949e-05	4.51668	6.95489e-06	2.47513e-09	3.07262e-09	2.27957e-06
chr6	135360000	135365000	chr6	135375000	135380000	19	361	1	2.53808	0	0	0	378	1	2.6576	0	0	0	6.51236e-05	4.49151	6.91613e-06	2.28906e-07	2.94088e-07	8.47502e-05
chr1	119290000	119295000	chr1	119330000	119335000	15	361	1	2.53808	0	0	0	245	0	2.37487	0	0	0	3.47961e-05	4.40767	6.78703e-06	4.28919e-05	5.87435e-05	0.00482865
chr2	166165000	166170000	chr2	166175000	166180000	16	358	1	2.51699	0	0	0	302	0	2.92739	0	0	0	7.83949e-05	4.53055	6.97625e-06	1.62242e-05	2.19703e-05	0.00236648
chr4	11085000	11090000	chr4	11160000	11165000	16	358	1	2.51699	0	0	0	274	0	2.65598	0	0	0	2.1161e-05	4.37857	6.74222e-06	1.09412e-05	1.46462e-05	0.00175354
chr3	53275000	53280000	chr3	53280000	53285000	17	358	0	3.47022	0	0	0	203	1	1.42723	0	0	0	9.28938e-05	4.42055	6.80686e-06	3.17802e-06	4.19074e-06	0.000679299
chr6	137460000	137465000	chr6	137465000	137470000	26	357	0	3.46053	0	0	0	244	1	1.71549	0	0	0	9.28938e-05	4.48114	6.90017e-06	2.42219e-12	2.90019e-12	8.83306e-09
chr6	112275000	112280000	chr6	112295000	112300000	25	356	1	2.50293	0	0	0	368	0	3.56715	0	0	0	5.41716e-05	4.57679	7.04745e-06	2.16557e-11	2.6239e-11	4.9513e-08
chr6	112275000	112280000	chr6	112340000	112345000	15	356	1	2.50293	0	0	0	315	0	3.05341	0	0	0	2.40184e-05	4.43985	6.83658e-06	4.63221e-05	6.36085e-05	0.00510762
chr6	144075000	144080000	chr6	144090000	144095000	15	355	1	2.4959	0	0	0	345	0	3.34421	0	0	0	6.51236e-05	4.5632	7.02652e-06	6.1764e-05	8.56771e-05	0.0063618
chr11	69125000	69130000	chr11	69145000	69150000	18	355	0	3.44114	0	0	0	207	1	1.45535	0	0	0	5.41716e-05	4.39749	6.77136e-06	7.26917e-07	9.41803e-07	0.000212339
chr6	115280000	115285000	chr6	115290000	115295000	17	354	1	2.48887	0	0	0	358	0	3.47022	0	0	0	7.83949e-05	4.58449	7.05931e-06	5.00976e-06	6.68353e-06	0.000980193
chr6	134825000	134830000	chr6	135215000	135220000	14	352	1	2.4748	0	0	0	332	0	3.21819	0	0	0	4.0446e-06	4.06025	6.25207e-06	6.54571e-05	8.90519e-05	0.00654798
chr4	88940000	88945000	chr4	89120000	89125000	15	351	1	2.46777	0	0	0	214	0	2.07438	0	0	0	8.77875e-06	4.13552	6.36797e-06	2.16462e-05	2.90003e-05	0.00288348
chr4	63560000	63565000	chr4	63565000	63570000	17	348	1	2.44668	0	0	0	230	0	2.22947	0	0	0	9.28938e-05	4.43718	6.83247e-06	3.33165e-06	4.39849e-06	0.000704487
chr6	146815000	146820000	chr6	146820000	146825000	22	346	1	2.43262	0	0	0	303	0	2.93709	0	0	0	9.28938e-05	4.52802	6.97236e-06	2.58602e-09	3.21219e-09	2.33326e-06
chr5	125270000	125275000	chr5	125275000	125280000	17	346	1	2.43262	0	0	0	234	0	2.26825	0	0	0	9.28938e-05	4.44076	6.83798e-06	3.36557e-06	4.4444e-06	0.000709159
chr6	115310000	115315000	chr6	115325000	115330000	16	345	1	2.42559	0	0	0	386	0	3.74164	0	0	0	6.51236e-05	4.59061	7.06873e-06	1.88623e-05	2.56604e-05	0.0026405
chr2	167420000	167425000	chr2	167450000	167455000	21	345	1	2.42559	0	0	0	174	0	1.68664	0	0	0	4.10178e-05	4.29708	6.61674e-06	5.27239e-09	6.5361e-09	4.15638e-06
chr6	113485000	113490000	chr6	113505000	113510000	20	342	0	3.31513	0	0	0	323	1	2.27091	0	0	0	5.41716e-05	4.53233	6.97899e-06	5.91376e-08	7.51674e-08	2.95234e-05
chr6	4420000	4425000	chr6	4495000	4500000	15	341	0	3.30543	0	0	0	486	1	3.41692	0	0	0	2.1161e-05	4.56944	7.03613e-06	6.26511e-05	8.69524e-05	0.00643447
chr16	13330000	13335000	chr16	13350000	13355000	15	341	0	3.30543	0	0	0	182	1	1.27959	0	0	0	5.41716e-05	4.34017	6.68309e-06	3.64045e-05	4.9585e-05	0.00427629
chr6	114940000	114945000	chr6	114975000	114980000	16	340	1	2.39044	0	0	0	251	0	2.43303	0	0	0	3.74599e-05	4.40193	6.7782e-06	1.16386e-05	1.56073e-05	0.00183322
chr1	90490000	90495000	chr1	90495000	90500000	15	337	0	3.26666	0	0	0	260	1	1.82798	0	0	0	9.28938e-05	4.48052	6.89921e-06	5.09955e-05	7.02598e-05	0.00550175
chr6	6675000	6680000	chr6	6690000	6695000	19	336	0	3.25697	0	0	0	183	1	1.28662	0	0	0	6.51236e-05	4.3451	6.69069e-06	1.41183e-07	1.79743e-07	5.83255e-05
chr4	45850000	45855000	chr4	45895000	45900000	14	336	1	2.36231	0	0	0	139	0	1.34738	0	0	0	3.23359e-05	4.19003	6.45191e-06	8.93099e-05	0.000122879	0.0082677
chr1	133735000	133740000	chr1	133785000	133790000	15	335	0	3.24727	0	0	0	198	1	1.39208	0	0	0	2.99822e-05	4.30943	6.63576e-06	3.37443e-05	4.58471e-05	0.00404433
chr2	167550000	167555000	chr2	167580000	167585000	19	334	1	2.34825	0	0	0	175	0	1.69634	0	0	0	4.10178e-05	4.28692	6.6011e-06	1.15829e-07	1.46935e-07	4.9531e-05
chr10	81205000	81210000	chr10	81450000	81455000	14	334	0	3.23758	0	0	0	134	1	0.942113	0	0	0	6.61046e-06	3.93678	6.06195e-06	4.80637e-05	6.46979e-05	0.00516527
chr6	144935000	144940000	chr6	144945000	144950000	21	332	1	2.33419	0	0	0	371	0	3.59624	0	0	0	7.83949e-05	4.57165	7.03953e-06	1.47116e-08	1.85177e-08	9.56768e-06
chr4	63530000	63535000	chr4	63540000	63545000	25	332	1	2.33419	0	0	0	301	0	2.9177	0	0	0	7.83949e-05	4.5003	6.92966e-06	1.5339e-11	1.85206e-11	3.65369e-08
chr6	114930000	114935000	chr6	115005000	115010000	16	332	1	2.33419	0	0	0	293	0	2.84015	0	0	0	2.1161e-05	4.37135	6.7311e-06	1.07333e-05	1.436e-05	0.00173609
chr1	90640000	90645000	chr1	90650000	90655000	21	332	1	2.33419	0	0	0	206	0	1.99683	0	0	0	7.83949e-05	4.37372	6.73475e-06	7.07867e-09	8.81251e-09	5.23934e-06
chr6	145975000	145980000	chr6	145985000	145990000	26	331	1	2.32716	0	0	0	371	0	3.59624	0	0	0	7.83949e-05	4.57047	7.03772e-06	3.70073e-12	4.44839e-12	1.24558e-08
chr4	32405000	32410000	chr4	32425000	32430000	16	331	1	2.32716	0	0	0	193	0	1.87082	0	0	0	5.41716e-05	4.3331	6.67222e-06	9.68909e-06	1.29256e-05	0.00160511
chr6	145925000	145930000	chr6	145930000	145935000	18	329	0	3.18911	0	0	0	308	1	2.16545	0	0	0	9.28938e-05	4.52875	6.97348e-06	1.08245e-06	1.4147e-06	0.000296257
chr2	167800000	167805000	chr2	168045000	168050000	14	329	1	2.3131	0	0	0	193	0	1.87082	0	0	0	6.61046e-06	4.00666	6.16954e-06	5.7338e-05	7.76465e-05	0.00593038
chr1	159885000	159890000	chr1	159890000	159895000	14	324	1	2.27794	0	0	0	198	1	1.39208	0	0	0	9.28938e-05	4.25652	6.55429e-06	0.000104171	0.000144161	0.00925798
chr6	5150000	5155000	chr6	6545000	6550000	15	323	0	3.13095	0	0	0	386	1	2.71385	0	0	0	6.03868e-07	4.1409	6.37626e-06	2.19545e-05	2.94259e-05	0.00291246
chr2	167820000	167825000	chr2	167895000	167900000	24	323	1	2.27091	0	0	0	290	0	2.81107	0	0	0	2.1161e-05	4.35746	6.70973e-06	4.53277e-11	5.48047e-11	8.80956e-08
chr4	43655000	43660000	chr4	43660000	43665000	17	323	1	2.27091	0	0	0	273	0	2.64629	0	0	0	9.28938e-05	4.46631	6.87732e-06	3.61674e-06	4.78472e-06	0.000753763
chr6	113505000	113510000	chr6	113655000	113660000	17	323	1	2.27091	0	0	0	230	0	2.22947	0	0	0	1.24423e-05	4.16593	6.4148e-06	1.49538e-06	1.93701e-06	0.000379112
chr1	192820000	192825000	chr1	192825000	192830000	17	321	1	2.25685	0	0	0	253	0	2.45242	0	0	0	9.28938e-05	4.43844	6.83441e-06	3.34353e-06	4.41457e-06	0.000705048
chr6	145965000	145970000	chr6	145970000	145975000	16	320	1	2.24982	0	0	0	319	0	3.09218	0	0	0	9.28938e-05	4.51539	6.95291e-06	1.5612e-05	2.11169e-05	0.00229986
chr2	152830000	152835000	chr2	153015000	153020000	17	320	1	2.24982	0	0	0	151	0	1.4637	0	0	0	8.78225e-06	3.99186	6.14676e-06	8.61422e-07	1.10246e-06	0.000242882
chr1	182080000	182085000	chr1	182090000	182095000	17	319	0	3.09218	0	0	0	255	1	1.79283	0	0	0	7.83949e-05	4.44403	6.84303e-06	3.39686e-06	4.48676e-06	0.000713951
chr1	182080000	182085000	chr1	182095000	182100000	19	319	0	3.09218	0	0	0	210	1	1.47645	0	0	0	6.51236e-05	4.37078	6.73023e-06	1.53904e-07	1.96251e-07	6.19454e-05
chr1	106480000	106485000	chr1	106520000	106525000	16	318	0	3.08249	0	0	0	257	1	1.80689	0	0	0	3.47961e-05	4.39181	6.76261e-06	1.13318e-05	1.51843e-05	0.00179202
chr4	55740000	55745000	chr4	55775000	55780000	16	316	0	3.0631	0	0	0	290	1	2.0389	0	0	0	3.74599e-05	4.43821	6.83407e-06	1.27992e-05	1.72109e-05	0.00197873
chr1	57640000	57645000	chr1	57655000	57660000	24	316	0	3.0631	0	0	0	237	1	1.66627	0	0	0	6.51236e-05	4.40712	6.78619e-06	5.66113e-11	6.86095e-11	1.04819e-07
chr10	99260000	99265000	chr10	99315000	99320000	14	316	1	2.2217	0	0	0	173	0	1.67695	0	0	0	2.77865e-05	4.21916	6.49676e-06	9.55805e-05	0.000131841	0.00869943
chr16	24325000	24330000	chr16	24390000	24395000	23	314	1	2.20764	0	0	0	295	0	2.85954	0	0	0	2.40184e-05	4.36993	6.72892e-06	2.63314e-10	3.21315e-10	3.66984e-07
chr1	43210000	43215000	chr1	43250000	43255000	17	314	0	3.04371	0	0	0	184	1	1.29365	0	0	0	3.47961e-05	4.27873	6.58849e-06	2.10381e-06	2.74668e-06	0.000499303
chr6	145710000	145715000	chr6	145715000	145720000	25	312	1	2.19358	0	0	0	229	0	2.21978	0	0	0	9.28938e-05	4.39457	6.76686e-06	9.4099e-12	1.1307e-11	2.47583e-08
chr5	142960000	142965000	chr5	143020000	143025000	17	312	1	2.19358	0	0	0	227	0	2.20039	0	0	0	2.57932e-05	4.2919	6.60876e-06	2.18762e-06	2.85873e-06	0.000516428
chr6	108430000	108435000	chr6	108455000	108460000	16	311	0	3.01463	0	0	0	313	1	2.20061	0	0	0	4.63087e-05	4.47571	6.89181e-06	1.41046e-05	1.90204e-05	0.00212896
chr6	146610000	146615000	chr6	146615000	146620000	16	311	0	3.01463	0	0	0	148	1	1.04054	0	0	0	9.28938e-05	4.26505	6.56742e-06	8.05067e-06	1.06851e-05	0.00138949
chr9	123460000	123465000	chr9	123470000	123475000	23	309	1	2.17248	0	0	0	130	0	1.26014	0	0	0	7.83949e-05	4.19897	6.46567e-06	1.24763e-10	1.50956e-10	2.00051e-07
chr2	31885000	31890000	chr2	31990000	31995000	17	309	1	2.17248	0	0	0	82	0	0.794855	0	0	0	1.74856e-05	3.90766	6.01711e-06	6.52213e-07	8.29894e-07	0.000194168
chr6	145930000	145935000	chr6	145935000	145940000	15	308	1	2.16545	0	0	0	388	0	3.76102	0	0	0	9.28938e-05	4.56754	7.03321e-06	6.23806e-05	8.65633e-05	0.00640905
chr2	168455000	168460000	chr2	168505000	168510000	15	307	1	2.15842	0	0	0	273	0	2.64629	0	0	0	2.99822e-05	4.36322	6.71859e-06	3.85169e-05	5.25608e-05	0.00445763
chr2	168455000	168460000	chr2	168490000	168495000	14	307	1	2.15842	0	0	0	271	1	1.90532	0	0	0	3.74599e-05	4.28411	6.59678e-06	0.000110931	0.000153888	0.0096901
chr6	112975000	112980000	chr6	112980000	112985000	21	307	1	2.15842	0	0	0	213	0	2.06468	0	0	0	9.28938e-05	4.36464	6.72077e-06	6.83826e-09	8.50894e-09	5.11137e-06
chr1	91445000	91450000	chr1	91500000	91505000	14	306	1	2.15139	0	0	0	172	0	1.66726	0	0	0	2.77865e-05	4.20553	6.47577e-06	9.26005e-05	0.000127579	0.00849334
chr16	10035000	10040000	chr16	10040000	10045000	17	305	1	2.14436	0	0	0	148	0	1.43462	0	0	0	9.28938e-05	4.24423	6.53536e-06	1.89764e-06	2.47153e-06	0.000461364
chr16	10035000	10040000	chr16	10055000	10060000	16	305	1	2.14436	0	0	0	110	0	1.06627	0	0	0	5.41716e-05	4.12491	6.35163e-06	5.42676e-06	7.12751e-06	0.00102262
chr11	54885000	54890000	chr11	54930000	54935000	15	302	1	2.12327	0	0	0	299	0	2.89831	0	0	0	3.23359e-05	4.3959	6.7689e-06	4.16932e-05	5.7047e-05	0.00473177
chr11	54885000	54890000	chr11	54920000	54925000	20	302	1	2.12327	0	0	0	247	0	2.39426	0	0	0	3.74599e-05	4.35182	6.70103e-06	3.14229e-08	3.95196e-08	1.78202e-05
chr3	55080000	55085000	chr3	55095000	55100000	18	302	0	2.92739	0	0	0	142	1	0.998358	0	0	0	6.51236e-05	4.22424	6.50458e-06	4.19282e-07	5.37076e-07	0.000138542
chr1	120665000	120670000	chr1	121030000	121035000	14	301	0	2.9177	0	0	0	209	1	1.46941	0	0	0	4.26843e-06	3.92451	6.04305e-06	4.65761e-05	6.26297e-05	0.0050524
chr3	37670000	37675000	chr3	37960000	37965000	16	300	0	2.90801	0	0	0	323	1	2.27091	0	0	0	6.86999e-06	4.10759	6.32497e-06	5.16219e-06	6.77129e-06	0.000989498
chr6	145765000	145770000	chr6	145775000	145780000	16	300	1	2.10921	0	0	0	277	0	2.68506	0	0	0	7.83949e-05	4.43364	6.82703e-06	1.26476e-05	1.70012e-05	0.00196372
chr4	82205000	82210000	chr4	82225000	82230000	17	300	0	2.90801	0	0	0	215	1	1.5116	0	0	0	5.41716e-05	4.34671	6.69316e-06	2.56957e-06	3.37081e-06	0.000583982
chr3	32435000	32440000	chr3	32500000	32505000	16	297	0	2.87893	0	0	0	269	1	1.89126	0	0	0	2.40184e-05	4.3372	6.67853e-06	9.79652e-06	1.3073e-05	0.00161993
chr1	121565000	121570000	chr1	121630000	121635000	15	297	1	2.08812	0	0	0	216	0	2.09376	0	0	0	2.40184e-05	4.24898	6.54268e-06	2.90021e-05	3.92117e-05	0.00360765
chr4	120030000	120035000	chr4	120040000	120045000	24	297	1	2.08812	0	0	0	142	0	1.37646	0	0	0	7.83949e-05	4.21265	6.48674e-06	2.32797e-11	2.79544e-11	5.16928e-08
chr1	186410000	186415000	chr1	186445000	186450000	17	295	0	2.85954	0	0	0	289	1	2.03187	0	0	0	3.74599e-05	4.41076	6.7918e-06	3.09065e-06	4.07271e-06	0.000665135
chr2	135885000	135890000	chr2	135915000	135920000	18	295	1	2.07405	0	0	0	209	0	2.02591	0	0	0	4.10178e-05	4.29804	6.61823e-06	5.31939e-07	6.84688e-07	0.000166244
chr6	146950000	146955000	chr6	146960000	146965000	24	294	0	2.84985	0	0	0	329	1	2.3131	0	0	0	7.83949e-05	4.49852	6.92693e-06	8.45612e-11	1.02931e-10	1.4768e-07
chr6	115580000	115585000	chr6	115615000	115620000	16	294	1	2.06702	0	0	0	254	0	2.46211	0	0	0	3.74599e-05	4.35082	6.6995e-06	1.01612e-05	1.35735e-05	0.00166545
chr4	64540000	64545000	chr4	64875000	64880000	16	294	1	2.06702	0	0	0	204	0	1.97744	0	0	0	5.1649e-06	3.89718	6.00096e-06	2.74673e-06	3.54735e-06	0.000606137
chr6	146245000	146250000	chr6	146620000	146625000	14	294	0	2.84985	0	0	0	129	1	0.906959	0	0	0	4.24875e-06	3.77849	5.8182e-06	3.16984e-05	4.20972e-05	0.00379241
chr3	89860000	89865000	chr3	89990000	89995000	16	294	1	2.06702	0	0	0	91	0	0.882095	0	0	0	1.45498e-05	3.88568	5.98327e-06	2.65023e-06	3.41985e-06	0.000589573
chr4	62480000	62485000	chr4	62520000	62525000	15	293	0	2.84015	0	0	0	405	1	2.84743	0	0	0	3.47961e-05	4.51164	6.94713e-06	5.48408e-05	7.5751e-05	0.00582146
chr6	143615000	143620000	chr6	143620000	143625000	15	293	1	2.05999	0	0	0	285	0	2.76261	0	0	0	9.28938e-05	4.44367	6.84246e-06	4.67445e-05	6.42087e-05	0.00513637
chr1	120245000	120250000	chr1	120250000	120255000	18	292	1	2.05296	0	0	0	321	0	3.11157	0	0	0	9.28938e-05	4.48234	6.90202e-06	9.41974e-07	1.22731e-06	0.000263263
chr4	45920000	45925000	chr4	46075000	46080000	15	292	1	2.05296	0	0	0	251	0	2.43303	0	0	0	1.15121e-05	4.14741	6.38628e-06	2.23317e-05	2.99471e-05	0.00294391
chr1	193935000	193940000	chr1	194665000	194670000	13	292	1	2.05296	0	0	0	235	0	2.27794	0	0	0	1.92498e-06	3.75487	5.78184e-06	0.000110843	0.000150245	0.00954729
chr1	121385000	121390000	chr1	121395000	121400000	17	292	0	2.83046	0	0	0	221	1	1.55378	0	0	0	7.83949e-05	4.36331	6.71873e-06	2.69646e-06	3.5414e-06	0.000605716
chr1	193935000	193940000	chr1	193950000	193955000	16	292	1	2.05296	0	0	0	161	0	1.56063	0	0	0	6.51236e-05	4.23759	6.52514e-06	7.4624e-06	9.88393e-06	0.00131084
chr4	63300000	63305000	chr4	63345000	63350000	14	290	0	2.81107	0	0	0	208	1	1.46238	0	0	0	3.23359e-05	4.2799	6.59029e-06	0.000109874	0.000152366	0.00964315
chr1	88555000	88560000	chr1	88630000	88635000	16	290	1	2.0389	0	0	0	168	0	1.62848	0	0	0	2.1161e-05	4.14488	6.38238e-06	5.74679e-06	7.55907e-06	0.00106987
chr2	167735000	167740000	chr2	167775000	167780000	18	289	0	2.80138	0	0	0	167	1	1.17413	0	0	0	3.47961e-05	4.2174	6.49405e-06	4.10024e-07	5.24982e-07	0.000136028
chr2	167735000	167740000	chr2	167750000	167755000	14	289	0	2.80138	0	0	0	140	1	0.984297	0	0	0	6.51236e-05	4.20385	6.47318e-06	9.22388e-05	0.000127062	0.00846574
chr16	10895000	10900000	chr16	10905000	10910000	16	288	1	2.02484	0	0	0	198	0	1.91928	0	0	0	7.83949e-05	4.30799	6.63354e-06	9.05302e-06	1.20543e-05	0.00151896
chr1	179740000	179745000	chr1	180260000	180265000	13	288	0	2.79169	0	0	0	158	1	1.11085	0	0	0	2.76291e-06	3.74789	5.77109e-06	0.000108952	0.000147587	0.00941845
chr16	11020000	11025000	chr16	11025000	11030000	19	287	0	2.78199	0	0	0	174	1	1.22334	0	0	0	9.28938e-05	4.28785	6.60253e-06	1.16198e-07	1.47412e-07	4.95755e-05
chr1	90270000	90275000	chr1	90430000	90435000	14	286	1	2.01078	0	0	0	216	0	2.09376	0	0	0	1.05059e-05	4.08757	6.29414e-06	6.99631e-05	9.54073e-05	0.00689739
chr4	57695000	57700000	chr4	57715000	57720000	14	286	1	2.01078	0	0	0	197	0	1.90959	0	0	0	5.41716e-05	4.28564	6.59913e-06	0.000111316	0.000154443	0.0097074
chr2	128295000	128300000	chr2	128475000	128480000	20	285	1	2.00375	0	0	0	144	0	1.39584	0	0	0	8.77875e-06	3.94199	6.06997e-06	6.54827e-09	8.04278e-09	4.9164e-06
chr3	89360000	89365000	chr3	89370000	89375000	32	283	1	1.98969	0	0	0	219	0	2.12284	0	0	0	7.83949e-05	4.33428	6.67403e-06	1.19833e-17	1.3786e-17	2.37197e-13
chr11	79030000	79035000	chr11	79035000	79040000	17	283	0	2.74322	0	0	0	207	1	1.45535	0	0	0	9.28938e-05	4.33909	6.68143e-06	2.51315e-06	3.29503e-06	0.000573752
chr4	56145000	56150000	chr4	56220000	56225000	17	282	0	2.73353	0	0	0	289	1	2.03187	0	0	0	2.1161e-05	4.32359	6.65756e-06	2.40174e-06	3.14553e-06	0.000556652
chr6	146230000	146235000	chr6	146250000	146255000	25	282	1	1.98266	0	0	0	261	0	2.52997	0	0	0	5.41716e-05	4.37183	6.73185e-06	8.45562e-12	1.01498e-11	2.25904e-08
chr5	125250000	125255000	chr5	125260000	125265000	20	282	1	1.98266	0	0	0	195	0	1.8902	0	0	0	7.83949e-05	4.2953	6.614e-06	2.56e-08	3.20904e-08	1.49357e-05
chr1	74025000	74030000	chr1	74040000	74045000	16	280	1	1.96859	0	0	0	185	1	1.30068	0	0	0	6.51236e-05	4.16494	6.41328e-06	6.08517e-06	8.01614e-06	0.00111778
chr6	115275000	115280000	chr6	115320000	115325000	15	279	0	2.70445	0	0	0	260	1	1.82798	0	0	0	3.23359e-05	4.33726	6.67862e-06	3.61453e-05	4.92204e-05	0.00425329
chr6	145725000	145730000	chr6	145745000	145750000	15	279	1	1.96156	0	0	0	218	1	1.53269	0	0	0	5.41716e-05	4.20651	6.47728e-06	2.60274e-05	3.50694e-05	0.00331601
chr5	145165000	145170000	chr5	146955000	146960000	15	279	1	1.96156	0	0	0	216	0	2.09376	0	0	0	6.98772e-07	4.23422	6.51996e-06	2.79366e-05	3.77261e-05	0.00350799
chr5	145165000	145170000	chr5	145205000	145210000	16	279	1	1.96156	0	0	0	160	0	1.55094	0	0	0	3.47961e-05	4.17517	6.42903e-06	6.26436e-06	8.25849e-06	0.00113696
chr16	30965000	30970000	chr16	30970000	30975000	16	278	0	2.69475	0	0	0	192	1	1.34989	0	0	0	9.28938e-05	4.30802	6.63359e-06	9.05386e-06	1.20554e-05	0.00151896
chr3	95870000	95875000	chr3	95880000	95885000	14	277	0	2.68506	0	0	0	182	1	1.27959	0	0	0	7.83949e-05	4.28068	6.5915e-06	0.00011007	0.000152649	0.00964352
chr10	122065000	122070000	chr10	122900000	122905000	13	277	0	2.68506	0	0	0	133	1	0.935082	0	0	0	1.01888e-06	3.64374	5.61071e-06	8.38208e-05	0.000112466	0.00779075
chr11	119125000	119130000	chr11	119185000	119190000	22	276	1	1.94047	0	0	0	220	1	1.54675	0	0	0	2.57932e-05	4.13613	6.36891e-06	5.22289e-10	6.35577e-10	6.37796e-07
chr2	166355000	166360000	chr2	166460000	166465000	16	276	1	1.94047	0	0	0	192	1	1.34989	0	0	0	1.74856e-05	4.02281	6.19442e-06	4.02463e-06	5.24607e-06	0.00080793
chr11	119125000	119130000	chr11	119135000	119140000	15	276	1	1.94047	0	0	0	188	0	1.82235	0	0	0	7.83949e-05	4.27563	6.58371e-06	3.10158e-05	4.20247e-05	0.00378798
chr2	59555000	59560000	chr2	59585000	59590000	15	276	0	2.67537	0	0	0	153	1	1.0757	0	0	0	4.10178e-05	4.18995	6.45178e-06	2.49415e-05	3.35615e-05	0.0032186
chr4	33245000	33250000	chr4	33255000	33260000	15	275	1	1.93344	0	0	0	305	0	2.95647	0	0	0	7.83949e-05	4.43276	6.82567e-06	4.5547e-05	6.25079e-05	0.00504492
chr1	191425000	191430000	chr1	191470000	191475000	14	275	0	2.66567	0	0	0	228	1	1.603	0	0	0	3.23359e-05	4.28953	6.60512e-06	0.0001123	0.000155862	0.00976718
chr11	101755000	101760000	chr11	101805000	101810000	16	275	1	1.93344	0	0	0	220	0	2.13254	0	0	0	2.99822e-05	4.25257	6.5482e-06	7.77842e-06	1.03141e-05	0.00135035
chr1	185080000	185085000	chr1	185090000	185095000	18	275	0	2.66567	0	0	0	186	1	1.30771	0	0	0	7.83949e-05	4.28503	6.5982e-06	5.10283e-07	6.56251e-07	0.000159787
chr1	194660000	194665000	chr1	194670000	194675000	29	274	1	1.92641	0	0	0	216	1	1.51863	0	0	0	7.83949e-05	4.21476	6.48998e-06	2.19395e-15	2.5504e-15	2.45977e-11
chr1	194320000	194325000	chr1	194390000	194395000	22	273	1	1.91938	0	0	0	209	0	2.02591	0	0	0	2.24713e-05	4.19883	6.46546e-06	6.83021e-10	8.33885e-10	7.8677e-07
chr11	4205000	4210000	chr11	4705000	4710000	13	273	0	2.64629	0	0	0	185	1	1.30068	0	0	0	3.02211e-06	3.77604	5.81444e-06	0.000116751	0.000158562	0.00986276
chr1	87605000	87610000	chr1	87695000	87700000	19	272	1	1.91235	0	0	0	355	0	3.44114	0	0	0	1.85965e-05	4.33055	6.66829e-06	1.34409e-07	1.70965e-07	5.62747e-05
chr1	87605000	87610000	chr1	87610000	87615000	18	272	1	1.91235	0	0	0	329	0	3.18911	0	0	0	9.28938e-05	4.46354	6.87307e-06	8.89913e-07	1.15803e-06	0.000252879
chr16	29970000	29975000	chr16	30025000	30030000	21	272	0	2.63659	0	0	0	216	1	1.51863	0	0	0	2.77865e-05	4.25107	6.5459e-06	4.40366e-09	5.44533e-09	3.55388e-06
chr1	176960000	176965000	chr1	177010000	177015000	16	272	0	2.63659	0	0	0	214	1	1.50457	0	0	0	2.99822e-05	4.25663	6.55446e-06	7.86622e-06	1.04337e-05	0.00136293
chr10	85385000	85390000	chr10	85595000	85600000	22	272	0	2.63659	0	0	0	206	1	1.44832	0	0	0	8.56655e-06	4.01884	6.1883e-06	3.11877e-10	3.77228e-10	4.14482e-07
chr11	32210000	32215000	chr11	32225000	32230000	17	272	0	2.63659	0	0	0	199	1	1.39911	0	0	0	6.51236e-05	4.29406	6.6121e-06	2.20169e-06	2.87755e-06	0.000518748
chr2	170360000	170365000	chr2	170385000	170390000	27	272	0	2.63659	0	0	0	182	1	1.27959	0	0	0	4.63087e-05	4.24805	6.54125e-06	1.1997e-13	1.41274e-13	6.81271e-10
chr4	88090000	88095000	chr4	88115000	88120000	14	272	1	1.91235	0	0	0	167	0	1.61879	0	0	0	4.63087e-05	4.20573	6.47608e-06	9.26445e-05	0.000127642	0.00849334
chr2	180225000	180230000	chr2	180255000	180260000	17	272	1	1.91235	0	0	0	149	0	1.44431	0	0	0	4.10178e-05	4.16119	6.40749e-06	1.47364e-06	1.90822e-06	0.00037517
chr1	71915000	71920000	chr1	71935000	71940000	17	272	1	1.91235	0	0	0	148	1	1.04054	0	0	0	5.41716e-05	4.07704	6.27793e-06	1.1327e-06	1.45819e-06	0.000302457
chr1	89090000	89095000	chr1	89100000	89105000	20	272	0	2.63659	0	0	0	118	1	0.829622	0	0	0	7.83949e-05	4.13693	6.37015e-06	1.41488e-08	1.75738e-08	9.20355e-06
chr1	92085000	92090000	chr1	92130000	92135000	14	271	1	1.90532	0	0	0	184	1	1.29365	0	0	0	3.23359e-05	4.10006	6.31337e-06	7.21093e-05	9.84404e-05	0.00707353
chr1	92085000	92090000	chr1	92105000	92110000	17	271	1	1.90532	0	0	0	152	0	1.47339	0	0	0	5.41716e-05	4.1836	6.442e-06	1.57875e-06	2.04752e-06	0.000397605
chr2	168490000	168495000	chr2	168500000	168505000	14	271	1	1.90532	0	0	0	151	0	1.4637	0	0	0	7.83949e-05	4.19914	6.46593e-06	9.12308e-05	0.000125622	0.00838785
chr5	135680000	135685000	chr5	135720000	135725000	20	270	0	2.61721	0	0	0	269	1	1.89126	0	0	0	3.47961e-05	4.34479	6.69021e-06	3.06376e-08	3.85162e-08	1.75041e-05
chr10	127580000	127585000	chr10	127585000	127590000	17	270	0	2.61721	0	0	0	171	1	1.20225	0	0	0	9.28938e-05	4.25997	6.55961e-06	1.98938e-06	2.59386e-06	0.000478031
chr10	127580000	127585000	chr10	127595000	127600000	16	270	0	2.61721	0	0	0	103	1	0.724161	0	0	0	6.51236e-05	4.08411	6.28881e-06	4.82156e-06	6.31346e-06	0.000935989
chr1	181010000	181015000	chr1	181075000	181080000	20	269	1	1.89126	0	0	0	268	0	2.59782	0	0	0	2.40184e-05	4.28046	6.59115e-06	2.42454e-08	3.03661e-08	1.43882e-05
chr6	135100000	135105000	chr6	135115000	135120000	22	269	1	1.89126	0	0	0	210	0	2.0356	0	0	0	6.51236e-05	4.29276	6.6101e-06	1.01163e-09	1.24115e-09	1.11066e-06
chr10	80305000	80310000	chr10	80425000	80430000	16	269	1	1.89126	0	0	0	175	0	1.69634	0	0	0	1.58611e-05	4.05909	6.25029e-06	4.48087e-06	5.85649e-06	0.000878746
chr2	122170000	122175000	chr2	122230000	122235000	14	268	1	1.88423	0	0	0	194	0	1.88051	0	0	0	2.57932e-05	4.186	6.4457e-06	8.84693e-05	0.00012168	0.00820353
chr6	114455000	114460000	chr6	114485000	114490000	17	268	1	1.88423	0	0	0	152	0	1.47339	0	0	0	4.10178e-05	4.16208	6.40887e-06	1.47773e-06	1.91363e-06	0.000375807
chr6	13060000	13065000	chr6	13065000	13070000	14	268	1	1.88423	0	0	0	114	1	0.801499	0	0	0	9.28938e-05	4.01758	6.18636e-06	5.89182e-05	7.98614e-05	0.00604107
chr1	75275000	75280000	chr1	75280000	75285000	17	267	0	2.58813	0	0	0	346	1	2.43262	0	0	0	9.28938e-05	4.48789	6.91056e-06	3.84185e-06	5.09031e-06	0.000791457
chr15	66965000	66970000	chr15	67075000	67080000	16	267	1	1.87719	0	0	0	185	0	1.79327	0	0	0	1.70957e-05	4.08819	6.29509e-06	4.8793e-06	6.39101e-06	0.000946319
chr4	63360000	63365000	chr4	63510000	63515000	14	266	1	1.87016	0	0	0	303	0	2.93709	0	0	0	1.24423e-05	4.17662	6.43126e-06	8.65426e-05	0.000118933	0.00810093
chr1	165045000	165050000	chr1	165050000	165055000	16	266	1	1.87016	0	0	0	239	0	2.31671	0	0	0	9.28938e-05	4.34911	6.69686e-06	1.01147e-05	1.35097e-05	0.00166004
chr3	146110000	146115000	chr3	146150000	146155000	21	266	1	1.87016	0	0	0	193	0	1.87082	0	0	0	3.47961e-05	4.21667	6.49292e-06	3.84282e-09	4.74286e-09	3.15881e-06
chr19	57155000	57160000	chr19	57175000	57180000	23	266	1	1.87016	0	0	0	185	0	1.79327	0	0	0	5.41716e-05	4.23898	6.52728e-06	1.49089e-10	1.80748e-10	2.22698e-07
chr19	57155000	57160000	chr19	57160000	57165000	17	266	1	1.87016	0	0	0	178	0	1.72542	0	0	0	9.28938e-05	4.25366	6.54989e-06	1.95214e-06	2.54419e-06	0.000471377
chr19	57155000	57160000	chr19	57245000	57250000	14	266	1	1.87016	0	0	0	156	0	1.51216	0	0	0	1.85965e-05	4.06673	6.26205e-06	6.65034e-05	9.0526e-05	0.00661992
chr1	130880000	130885000	chr1	130885000	130890000	16	265	1	1.86313	0	0	0	331	0	3.2085	0	0	0	9.28938e-05	4.45565	6.86092e-06	1.33924e-05	1.80325e-05	0.00205108
chr5	125035000	125040000	chr5	125175000	125180000	14	265	0	2.56874	0	0	0	296	1	2.08108	0	0	0	1.36296e-05	4.20569	6.47602e-06	9.2635e-05	0.000127628	0.00849334
chr4	82435000	82440000	chr4	82445000	82450000	15	265	0	2.56874	0	0	0	189	1	1.3288	0	0	0	7.83949e-05	4.27662	6.58524e-06	3.10932e-05	4.2133e-05	0.00379241
chr3	98380000	98385000	chr3	98410000	98415000	19	265	1	1.86313	0	0	0	164	0	1.58971	0	0	0	4.10178e-05	4.18178	6.43921e-06	8.02758e-08	1.01177e-07	3.73865e-05
chr1	181005000	181010000	chr1	181025000	181030000	19	265	1	1.86313	0	0	0	161	0	1.56063	0	0	0	5.41716e-05	4.19363	6.45745e-06	8.37105e-08	1.05583e-07	3.83465e-05
chr5	142955000	142960000	chr5	142960000	142965000	17	264	1	1.8561	0	0	0	312	1	2.19358	0	0	0	9.28938e-05	4.32847	6.66508e-06	2.43634e-06	3.19194e-06	0.000563143
chr6	136525000	136530000	chr6	136530000	136535000	15	264	0	2.55905	0	0	0	168	1	1.18116	0	0	0	9.28938e-05	4.24615	6.53832e-06	2.87947e-05	3.89223e-05	0.00359003
chr6	117270000	117275000	chr6	117540000	117545000	14	264	0	2.55905	0	0	0	140	1	0.984297	0	0	0	7.85445e-06	3.84011	5.91309e-06	3.73798e-05	4.99028e-05	0.00429729
chr6	66910000	66915000	chr6	67050000	67055000	16	263	1	1.84907	0	0	0	420	0	4.07121	0	0	0	1.36296e-05	4.28852	6.60357e-06	8.5858e-06	1.14154e-05	0.00146397
chr4	65475000	65480000	chr4	65485000	65490000	19	263	1	1.84907	0	0	0	252	0	2.44273	0	0	0	7.83949e-05	4.35291	6.70272e-06	1.44949e-07	1.84627e-07	5.93554e-05
chr10	80955000	80960000	chr10	80960000	80965000	16	263	0	2.54935	0	0	0	219	1	1.53972	0	0	0	9.28938e-05	4.33037	6.668e-06	9.61788e-06	1.2828e-05	0.00159607
chr2	131950000	131955000	chr2	132095000	132100000	19	262	0	2.53966	0	0	0	275	1	1.93344	0	0	0	1.3128e-05	4.17171	6.4237e-06	7.74565e-08	9.75637e-08	3.65986e-05
chr4	53210000	53215000	chr4	53440000	53445000	14	261	0	2.52997	0	0	0	238	1	1.6733	0	0	0	7.39085e-06	4.02378	6.19591e-06	5.98323e-05	8.11438e-05	0.00611675
chr5	143570000	143575000	chr5	143580000	143585000	18	261	0	2.52997	0	0	0	226	1	1.58894	0	0	0	7.83949e-05	4.3289	6.66574e-06	5.86646e-07	7.56637e-07	0.000180185
chr6	108435000	108440000	chr6	108445000	108450000	23	261	0	2.52997	0	0	0	199	1	1.39911	0	0	0	7.83949e-05	4.28766	6.60224e-06	1.84652e-10	2.24405e-10	2.65018e-07
chr6	115320000	115325000	chr6	115495000	115500000	14	260	1	1.82798	0	0	0	368	0	3.56715	0	0	0	8.85682e-06	4.1918	6.45464e-06	8.96807e-05	0.000123408	0.00828147
chr3	107810000	107815000	chr3	107820000	107825000	22	260	0	2.52027	0	0	0	222	1	1.56081	0	0	0	7.83949e-05	4.32167	6.6546e-06	1.13916e-09	1.39972e-09	1.16826e-06
chr6	31105000	31110000	chr6	31400000	31405000	14	260	1	1.82798	0	0	0	149	0	1.44431	0	0	0	6.32914e-06	3.7999	5.85117e-06	3.35809e-05	4.46784e-05	0.00396339
chr3	107930000	107935000	chr3	108020000	108025000	14	260	1	1.82798	0	0	0	141	0	1.36676	0	0	0	1.85965e-05	4.02827	6.20282e-06	6.05013e-05	8.20829e-05	0.00616346
chr11	63130000	63135000	chr11	63190000	63195000	14	260	1	1.82798	0	0	0	107	0	1.03719	0	0	0	2.57932e-05	3.99393	6.14994e-06	5.55422e-05	7.51322e-05	0.00578672
chr4	63340000	63345000	chr4	63345000	63350000	14	259	1	1.82095	0	0	0	208	1	1.46238	0	0	0	9.28938e-05	4.19145	6.4541e-06	8.96076e-05	0.000123304	0.00828087
chr6	149190000	149195000	chr6	149300000	149305000	15	259	1	1.82095	0	0	0	186	1	1.30771	0	0	0	1.70957e-05	3.98327	6.13353e-06	1.43597e-05	1.90059e-05	0.00212871
chr3	108800000	108805000	chr3	108830000	108835000	16	259	0	2.51058	0	0	0	158	1	1.11085	0	0	0	4.10178e-05	4.17708	6.43197e-06	6.29828e-06	8.30439e-06	0.0011396
chr2	90510000	90515000	chr2	90530000	90535000	14	259	1	1.82095	0	0	0	125	0	1.21167	0	0	0	5.41716e-05	4.1066	6.32345e-06	7.32567e-05	0.000100063	0.00717531
chr1	36455000	36460000	chr1	36475000	36480000	14	258	1	1.81392	0	0	0	230	1	1.61706	0	0	0	5.41716e-05	4.19517	6.45982e-06	9.03895e-05	0.00012442	0.00834293
chr3	95730000	95735000	chr3	95745000	95750000	18	258	1	1.81392	0	0	0	205	0	1.98714	0	0	0	6.51236e-05	4.26968	6.57456e-06	4.85764e-07	6.24091e-07	0.000154297
chr13	56545000	56550000	chr13	56555000	56560000	18	258	1	1.81392	0	0	0	175	0	1.69634	0	0	0	7.83949e-05	4.22817	6.51064e-06	4.24699e-07	5.44155e-07	0.000139934
chr1	72420000	72425000	chr1	72425000	72430000	25	258	0	2.50089	0	0	0	172	1	1.20928	0	0	0	9.28938e-05	4.24534	6.53707e-06	4.6057e-12	5.49692e-12	1.38303e-08
chr3	21935000	21940000	chr3	21940000	21945000	14	258	1	1.81392	0	0	0	167	0	1.61879	0	0	0	9.28938e-05	4.22226	6.50153e-06	9.62687e-05	0.000132827	0.00874781
chr4	44420000	44425000	chr4	44435000	44440000	17	257	1	1.80689	0	0	0	190	0	1.84174	0	0	0	6.51236e-05	4.24396	6.53495e-06	1.8961e-06	2.46948e-06	0.000461364
chr3	41215000	41220000	chr3	41485000	41490000	14	257	0	2.49119	0	0	0	104	1	0.731192	0	0	0	7.85445e-06	3.74981	5.77405e-06	2.93206e-05	3.8845e-05	0.00358514
chr3	90565000	90570000	chr3	90570000	90575000	16	256	0	2.4815	0	0	0	293	1	2.05999	0	0	0	9.28938e-05	4.41616	6.80011e-06	1.20822e-05	1.62197e-05	0.00188853
chr4	5725000	5730000	chr4	5825000	5830000	14	256	1	1.79986	0	0	0	94	0	0.911175	0	0	0	1.77887e-05	3.88896	5.98831e-06	4.24887e-05	5.69601e-05	0.00472908
chr1	164975000	164980000	chr1	164985000	164990000	16	255	1	1.79283	0	0	0	275	0	2.66567	0	0	0	7.83949e-05	4.37005	6.7291e-06	1.06962e-05	1.4309e-05	0.00173229
chr9	34565000	34570000	chr9	35500000	35505000	13	255	1	1.79283	0	0	0	223	0	2.16162	0	0	0	1.12419e-06	3.66185	5.6386e-06	8.77963e-05	0.000117995	0.00805202
chr1	133915000	133920000	chr1	133945000	133950000	14	255	1	1.79283	0	0	0	216	0	2.09376	0	0	0	4.10178e-05	4.25484	6.5517e-06	0.000103771	0.000143587	0.00923572
chr11	100525000	100530000	chr11	100535000	100540000	14	254	0	2.46211	0	0	0	187	1	1.31474	0	0	0	7.83949e-05	4.25773	6.55615e-06	0.00010446	0.000144576	0.00927189
chr15	59725000	59730000	chr15	59785000	59790000	15	254	1	1.7858	0	0	0	182	0	1.76419	0	0	0	2.57932e-05	4.14665	6.38511e-06	2.22874e-05	2.98859e-05	0.00294122
chr14	73410000	73415000	chr14	73420000	73425000	17	254	1	1.7858	0	0	0	111	0	1.07596	0	0	0	7.83949e-05	4.08035	6.28303e-06	1.14464e-06	1.47391e-06	0.000304253
chr4	9330000	9335000	chr4	9335000	9340000	17	253	0	2.45242	0	0	0	286	1	2.01078	0	0	0	9.28938e-05	4.40369	6.78091e-06	3.02883e-06	3.98926e-06	0.000655826
chr4	88085000	88090000	chr4	88090000	88095000	20	253	0	2.45242	0	0	0	272	1	1.91235	0	0	0	9.28938e-05	4.38708	6.75533e-06	3.56475e-08	4.49253e-08	1.98545e-05
chr4	57300000	57305000	chr4	57310000	57315000	14	253	1	1.77877	0	0	0	223	0	2.16162	0	0	0	7.83949e-05	4.29878	6.61936e-06	0.000114673	0.000159285	0.00989355
chr11	117995000	118000000	chr11	118010000	118015000	19	253	0	2.45242	0	0	0	219	1	1.53972	0	0	0	6.51236e-05	4.29831	6.61864e-06	1.20439e-07	1.52891e-07	5.12403e-05
chr4	120005000	120010000	chr4	120030000	120035000	16	252	0	2.44273	0	0	0	297	1	2.08812	0	0	0	4.63087e-05	4.37812	6.74153e-06	1.09281e-05	1.46282e-05	0.00175354
chr1	74020000	74025000	chr1	74025000	74030000	18	252	0	2.44273	0	0	0	280	1	1.96859	0	0	0	9.28938e-05	4.39518	6.76781e-06	7.21745e-07	9.34959e-07	0.00021107
chr11	117535000	117540000	chr11	117600000	117605000	15	252	1	1.77173	0	0	0	253	0	2.45242	0	0	0	2.40184e-05	4.23786	6.52556e-06	2.8196e-05	3.80876e-05	0.00353025
chr3	146565000	146570000	chr3	146615000	146620000	14	252	1	1.77173	0	0	0	239	0	2.31671	0	0	0	2.99822e-05	4.24654	6.53893e-06	0.000101815	0.000140778	0.00911249
chr15	39055000	39060000	chr15	39065000	39070000	18	252	1	1.77173	0	0	0	181	0	1.7545	0	0	0	7.83949e-05	4.23039	6.51405e-06	4.2777e-07	5.48169e-07	0.000140568
chr1	43165000	43170000	chr1	43185000	43190000	14	252	1	1.77173	0	0	0	180	0	1.7448	0	0	0	5.41716e-05	4.21067	6.48368e-06	9.37145e-05	0.000129172	0.00856558
chr1	43930000	43935000	chr1	43935000	43940000	19	252	1	1.77173	0	0	0	179	0	1.73511	0	0	0	9.28938e-05	4.23586	6.52248e-06	9.70776e-08	1.22761e-07	4.32289e-05
chr5	142945000	142950000	chr5	142960000	142965000	15	251	0	2.43303	0	0	0	312	1	2.19358	0	0	0	6.51236e-05	4.41118	6.79244e-06	4.32555e-05	5.92585e-05	0.00486177
chr1	91665000	91670000	chr1	91670000	91675000	22	251	0	2.43303	0	0	0	186	1	1.30771	0	0	0	9.28938e-05	4.26041	6.56028e-06	8.84704e-10	1.08359e-09	9.95318e-07
chr8	13490000	13495000	chr8	13495000	13500000	22	251	1	1.7647	0	0	0	165	0	1.5994	0	0	0	9.28938e-05	4.20853	6.4804e-06	7.11652e-10	8.69279e-10	8.11455e-07
chr1	182020000	182025000	chr1	182055000	182060000	14	250	1	1.75767	0	0	0	222	1	1.56081	0	0	0	3.74599e-05	4.14634	6.38463e-06	8.05637e-05	0.000110425	0.00769268
chr1	132010000	132015000	chr1	132035000	132040000	15	250	1	1.75767	0	0	0	215	0	2.08407	0	0	0	4.63087e-05	4.25518	6.55223e-06	2.94602e-05	3.98511e-05	0.00365468
chr6	120955000	120960000	chr6	121130000	121135000	15	250	1	1.75767	0	0	0	176	0	1.70603	0	0	0	8.85682e-06	3.95842	6.09527e-06	1.34021e-05	1.77035e-05	0.00202215
chr6	114680000	114685000	chr6	114695000	114700000	17	249	0	2.41365	0	0	0	293	1	2.05999	0	0	0	6.51236e-05	4.38739	6.75581e-06	2.89049e-06	3.80268e-06	0.000633817
chr6	117380000	117385000	chr6	117400000	117405000	14	248	1	1.74361	0	0	0	240	0	2.32641	0	0	0	5.41716e-05	4.2967	6.61615e-06	0.000114135	0.000158508	0.00986276
chr5	142710000	142715000	chr5	142715000	142720000	19	248	0	2.40395	0	0	0	233	1	1.63815	0	0	0	9.28938e-05	4.32887	6.66569e-06	1.33643e-07	1.69972e-07	5.62055e-05
chr3	126845000	126850000	chr3	126860000	126865000	19	248	1	1.74361	0	0	0	170	0	1.64787	0	0	0	6.51236e-05	4.19579	6.46077e-06	8.43499e-08	1.06404e-07	3.84835e-05
chr15	73615000	73620000	chr15	73625000	73630000	14	248	1	1.74361	0	0	0	137	0	1.32799	0	0	0	7.83949e-05	4.137	6.37025e-06	7.8793e-05	0.00010791	0.00753913
chr1	92800000	92805000	chr1	92805000	92810000	24	247	0	2.39426	0	0	0	232	1	1.63112	0	0	0	9.28938e-05	4.32597	6.66123e-06	3.93038e-11	4.74504e-11	7.84531e-08
chr15	74450000	74455000	chr15	74470000	74475000	16	247	0	2.39426	0	0	0	154	1	1.08273	0	0	0	5.41716e-05	4.16895	6.41945e-06	6.15477e-06	8.11025e-06	0.00112638
chr3	105605000	105610000	chr3	105620000	105625000	20	247	0	2.39426	0	0	0	105	1	0.738223	0	0	0	6.51236e-05	4.05892	6.25001e-06	1.04528e-08	1.29248e-08	7.1687e-06
chr15	64560000	64565000	chr15	64610000	64615000	14	246	0	2.38457	0	0	0	187	1	1.31474	0	0	0	2.99822e-05	4.17732	6.43234e-06	8.66858e-05	0.000119137	0.00810129
chr1	193340000	193345000	chr1	193355000	193360000	18	245	0	2.37487	0	0	0	371	1	2.60839	0	0	0	6.51236e-05	4.45972	6.86718e-06	8.79645e-07	1.14438e-06	0.000250529
chr5	139075000	139080000	chr5	139080000	139085000	15	245	1	1.72252	0	0	0	226	1	1.58894	0	0	0	9.28938e-05	4.19777	6.46383e-06	2.54496e-05	3.42668e-05	0.00325965
chr11	101060000	101065000	chr11	101170000	101175000	15	245	0	2.37487	0	0	0	212	1	1.49051	0	0	0	1.70957e-05	4.11831	6.34147e-06	2.06868e-05	2.76767e-05	0.00279023
chr11	119975000	119980000	chr11	119985000	119990000	14	245	0	2.37487	0	0	0	191	1	1.34286	0	0	0	7.83949e-05	4.25137	6.54637e-06	0.00010295	0.000142407	0.00918027
chr6	111050000	111055000	chr6	111055000	111060000	16	244	1	1.71549	0	0	0	336	0	3.25697	0	0	0	9.28938e-05	4.42936	6.82043e-06	1.25069e-05	1.68066e-05	0.00194383
chr11	117200000	117205000	chr11	117215000	117220000	25	244	0	2.36518	0	0	0	256	1	1.79986	0	0	0	6.51236e-05	4.33556	6.67599e-06	7.11921e-12	8.5316e-12	1.97483e-08
chr3	89895000	89900000	chr3	89920000	89925000	14	243	1	1.70846	0	0	0	216	0	2.09376	0	0	0	4.63087e-05	4.24627	6.5385e-06	0.000101751	0.000140685	0.00910986
chr10	85305000	85310000	chr10	85445000	85450000	15	243	0	2.35549	0	0	0	214	1	1.50457	0	0	0	1.36296e-05	4.07484	6.27454e-06	1.84267e-05	2.45674e-05	0.00255389
chr16	21200000	21205000	chr16	21255000	21260000	21	243	0	2.35549	0	0	0	199	1	1.39911	0	0	0	2.77865e-05	4.18383	6.44237e-06	3.3699e-09	4.15169e-09	2.90112e-06
chr2	152780000	152785000	chr2	152785000	152790000	18	243	0	2.35549	0	0	0	181	1	1.27256	0	0	0	9.28938e-05	4.23994	6.52876e-06	4.41257e-07	5.65806e-07	0.000144027
chr3	89350000	89355000	chr3	89355000	89360000	16	242	0	2.34579	0	0	0	252	1	1.77173	0	0	0	9.28938e-05	4.3454	6.69115e-06	1.00146e-05	1.33723e-05	0.00164996
chr2	131550000	131555000	chr2	131750000	131755000	16	242	1	1.70143	0	0	0	237	0	2.29733	0	0	0	8.73414e-06	4.00146	6.16155e-06	3.77594e-06	4.91414e-06	0.000768571
chr11	4170000	4175000	chr11	4200000	4205000	14	242	0	2.34579	0	0	0	230	1	1.61706	0	0	0	4.10178e-05	4.27119	6.57687e-06	0.000107719	0.000149263	0.00950573
chr11	96825000	96830000	chr11	96975000	96980000	16	242	1	1.70143	0	0	0	196	0	1.8999	0	0	0	1.24423e-05	4.01108	6.17635e-06	3.88618e-06	5.06121e-06	0.00078944
chr2	131550000	131555000	chr2	131755000	131760000	14	242	1	1.70143	0	0	0	156	0	1.51216	0	0	0	8.67238e-06	3.87633	5.96886e-06	4.1113e-05	5.50564e-05	0.00460574
chr11	73010000	73015000	chr11	73015000	73020000	15	241	0	2.3361	0	0	0	255	1	1.79283	0	0	0	9.28938e-05	4.34774	6.69475e-06	3.70869e-05	5.05456e-05	0.00433568
chr3	107815000	107820000	chr3	107820000	107825000	22	241	0	2.3361	0	0	0	222	1	1.56081	0	0	0	9.28938e-05	4.3026	6.62524e-06	1.05347e-09	1.29314e-09	1.13078e-06
chr6	131300000	131305000	chr6	131310000	131315000	25	241	0	2.3361	0	0	0	211	1	1.48348	0	0	0	7.83949e-05	4.27732	6.58631e-06	5.38132e-12	6.43193e-12	1.57269e-08
chr4	88965000	88970000	chr4	89055000	89060000	15	241	0	2.3361	0	0	0	207	1	1.45535	0	0	0	1.85965e-05	4.13582	6.36844e-06	2.16636e-05	2.90242e-05	0.00288421
chr11	120690000	120695000	chr11	120695000	120700000	32	241	0	2.3361	0	0	0	196	1	1.37802	0	0	0	9.28938e-05	4.26243	6.56339e-06	7.54153e-18	8.65455e-18	1.87808e-13
chr6	108695000	108700000	chr6	108710000	108715000	17	240	0	2.32641	0	0	0	306	1	2.15139	0	0	0	6.51236e-05	4.38786	6.75653e-06	2.89439e-06	3.80793e-06	0.000633817
chr3	36450000	36455000	chr3	36465000	36470000	15	240	0	2.32641	0	0	0	261	1	1.83501	0	0	0	6.51236e-05	4.33572	6.67624e-06	3.60082e-05	4.90276e-05	0.00424085
chr2	165845000	165850000	chr2	165910000	165915000	17	240	0	2.32641	0	0	0	241	1	1.6944	0	0	0	2.40184e-05	4.22235	6.50168e-06	1.7765e-06	2.31022e-06	0.000437364
chr5	143260000	143265000	chr5	143270000	143275000	17	240	0	2.32641	0	0	0	232	1	1.63112	0	0	0	7.83949e-05	4.30643	6.63114e-06	2.28357e-06	2.98716e-06	0.000534621
chr2	168065000	168070000	chr2	168070000	168075000	14	240	0	2.32641	0	0	0	201	1	1.41317	0	0	0	9.28938e-05	4.26901	6.57352e-06	0.000107185	0.000148495	0.0094679
chr11	57645000	57650000	chr11	57665000	57670000	14	240	1	1.68737	0	0	0	168	0	1.62848	0	0	0	5.41716e-05	4.17139	6.4232e-06	8.54835e-05	0.000117423	0.0080235
chr11	98760000	98765000	chr11	98780000	98785000	17	240	0	2.32641	0	0	0	143	1	1.00539	0	0	0	5.41716e-05	4.13559	6.36808e-06	1.3613e-06	1.75961e-06	0.000351931
chr5	136395000	136400000	chr5	136400000	136405000	16	240	1	1.68737	0	0	0	141	0	1.36676	0	0	0	9.28938e-05	4.14313	6.37969e-06	5.71816e-06	7.52043e-06	0.00106752
chr16	20010000	20015000	chr16	20015000	20020000	19	240	1	1.68737	0	0	0	129	0	1.25044	0	0	0	9.28938e-05	4.11547	6.3371e-06	6.33113e-08	7.94723e-08	3.10537e-05
chr2	166120000	166125000	chr2	166125000	166130000	22	239	1	1.68034	0	0	0	280	0	2.71414	0	0	0	9.28938e-05	4.36125	6.71555e-06	1.33814e-09	1.64763e-09	1.34289e-06
chr2	167855000	167860000	chr2	167860000	167865000	29	239	0	2.31671	0	0	0	271	1	1.90532	0	0	0	9.28938e-05	4.3646	6.72072e-06	5.20168e-15	6.0817e-15	4.59047e-11
chr1	91600000	91605000	chr1	91610000	91615000	18	239	1	1.68034	0	0	0	249	0	2.41365	0	0	0	7.83949e-05	4.31354	6.64209e-06	5.58806e-07	7.20002e-07	0.000172645
chr4	114405000	114410000	chr4	114425000	114430000	22	239	0	2.31671	0	0	0	236	1	1.65924	0	0	0	5.41716e-05	4.29257	6.60981e-06	1.01085e-09	1.24017e-09	1.11066e-06
chr3	41290000	41295000	chr3	41310000	41315000	14	239	1	1.68034	0	0	0	221	0	2.14223	0	0	0	5.41716e-05	4.25663	6.55446e-06	0.000104197	0.000144199	0.00925798
chr3	145675000	145680000	chr3	145690000	145695000	17	239	0	2.31671	0	0	0	204	1	1.43426	0	0	0	6.51236e-05	4.25464	6.55139e-06	1.95786e-06	2.55182e-06	0.000471514
chr11	32250000	32255000	chr11	32265000	32270000	15	239	1	1.68034	0	0	0	196	0	1.8999	0	0	0	6.51236e-05	4.22749	6.50958e-06	2.74616e-05	3.70646e-05	0.0034613
chr2	38675000	38680000	chr2	38680000	38685000	14	239	1	1.68034	0	0	0	196	1	1.37802	0	0	0	9.28938e-05	4.14421	6.38135e-06	8.01571e-05	0.000109847	0.00765558
chr2	38520000	38525000	chr2	38590000	38595000	22	239	1	1.68034	0	0	0	187	0	1.81266	0	0	0	2.24713e-05	4.11594	6.33783e-06	4.78551e-10	5.81742e-10	5.96266e-07
chr1	72585000	72590000	chr1	72595000	72600000	17	239	0	2.31671	0	0	0	185	1	1.30068	0	0	0	7.83949e-05	4.23219	6.51683e-06	1.8301e-06	2.38156e-06	0.00044794
chr11	32250000	32255000	chr11	32260000	32265000	18	239	1	1.68034	0	0	0	140	0	1.35707	0	0	0	7.83949e-05	4.13067	6.3605e-06	3.07637e-07	3.91666e-07	0.000107587
chr4	45360000	45365000	chr4	46300000	46305000	14	239	0	2.31671	0	0	0	121	1	0.850714	0	0	0	1.12271e-06	3.55772	5.47826e-06	1.70164e-05	2.21831e-05	0.00238456
chr3	41290000	41295000	chr3	41485000	41490000	13	239	1	1.68034	0	0	0	104	1	0.731192	0	0	0	8.77003e-06	3.68411	5.67289e-06	9.29039e-05	0.000125114	0.00836278
chr4	89155000	89160000	chr4	89165000	89170000	21	238	0	2.30702	0	0	0	238	1	1.6733	0	0	0	7.83949e-05	4.31162	6.63913e-06	5.57832e-09	6.92089e-09	4.35324e-06
chr3	95245000	95250000	chr3	95280000	95285000	14	238	0	2.30702	0	0	0	224	1	1.57488	0	0	0	3.74599e-05	4.24784	6.54093e-06	0.00010212	0.000141215	0.00913395
chr1	40430000	40435000	chr1	40520000	40525000	28	238	1	1.6733	0	0	0	216	0	2.09376	0	0	0	1.85965e-05	4.12512	6.35195e-06	9.04438e-15	1.05347e-14	7.03413e-11
chr5	138115000	138120000	chr5	138125000	138130000	14	238	1	1.6733	0	0	0	137	0	1.32799	0	0	0	7.83949e-05	4.12246	6.34786e-06	7.61017e-05	0.000104093	0.00737287
chr2	164440000	164445000	chr2	164450000	164455000	16	238	1	1.6733	0	0	0	116	1	0.81556	0	0	0	7.83949e-05	3.97399	6.11925e-06	3.47606e-06	4.51472e-06	0.000717741
chr6	13055000	13060000	chr6	13060000	13065000	21	237	0	2.29733	0	0	0	268	1	1.88423	0	0	0	9.28938e-05	4.35782	6.71027e-06	6.66264e-09	8.2873e-09	5.01292e-06
chr2	166235000	166240000	chr2	166240000	166245000	18	237	1	1.66627	0	0	0	240	0	2.32641	0	0	0	9.28938e-05	4.30782	6.63328e-06	5.48749e-07	7.06778e-07	0.000170891
chr16	29935000	29940000	chr16	29940000	29945000	26	237	0	2.29733	0	0	0	225	1	1.58191	0	0	0	9.28938e-05	4.3008	6.62248e-06	9.97019e-13	1.18444e-12	4.56941e-09
chr10	120635000	120640000	chr10	120645000	120650000	14	237	1	1.66627	0	0	0	212	0	2.05499	0	0	0	7.83949e-05	4.25859	6.55747e-06	0.000104665	0.000144871	0.00928391
chr3	58525000	58530000	chr3	58775000	58780000	14	237	1	1.66627	0	0	0	206	0	1.99683	0	0	0	6.6387e-06	3.89782	6.00196e-06	4.34779e-05	5.83303e-05	0.00481024
chr16	12210000	12215000	chr16	12215000	12220000	16	237	0	2.29733	0	0	0	181	1	1.27256	0	0	0	9.28938e-05	4.2309	6.51484e-06	7.32498e-06	9.69706e-06	0.00129297
chr5	136210000	136215000	chr5	136215000	136220000	16	236	1	1.65924	0	0	0	258	0	2.50089	0	0	0	9.28938e-05	4.32978	6.6671e-06	9.60274e-06	1.28072e-05	0.00159607
chr1	93160000	93165000	chr1	93165000	93170000	14	236	0	2.28763	0	0	0	213	1	1.49754	0	0	0	9.28938e-05	4.28154	6.59282e-06	0.000110285	0.000152958	0.00965955
chr5	136210000	136215000	chr5	136220000	136225000	16	236	1	1.65924	0	0	0	137	1	0.963205	0	0	0	7.83949e-05	4.02115	6.19186e-06	4.00476e-06	5.21952e-06	0.000806883
chr17	27045000	27050000	chr17	27545000	27550000	16	236	0	2.28763	0	0	0	119	1	0.836652	0	0	0	3.02211e-06	3.60881	5.55693e-06	1.0712e-06	1.35472e-06	0.000285766
chr2	180220000	180225000	chr2	180225000	180230000	15	235	1	1.65221	0	0	0	272	1	1.91235	0	0	0	9.28938e-05	4.24163	6.53137e-06	2.84673e-05	3.84659e-05	0.00355645
chr3	51540000	51545000	chr3	52100000	52105000	14	235	0	2.27794	0	0	0	268	1	1.88423	0	0	0	1.96699e-06	3.78758	5.83221e-06	3.24867e-05	4.31774e-05	0.00385189
chr1	180985000	180990000	chr1	181015000	181020000	15	235	0	2.27794	0	0	0	265	1	1.86313	0	0	0	4.10178e-05	4.30585	6.63024e-06	3.34457e-05	4.54282e-05	0.00401674
chr4	63630000	63635000	chr4	63635000	63640000	17	234	0	2.26825	0	0	0	315	1	2.21467	0	0	0	9.28938e-05	4.40638	6.78504e-06	3.05215e-06	4.02074e-06	0.000659127
chr4	19675000	19680000	chr4	19715000	19720000	17	234	0	2.26825	0	0	0	240	1	1.68737	0	0	0	3.47961e-05	4.2548	6.55164e-06	1.9588e-06	2.55307e-06	0.000471514
chr14	25750000	25755000	chr14	25755000	25760000	25	234	1	1.64518	0	0	0	199	1	1.39911	0	0	0	9.28938e-05	4.14147	6.37714e-06	2.75087e-12	3.26782e-12	9.61537e-09
chr6	82770000	82775000	chr6	82775000	82780000	23	234	1	1.64518	0	0	0	191	0	1.85143	0	0	0	9.28938e-05	4.22977	6.51309e-06	1.43123e-10	1.73435e-10	2.16612e-07
chr7	144525000	144530000	chr7	144875000	144880000	15	234	1	1.64518	0	0	0	183	0	1.77388	0	0	0	4.44915e-06	3.77006	5.80523e-06	7.78712e-06	1.01349e-05	0.00133292
chr9	70025000	70030000	chr9	70045000	70050000	18	234	0	2.26825	0	0	0	152	1	1.06867	0	0	0	5.41716e-05	4.14556	6.38343e-06	3.23371e-07	4.12098e-07	0.000111263
chr17	29090000	29095000	chr17	29305000	29310000	14	234	1	1.64518	0	0	0	133	0	1.28922	0	0	0	8.39521e-06	3.80891	5.86504e-06	3.44016e-05	4.58053e-05	0.00404433
chr6	82770000	82775000	chr6	82850000	82855000	15	234	1	1.64518	0	0	0	123	1	0.864775	0	0	0	2.00914e-05	3.87299	5.96372e-06	1.0523e-05	1.38068e-05	0.00168573
chr1	192730000	192735000	chr1	192910000	192915000	17	233	1	1.63815	0	0	0	242	0	2.34579	0	0	0	8.77875e-06	4.01867	6.18804e-06	9.39708e-07	1.20487e-06	0.000260034
chr15	61985000	61990000	chr15	62010000	62015000	25	233	1	1.63815	0	0	0	224	0	2.17131	0	0	0	4.63087e-05	4.24249	6.53269e-06	4.54201e-12	5.42021e-12	1.38303e-08
chr1	179540000	179545000	chr1	179545000	179550000	14	233	0	2.25855	0	0	0	217	1	1.52566	0	0	0	9.28938e-05	4.28286	6.59486e-06	0.000110617	0.000153436	0.00966995
chr3	21985000	21990000	chr3	21995000	22000000	23	233	1	1.63815	0	0	0	190	0	1.84174	0	0	0	7.83949e-05	4.21748	6.49418e-06	1.35516e-10	1.64118e-10	2.08315e-07
chr3	90545000	90550000	chr3	90585000	90590000	19	233	0	2.25855	0	0	0	182	1	1.27959	0	0	0	3.47961e-05	4.16613	6.41511e-06	7.59346e-08	9.5614e-08	3.61633e-05
chr3	87085000	87090000	chr3	87155000	87160000	17	232	0	2.24886	0	0	0	258	1	1.81392	0	0	0	2.24713e-05	4.22276	6.50231e-06	1.77871e-06	2.31317e-06	0.000437445
chr14	25485000	25490000	chr14	25495000	25500000	31	232	1	1.63112	0	0	0	162	1	1.13897	0	0	0	7.83949e-05	4.06623	6.26127e-06	1.5986e-17	1.83014e-17	2.64767e-13
chr4	57985000	57990000	chr4	58055000	58060000	14	231	1	1.62409	0	0	0	336	0	3.25697	0	0	0	2.24713e-05	4.28638	6.60027e-06	0.000111503	0.000154712	0.00971733
chr6	144765000	144770000	chr6	144780000	144785000	14	231	0	2.23917	0	0	0	247	1	1.73658	0	0	0	6.51236e-05	4.30366	6.62688e-06	0.000115942	0.000161117	0.00996833
chr9	44875000	44880000	chr9	44905000	44910000	14	231	0	2.23917	0	0	0	243	1	1.70846	0	0	0	4.10178e-05	4.27164	6.57757e-06	0.00010783	0.000149423	0.00951247
chr2	132595000	132600000	chr2	132600000	132605000	15	231	1	1.62409	0	0	0	207	1	1.45535	0	0	0	9.28938e-05	4.14921	6.38905e-06	2.24372e-05	3.0093e-05	0.00295658
chr11	51825000	51830000	chr11	51850000	51855000	23	231	0	2.23917	0	0	0	196	1	1.37802	0	0	0	4.63087e-05	4.21206	6.48583e-06	1.32282e-10	1.60159e-10	2.05957e-07
chr2	27820000	27825000	chr2	27855000	27860000	18	231	0	2.23917	0	0	0	183	1	1.28662	0	0	0	3.74599e-05	4.17326	6.42608e-06	3.54595e-07	4.52705e-07	0.000120539
chr11	98055000	98060000	chr11	98060000	98065000	22	231	1	1.62409	0	0	0	145	0	1.40554	0	0	0	9.28938e-05	4.13834	6.37232e-06	5.27298e-10	6.41745e-10	6.40285e-07
chr16	18335000	18340000	chr16	18380000	18385000	15	231	1	1.62409	0	0	0	133	1	0.935082	0	0	0	3.23359e-05	3.94672	6.07725e-06	1.29709e-05	1.7118e-05	0.00197066
chr16	17745000	17750000	chr16	17750000	17755000	14	231	0	2.23917	0	0	0	102	1	0.717131	0	0	0	9.28938e-05	4.0432	6.22581e-06	6.27729e-05	8.52745e-05	0.00635092
chr6	114830000	114835000	chr6	114860000	114865000	21	230	0	2.22947	0	0	0	261	1	1.83501	0	0	0	4.10178e-05	4.29297	6.61041e-06	5.18883e-09	6.43104e-09	4.13335e-06
chr11	3920000	3925000	chr11	3935000	3940000	14	230	1	1.61706	0	0	0	203	0	1.96775	0	0	0	6.51236e-05	4.22473	6.50533e-06	9.68209e-05	0.000133617	0.0087799
chr4	43485000	43490000	chr4	43490000	43495000	14	230	0	2.22947	0	0	0	181	1	1.27256	0	0	0	9.28938e-05	4.22008	6.49819e-06	9.57859e-05	0.000132135	0.00871551
chr3	107750000	107755000	chr3	107760000	107765000	14	230	0	2.22947	0	0	0	140	1	0.984297	0	0	0	7.83949e-05	4.13079	6.36068e-06	7.76327e-05	0.000106264	0.00746284
chr10	80930000	80935000	chr10	80935000	80940000	19	230	1	1.61706	0	0	0	128	0	1.24075	0	0	0	9.28938e-05	4.09814	6.31042e-06	5.94555e-08	7.45532e-08	2.93486e-05
chr1	135850000	135855000	chr1	136130000	136135000	16	229	1	1.61003	0	0	0	268	0	2.59782	0	0	0	7.78522e-06	3.92844	6.04911e-06	3.02527e-06	3.91607e-06	0.000647322
chr4	43400000	43405000	chr4	43405000	43410000	19	229	1	1.61003	0	0	0	233	0	2.25855	0	0	0	9.28938e-05	4.28565	6.59914e-06	1.15323e-07	1.46282e-07	4.94069e-05
chr1	170865000	170870000	chr1	171020000	171025000	23	229	1	1.61003	0	0	0	229	0	2.21978	0	0	0	1.15121e-05	4.02973	6.20507e-06	5.73646e-11	6.88312e-11	1.04819e-07
chr11	51870000	51875000	chr11	51950000	51955000	14	229	1	1.61003	0	0	0	210	0	2.0356	0	0	0	2.00914e-05	4.1191	6.34269e-06	7.54914e-05	0.000103228	0.00733856
chr5	123690000	123695000	chr5	123695000	123700000	25	229	1	1.61003	0	0	0	209	1	1.46941	0	0	0	9.28938e-05	4.14914	6.38894e-06	2.85898e-12	3.39743e-12	9.83011e-09
chr2	167320000	167325000	chr2	167350000	167355000	23	229	0	2.21978	0	0	0	189	1	1.3288	0	0	0	4.10178e-05	4.18881	6.45002e-06	1.19205e-10	1.4416e-10	1.95521e-07
chr11	51870000	51875000	chr11	51880000	51885000	16	229	1	1.61003	0	0	0	181	1	1.27256	0	0	0	7.83949e-05	4.09573	6.3067e-06	4.98754e-06	6.53644e-06	0.000963287
chr6	7875000	7880000	chr6	7880000	7885000	17	228	0	2.21009	0	0	0	299	1	2.10218	0	0	0	9.28938e-05	4.37939	6.74349e-06	2.8247e-06	3.71402e-06	0.000624171
chr4	59800000	59805000	chr4	59845000	59850000	16	227	1	1.59597	0	0	0	333	0	3.22789	0	0	0	3.23359e-05	4.32292	6.65653e-06	9.42654e-06	1.25658e-05	0.0015694
chr5	135685000	135690000	chr5	135700000	135705000	16	227	1	1.59597	0	0	0	199	0	1.92898	0	0	0	6.51236e-05	4.21367	6.4883e-06	6.98119e-06	9.23003e-06	0.00124504
chr4	55345000	55350000	chr4	55350000	55355000	25	227	1	1.59597	0	0	0	193	0	1.87082	0	0	0	9.28938e-05	4.22213	6.50133e-06	4.11008e-12	4.90026e-12	1.29187e-08
chr10	77510000	77515000	chr10	77515000	77520000	19	227	0	2.20039	0	0	0	177	1	1.24443	0	0	0	9.28938e-05	4.20827	6.47999e-06	8.8141e-08	1.11271e-07	3.99115e-05
chr1	155100000	155105000	chr1	155135000	155140000	17	226	0	2.1907	0	0	0	345	1	2.42559	0	0	0	3.74599e-05	4.36785	6.72571e-06	2.73211e-06	3.58937e-06	0.000609715
chr1	184325000	184330000	chr1	184445000	184450000	14	226	0	2.1907	0	0	0	236	1	1.65924	0	0	0	1.58611e-05	4.1062	6.32282e-06	7.31855e-05	9.99628e-05	0.00717105
chr5	143580000	143585000	chr5	143690000	143695000	14	226	1	1.58894	0	0	0	230	0	2.22947	0	0	0	1.70957e-05	4.09303	6.30255e-06	7.08952e-05	9.67242e-05	0.00697844
chr11	72475000	72480000	chr11	72505000	72510000	17	226	1	1.58894	0	0	0	180	0	1.7448	0	0	0	4.10178e-05	4.15361	6.39583e-06	1.43958e-06	1.86313e-06	0.00036881
chr10	98865000	98870000	chr10	98880000	98885000	14	226	0	2.1907	0	0	0	170	1	1.19522	0	0	0	6.51236e-05	4.17666	6.43132e-06	8.65511e-05	0.000118945	0.00810093
chr15	62260000	62265000	chr15	62270000	62275000	14	226	1	1.58894	0	0	0	170	0	1.64787	0	0	0	7.83949e-05	4.17144	6.42328e-06	8.54936e-05	0.000117438	0.0080235
chr17	67115000	67120000	chr17	67120000	67125000	16	226	0	2.1907	0	0	0	159	1	1.11788	0	0	0	9.28938e-05	4.17285	6.42545e-06	6.22319e-06	8.2028e-06	0.00113469
chr5	140200000	140205000	chr5	140205000	140210000	23	225	0	2.18101	0	0	0	319	1	2.24279	0	0	0	9.28938e-05	4.39582	6.76879e-06	2.93928e-10	3.59137e-10	4.02243e-07
chr6	113640000	113645000	chr6	113695000	113700000	18	225	1	1.58191	0	0	0	249	1	1.75064	0	0	0	2.77865e-05	4.1092	6.32744e-06	2.86172e-07	3.63831e-07	0.000101547
chr11	52435000	52440000	chr11	52445000	52450000	19	225	0	2.18101	0	0	0	225	1	1.58191	0	0	0	7.83949e-05	4.27285	6.57944e-06	1.10359e-07	1.39874e-07	4.7895e-05
chr6	135130000	135135000	chr6	135135000	135140000	14	225	1	1.58191	0	0	0	219	0	2.12284	0	0	0	9.28938e-05	4.25928	6.55854e-06	0.000104831	0.00014511	0.00929241
chr2	152145000	152150000	chr2	152165000	152170000	18	225	1	1.58191	0	0	0	216	0	2.09376	0	0	0	5.41716e-05	4.22734	6.50936e-06	4.23551e-07	5.42654e-07	0.000139773
chr15	99340000	99345000	chr15	99355000	99360000	16	225	0	2.18101	0	0	0	212	1	1.49051	0	0	0	6.51236e-05	4.24493	6.53645e-06	7.6159e-06	1.00928e-05	0.00133041
chr2	92750000	92755000	chr2	92755000	92760000	20	225	1	1.58191	0	0	0	166	0	1.6091	0	0	0	9.28938e-05	4.17133	6.42311e-06	1.61324e-08	2.00775e-08	1.02516e-05
chr10	120390000	120395000	chr10	120665000	120670000	14	225	0	2.18101	0	0	0	159	1	1.11788	0	0	0	7.96135e-06	3.81229	5.87026e-06	3.47145e-05	4.62352e-05	0.00406617
chr9	54580000	54585000	chr9	54640000	54645000	14	225	1	1.58191	0	0	0	141	0	1.36676	0	0	0	2.57932e-05	4.02569	6.19885e-06	6.01157e-05	8.15415e-05	0.00613874
chr2	153575000	153580000	chr2	153600000	153605000	14	224	0	2.17131	0	0	0	248	1	1.74361	0	0	0	4.63087e-05	4.27573	6.58386e-06	0.000108838	0.000150873	0.00957316
chr4	3870000	3875000	chr4	3880000	3885000	22	224	1	1.57488	0	0	0	212	0	2.05499	0	0	0	7.83949e-05	4.23808	6.5259e-06	8.05911e-10	9.85933e-10	9.10436e-07
chr2	30750000	30755000	chr2	30785000	30790000	16	224	1	1.57488	0	0	0	159	0	1.54124	0	0	0	3.74599e-05	4.10328	6.31833e-06	5.09806e-06	6.68503e-06	0.000980193
chr3	79540000	79545000	chr3	79545000	79550000	17	224	1	1.57488	0	0	0	148	0	1.43462	0	0	0	9.28938e-05	4.13386	6.36541e-06	1.35398e-06	1.74994e-06	0.00035121
chr15	38920000	38925000	chr15	39235000	39240000	13	224	1	1.57488	0	0	0	142	0	1.37646	0	0	0	5.24946e-06	3.71589	5.72181e-06	0.000100627	0.00013591	0.00888349
chr17	27140000	27145000	chr17	27205000	27210000	15	224	1	1.57488	0	0	0	101	0	0.979029	0	0	0	2.40184e-05	3.91735	6.03202e-06	1.19416e-05	1.57231e-05	0.00184169
chr4	44125000	44130000	chr4	44175000	44180000	14	223	0	2.16162	0	0	0	234	1	1.64518	0	0	0	2.99822e-05	4.21169	6.48526e-06	9.39377e-05	0.000129491	0.00857693
chr5	124185000	124190000	chr5	124225000	124230000	14	223	0	2.16162	0	0	0	234	1	1.64518	0	0	0	3.47961e-05	4.22907	6.51202e-06	9.77982e-05	0.000135017	0.00884845
chr6	135610000	135615000	chr6	135615000	135620000	16	223	1	1.56784	0	0	0	202	0	1.95806	0	0	0	9.28938e-05	4.23022	6.51379e-06	7.31108e-06	9.67817e-06	0.00129144
chr2	163815000	163820000	chr2	163930000	163935000	15	223	1	1.56784	0	0	0	108	0	1.04688	0	0	0	1.65348e-05	3.85929	5.94262e-06	1.01158e-05	1.32583e-05	0.00163938
chr6	146910000	146915000	chr6	146960000	146965000	15	222	1	1.56081	0	0	0	329	1	2.3131	0	0	0	2.99822e-05	4.19948	6.46646e-06	2.55616e-05	3.44223e-05	0.00326941
chr11	4810000	4815000	chr11	4825000	4830000	21	222	0	2.15193	0	0	0	315	1	2.21467	0	0	0	6.51236e-05	4.36814	6.72616e-06	6.93e-09	8.62477e-09	5.16308e-06
chr17	26505000	26510000	chr17	26560000	26565000	18	222	1	1.56081	0	0	0	184	0	1.78358	0	0	0	2.77865e-05	4.1101	6.32883e-06	2.87046e-07	3.64963e-07	0.0001017
chr2	102200000	102205000	chr2	102230000	102235000	23	222	1	1.56081	0	0	0	173	0	1.67695	0	0	0	4.10178e-05	4.13491	6.36703e-06	9.34e-11	1.12652e-10	1.58998e-07
chr10	95705000	95710000	chr10	95710000	95715000	15	222	1	1.56081	0	0	0	136	0	1.3183	0	0	0	9.28938e-05	4.10447	6.32016e-06	1.99424e-05	2.66512e-05	0.00271842
chr1	88640000	88645000	chr1	88645000	88650000	17	221	1	1.55378	0	0	0	293	0	2.84015	0	0	0	9.28938e-05	4.34702	6.69365e-06	2.57192e-06	3.37397e-06	0.000583982
chr1	180900000	180905000	chr1	180940000	180945000	20	221	0	2.14223	0	0	0	251	1	1.7647	0	0	0	3.47961e-05	4.24799	6.54116e-06	2.15076e-08	2.68864e-08	1.29655e-05
chr1	106875000	106880000	chr1	106880000	106885000	20	221	0	2.14223	0	0	0	184	1	1.29365	0	0	0	9.28938e-05	4.21094	6.4841e-06	1.87323e-08	2.33667e-08	1.16903e-05
chr2	32860000	32865000	chr2	32910000	32915000	14	220	0	2.13254	0	0	0	201	1	1.41317	0	0	0	2.99822e-05	4.15927	6.40454e-06	8.30722e-05	0.000113991	0.00785913
chr15	81120000	81125000	chr15	81135000	81140000	15	220	0	2.13254	0	0	0	177	1	1.24443	0	0	0	6.51236e-05	4.17969	6.43599e-06	2.42893e-05	3.2657e-05	0.00315423
chr1	105920000	105925000	chr1	105925000	105930000	18	220	0	2.13254	0	0	0	167	1	1.17413	0	0	0	9.28938e-05	4.17869	6.43445e-06	3.61031e-07	4.61086e-07	0.000122395
chr15	7840000	7845000	chr15	7935000	7940000	15	220	1	1.54675	0	0	0	110	0	1.06627	0	0	0	1.81245e-05	3.88928	5.9888e-06	1.10257e-05	1.4485e-05	0.00174559
chr11	4700000	4705000	chr11	4705000	4710000	17	219	1	1.53972	0	0	0	185	1	1.30068	0	0	0	9.28938e-05	4.09556	6.30644e-06	1.20095e-06	1.54804e-06	0.000316217
chr8	122915000	122920000	chr8	123100000	123105000	15	219	0	2.12284	0	0	0	144	1	1.01242	0	0	0	8.78225e-06	3.86567	5.95244e-06	1.03037e-05	1.35112e-05	0.00166004
chr4	8600000	8605000	chr4	8615000	8620000	17	218	0	2.11315	0	0	0	293	1	2.05999	0	0	0	6.51236e-05	4.33767	6.67924e-06	2.50272e-06	3.28103e-06	0.000571887
chr1	73455000	73460000	chr1	73460000	73465000	14	218	0	2.11315	0	0	0	201	1	1.41317	0	0	0	9.28938e-05	4.23411	6.51979e-06	9.89433e-05	0.000136659	0.00891897
chr16	25785000	25790000	chr16	25790000	25795000	19	218	1	1.53269	0	0	0	142	0	1.37646	0	0	0	9.28938e-05	4.11145	6.33091e-06	6.23974e-08	7.83059e-08	3.06867e-05
chr2	117590000	117595000	chr2	117665000	117670000	14	218	0	2.11315	0	0	0	128	1	0.899929	0	0	0	2.1161e-05	3.97877	6.1266e-06	5.34672e-05	7.22312e-05	0.00562063
chr2	35335000	35340000	chr2	35360000	35365000	15	217	1	1.52566	0	0	0	247	0	2.39426	0	0	0	4.63087e-05	4.24761	6.54057e-06	2.89018e-05	3.90717e-05	0.00359841
chr17	44030000	44035000	chr17	44040000	44045000	14	217	1	1.52566	0	0	0	187	0	1.81266	0	0	0	7.83949e-05	4.18688	6.44705e-06	8.86521e-05	0.000121941	0.00821792
chr17	47365000	47370000	chr17	47380000	47385000	16	217	1	1.52566	0	0	0	102	0	0.988722	0	0	0	6.51236e-05	3.99179	6.14666e-06	3.66786e-06	4.77007e-06	0.000752138
chr1	156615000	156620000	chr1	156630000	156635000	22	216	1	1.51863	0	0	0	287	0	2.78199	0	0	0	6.51236e-05	4.31284	6.64101e-06	1.0987e-09	1.34939e-09	1.15211e-06
chr6	5255000	5260000	chr6	5265000	5270000	23	216	1	1.51863	0	0	0	213	0	2.06468	0	0	0	7.83949e-05	4.22641	6.50793e-06	1.41008e-10	1.70845e-10	2.14923e-07
chr4	45465000	45470000	chr4	45490000	45495000	14	216	1	1.51863	0	0	0	212	0	2.05499	0	0	0	4.63087e-05	4.19754	6.46347e-06	9.08907e-05	0.000125136	0.00836278
chr4	33705000	33710000	chr4	33720000	33725000	15	216	0	2.09376	0	0	0	195	1	1.37098	0	0	0	6.51236e-05	4.20361	6.47282e-06	2.58345e-05	3.48014e-05	0.00329605
chr16	30025000	30030000	chr16	30030000	30035000	18	216	1	1.51863	0	0	0	159	1	1.11788	0	0	0	9.28938e-05	4.04435	6.22758e-06	2.29315e-07	2.9032e-07	8.38642e-05
chr7	144980000	144985000	chr7	144990000	144995000	14	216	1	1.51863	0	0	0	158	0	1.53155	0	0	0	7.83949e-05	4.1325	6.36332e-06	7.79508e-05	0.000106715	0.00748176
chr3	98370000	98375000	chr3	98380000	98385000	20	215	1	1.5116	0	0	0	265	1	1.86313	0	0	0	7.83949e-05	4.19222	6.45527e-06	1.74588e-08	2.17545e-08	1.10429e-05
chr9	60305000	60310000	chr9	60405000	60410000	23	215	1	1.5116	0	0	0	191	1	1.34286	0	0	0	1.77887e-05	3.94044	6.06758e-06	3.74637e-11	4.47558e-11	7.54347e-08
chr3	41375000	41380000	chr3	41380000	41385000	14	215	0	2.08407	0	0	0	171	1	1.20225	0	0	0	9.28938e-05	4.17794	6.43329e-06	8.68117e-05	0.000119316	0.00811032
chr6	137975000	137980000	chr6	138915000	138920000	13	215	1	1.5116	0	0	0	167	0	1.61879	0	0	0	1.12271e-06	3.5223	5.42372e-06	6.09145e-05	8.08343e-05	0.00609607
chr4	62735000	62740000	chr4	63570000	63575000	13	215	1	1.5116	0	0	0	164	0	1.58971	0	0	0	1.01888e-06	3.52851	5.43328e-06	6.19398e-05	8.22411e-05	0.00617267
chr5	118480000	118485000	chr5	118500000	118505000	19	215	1	1.5116	0	0	0	160	0	1.55094	0	0	0	5.41716e-05	4.11704	6.33952e-06	6.36724e-08	7.99333e-08	3.11138e-05
chr10	81070000	81075000	chr10	81095000	81100000	15	215	0	2.08407	0	0	0	122	1	0.857744	0	0	0	4.63087e-05	4.03987	6.22068e-06	1.67679e-05	2.22934e-05	0.00239346
chr9	56870000	56875000	chr9	56890000	56895000	17	214	1	1.50457	0	0	0	257	0	2.49119	0	0	0	5.41716e-05	4.26446	6.56652e-06	2.01626e-06	2.62974e-06	0.000483105
chr1	177010000	177015000	chr1	177015000	177020000	15	214	1	1.50457	0	0	0	226	0	2.1907	0	0	0	9.28938e-05	4.25116	6.54603e-06	2.91621e-05	3.9435e-05	0.00362418
chr6	13375000	13380000	chr6	13385000	13390000	19	214	1	1.50457	0	0	0	187	0	1.81266	0	0	0	7.83949e-05	4.18189	6.43938e-06	8.03066e-08	1.01217e-07	3.73865e-05
chr11	22630000	22635000	chr11	22635000	22640000	29	214	1	1.50457	0	0	0	173	0	1.67695	0	0	0	9.28938e-05	4.16646	6.41561e-06	1.64829e-15	1.91255e-15	2.07516e-11
chr7	49260000	49265000	chr7	49330000	49335000	25	214	0	2.07438	0	0	0	117	1	0.822591	0	0	0	2.24713e-05	3.95357	6.0878e-06	1.03975e-12	1.22478e-12	4.62233e-09
chr9	66120000	66125000	chr9	66125000	66130000	14	214	1	1.50457	0	0	0	74	0	0.717308	0	0	0	9.28938e-05	3.90834	6.01816e-06	4.46774e-05	5.99935e-05	0.00490208
chr6	113025000	113030000	chr6	113040000	113045000	16	213	1	1.49754	0	0	0	355	0	3.44114	0	0	0	6.51236e-05	4.37706	6.73991e-06	1.08976e-05	1.45862e-05	0.0017524
chr1	134100000	134105000	chr1	134105000	134110000	17	213	1	1.49754	0	0	0	290	0	2.81107	0	0	0	9.28938e-05	4.33	6.66744e-06	2.44731e-06	3.20665e-06	0.000564592
chr1	93165000	93170000	chr1	93170000	93175000	14	213	1	1.49754	0	0	0	255	0	2.47181	0	0	0	9.28938e-05	4.28827	6.60318e-06	0.00011198	0.0001554	0.009757
chr4	8900000	8905000	chr4	8910000	8915000	16	213	1	1.49754	0	0	0	241	1	1.6944	0	0	0	7.83949e-05	4.15905	6.40421e-06	5.98409e-06	7.87952e-06	0.00110405
chr4	9285000	9290000	chr4	9290000	9295000	21	213	1	1.49754	0	0	0	200	0	1.93867	0	0	0	9.28938e-05	4.21053	6.48347e-06	3.74993e-09	4.62665e-09	3.11658e-06
chr8	14475000	14480000	chr8	14550000	14555000	17	213	1	1.49754	0	0	0	173	0	1.67695	0	0	0	2.1161e-05	4.04272	6.22508e-06	1.01533e-06	1.30399e-06	0.000277234
chr3	57290000	57295000	chr3	57425000	57430000	14	213	1	1.49754	0	0	0	160	0	1.55094	0	0	0	1.40643e-05	3.92728	6.04732e-06	4.69089e-05	6.30922e-05	0.00508735
chr3	66005000	66010000	chr3	66010000	66015000	16	213	1	1.49754	0	0	0	159	0	1.54124	0	0	0	9.28938e-05	4.13841	6.37242e-06	5.64136e-06	7.41681e-06	0.001058
chr19	57015000	57020000	chr19	57020000	57025000	17	213	1	1.49754	0	0	0	156	0	1.51216	0	0	0	9.28938e-05	4.13248	6.36328e-06	1.34817e-06	1.74227e-06	0.000350076
chr17	32020000	32025000	chr17	32080000	32085000	19	213	1	1.49754	0	0	0	149	0	1.44431	0	0	0	2.57932e-05	4.02296	6.19464e-06	4.50868e-08	5.62773e-08	2.34855e-05
chr6	127860000	127865000	chr6	127870000	127875000	17	212	0	2.05499	0	0	0	359	1	2.52402	0	0	0	7.83949e-05	4.40324	6.78022e-06	3.02492e-06	3.98397e-06	0.000655826
chr14	27120000	27125000	chr14	27160000	27165000	19	212	1	1.49051	0	0	0	215	0	2.08407	0	0	0	3.47961e-05	4.16809	6.41812e-06	7.6465e-08	9.62934e-08	3.63411e-05
chr15	99355000	99360000	chr15	99365000	99370000	24	212	1	1.49051	0	0	0	161	1	1.13194	0	0	0	7.83949e-05	4.03311	6.21027e-06	9.79416e-12	1.1662e-11	2.49946e-08
chr6	117295000	117300000	chr6	117350000	117355000	15	212	0	2.05499	0	0	0	150	1	1.0546	0	0	0	2.77865e-05	4.04812	6.23339e-06	1.7147e-05	2.28125e-05	0.00243115
chr1	167380000	167385000	chr1	167385000	167390000	22	212	0	2.05499	0	0	0	130	1	0.91399	0	0	0	9.28938e-05	4.08767	6.29429e-06	4.23008e-10	5.13469e-10	5.3699e-07
chr9	57385000	57390000	chr9	57390000	57395000	15	212	0	2.05499	0	0	0	114	1	0.801499	0	0	0	9.28938e-05	4.04744	6.23234e-06	1.71155e-05	2.27694e-05	0.00242953
chr9	77825000	77830000	chr9	78015000	78020000	18	211	1	1.48348	0	0	0	151	0	1.4637	0	0	0	8.78537e-06	3.83586	5.90655e-06	1.08952e-07	1.36098e-07	4.69723e-05
chr11	103255000	103260000	chr11	103410000	103415000	18	210	1	1.47645	0	0	0	215	0	2.08407	0	0	0	1.15121e-05	3.97975	6.12811e-06	1.83071e-07	2.30807e-07	7.01735e-05
chr6	31340000	31345000	chr6	31530000	31535000	16	210	0	2.0356	0	0	0	215	1	1.5116	0	0	0	8.78537e-06	3.95858	6.09551e-06	3.31724e-06	4.30354e-06	0.000693697
chr9	56925000	56930000	chr9	56940000	56945000	22	210	1	1.47645	0	0	0	214	0	2.07438	0	0	0	6.51236e-05	4.20856	6.48045e-06	7.11747e-10	8.69396e-10	8.11455e-07
chr1	91165000	91170000	chr1	91370000	91375000	18	209	1	1.46941	0	0	0	319	0	3.09218	0	0	0	8.67238e-06	4.02717	6.20113e-06	2.16083e-07	2.73264e-07	8.02972e-05
chr6	135080000	135085000	chr6	135085000	135090000	16	209	0	2.02591	0	0	0	258	1	1.81392	0	0	0	9.28938e-05	4.29897	6.61966e-06	8.83388e-06	1.17545e-05	0.00149826
chr2	166230000	166235000	chr2	166235000	166240000	14	209	1	1.46941	0	0	0	237	1	1.66627	0	0	0	9.28938e-05	4.15606	6.39959e-06	8.24427e-05	0.000113096	0.00782225
chr6	116620000	116625000	chr6	116640000	116645000	18	209	0	2.02591	0	0	0	236	1	1.65924	0	0	0	5.41716e-05	4.24339	6.53408e-06	4.46229e-07	5.72311e-07	0.000144297
chr4	138935000	138940000	chr4	138940000	138945000	15	209	1	1.46941	0	0	0	197	0	1.90959	0	0	0	9.28938e-05	4.19894	6.46562e-06	2.55258e-05	3.43726e-05	0.00326792
chr15	76190000	76195000	chr15	76205000	76210000	17	209	1	1.46941	0	0	0	183	1	1.28662	0	0	0	6.51236e-05	4.0585	6.24938e-06	1.06785e-06	1.37295e-06	0.00028926
chr7	24505000	24510000	chr7	24510000	24515000	19	209	1	1.46941	0	0	0	176	0	1.70603	0	0	0	9.28938e-05	4.16344	6.41097e-06	7.52104e-08	9.46865e-08	3.58907e-05
chr1	176730000	176735000	chr1	176740000	176745000	16	209	0	2.02591	0	0	0	165	1	1.16006	0	0	0	7.83949e-05	4.14805	6.38726e-06	5.79917e-06	7.62977e-06	0.00107775
chr5	110505000	110510000	chr5	110610000	110615000	18	209	0	2.02591	0	0	0	108	1	0.759315	0	0	0	1.74856e-05	3.87034	5.95965e-06	1.23658e-07	1.54809e-07	5.16837e-05
chr9	66795000	66800000	chr9	67090000	67095000	15	209	0	2.02591	0	0	0	93	1	0.653854	0	0	0	6.32914e-06	3.6273	5.5854e-06	5.03376e-06	6.47889e-06	0.000955617
chr6	114840000	114845000	chr6	114845000	114850000	15	208	1	1.46238	0	0	0	263	0	2.54935	0	0	0	9.28938e-05	4.28955	6.60515e-06	3.21154e-05	4.35638e-05	0.00388037
chr2	27755000	27760000	chr2	27770000	27775000	18	208	1	1.46238	0	0	0	199	0	1.92898	0	0	0	6.51236e-05	4.18221	6.43986e-06	3.65252e-07	4.66584e-07	0.000123665
chr8	119410000	119415000	chr8	119425000	119430000	15	208	0	2.01622	0	0	0	184	1	1.29365	0	0	0	6.51236e-05	4.17179	6.42382e-06	2.37966e-05	3.19742e-05	0.00310103
chr15	102045000	102050000	chr15	102050000	102055000	16	208	1	1.46238	0	0	0	171	0	1.65756	0	0	0	9.28938e-05	4.15272	6.39445e-06	5.87697e-06	7.73481e-06	0.00108552
chr9	110650000	110655000	chr9	110820000	110825000	14	208	1	1.46238	0	0	0	125	0	1.21167	0	0	0	9.11439e-06	3.80271	5.8555e-06	3.3835e-05	4.50272e-05	0.00399025
chr8	70445000	70450000	chr8	70455000	70460000	15	208	1	1.46238	0	0	0	93	0	0.901482	0	0	0	7.83949e-05	3.95817	6.09488e-06	1.33926e-05	1.76907e-05	0.00202215
chr6	113500000	113505000	chr6	113505000	113510000	16	207	0	2.00652	0	0	0	323	1	2.27091	0	0	0	9.28938e-05	4.36874	6.7271e-06	1.06592e-05	1.42581e-05	0.00172744
chr2	164385000	164390000	chr2	165445000	165450000	13	207	1	1.45535	0	0	0	316	0	3.0631	0	0	0	9.78389e-07	3.64679	5.61541e-06	8.44795e-05	0.000113381	0.00782951
chr11	116520000	116525000	chr11	116530000	116535000	20	207	1	1.45535	0	0	0	250	1	1.75767	0	0	0	7.83949e-05	4.16036	6.40622e-06	1.54737e-08	1.92455e-08	9.86989e-06
chr11	69145000	69150000	chr11	69185000	69190000	16	207	1	1.45535	0	0	0	225	0	2.18101	0	0	0	3.47961e-05	4.17364	6.42668e-06	6.23728e-06	8.22185e-06	0.00113642
chr11	119150000	119155000	chr11	119185000	119190000	14	207	0	2.00652	0	0	0	220	1	1.54675	0	0	0	3.74599e-05	4.19124	6.45377e-06	8.9563e-05	0.00012324	0.00827981
chr17	73190000	73195000	chr17	73195000	73200000	21	207	1	1.45535	0	0	0	183	1	1.28662	0	0	0	9.28938e-05	4.07257	6.27104e-06	2.13849e-09	2.61863e-09	1.97914e-06
chr16	22090000	22095000	chr16	22110000	22115000	17	207	0	2.00652	0	0	0	172	1	1.20928	0	0	0	5.41716e-05	4.14037	6.37544e-06	1.38169e-06	1.78656e-06	0.000355681
chr17	49660000	49665000	chr17	49670000	49675000	14	207	1	1.45535	0	0	0	149	0	1.44431	0	0	0	7.83949e-05	4.09935	6.31228e-06	7.19866e-05	9.82669e-05	0.00706399
chr19	46970000	46975000	chr19	46975000	46980000	22	207	0	2.00652	0	0	0	101	1	0.7101	0	0	0	9.28938e-05	4.00254	6.16321e-06	2.89892e-10	3.50341e-10	3.94939e-07
chr8	14465000	14470000	chr8	14525000	14530000	19	206	1	1.44832	0	0	0	234	0	2.26825	0	0	0	2.57932e-05	4.14838	6.38778e-06	7.12718e-08	8.96453e-08	3.42792e-05
chr17	84070000	84075000	chr17	84200000	84205000	16	206	1	1.44832	0	0	0	197	0	1.90959	0	0	0	1.45498e-05	3.983	6.13313e-06	3.57202e-06	4.64242e-06	0.000736694
chr6	4585000	4590000	chr6	4605000	4610000	18	206	0	1.99683	0	0	0	173	1	1.21631	0	0	0	5.41716e-05	4.14045	6.37556e-06	3.17895e-07	4.04985e-07	0.000109855
chr16	33655000	33660000	chr16	33665000	33670000	19	206	1	1.44832	0	0	0	131	0	1.26983	0	0	0	7.83949e-05	4.05816	6.24885e-06	5.13629e-08	6.42487e-08	2.62443e-05
chr10	99050000	99055000	chr10	99060000	99065000	20	206	0	1.99683	0	0	0	123	1	0.864775	0	0	0	7.83949e-05	4.05237	6.23993e-06	1.01871e-08	1.25916e-08	7.02876e-06
chr3	19425000	19430000	chr3	19475000	19480000	14	206	1	1.44832	0	0	0	108	0	1.04688	0	0	0	2.99822e-05	3.93253	6.0554e-06	4.75439e-05	6.39749e-05	0.00512756
chr3	57250000	57255000	chr3	57260000	57265000	18	205	1	1.44129	0	0	0	270	0	2.61721	0	0	0	7.83949e-05	4.28329	6.59552e-06	5.07449e-07	6.52533e-07	0.000159304
chr4	65435000	65440000	chr4	65475000	65480000	20	205	0	1.98714	0	0	0	263	1	1.84907	0	0	0	3.47961e-05	4.23519	6.52144e-06	2.05084e-08	2.56182e-08	1.25989e-05
chr8	127800000	127805000	chr8	128110000	128115000	14	205	0	1.98714	0	0	0	179	1	1.25849	0	0	0	5.28789e-06	3.7805	5.82131e-06	3.18716e-05	4.23344e-05	0.00380297
chr5	143545000	143550000	chr5	143550000	143555000	16	204	1	1.43426	0	0	0	269	0	2.60751	0	0	0	9.28938e-05	4.28972	6.60542e-06	8.61404e-06	1.1454e-05	0.0014675
chr2	157410000	157415000	chr2	157420000	157425000	15	204	1	1.43426	0	0	0	223	1	1.56784	0	0	0	7.83949e-05	4.11959	6.34345e-06	2.0757e-05	2.77735e-05	0.00279189
chr3	90575000	90580000	chr3	90580000	90585000	20	204	1	1.43426	0	0	0	174	0	1.68664	0	0	0	9.28938e-05	4.15127	6.39223e-06	1.49468e-08	1.85803e-08	9.57156e-06
chr9	57425000	57430000	chr9	57440000	57445000	15	204	1	1.43426	0	0	0	163	0	1.58002	0	0	0	6.51236e-05	4.1131	6.33345e-06	2.04036e-05	2.72863e-05	0.00276388
chr1	131120000	131125000	chr1	131145000	131150000	21	203	1	1.42723	0	0	0	293	0	2.84015	0	0	0	4.63087e-05	4.27774	6.58697e-06	4.88963e-09	6.05514e-09	3.92237e-06
chr5	133530000	133535000	chr5	133545000	133550000	15	203	1	1.42723	0	0	0	293	0	2.84015	0	0	0	6.51236e-05	4.29662	6.61604e-06	3.26871e-05	4.43647e-05	0.00393958
chr1	132160000	132165000	chr1	132315000	132320000	18	203	0	1.96775	0	0	0	262	1	1.84204	0	0	0	1.15121e-05	4.04829	6.23366e-06	2.32457e-07	2.94373e-07	8.47502e-05
chr1	45825000	45830000	chr1	45835000	45840000	18	203	0	1.96775	0	0	0	164	1	1.15303	0	0	0	7.83949e-05	4.13583	6.36845e-06	3.13016e-07	3.98649e-07	0.000108871
chr5	53045000	53050000	chr5	53550000	53555000	14	203	0	1.96775	0	0	0	112	1	0.787438	0	0	0	2.97809e-06	3.53603	5.44486e-06	1.59625e-05	2.07716e-05	0.00227941
chr11	33750000	33755000	chr11	33860000	33865000	20	203	0	1.96775	0	0	0	95	1	0.667916	0	0	0	1.70957e-05	3.81703	5.87755e-06	3.89569e-09	4.75082e-09	3.15881e-06
chr11	4180000	4185000	chr11	4205000	4210000	16	202	1	1.4202	0	0	0	273	0	2.64629	0	0	0	4.63087e-05	4.25331	6.54934e-06	7.79435e-06	1.03358e-05	0.00135217
chr3	108420000	108425000	chr3	108425000	108430000	20	202	1	1.4202	0	0	0	272	0	2.63659	0	0	0	9.28938e-05	4.2897	6.60538e-06	2.5081e-08	3.14295e-08	1.4707e-05
chr17	86165000	86170000	chr17	86470000	86475000	20	202	1	1.4202	0	0	0	209	0	2.02591	0	0	0	5.49502e-06	3.79004	5.83599e-06	3.47276e-09	4.22857e-09	2.91308e-06
chr11	32355000	32360000	chr11	32360000	32365000	14	202	1	1.4202	0	0	0	199	0	1.92898	0	0	0	9.28938e-05	4.18993	6.45175e-06	8.92881e-05	0.000122848	0.0082677
chr2	13230000	13235000	chr2	13405000	13410000	14	202	0	1.95806	0	0	0	150	1	1.0546	0	0	0	8.85682e-06	3.8602	5.94403e-06	3.94125e-05	5.27067e-05	0.00446564
chr2	167565000	167570000	chr2	167570000	167575000	17	202	0	1.95806	0	0	0	146	1	1.02648	0	0	0	9.28938e-05	4.10658	6.32341e-06	1.24333e-06	1.60389e-06	0.000326427
chr7	141560000	141565000	chr7	141585000	141590000	18	202	1	1.4202	0	0	0	138	0	1.33768	0	0	0	4.63087e-05	4.04113	6.22263e-06	2.26784e-07	2.87056e-07	8.34742e-05
chr11	117310000	117315000	chr11	117315000	117320000	31	202	1	1.4202	0	0	0	127	1	0.892898	0	0	0	9.28938e-05	3.9538	6.08815e-06	7.50038e-18	8.55263e-18	1.87808e-13
chr9	75235000	75240000	chr9	75335000	75340000	14	202	1	1.4202	0	0	0	115	0	1.11474	0	0	0	1.77887e-05	3.86512	5.95161e-06	3.99253e-05	5.34148e-05	0.00450147
chr5	151130000	151135000	chr5	151140000	151145000	15	202	0	1.95806	0	0	0	100	1	0.703069	0	0	0	7.83949e-05	3.98306	6.1332e-06	1.43513e-05	1.89945e-05	0.00212871
chr4	40810000	40815000	chr4	40895000	40900000	17	201	1	1.41317	0	0	0	294	0	2.84985	0	0	0	1.92444e-05	4.16631	6.41539e-06	1.49712e-06	1.93931e-06	0.000379135
chr16	23980000	23985000	chr16	23985000	23990000	14	201	0	1.94836	0	0	0	212	1	1.49051	0	0	0	9.28938e-05	4.22177	6.50079e-06	9.61615e-05	0.000132673	0.00874434
chr17	44500000	44505000	chr17	44510000	44515000	14	201	1	1.41317	0	0	0	153	0	1.48308	0	0	0	7.83949e-05	4.09721	6.30898e-06	7.16146e-05	9.77409e-05	0.00703492
chr11	117820000	117825000	chr11	117830000	117835000	14	201	1	1.41317	0	0	0	132	0	1.27952	0	0	0	7.83949e-05	4.05195	6.23929e-06	6.41392e-05	8.71965e-05	0.00644704
chr3	55395000	55400000	chr3	55400000	55405000	17	201	1	1.41317	0	0	0	109	0	1.05658	0	0	0	9.28938e-05	4.00254	6.1632e-06	8.91873e-07	1.14227e-06	0.000250397
chr5	151065000	151070000	chr5	151345000	151350000	15	200	1	1.40614	0	0	0	360	1	2.53105	0	0	0	7.78522e-06	3.8708	5.96035e-06	1.0457e-05	1.37178e-05	0.00167827
chr3	41435000	41440000	chr3	41445000	41450000	16	200	1	1.40614	0	0	0	291	0	2.82077	0	0	0	7.83949e-05	4.29841	6.61879e-06	8.8204e-06	1.17361e-05	0.00149701
chr1	92695000	92700000	chr1	92700000	92705000	14	200	1	1.40614	0	0	0	257	1	1.80689	0	0	0	9.28938e-05	4.16581	6.41461e-06	8.43658e-05	0.000115832	0.00793876
chr4	4260000	4265000	chr4	4715000	4720000	13	200	0	1.93867	0	0	0	219	1	1.53972	0	0	0	3.00136e-06	3.72281	5.73246e-06	0.00010238	0.000138365	0.00899654
chr3	88490000	88495000	chr3	88520000	88525000	14	200	1	1.40614	0	0	0	213	0	2.06468	0	0	0	4.10178e-05	4.16222	6.40908e-06	8.36533e-05	0.000114818	0.00789359
chr5	123700000	123705000	chr5	123755000	123760000	15	200	1	1.40614	0	0	0	206	0	1.99683	0	0	0	2.77865e-05	4.10731	6.32454e-06	2.00932e-05	2.68589e-05	0.00273479
chr11	101980000	101985000	chr11	102430000	102435000	13	200	1	1.40614	0	0	0	205	1	1.44129	0	0	0	3.10394e-06	3.5895	5.52719e-06	7.28168e-05	9.72195e-05	0.00700319
chr3	41435000	41440000	chr3	41555000	41560000	15	200	1	1.40614	0	0	0	197	0	1.90959	0	0	0	1.58611e-05	3.98735	6.13981e-06	1.45226e-05	1.92278e-05	0.00214765
chr3	60340000	60345000	chr3	60345000	60350000	19	200	0	1.93867	0	0	0	186	1	1.30771	0	0	0	9.28938e-05	4.1786	6.43431e-06	7.93749e-08	1.00022e-07	3.71032e-05
chr2	167840000	167845000	chr2	167850000	167855000	19	200	1	1.40614	0	0	0	161	1	1.13194	0	0	0	7.83949e-05	4.01305	6.17939e-06	4.34523e-08	5.42045e-08	2.27855e-05
chr7	44635000	44640000	chr7	44645000	44650000	14	200	0	1.93867	0	0	0	145	1	1.01945	0	0	0	7.83949e-05	4.09248	6.3017e-06	7.08005e-05	9.65903e-05	0.00697233
chr1	74325000	74330000	chr1	74390000	74395000	16	199	0	1.92898	0	0	0	249	1	1.75064	0	0	0	2.40184e-05	4.16377	6.41146e-06	6.06483e-06	7.98864e-06	0.00111663
chr5	142795000	142800000	chr5	142815000	142820000	14	199	1	1.39911	0	0	0	214	0	2.07438	0	0	0	5.41716e-05	4.18006	6.43656e-06	8.72454e-05	0.000119934	0.00813959
chr2	38935000	38940000	chr2	38995000	39000000	17	199	0	1.92898	0	0	0	206	1	1.44832	0	0	0	2.57932e-05	4.11379	6.33451e-06	1.27174e-06	1.64137e-06	0.000332723
chr1	91250000	91255000	chr1	91255000	91260000	16	199	1	1.39911	0	0	0	204	0	1.97744	0	0	0	9.28938e-05	4.19241	6.45557e-06	6.5768e-06	8.68157e-06	0.00118116
chr5	110565000	110570000	chr5	110595000	110600000	19	199	1	1.39911	0	0	0	166	0	1.6091	0	0	0	4.10178e-05	4.08342	6.28774e-06	5.63486e-08	7.0594e-08	2.83427e-05
chr1	87575000	87580000	chr1	87635000	87640000	15	199	0	1.92898	0	0	0	158	1	1.11085	0	0	0	2.57932e-05	4.0333	6.21057e-06	1.64714e-05	2.18877e-05	0.00236012
chr16	34530000	34535000	chr16	34555000	34560000	19	199	0	1.92898	0	0	0	154	1	1.08273	0	0	0	4.63087e-05	4.08379	6.28832e-06	5.64254e-08	7.06917e-08	2.83427e-05
chr6	89020000	89025000	chr6	89065000	89070000	14	199	0	1.92898	0	0	0	134	1	0.942113	0	0	0	3.23359e-05	4.00836	6.17217e-06	5.75823e-05	7.79887e-05	0.00594517
chr9	20795000	20800000	chr9	20810000	20815000	16	199	0	1.92898	0	0	0	97	1	0.681977	0	0	0	6.51236e-05	3.96076	6.09887e-06	3.33927e-06	4.33282e-06	0.000697122
chr1	121555000	121560000	chr1	121565000	121570000	15	198	0	1.91928	0	0	0	297	1	2.08812	0	0	0	7.83949e-05	4.31559	6.64524e-06	3.42633e-05	4.65756e-05	0.00408782
chr2	180555000	180560000	chr2	180580000	180585000	15	198	0	1.91928	0	0	0	290	1	2.0389	0	0	0	4.63087e-05	4.28049	6.5912e-06	3.13959e-05	4.25565e-05	0.00381217
chr6	66580000	66585000	chr6	67140000	67145000	13	198	0	1.91928	0	0	0	232	1	1.63112	0	0	0	1.96699e-06	3.68338	5.67176e-06	9.27319e-05	0.000124874	0.00836263
chr2	118670000	118675000	chr2	119370000	119375000	14	198	1	1.39208	0	0	0	212	0	2.05499	0	0	0	2.22683e-06	3.57655	5.50726e-06	1.79799e-05	2.34759e-05	0.00248356
chr10	80795000	80800000	chr10	81125000	81130000	13	198	1	1.39208	0	0	0	186	0	1.80296	0	0	0	5.34373e-06	3.7297	5.74308e-06	0.000104152	0.000140849	0.00911369
chr11	50250000	50255000	chr11	50255000	50260000	25	198	1	1.39208	0	0	0	182	1	1.27959	0	0	0	9.28938e-05	4.05547	6.24471e-06	1.77409e-12	2.09936e-12	7.28913e-09
chr3	79550000	79555000	chr3	79555000	79560000	16	198	0	1.91928	0	0	0	169	1	1.18819	0	0	0	9.28938e-05	4.14499	6.38256e-06	5.74871e-06	7.56165e-06	0.00106987
chr11	50635000	50640000	chr11	50670000	50675000	16	198	0	1.91928	0	0	0	163	1	1.146	0	0	0	3.74599e-05	4.08248	6.2863e-06	4.79873e-06	6.28282e-06	0.000932241
chr19	58525000	58530000	chr19	58530000	58535000	14	198	0	1.91928	0	0	0	159	1	1.11788	0	0	0	9.28938e-05	4.126	6.35331e-06	7.67485e-05	0.00010501	0.00740759
chr1	44550000	44555000	chr1	45280000	45285000	16	198	1	1.39208	0	0	0	151	0	1.4637	0	0	0	1.92498e-06	3.49192	5.37695e-06	7.1096e-07	8.91617e-07	0.000205018
chr11	108250000	108255000	chr11	109815000	109820000	14	198	0	1.91928	0	0	0	144	1	1.01242	0	0	0	8.09618e-07	3.80947	5.86591e-06	3.44537e-05	4.58768e-05	0.0040445
chr3	146250000	146255000	chr3	146255000	146260000	15	198	1	1.39208	0	0	0	136	1	0.956174	0	0	0	9.28938e-05	3.96746	6.10919e-06	1.37437e-05	1.81678e-05	0.00206144
chr7	141790000	141795000	chr7	141815000	141820000	17	198	0	1.91928	0	0	0	135	1	0.949143	0	0	0	4.63087e-05	4.0419	6.22381e-06	1.01265e-06	1.30049e-06	0.000277234
chr17	35865000	35870000	chr17	35880000	35885000	19	198	1	1.39208	0	0	0	129	0	1.25044	0	0	0	6.51236e-05	4.03108	6.20716e-06	4.647e-08	5.80325e-08	2.40446e-05
chr15	59740000	59745000	chr15	59755000	59760000	16	198	0	1.91928	0	0	0	116	1	0.81556	0	0	0	6.51236e-05	4.01263	6.17874e-06	3.90428e-06	5.08537e-06	0.000791457
chr1	90835000	90840000	chr1	90860000	90865000	21	197	1	1.38505	0	0	0	335	0	3.24727	0	0	0	4.63087e-05	4.30979	6.63632e-06	5.53908e-09	6.87152e-09	4.3379e-06
chr2	158130000	158135000	chr2	158165000	158170000	14	197	1	1.38505	0	0	0	302	1	2.12327	0	0	0	3.74599e-05	4.15646	6.40022e-06	8.25216e-05	0.000113208	0.00782377
chr1	180850000	180855000	chr1	180855000	180860000	15	197	1	1.38505	0	0	0	262	0	2.53966	0	0	0	9.28938e-05	4.26847	6.5727e-06	3.04636e-05	4.12527e-05	0.00374563
chr11	116510000	116515000	chr11	116520000	116525000	14	197	1	1.38505	0	0	0	207	1	1.45535	0	0	0	7.83949e-05	4.08437	6.2892e-06	6.94209e-05	9.46416e-05	0.00685732
chr2	157895000	157900000	chr2	158060000	158065000	14	197	0	1.90959	0	0	0	188	1	1.32177	0	0	0	9.64943e-06	3.92765	6.04789e-06	4.69531e-05	6.31536e-05	0.00508858
chr11	69095000	69100000	chr11	69110000	69115000	15	197	1	1.38505	0	0	0	181	0	1.7545	0	0	0	6.51236e-05	4.13322	6.36442e-06	2.15156e-05	2.882e-05	0.0028702
chr8	122015000	122020000	chr8	122025000	122030000	17	197	0	1.90959	0	0	0	172	1	1.20928	0	0	0	7.83949e-05	4.14004	6.37493e-06	1.38026e-06	1.78468e-06	0.000355681
chr17	46650000	46655000	chr17	46760000	46765000	20	197	0	1.90959	0	0	0	127	1	0.892898	0	0	0	1.70957e-05	3.8892	5.98869e-06	5.27167e-09	6.45533e-09	4.13335e-06
chr8	45595000	45600000	chr8	45655000	45660000	17	197	1	1.38505	0	0	0	123	0	1.19228	0	0	0	2.57932e-05	3.93893	6.06526e-06	7.23871e-07	9.23052e-07	0.000209198
chr6	66445000	66450000	chr6	66450000	66455000	15	196	0	1.8999	0	0	0	327	1	2.29904	0	0	0	9.28938e-05	4.35246	6.70202e-06	3.7518e-05	5.11528e-05	0.00437025
chr16	33835000	33840000	chr16	33910000	33915000	16	196	1	1.37802	0	0	0	291	0	2.82077	0	0	0	2.1161e-05	4.17129	6.42305e-06	6.19574e-06	8.16566e-06	0.00113136
chr19	57060000	57065000	chr19	57155000	57160000	14	196	0	1.8999	0	0	0	266	1	1.87016	0	0	0	1.81245e-05	4.12891	6.3578e-06	7.72857e-05	0.000105771	0.00744017
chr17	43880000	43885000	chr17	44035000	44040000	15	196	0	1.8999	0	0	0	223	1	1.56784	0	0	0	1.15121e-05	3.98815	6.14105e-06	1.45548e-05	1.92716e-05	0.00214876
chr1	182060000	182065000	chr1	182065000	182070000	16	196	0	1.8999	0	0	0	173	1	1.21631	0	0	0	9.28938e-05	4.1487	6.38827e-06	5.81002e-06	7.64441e-06	0.00107894
chr8	121885000	121890000	chr8	121895000	121900000	15	196	1	1.37802	0	0	0	88	1	0.618701	0	0	0	7.83949e-05	3.82814	5.89466e-06	9.24144e-06	1.20826e-05	0.00151939
chr1	178390000	178395000	chr1	179040000	179045000	17	195	0	1.8902	0	0	0	295	1	2.07405	0	0	0	2.02528e-06	3.71155	5.71513e-06	3.30681e-07	4.15181e-07	0.000111921
chr5	135995000	136000000	chr5	136005000	136010000	15	195	1	1.37098	0	0	0	291	1	2.04593	0	0	0	7.83949e-05	4.18672	6.44681e-06	2.47347e-05	3.32746e-05	0.00320388
chr3	81030000	81035000	chr3	81035000	81040000	15	195	1	1.37098	0	0	0	208	1	1.46238	0	0	0	9.28938e-05	4.09112	6.2996e-06	1.92464e-05	2.56935e-05	0.00264091
chr16	33600000	33605000	chr16	33655000	33660000	14	195	0	1.8902	0	0	0	206	1	1.44832	0	0	0	2.77865e-05	4.11491	6.33624e-06	7.47361e-05	0.000102158	0.00728637
chr11	63240000	63245000	chr11	63565000	63570000	14	195	0	1.8902	0	0	0	205	1	1.44129	0	0	0	5.37077e-06	3.78616	5.83002e-06	3.23622e-05	4.30067e-05	0.00383863
chr8	124275000	124280000	chr8	124280000	124285000	15	195	1	1.37098	0	0	0	132	0	1.27952	0	0	0	9.28938e-05	4.05017	6.23655e-06	1.72425e-05	2.29433e-05	0.00244358
chr12	79840000	79845000	chr12	79865000	79870000	16	195	0	1.8902	0	0	0	130	1	0.91399	0	0	0	4.63087e-05	4.02518	6.19807e-06	4.05311e-06	5.28412e-06	0.000812528
chr2	167500000	167505000	chr2	167550000	167555000	15	194	0	1.88051	0	0	0	334	1	2.34825	0	0	0	2.99822e-05	4.27293	6.57956e-06	3.08064e-05	4.1732e-05	0.00377985
chr1	159535000	159540000	chr1	159590000	159595000	14	194	1	1.36395	0	0	0	289	0	2.80138	0	0	0	2.77865e-05	4.20114	6.46902e-06	9.16587e-05	0.000126233	0.0084222
chr15	59795000	59800000	chr15	59815000	59820000	15	194	1	1.36395	0	0	0	264	0	2.55905	0	0	0	5.41716e-05	4.23721	6.52456e-06	2.81494e-05	3.80226e-05	0.00352611
chr6	147505000	147510000	chr6	147510000	147515000	14	194	1	1.36395	0	0	0	258	0	2.50089	0	0	0	9.28938e-05	4.25795	6.55649e-06	0.000104512	0.000144652	0.00927332
chr3	54880000	54885000	chr3	54885000	54890000	14	194	1	1.36395	0	0	0	225	0	2.18101	0	0	0	9.28938e-05	4.21429	6.48927e-06	9.45071e-05	0.000130305	0.00861444
chr2	31950000	31955000	chr2	31955000	31960000	14	194	1	1.36395	0	0	0	188	1	1.32177	0	0	0	9.28938e-05	4.05831	6.24908e-06	6.51471e-05	8.86153e-05	0.00652693
chr7	130970000	130975000	chr7	130980000	130985000	16	194	0	1.88051	0	0	0	188	1	1.32177	0	0	0	7.83949e-05	4.16237	6.40931e-06	6.0408e-06	7.95616e-06	0.00111349
chr17	47775000	47780000	chr17	47840000	47845000	24	194	0	1.88051	0	0	0	172	1	1.20928	0	0	0	2.40184e-05	4.04169	6.22348e-06	1.02186e-11	1.21722e-11	2.577e-08
chr6	91445000	91450000	chr6	91485000	91490000	16	194	0	1.88051	0	0	0	151	1	1.06163	0	0	0	3.47961e-05	4.04367	6.22654e-06	4.28159e-06	5.58963e-06	0.000847495
chr17	78350000	78355000	chr17	78445000	78450000	19	194	0	1.88051	0	0	0	110	1	0.773376	0	0	0	1.81245e-05	3.86434	5.9504e-06	2.46038e-08	3.04166e-08	1.43882e-05
chr11	4280000	4285000	chr11	4290000	4295000	18	193	0	1.87082	0	0	0	250	1	1.75767	0	0	0	7.83949e-05	4.25071	6.54534e-06	4.56921e-07	5.86305e-07	0.000146243
chr11	69325000	69330000	chr11	69330000	69335000	18	193	0	1.87082	0	0	0	189	1	1.3288	0	0	0	9.28938e-05	4.17094	6.42251e-06	3.51876e-07	4.49166e-07	0.00011978
chr2	29175000	29180000	chr2	29185000	29190000	18	193	0	1.87082	0	0	0	184	1	1.29365	0	0	0	7.83949e-05	4.1538	6.39612e-06	3.32394e-07	4.23824e-07	0.000113897
chr16	31480000	31485000	chr16	31735000	31740000	16	193	1	1.35692	0	0	0	180	0	1.7448	0	0	0	6.83024e-06	3.78111	5.82225e-06	1.90168e-06	2.43523e-06	0.000456058
chr4	145265000	145270000	chr4	145275000	145280000	14	193	1	1.35692	0	0	0	147	0	1.42492	0	0	0	7.83949e-05	4.07073	6.2682e-06	6.71549e-05	9.14444e-05	0.00667583
chr5	104400000	104405000	chr5	104405000	104410000	16	193	1	1.35692	0	0	0	99	1	0.696039	0	0	0	9.28938e-05	3.86526	5.95182e-06	2.48622e-06	3.20341e-06	0.000564592
chr1	153290000	153295000	chr1	153330000	153335000	15	192	1	1.34989	0	0	0	348	0	3.37329	0	0	0	3.47961e-05	4.28399	6.5966e-06	3.16727e-05	4.29439e-05	0.003835
chr3	123060000	123065000	chr3	123100000	123105000	14	192	0	1.86112	0	0	0	264	1	1.8561	0	0	0	3.47961e-05	4.21241	6.48637e-06	9.40949e-05	0.000129716	0.00858071
chr15	53110000	53115000	chr15	53120000	53125000	21	192	1	1.34989	0	0	0	217	0	2.10346	0	0	0	7.83949e-05	4.1899	6.45171e-06	3.45303e-09	4.25552e-09	2.92006e-06
chr6	100800000	100805000	chr6	100840000	100845000	14	192	1	1.34989	0	0	0	160	0	1.55094	0	0	0	3.47961e-05	4.04215	6.22419e-06	6.26108e-05	8.50465e-05	0.006342
chr4	120965000	120970000	chr4	120970000	120975000	14	192	0	1.86112	0	0	0	121	1	0.850714	0	0	0	9.28938e-05	4.0314	6.20764e-06	6.09718e-05	8.27436e-05	0.00620234
chr2	163435000	163440000	chr2	163640000	163645000	13	192	0	1.86112	0	0	0	95	1	0.667916	0	0	0	8.67238e-06	3.68427	5.67312e-06	9.294e-05	0.000125164	0.00836278
chr14	24770000	24775000	chr14	24790000	24795000	15	191	0	1.85143	0	0	0	268	1	1.88423	0	0	0	5.41716e-05	4.25108	6.54591e-06	2.91565e-05	3.94271e-05	0.00362418
chr9	50715000	50720000	chr9	50750000	50755000	14	191	0	1.85143	0	0	0	212	1	1.49051	0	0	0	3.74599e-05	4.15067	6.39129e-06	8.13957e-05	0.000111607	0.00775947
chr3	105140000	105145000	chr3	105170000	105175000	25	191	1	1.34286	0	0	0	185	0	1.79327	0	0	0	4.10178e-05	4.10216	6.31661e-06	2.25421e-12	2.6731e-12	8.68041e-09
chr15	78840000	78845000	chr15	78845000	78850000	14	191	1	1.34286	0	0	0	184	1	1.29365	0	0	0	9.28938e-05	4.04636	6.23068e-06	6.32631e-05	8.59639e-05	0.00637219
chr1	3860000	3865000	chr1	3940000	3945000	14	191	0	1.85143	0	0	0	133	1	0.935082	0	0	0	2.00914e-05	3.93626	6.06115e-06	4.79999e-05	6.46092e-05	0.00516172
chr5	125010000	125015000	chr5	125270000	125275000	14	190	0	1.84174	0	0	0	346	1	2.43262	0	0	0	7.16735e-06	3.98055	6.12934e-06	5.3707e-05	7.25662e-05	0.00563407
chr11	100280000	100285000	chr11	100285000	100290000	17	190	0	1.84174	0	0	0	255	1	1.79283	0	0	0	9.28938e-05	4.26038	6.56024e-06	1.9918e-06	2.5971e-06	0.00047812
chr11	101670000	101675000	chr11	101730000	101735000	14	190	0	1.84174	0	0	0	191	1	1.34286	0	0	0	2.57932e-05	4.07418	6.27352e-06	6.77221e-05	9.22444e-05	0.00672857
chr5	35635000	35640000	chr5	35950000	35955000	13	190	1	1.33583	0	0	0	173	0	1.67695	0	0	0	5.24946e-06	3.70869	5.71073e-06	9.88318e-05	0.000133397	0.00876975
chr5	137440000	137445000	chr5	137450000	137455000	15	190	1	1.33583	0	0	0	168	0	1.62848	0	0	0	7.83949e-05	4.10632	6.32301e-06	2.00404e-05	2.67861e-05	0.00272898
chr17	14140000	14145000	chr17	14165000	14170000	23	190	0	1.84174	0	0	0	161	1	1.13194	0	0	0	4.63087e-05	4.08114	6.28423e-06	7.2936e-11	8.77367e-11	1.2908e-07
chr4	31585000	31590000	chr4	32300000	32305000	15	189	0	1.83204	0	0	0	373	1	2.62245	0	0	0	2.10303e-06	3.74439	5.7657e-06	7.21129e-06	9.36659e-06	0.0012576
chr2	118225000	118230000	chr2	118230000	118235000	17	189	1	1.3288	0	0	0	336	0	3.25697	0	0	0	9.28938e-05	4.33383	6.67333e-06	2.47482e-06	3.24358e-06	0.000568233
chr4	11120000	11125000	chr4	11140000	11145000	14	189	1	1.3288	0	0	0	294	0	2.84985	0	0	0	5.41716e-05	4.26202	6.56276e-06	0.000105489	0.000146056	0.00934262
chr11	112140000	112145000	chr11	112170000	112175000	16	189	0	1.83204	0	0	0	272	1	1.91235	0	0	0	4.10178e-05	4.23394	6.51952e-06	7.38714e-06	9.78158e-06	0.00130124
chr15	74595000	74600000	chr15	74615000	74620000	15	189	0	1.83204	0	0	0	208	1	1.46238	0	0	0	5.41716e-05	4.16718	6.41672e-06	2.35133e-05	3.15818e-05	0.00307673
chr16	34670000	34675000	chr16	34690000	34695000	14	189	1	1.3288	0	0	0	199	1	1.39911	0	0	0	5.41716e-05	4.04033	6.2214e-06	6.23313e-05	8.46536e-05	0.00632095
chr7	66595000	66600000	chr7	66600000	66605000	18	189	0	1.83204	0	0	0	162	1	1.13897	0	0	0	9.28938e-05	4.11543	6.33704e-06	2.9226e-07	3.71722e-07	0.000103252
chr8	46810000	46815000	chr8	46885000	46890000	15	189	1	1.3288	0	0	0	162	0	1.57032	0	0	0	2.1161e-05	3.98098	6.13001e-06	1.42692e-05	1.88827e-05	0.00211764
chr5	34520000	34525000	chr5	34535000	34540000	16	189	0	1.83204	0	0	0	136	1	0.956174	0	0	0	6.51236e-05	4.04473	6.22816e-06	4.29498e-06	5.60755e-06	0.000847991
chr11	63090000	63095000	chr11	63095000	63100000	14	189	0	1.83204	0	0	0	129	1	0.906959	0	0	0	9.28938e-05	4.04544	6.22926e-06	6.31207e-05	8.57635e-05	0.00636549
chr4	140645000	140650000	chr4	141005000	141010000	13	189	0	1.83204	0	0	0	119	1	0.836652	0	0	0	4.28846e-06	3.60669	5.55366e-06	7.61625e-05	0.000101846	0.00727007
chr9	102720000	102725000	chr9	102780000	102785000	14	189	1	1.3288	0	0	0	98	0	0.949949	0	0	0	2.57932e-05	3.85883	5.94191e-06	3.92707e-05	5.25109e-05	0.00445557
chr1	126810000	126815000	chr1	126815000	126820000	20	188	0	1.82235	0	0	0	368	1	2.58729	0	0	0	9.28938e-05	4.37576	6.73789e-06	3.42369e-08	4.3119e-08	1.91939e-05
chr16	10755000	10760000	chr16	10770000	10775000	14	188	1	1.32177	0	0	0	242	0	2.34579	0	0	0	6.51236e-05	4.20753	6.47885e-06	9.30332e-05	0.000128197	0.00851948
chr3	145985000	145990000	chr3	146010000	146015000	14	188	1	1.32177	0	0	0	193	0	1.87082	0	0	0	4.63087e-05	4.11855	6.34184e-06	7.53915e-05	0.000103086	0.00733297
chr4	120120000	120125000	chr4	120125000	120130000	15	188	0	1.82235	0	0	0	189	1	1.3288	0	0	0	9.28938e-05	4.1616	6.40813e-06	2.31746e-05	3.11129e-05	0.00304128
chr1	151285000	151290000	chr1	151300000	151305000	15	188	1	1.32177	0	0	0	163	0	1.58002	0	0	0	6.51236e-05	4.0844	6.28925e-06	1.8904e-05	2.5223e-05	0.00260799
chr4	132305000	132310000	chr4	132470000	132475000	14	188	0	1.82235	0	0	0	155	1	1.08976	0	0	0	9.64943e-06	3.85626	5.93796e-06	3.90062e-05	5.21459e-05	0.00443979
chr12	8385000	8390000	chr12	8395000	8400000	14	188	1	1.32177	0	0	0	119	0	1.15351	0	0	0	7.83949e-05	3.99754	6.15551e-06	5.6047e-05	7.58387e-05	0.00582223
chr15	88875000	88880000	chr15	88900000	88905000	14	188	1	1.32177	0	0	0	117	0	1.13412	0	0	0	4.63087e-05	3.9668	6.10817e-06	5.18755e-05	7.00089e-05	0.00549055
chr10	80945000	80950000	chr10	80955000	80960000	18	187	1	1.31474	0	0	0	263	0	2.54935	0	0	0	7.83949e-05	4.24136	6.53095e-06	4.43298e-07	5.68476e-07	0.000144168
chr11	102380000	102385000	chr11	102410000	102415000	16	187	1	1.31474	0	0	0	222	0	2.15193	0	0	0	4.10178e-05	4.15101	6.39182e-06	5.84834e-06	7.69616e-06	0.0010836
chr1	89325000	89330000	chr1	89445000	89450000	16	187	0	1.81266	0	0	0	200	1	1.40614	0	0	0	1.58611e-05	3.98824	6.14118e-06	3.6288e-06	4.71804e-06	0.000746646
chr2	38645000	38650000	chr2	38680000	38685000	19	187	0	1.81266	0	0	0	196	1	1.37802	0	0	0	3.74599e-05	4.11881	6.34224e-06	6.40805e-08	8.04543e-08	3.12465e-05
chr1	153090000	153095000	chr1	153240000	153245000	16	187	1	1.31474	0	0	0	193	0	1.87082	0	0	0	1.24423e-05	3.91397	6.02683e-06	2.89338e-06	3.74136e-06	0.000626945
chr15	64610000	64615000	chr15	64620000	64625000	17	187	1	1.31474	0	0	0	191	1	1.34286	0	0	0	7.83949e-05	4.04167	6.22346e-06	1.0119e-06	1.2995e-06	0.000277234
chr11	118320000	118325000	chr11	118325000	118330000	20	187	1	1.31474	0	0	0	187	1	1.31474	0	0	0	9.28938e-05	4.04397	6.22701e-06	9.85575e-09	1.21761e-08	6.84085e-06
chr15	59805000	59810000	chr15	59820000	59825000	27	187	0	1.81266	0	0	0	168	1	1.18116	0	0	0	6.51236e-05	4.10573	6.3221e-06	5.51178e-14	6.45242e-14	3.50052e-10
chr10	59895000	59900000	chr10	59925000	59930000	16	187	1	1.31474	0	0	0	161	0	1.56063	0	0	0	4.10178e-05	4.05227	6.23978e-06	4.39166e-06	5.73698e-06	0.000863802
chr17	31870000	31875000	chr17	31880000	31885000	23	187	1	1.31474	0	0	0	124	0	1.20198	0	0	0	7.83949e-05	4.00811	6.17178e-06	5.17964e-11	6.20839e-11	9.79819e-08
chr12	33145000	33150000	chr12	33275000	33280000	13	187	1	1.31474	0	0	0	103	0	0.998416	0	0	0	1.45498e-05	3.76483	5.79717e-06	0.00011359	0.000154109	0.0097005
chr4	145010000	145015000	chr4	145015000	145020000	14	187	1	1.31474	0	0	0	103	1	0.724161	0	0	0	9.28938e-05	3.86637	5.95353e-06	4.00562e-05	5.35956e-05	0.00451451
chr15	76445000	76450000	chr15	76455000	76460000	19	186	0	1.80296	0	0	0	279	1	1.96156	0	0	0	7.83949e-05	4.27242	6.57878e-06	1.10195e-07	1.39663e-07	4.7895e-05
chr11	114720000	114725000	chr11	114730000	114735000	16	186	1	1.30771	0	0	0	272	0	2.63659	0	0	0	7.83949e-05	4.25016	6.5445e-06	7.72688e-06	1.02439e-05	0.0013442
chr16	10765000	10770000	chr16	10770000	10775000	16	186	1	1.30771	0	0	0	242	0	2.34579	0	0	0	9.28938e-05	4.22226	6.50154e-06	7.1509e-06	9.46049e-06	0.00126825
chr16	25485000	25490000	chr16	25660000	25665000	15	186	1	1.30771	0	0	0	212	0	2.05499	0	0	0	8.85682e-06	3.9052	6.01331e-06	1.15372e-05	1.51761e-05	0.00179202
chr17	29555000	29560000	chr17	29610000	29615000	14	186	0	1.80296	0	0	0	197	1	1.38505	0	0	0	2.77865e-05	4.08437	6.28921e-06	6.94215e-05	9.46424e-05	0.00685732
chr17	49645000	49650000	chr17	49650000	49655000	14	186	0	1.80296	0	0	0	190	1	1.33583	0	0	0	9.28938e-05	4.15945	6.40483e-06	8.31085e-05	0.000114043	0.00785957
chr15	66860000	66865000	chr15	66880000	66885000	22	186	0	1.80296	0	0	0	162	1	1.13897	0	0	0	5.41716e-05	4.08409	6.28877e-06	4.16413e-10	5.0537e-10	5.31723e-07
chr9	60620000	60625000	chr9	60640000	60645000	14	186	1	1.30771	0	0	0	147	0	1.42492	0	0	0	5.41716e-05	4.04032	6.22138e-06	6.23301e-05	8.4652e-05	0.00632095
chr8	4350000	4355000	chr8	4780000	4785000	13	186	1	1.30771	0	0	0	114	0	1.10504	0	0	0	3.5518e-06	3.51027	5.40519e-06	5.89695e-05	7.81681e-05	0.00594517
chr11	114720000	114725000	chr11	115540000	115545000	13	186	1	1.30771	0	0	0	112	0	1.08566	0	0	0	1.04099e-06	3.38717	5.21565e-06	4.1932e-05	5.49714e-05	0.00460138
chr4	77825000	77830000	chr4	78680000	78685000	12	186	1	1.30771	0	0	0	65	0	0.630068	0	0	0	1.02318e-06	3.26628	5.02949e-06	0.000117422	0.000155684	0.0097667
chr2	92715000	92720000	chr2	92750000	92755000	17	185	0	1.79327	0	0	0	225	1	1.58191	0	0	0	3.74599e-05	4.15771	6.40214e-06	1.45791e-06	1.8874e-06	0.000373189
chr2	33075000	33080000	chr2	33200000	33205000	17	185	0	1.79327	0	0	0	159	1	1.11788	0	0	0	1.51682e-05	3.91064	6.02169e-06	6.58749e-07	8.38381e-07	0.000195364
chr10	60075000	60080000	chr10	60145000	60150000	18	185	0	1.79327	0	0	0	142	1	0.998358	0	0	0	2.24713e-05	3.95997	6.09766e-06	1.70712e-07	2.14952e-07	6.62816e-05
chr6	72235000	72240000	chr6	72240000	72245000	18	184	0	1.78358	0	0	0	279	1	1.96156	0	0	0	9.28938e-05	4.2776	6.58676e-06	4.98279e-07	6.40502e-07	0.000156832
chr6	136900000	136905000	chr6	136995000	137000000	15	184	0	1.78358	0	0	0	268	1	1.88423	0	0	0	1.81245e-05	4.10813	6.32579e-06	2.01366e-05	2.69185e-05	0.00273925
chr16	34330000	34335000	chr16	34335000	34340000	15	184	1	1.29365	0	0	0	236	0	2.28763	0	0	0	9.28938e-05	4.2104	6.48328e-06	2.62885e-05	3.54324e-05	0.00334355
chr17	55970000	55975000	chr17	56005000	56010000	17	184	0	1.78358	0	0	0	227	1	1.59597	0	0	0	3.74599e-05	4.15852	6.40338e-06	1.46155e-06	1.89221e-06	0.00037329
chr1	151235000	151240000	chr1	151240000	151245000	15	184	1	1.29365	0	0	0	217	0	2.10346	0	0	0	9.28938e-05	4.18387	6.44243e-06	2.45533e-05	3.30231e-05	0.00318319
chr1	156470000	156475000	chr1	156615000	156620000	16	184	0	1.78358	0	0	0	216	1	1.51863	0	0	0	1.3128e-05	3.96959	6.11246e-06	3.42999e-06	4.45343e-06	0.000709947
chr3	99150000	99155000	chr3	99155000	99160000	15	184	1	1.29365	0	0	0	184	0	1.78358	0	0	0	9.28938e-05	4.13222	6.36289e-06	2.14593e-05	2.87423e-05	0.00286439
chr16	30020000	30025000	chr16	30030000	30035000	14	184	1	1.29365	0	0	0	159	1	1.11788	0	0	0	7.83949e-05	3.98078	6.12971e-06	5.37392e-05	7.26113e-05	0.00563505
chr11	105935000	105940000	chr11	105940000	105945000	16	184	1	1.29365	0	0	0	153	0	1.48308	0	0	0	9.28938e-05	4.0752	6.2751e-06	4.69774e-06	6.14727e-06	0.000916043
chr2	29185000	29190000	chr2	29740000	29745000	13	184	1	1.29365	0	0	0	144	0	1.39584	0	0	0	2.06403e-06	3.49773	5.38589e-06	5.69994e-05	7.54711e-05	0.00580509
chr8	107485000	107490000	chr8	107490000	107495000	17	184	0	1.78358	0	0	0	141	1	0.991328	0	0	0	9.28938e-05	4.06332	6.25679e-06	1.08437e-06	1.39466e-06	0.000292413
chr11	94250000	94255000	chr11	94285000	94290000	20	183	1	1.28662	0	0	0	269	0	2.60751	0	0	0	3.74599e-05	4.19406	6.45811e-06	1.75806e-08	2.19087e-08	1.10887e-05
chr10	108320000	108325000	chr10	108445000	108450000	17	183	0	1.77388	0	0	0	221	1	1.55378	0	0	0	1.51682e-05	4.00256	6.16323e-06	8.91926e-07	1.14234e-06	0.000250397
chr15	77775000	77780000	chr15	77820000	77825000	16	183	0	1.77388	0	0	0	215	1	1.5116	0	0	0	3.23359e-05	4.12237	6.34772e-06	5.38721e-06	7.07423e-06	0.00101665
chr11	51820000	51825000	chr11	51950000	51955000	24	183	1	1.28662	0	0	0	210	0	2.0356	0	0	0	1.45498e-05	3.95936	6.09672e-06	6.7708e-12	8.03423e-12	1.88483e-08
chr7	113145000	113150000	chr7	113215000	113220000	14	183	1	1.28662	0	0	0	165	0	1.5994	0	0	0	2.24713e-05	3.98341	6.13375e-06	5.40956e-05	7.31093e-05	0.00566357
chr3	58205000	58210000	chr3	58325000	58330000	17	183	1	1.28662	0	0	0	158	0	1.53155	0	0	0	1.58611e-05	3.89204	5.99306e-06	6.18874e-07	7.8663e-07	0.000185907
chr15	73670000	73675000	chr15	73685000	73690000	14	183	0	1.77388	0	0	0	121	1	0.850714	0	0	0	6.51236e-05	3.99828	6.15665e-06	5.61512e-05	7.59845e-05	0.00582651
chr5	125225000	125230000	chr5	125270000	125275000	17	182	0	1.76419	0	0	0	346	1	2.43262	0	0	0	3.23359e-05	4.26951	6.57429e-06	2.04685e-06	2.67058e-06	0.000488382
chr16	18195000	18200000	chr16	18210000	18215000	16	182	1	1.27959	0	0	0	300	0	2.90801	0	0	0	6.51236e-05	4.26415	6.56603e-06	8.0308e-06	1.0658e-05	0.00138701
chr3	59290000	59295000	chr3	59330000	59335000	20	182	1	1.27959	0	0	0	267	0	2.58813	0	0	0	3.47961e-05	4.18052	6.43727e-06	1.67046e-08	2.08006e-08	1.05897e-05
chr15	84280000	84285000	chr15	84615000	84620000	15	182	1	1.27959	0	0	0	228	0	2.21009	0	0	0	5.1649e-06	3.74847	5.77198e-06	7.30013e-06	9.48501e-06	0.00126957
chr7	80160000	80165000	chr7	80375000	80380000	14	182	1	1.27959	0	0	0	213	1	1.49754	0	0	0	8.39521e-06	3.76133	5.79178e-06	3.02563e-05	4.01238e-05	0.00367193
chr5	143520000	143525000	chr5	143545000	143550000	15	182	0	1.76419	0	0	0	204	1	1.43426	0	0	0	4.63087e-05	4.13889	6.37316e-06	2.18386e-05	2.92659e-05	0.00289993
chr16	13350000	13355000	chr16	13380000	13385000	15	182	1	1.27959	0	0	0	191	0	1.85143	0	0	0	4.10178e-05	4.0949	6.30542e-06	1.94411e-05	2.59614e-05	0.00266371
chr10	86075000	86080000	chr10	86080000	86085000	18	182	1	1.27959	0	0	0	182	0	1.76419	0	0	0	9.28938e-05	4.12497	6.35173e-06	3.01802e-07	3.84096e-07	0.000106257
chr7	80160000	80165000	chr7	80190000	80195000	15	182	1	1.27959	0	0	0	130	1	0.91399	0	0	0	4.10178e-05	3.88393	5.98056e-06	1.08583e-05	1.4259e-05	0.00172744
chr15	33875000	33880000	chr15	33885000	33890000	14	182	0	1.76419	0	0	0	80	1	0.562455	0	0	0	7.83949e-05	3.88197	5.97755e-06	4.17228e-05	5.59e-05	0.00465889
chr11	32215000	32220000	chr11	32250000	32255000	16	181	0	1.7545	0	0	0	239	1	1.68034	0	0	0	3.74599e-05	4.16865	6.41899e-06	6.14963e-06	8.10329e-06	0.00112638
chr16	31235000	31240000	chr16	31350000	31355000	14	181	1	1.27256	0	0	0	233	0	2.25855	0	0	0	1.65348e-05	4.00873	6.17274e-06	5.7636e-05	7.8064e-05	0.00594517
chr2	148450000	148455000	chr2	148495000	148500000	14	181	1	1.27256	0	0	0	204	0	1.97744	0	0	0	3.23359e-05	4.08638	6.2923e-06	6.97606e-05	9.51212e-05	0.00688346
chr16	30745000	30750000	chr16	30750000	30755000	17	181	1	1.27256	0	0	0	195	1	1.37098	0	0	0	9.28938e-05	4.04547	6.22932e-06	1.02432e-06	1.31579e-06	0.000278909
chr11	76480000	76485000	chr11	77690000	77695000	13	181	1	1.27256	0	0	0	188	0	1.82235	0	0	0	8.27291e-07	3.49387	5.37995e-06	5.64047e-05	7.46576e-05	0.00575527
chr11	51880000	51885000	chr11	51960000	51965000	20	181	1	1.27256	0	0	0	177	1	1.24443	0	0	0	2.00914e-05	3.88997	5.98986e-06	5.28838e-09	6.47606e-09	4.13335e-06
chr8	126790000	126795000	chr8	126800000	126805000	18	181	1	1.27256	0	0	0	167	0	1.61879	0	0	0	7.83949e-05	4.08747	6.29399e-06	2.65841e-07	3.37505e-07	9.52642e-05
chr10	18320000	18325000	chr10	18330000	18335000	14	181	1	1.27256	0	0	0	164	0	1.58971	0	0	0	7.83949e-05	4.0819	6.28541e-06	6.90069e-05	9.40572e-05	0.00682353
chr19	58520000	58525000	chr19	58530000	58535000	18	181	1	1.27256	0	0	0	159	1	1.11788	0	0	0	7.83949e-05	3.97519	6.12109e-06	1.80152e-07	2.27061e-07	6.92771e-05
chr17	26600000	26605000	chr17	26610000	26615000	14	181	0	1.7545	0	0	0	149	1	1.04757	0	0	0	7.83949e-05	4.066	6.26092e-06	6.63842e-05	9.0358e-05	0.0066132
chr11	89200000	89205000	chr11	89205000	89210000	15	181	0	1.7545	0	0	0	147	1	1.03351	0	0	0	9.28938e-05	4.07037	6.26766e-06	1.8207e-05	2.42658e-05	0.00252708
chr2	32840000	32845000	chr2	32865000	32870000	15	181	0	1.7545	0	0	0	141	1	0.991328	0	0	0	4.63087e-05	4.02388	6.19607e-06	1.60545e-05	2.13178e-05	0.00231593
chr15	78955000	78960000	chr15	78985000	78990000	21	180	0	1.7448	0	0	0	292	1	2.05296	0	0	0	4.10178e-05	4.23863	6.52674e-06	4.19266e-09	5.18088e-09	3.4069e-06
chr4	46025000	46030000	chr4	46030000	46035000	16	180	0	1.7448	0	0	0	178	1	1.25146	0	0	0	9.28938e-05	4.1275	6.35562e-06	5.46741e-06	7.18228e-06	0.00102922
chr14	25695000	25700000	chr14	25830000	25835000	18	180	0	1.7448	0	0	0	171	1	1.20225	0	0	0	1.40643e-05	3.90803	6.01768e-06	1.41777e-07	1.77923e-07	5.78429e-05
chr4	95795000	95800000	chr4	95800000	95805000	15	180	1	1.26552	0	0	0	166	0	1.6091	0	0	0	9.28938e-05	4.09262	6.30192e-06	1.93235e-05	2.57997e-05	0.00265025
chr15	58885000	58890000	chr15	59600000	59605000	13	180	1	1.26552	0	0	0	151	1	1.06163	0	0	0	2.10303e-06	3.3851	5.21246e-06	4.16863e-05	5.46391e-05	0.00458905
chr12	86790000	86795000	chr12	86930000	86935000	14	180	0	1.7448	0	0	0	150	1	1.0546	0	0	0	1.36296e-05	3.86392	5.94976e-06	3.97999e-05	5.32417e-05	0.00448906
chr11	90365000	90370000	chr11	90370000	90375000	14	179	0	1.73511	0	0	0	252	1	1.77173	0	0	0	9.28938e-05	4.23497	6.52111e-06	9.91393e-05	0.000136939	0.00893394
chr2	139750000	139755000	chr2	139755000	139760000	18	179	0	1.73511	0	0	0	188	1	1.32177	0	0	0	9.28938e-05	4.14255	6.3788e-06	3.2014e-07	4.079e-07	0.000110473
chr6	141770000	141775000	chr6	141785000	141790000	16	179	1	1.25849	0	0	0	177	0	1.71572	0	0	0	6.51236e-05	4.09252	6.30176e-06	4.94125e-06	6.47423e-06	0.000955617
chr10	83010000	83015000	chr10	83020000	83025000	15	179	0	1.73511	0	0	0	163	1	1.146	0	0	0	7.83949e-05	4.08967	6.29738e-06	1.91722e-05	2.55916e-05	0.00263512
chr7	137045000	137050000	chr7	137435000	137440000	13	179	0	1.73511	0	0	0	76	1	0.534333	0	0	0	4.0446e-06	3.45725	5.32355e-06	5.10185e-05	6.73057e-05	0.00533297
chr6	144750000	144755000	chr6	144760000	144765000	23	178	1	1.25146	0	0	0	355	0	3.44114	0	0	0	7.83949e-05	4.3199	6.65188e-06	2.12411e-10	2.58554e-10	3.01248e-07
chr16	20620000	20625000	chr16	20670000	20675000	24	178	0	1.72542	0	0	0	252	1	1.77173	0	0	0	2.99822e-05	4.15281	6.39459e-06	1.75319e-11	2.09931e-11	4.04943e-08
chr1	70890000	70895000	chr1	71810000	71815000	14	178	0	1.72542	0	0	0	231	1	1.62409	0	0	0	1.11983e-06	3.58029	5.51302e-06	1.81767e-05	2.37403e-05	0.00249934
chr8	79130000	79135000	chr8	79160000	79165000	15	178	0	1.72542	0	0	0	137	1	0.963205	0	0	0	4.10178e-05	4.00109	6.16098e-06	1.50832e-05	1.99918e-05	0.0022092
chr11	50440000	50445000	chr11	50460000	50465000	15	178	1	1.25146	0	0	0	132	0	1.27952	0	0	0	5.41716e-05	3.99269	6.14805e-06	1.47384e-05	1.95218e-05	0.00216969
chr4	141925000	141930000	chr4	142235000	142240000	17	178	1	1.25146	0	0	0	122	0	1.18259	0	0	0	5.28789e-06	3.5995	5.54259e-06	2.19658e-07	2.73708e-07	8.02972e-05
chr16	33425000	33430000	chr16	33725000	33730000	15	177	1	1.24443	0	0	0	241	0	2.3361	0	0	0	5.85476e-06	3.78481	5.82794e-06	8.13582e-06	1.06009e-05	0.00138062
chr5	131810000	131815000	chr5	132315000	132320000	15	177	1	1.24443	0	0	0	180	0	1.7448	0	0	0	2.97809e-06	3.56043	5.48243e-06	4.07118e-06	5.2129e-06	0.000806578
chr7	126795000	126800000	chr7	126805000	126810000	24	177	0	1.71572	0	0	0	172	1	1.20928	0	0	0	7.83949e-05	4.1023	6.31682e-06	1.37473e-11	1.64222e-11	3.27697e-08
chr16	20445000	20450000	chr16	20455000	20460000	14	177	1	1.24443	0	0	0	166	0	1.6091	0	0	0	7.83949e-05	4.07782	6.27913e-06	6.83258e-05	9.3096e-05	0.0067793
chr15	62155000	62160000	chr15	62180000	62185000	24	177	0	1.71572	0	0	0	147	1	1.03351	0	0	0	4.63087e-05	4.02872	6.20352e-06	9.58376e-12	1.14091e-11	2.47583e-08
chr6	3750000	3755000	chr6	4495000	4500000	15	176	0	1.70603	0	0	0	486	1	3.41692	0	0	0	1.71816e-06	3.77452	5.8121e-06	7.89109e-06	1.02738e-05	0.00134609
chr6	134090000	134095000	chr6	134095000	134100000	18	176	1	1.2374	0	0	0	280	0	2.71414	0	0	0	9.28938e-05	4.24881	6.54241e-06	4.54122e-07	5.8264e-07	0.000145747
chr1	38425000	38430000	chr1	38435000	38440000	16	176	0	1.70603	0	0	0	232	1	1.63112	0	0	0	7.83949e-05	4.19367	6.45751e-06	6.60016e-06	8.71321e-06	0.00118453
chr4	89045000	89050000	chr4	89055000	89060000	14	176	0	1.70603	0	0	0	207	1	1.45535	0	0	0	7.83949e-05	4.15785	6.40235e-06	8.27929e-05	0.000113594	0.00783485
chr1	81615000	81620000	chr1	81620000	81625000	14	176	0	1.70603	0	0	0	180	1	1.26552	0	0	0	9.28938e-05	4.12306	6.34878e-06	7.62104e-05	0.000104247	0.00738077
chr9	96755000	96760000	chr9	96775000	96780000	17	176	1	1.2374	0	0	0	180	0	1.7448	0	0	0	5.41716e-05	4.0828	6.28679e-06	1.15354e-06	1.48561e-06	0.000305941
chr15	59480000	59485000	chr15	59615000	59620000	14	176	1	1.2374	0	0	0	156	1	1.09679	0	0	0	1.40643e-05	3.76342	5.79501e-06	3.0429e-05	4.03599e-05	0.00368244
chr16	18360000	18365000	chr16	18685000	18690000	13	176	0	1.70603	0	0	0	136	1	0.956174	0	0	0	5.37077e-06	3.64144	5.60718e-06	8.33278e-05	0.000111781	0.00776534
chr19	38575000	38580000	chr19	38580000	38585000	16	176	0	1.70603	0	0	0	131	1	0.921021	0	0	0	9.28938e-05	4.02557	6.19866e-06	4.05778e-06	5.29035e-06	0.000812767
chr5	97705000	97710000	chr5	97830000	97835000	13	176	0	1.70603	0	0	0	71	1	0.499179	0	0	0	1.51682e-05	3.6691	5.64977e-06	8.94338e-05	0.000120275	0.00814998
chr1	87345000	87350000	chr1	87380000	87385000	17	175	1	1.23037	0	0	0	305	0	2.95647	0	0	0	3.74599e-05	4.21735	6.49397e-06	1.74978e-06	2.27468e-06	0.000433473
chr15	71870000	71875000	chr15	71875000	71880000	15	175	1	1.23037	0	0	0	224	0	2.17131	0	0	0	9.28938e-05	4.17597	6.43026e-06	2.40563e-05	3.2334e-05	0.00313243
chr6	131360000	131365000	chr6	131385000	131390000	15	175	0	1.69634	0	0	0	166	1	1.16709	0	0	0	4.63087e-05	4.06165	6.25422e-06	1.77848e-05	2.36865e-05	0.00249759
chr17	11910000	11915000	chr17	11920000	11925000	16	175	0	1.69634	0	0	0	163	1	1.146	0	0	0	7.83949e-05	4.08177	6.28521e-06	4.78884e-06	6.26954e-06	0.000931066
chr8	111530000	111535000	chr8	111640000	111645000	15	175	0	1.69634	0	0	0	126	1	0.885867	0	0	0	1.70957e-05	3.84609	5.9223e-06	9.73696e-06	1.27484e-05	0.00158993
chr2	13410000	13415000	chr2	13450000	13455000	14	175	1	1.23037	0	0	0	118	0	1.14382	0	0	0	3.47961e-05	3.91953	6.03539e-06	4.59842e-05	6.18073e-05	0.005007
chr18	38330000	38335000	chr18	38335000	38340000	14	175	0	1.69634	0	0	0	75	1	0.527302	0	0	0	9.28938e-05	3.85812	5.94082e-06	3.91978e-05	5.24103e-05	0.00445139
chr4	65460000	65465000	chr4	65475000	65480000	14	174	1	1.22334	0	0	0	263	1	1.84907	0	0	0	6.51236e-05	4.10563	6.32194e-06	7.30844e-05	9.98198e-05	0.00716375
chr8	108725000	108730000	chr8	108755000	108760000	15	174	0	1.68664	0	0	0	166	1	1.16709	0	0	0	4.10178e-05	4.05113	6.23802e-06	1.7287e-05	2.30042e-05	0.00244557
chr2	103565000	103570000	chr2	103670000	103675000	15	174	1	1.22334	0	0	0	160	1	1.12491	0	0	0	1.74856e-05	3.80932	5.86569e-06	8.74607e-06	1.1418e-05	0.00146397
chr17	14340000	14345000	chr17	14345000	14350000	15	174	1	1.22334	0	0	0	140	0	1.35707	0	0	0	9.28938e-05	4.02878	6.20361e-06	1.62702e-05	2.16126e-05	0.0023348
chr1	87595000	87600000	chr1	87605000	87610000	20	173	0	1.67695	0	0	0	272	1	1.91235	0	0	0	7.83949e-05	4.23791	6.52564e-06	2.07176e-08	2.58837e-08	1.26935e-05
chr1	194885000	194890000	chr1	194945000	194950000	15	173	1	1.21631	0	0	0	272	0	2.63659	0	0	0	2.57932e-05	4.13164	6.36199e-06	2.14264e-05	2.86968e-05	0.00286214
chr15	66940000	66945000	chr15	66965000	66970000	17	173	0	1.67695	0	0	0	267	1	1.87719	0	0	0	4.63087e-05	4.20489	6.47479e-06	1.6848e-06	2.18831e-06	0.000419778
chr17	25870000	25875000	chr17	25880000	25885000	15	173	0	1.67695	0	0	0	231	1	1.62409	0	0	0	7.83949e-05	4.18614	6.44592e-06	2.46977e-05	3.32233e-05	0.00320072
chr11	119180000	119185000	chr11	119185000	119190000	25	173	0	1.67695	0	0	0	220	1	1.54675	0	0	0	9.28938e-05	4.1797	6.436e-06	3.33137e-12	3.96423e-12	1.12821e-08
chr5	77075000	77080000	chr5	77080000	77085000	16	173	1	1.21631	0	0	0	185	1	1.30068	0	0	0	9.28938e-05	4.01395	6.18077e-06	3.91968e-06	5.10593e-06	0.000792852
chr8	8310000	8315000	chr8	8365000	8370000	14	173	1	1.21631	0	0	0	173	1	1.21631	0	0	0	2.77865e-05	3.90853	6.01844e-06	4.46988e-05	6.00231e-05	0.00490208
chr17	56290000	56295000	chr17	56295000	56300000	15	173	1	1.21631	0	0	0	150	0	1.454	0	0	0	9.28938e-05	4.04777	6.23286e-06	1.71311e-05	2.27906e-05	0.00243031
chr4	139145000	139150000	chr4	139220000	139225000	16	173	1	1.21631	0	0	0	139	0	1.34738	0	0	0	2.1161e-05	3.90548	6.01374e-06	2.81834e-06	3.64206e-06	0.000615215
chr6	17070000	17075000	chr6	17320000	17325000	13	173	1	1.21631	0	0	0	133	0	1.28922	0	0	0	6.6387e-06	3.66686	5.64631e-06	8.89244e-05	0.000119565	0.00811773
chr1	59900000	59905000	chr1	59910000	59915000	19	173	0	1.67695	0	0	0	128	1	0.899929	0	0	0	7.83949e-05	4.00428	6.16588e-06	4.20496e-08	5.24267e-08	2.2253e-05
chr14	65370000	65375000	chr14	65400000	65405000	14	173	1	1.21631	0	0	0	108	0	1.04688	0	0	0	4.10178e-05	3.90651	6.01533e-06	4.44659e-05	5.97001e-05	0.00488646
chr14	67100000	67105000	chr14	67110000	67115000	14	173	1	1.21631	0	0	0	95	0	0.920869	0	0	0	7.83949e-05	3.90251	6.00918e-06	4.40089e-05	5.90664e-05	0.00485059
chr6	128380000	128385000	chr6	128385000	128390000	16	172	0	1.66726	0	0	0	198	1	1.39208	0	0	0	9.28938e-05	4.14462	6.38198e-06	5.74252e-06	7.55331e-06	0.00106987
chr3	95705000	95710000	chr3	95715000	95720000	21	172	1	1.20928	0	0	0	148	0	1.43462	0	0	0	7.83949e-05	4.03287	6.2099e-06	1.81136e-09	2.21326e-09	1.72835e-06
chr2	35330000	35335000	chr2	35340000	35345000	15	172	0	1.66726	0	0	0	138	1	0.970236	0	0	0	7.83949e-05	4.02501	6.1978e-06	1.61037e-05	2.13851e-05	0.00231687
chr4	12725000	12730000	chr4	13325000	13330000	16	171	0	1.65756	0	0	0	262	1	1.84204	0	0	0	1.51882e-06	3.64281	5.60928e-06	1.20299e-06	1.52513e-06	0.000312597
chr5	108375000	108380000	chr5	108405000	108410000	15	171	0	1.65756	0	0	0	250	1	1.75767	0	0	0	4.10178e-05	4.17109	6.42274e-06	2.37536e-05	3.19146e-05	0.00309698
chr17	56885000	56890000	chr17	56890000	56895000	14	171	1	1.20225	0	0	0	232	0	2.24886	0	0	0	9.28938e-05	4.17877	6.43456e-06	8.69805e-05	0.000119557	0.00811773
chr8	3430000	3435000	chr8	3435000	3440000	22	171	1	1.20225	0	0	0	206	0	1.99683	0	0	0	9.28938e-05	4.14153	6.37722e-06	5.34597e-10	6.50736e-10	6.45545e-07
chr19	42330000	42335000	chr19	42625000	42630000	16	171	0	1.65756	0	0	0	193	1	1.35692	0	0	0	6.32914e-06	3.74769	5.77078e-06	1.7059e-06	2.17921e-06	0.000418496
chr11	96100000	96105000	chr11	96130000	96135000	18	171	0	1.65756	0	0	0	186	1	1.30771	0	0	0	4.10178e-05	4.07968	6.28199e-06	2.58874e-07	3.28494e-07	9.30307e-05
chr5	30945000	30950000	chr5	30965000	30970000	14	171	1	1.20225	0	0	0	185	0	1.79327	0	0	0	5.41716e-05	4.08109	6.28416e-06	6.88708e-05	9.3865e-05	0.00681529
chr3	63440000	63445000	chr3	63460000	63465000	16	171	1	1.20225	0	0	0	164	0	1.58971	0	0	0	5.41716e-05	4.04434	6.22756e-06	4.29004e-06	5.60094e-06	0.000847729
chr2	53050000	53055000	chr2	53070000	53075000	17	171	1	1.20225	0	0	0	160	0	1.55094	0	0	0	5.41716e-05	4.03684	6.21603e-06	9.96361e-07	1.27912e-06	0.000273473
chr8	71400000	71405000	chr8	71405000	71410000	28	171	0	1.65756	0	0	0	151	1	1.06163	0	0	0	9.28938e-05	4.05887	6.24995e-06	6.14159e-15	7.13486e-15	4.95456e-11
chr12	85170000	85175000	chr12	85260000	85265000	17	171	0	1.65756	0	0	0	135	1	0.949143	0	0	0	1.85965e-05	3.88716	5.98555e-06	6.08784e-07	7.73547e-07	0.000183708
chr15	85610000	85615000	chr15	85695000	85700000	18	171	1	1.20225	0	0	0	135	1	0.949143	0	0	0	1.92444e-05	3.78586	5.82955e-06	9.04437e-08	1.12617e-07	4.0311e-05
chr2	61120000	61125000	chr2	61130000	61135000	14	171	1	1.20225	0	0	0	101	0	0.979029	0	0	0	7.83949e-05	3.91663	6.03093e-06	4.56428e-05	6.13333e-05	0.00497324
chr11	53795000	53800000	chr11	53815000	53820000	13	171	1	1.20225	0	0	0	67	0	0.649455	0	0	0	5.41716e-05	3.78144	5.82275e-06	0.000118299	0.000160744	0.00995927
chr8	70750000	70755000	chr8	70765000	70770000	22	170	1	1.19522	0	0	0	295	1	2.07405	0	0	0	6.51236e-05	4.13296	6.36403e-06	5.15183e-10	6.26827e-10	6.32672e-07
chr16	33915000	33920000	chr16	33925000	33930000	20	170	0	1.64787	0	0	0	203	1	1.42723	0	0	0	7.83949e-05	4.13945	6.37402e-06	1.42858e-08	1.77466e-08	9.25188e-06
chr8	36550000	36555000	chr8	36555000	36560000	17	170	0	1.64787	0	0	0	135	1	0.949143	0	0	0	9.28938e-05	4.02277	6.19435e-06	9.52219e-07	1.22126e-06	0.000262721
chr15	62270000	62275000	chr15	62285000	62290000	19	170	0	1.64787	0	0	0	134	1	0.942113	0	0	0	6.51236e-05	4.00369	6.16498e-06	4.19576e-08	5.23101e-08	2.2253e-05
chr7	58745000	58750000	chr7	58750000	58755000	19	170	0	1.64787	0	0	0	126	1	0.885867	0	0	0	9.28938e-05	4.00192	6.16225e-06	4.16796e-08	5.19579e-08	2.2217e-05
chr1	121355000	121360000	chr1	121360000	121365000	22	169	0	1.63818	0	0	0	232	1	1.63112	0	0	0	9.28938e-05	4.18808	6.4489e-06	6.52528e-10	7.96212e-10	7.55331e-07
chr5	148950000	148955000	chr5	149290000	149295000	14	169	1	1.18819	0	0	0	213	0	2.06468	0	0	0	4.89688e-06	3.69935	5.69635e-06	2.55099e-05	3.36528e-05	0.00322243
chr9	64735000	64740000	chr9	65010000	65015000	13	169	0	1.63818	0	0	0	202	1	1.4202	0	0	0	7.96135e-06	3.77368	5.8108e-06	0.000116079	0.000157614	0.00983554
chr7	145300000	145305000	chr7	145315000	145320000	20	169	1	1.18819	0	0	0	181	1	1.27256	0	0	0	6.51236e-05	3.98197	6.13153e-06	7.69841e-09	9.47708e-09	5.57715e-06
chr1	131940000	131945000	chr1	131955000	131960000	21	169	1	1.18819	0	0	0	156	0	1.51216	0	0	0	6.51236e-05	4.03393	6.21154e-06	1.8195e-09	2.22333e-09	1.72835e-06
chr7	145300000	145305000	chr7	145305000	145310000	15	169	1	1.18819	0	0	0	155	1	1.08976	0	0	0	9.28938e-05	3.95292	6.0868e-06	1.31979e-05	1.74261e-05	0.00200082
chr5	134975000	134980000	chr5	134985000	134990000	15	169	0	1.63818	0	0	0	149	1	1.04757	0	0	0	7.83949e-05	4.04221	6.22429e-06	1.68747e-05	2.24397e-05	0.00240619
chr14	61675000	61680000	chr14	61680000	61685000	21	169	0	1.63818	0	0	0	126	1	0.885867	0	0	0	9.28938e-05	3.9999	6.15915e-06	1.57569e-09	1.92186e-09	1.53047e-06
chr6	88050000	88055000	chr6	88055000	88060000	21	169	0	1.63818	0	0	0	125	1	0.878837	0	0	0	9.28938e-05	3.9975	6.15545e-06	1.5597e-09	1.9021e-09	1.52172e-06
chr5	148950000	148955000	chr5	148960000	148965000	15	169	1	1.18819	0	0	0	115	0	1.11474	0	0	0	7.83949e-05	3.95109	6.08399e-06	1.31306e-05	1.73349e-05	0.00199166
chr3	90560000	90565000	chr3	90570000	90575000	19	168	0	1.62848	0	0	0	293	1	2.05999	0	0	0	7.83949e-05	4.25101	6.54581e-06	1.0233e-07	1.29524e-07	4.52434e-05
chr3	90560000	90565000	chr3	90575000	90580000	15	168	0	1.62848	0	0	0	204	1	1.43426	0	0	0	6.51236e-05	4.12799	6.35637e-06	2.12217e-05	2.84143e-05	0.00283959
chr10	111005000	111010000	chr10	111010000	111015000	23	168	1	1.18116	0	0	0	188	0	1.82235	0	0	0	9.28938e-05	4.1069	6.3239e-06	8.21514e-11	9.89477e-11	1.43148e-07
chr11	93300000	93305000	chr11	93365000	93370000	17	168	0	1.62848	0	0	0	164	1	1.15303	0	0	0	2.40184e-05	3.97696	6.12382e-06	8.20514e-07	1.04903e-06	0.000232884
chr15	79255000	79260000	chr15	79685000	79690000	17	168	0	1.62848	0	0	0	140	1	0.984297	0	0	0	3.5518e-06	3.56024	5.48214e-06	1.89594e-07	2.35623e-07	7.12634e-05
chr15	81955000	81960000	chr15	81960000	81965000	14	168	0	1.62848	0	0	0	138	1	0.970236	0	0	0	9.28938e-05	4.02536	6.19835e-06	6.00674e-05	8.14737e-05	0.0061363
chr17	30005000	30010000	chr17	30125000	30130000	14	168	1	1.18116	0	0	0	120	0	1.1632	0	0	0	1.58611e-05	3.78492	5.82812e-06	3.22546e-05	4.28592e-05	0.00382941
chr1	156555000	156560000	chr1	156625000	156630000	14	168	1	1.18116	0	0	0	115	0	1.11474	0	0	0	2.24713e-05	3.84894	5.92669e-06	3.82617e-05	5.11186e-05	0.00436947
chr6	131350000	131355000	chr6	131425000	131430000	17	168	1	1.18116	0	0	0	113	0	1.09535	0	0	0	2.1161e-05	3.83597	5.90672e-06	5.11464e-07	6.47617e-07	0.000158351
chr4	139500000	139505000	chr4	139540000	139545000	14	168	1	1.18116	0	0	0	91	0	0.882095	0	0	0	3.47961e-05	3.83053	5.89834e-06	3.64427e-05	4.86122e-05	0.00421964
chr3	51660000	51665000	chr3	51670000	51675000	14	167	1	1.17413	0	0	0	234	0	2.26825	0	0	0	7.83949e-05	4.16376	6.41145e-06	8.39582e-05	0.000115252	0.00790943
chr9	43750000	43755000	chr9	43755000	43760000	15	167	0	1.61879	0	0	0	228	1	1.603	0	0	0	9.28938e-05	4.17835	6.43392e-06	2.42048e-05	3.25398e-05	0.00314885
chr9	20945000	20950000	chr9	20975000	20980000	18	167	0	1.61879	0	0	0	185	1	1.30068	0	0	0	4.10178e-05	4.06971	6.26664e-06	2.50204e-07	3.17287e-07	9.00039e-05
chr12	108300000	108305000	chr12	108305000	108310000	17	167	0	1.61879	0	0	0	168	1	1.18116	0	0	0	9.28938e-05	4.08335	6.28764e-06	1.15556e-06	1.48827e-06	0.000306126
chr19	28375000	28380000	chr19	28380000	28385000	14	167	1	1.17413	0	0	0	137	0	1.32799	0	0	0	9.28938e-05	4.00814	6.17183e-06	5.75506e-05	7.79443e-05	0.00594517
chr11	75560000	75565000	chr11	75605000	75610000	14	167	1	1.17413	0	0	0	134	0	1.29891	0	0	0	3.23359e-05	3.93248	6.05532e-06	4.75374e-05	6.3966e-05	0.00512756
chr7	125550000	125555000	chr7	125560000	125565000	18	167	0	1.61879	0	0	0	96	1	0.674946	0	0	0	7.83949e-05	3.90673	6.01568e-06	1.41114e-07	1.77076e-07	5.77839e-05
chr19	28375000	28380000	chr19	28410000	28415000	13	167	1	1.17413	0	0	0	72	0	0.697922	0	0	0	3.74599e-05	3.77006	5.80523e-06	0.000115055	0.000156172	0.00978072
chr4	58460000	58465000	chr4	58465000	58470000	15	166	1	1.16709	0	0	0	317	0	3.07279	0	0	0	9.28938e-05	4.26734	6.57095e-06	3.03769e-05	4.11316e-05	0.00374049
chr7	112230000	112235000	chr7	112260000	112265000	20	166	1	1.16709	0	0	0	299	0	2.89831	0	0	0	4.10178e-05	4.20127	6.46921e-06	1.80641e-08	2.25205e-08	1.13323e-05
chr9	107565000	107570000	chr9	107580000	107585000	15	166	0	1.6091	0	0	0	244	1	1.71549	0	0	0	6.51236e-05	4.17962	6.43588e-06	2.42846e-05	3.26505e-05	0.00315423
chr7	145145000	145150000	chr7	145175000	145180000	18	166	1	1.16709	0	0	0	222	0	2.15193	0	0	0	4.10178e-05	4.10856	6.32646e-06	2.85556e-07	3.63033e-07	0.000101488
chr16	5125000	5130000	chr16	5130000	5135000	14	166	0	1.6091	0	0	0	215	1	1.5116	0	0	0	9.28938e-05	4.15778	6.40225e-06	8.27804e-05	0.000113576	0.00783485
chr2	32445000	32450000	chr2	32465000	32470000	17	166	1	1.16709	0	0	0	204	0	1.97744	0	0	0	5.41716e-05	4.10069	6.31434e-06	1.22051e-06	1.57381e-06	0.000321058
chr6	91545000	91550000	chr6	91740000	91745000	14	166	0	1.6091	0	0	0	190	1	1.33583	0	0	0	8.77003e-06	3.8333	5.90261e-06	3.67113e-05	4.8982e-05	0.00424085
chr3	155970000	155975000	chr3	156110000	156115000	14	166	0	1.6091	0	0	0	164	1	1.15303	0	0	0	1.36296e-05	3.86095	5.94518e-06	3.94901e-05	5.28138e-05	0.00446599
chr11	98990000	98995000	chr11	99100000	99105000	17	166	0	1.6091	0	0	0	123	1	0.864775	0	0	0	1.70957e-05	3.82122	5.88401e-06	4.86167e-07	6.14966e-07	0.000152515
chr8	123525000	123530000	chr8	123785000	123790000	13	166	0	1.6091	0	0	0	121	1	0.850714	0	0	0	7.16735e-06	3.64519	5.61295e-06	8.41345e-05	0.000112902	0.00781194
chr13	5540000	5545000	chr13	5545000	5550000	19	166	1	1.16709	0	0	0	104	0	1.00811	0	0	0	9.28938e-05	3.9238	6.04196e-06	3.09872e-08	3.84462e-08	1.75041e-05
chr15	41785000	41790000	chr15	41790000	41795000	27	165	1	1.16006	0	0	0	212	0	2.05499	0	0	0	9.28938e-05	4.13786	6.37157e-06	6.58781e-14	7.72232e-14	3.94301e-10
chr11	94915000	94920000	chr11	95105000	95110000	15	165	1	1.16006	0	0	0	181	0	1.7545	0	0	0	8.78537e-06	3.79957	5.85067e-06	8.49858e-06	1.10864e-05	0.0014299
chr15	83445000	83450000	chr15	83450000	83455000	24	165	0	1.5994	0	0	0	178	1	1.25146	0	0	0	9.28938e-05	4.09696	6.30859e-06	1.33954e-11	1.59979e-11	3.27697e-08
chr8	107595000	107600000	chr8	109155000	109160000	13	165	0	1.5994	0	0	0	172	1	1.20928	0	0	0	8.0695e-07	3.74734	5.77024e-06	0.000108803	0.000147378	0.00941332
chr9	75240000	75245000	chr9	75265000	75270000	16	165	1	1.16006	0	0	0	167	0	1.61879	0	0	0	4.63087e-05	4.02858	6.2033e-06	4.09425e-06	5.33909e-06	0.000818082
chr15	36640000	36645000	chr15	36655000	36660000	14	165	1	1.16006	0	0	0	166	0	1.6091	0	0	0	6.51236e-05	4.0445	6.22781e-06	6.29746e-05	8.55581e-05	0.00635568
chr5	120505000	120510000	chr5	120580000	120585000	14	165	0	1.5994	0	0	0	163	1	1.146	0	0	0	2.1161e-05	3.95283	6.08666e-06	5.0071e-05	6.74928e-05	0.00534371
chr3	27920000	27925000	chr3	27990000	27995000	17	165	0	1.5994	0	0	0	145	1	1.01945	0	0	0	2.24713e-05	3.92652	6.04614e-06	6.94613e-07	8.84988e-07	0.000204034
chr8	126915000	126920000	chr8	126920000	126925000	18	165	1	1.16006	0	0	0	114	0	1.10504	0	0	0	9.28938e-05	3.94899	6.08074e-06	1.64178e-07	2.06579e-07	6.41741e-05
chr4	59185000	59190000	chr4	59190000	59195000	14	164	0	1.58971	0	0	0	197	1	1.38505	0	0	0	9.28938e-05	4.12623	6.35366e-06	7.67905e-05	0.000105069	0.00740879
chr14	71125000	71130000	chr14	71825000	71830000	15	164	1	1.15303	0	0	0	177	0	1.71572	0	0	0	2.22683e-06	3.46106	5.32942e-06	2.94091e-06	3.73695e-06	0.000626945
chr13	52115000	52120000	chr13	52130000	52135000	14	164	1	1.15303	0	0	0	167	0	1.61879	0	0	0	6.51236e-05	4.04422	6.22738e-06	6.29309e-05	8.54966e-05	0.00635568
chr19	38590000	38595000	chr19	38665000	38670000	18	164	1	1.15303	0	0	0	163	0	1.58002	0	0	0	2.1161e-05	3.93343	6.05678e-06	1.55314e-07	1.9523e-07	6.1848e-05
chr11	53505000	53510000	chr11	53600000	53605000	14	164	1	1.15303	0	0	0	134	0	1.29891	0	0	0	1.81245e-05	3.84502	5.92065e-06	3.78675e-05	5.0575e-05	0.00433582
chr8	122160000	122165000	chr8	122170000	122175000	16	164	0	1.58971	0	0	0	111	1	0.780407	0	0	0	7.83949e-05	3.94352	6.07232e-06	3.1683e-06	4.10577e-06	0.000669274
chr5	123675000	123680000	chr5	123710000	123715000	14	164	1	1.15303	0	0	0	86	0	0.833629	0	0	0	3.74599e-05	3.81456	5.87374e-06	3.49251e-05	4.65246e-05	0.00408541
chr7	110755000	110760000	chr7	110770000	110775000	14	164	0	1.58971	0	0	0	84	1	0.590578	0	0	0	6.51236e-05	3.85371	5.93404e-06	3.87458e-05	5.17865e-05	0.00442003
chr8	33100000	33105000	chr8	33110000	33115000	14	164	1	1.15303	0	0	0	75	0	0.727002	0	0	0	7.83949e-05	3.81624	5.87634e-06	3.50824e-05	4.67408e-05	0.00409818
chr10	77095000	77100000	chr10	77125000	77130000	15	163	0	1.58002	0	0	0	182	1	1.27959	0	0	0	4.10178e-05	4.05624	6.24589e-06	1.75272e-05	2.33334e-05	0.00247272
chr15	97870000	97875000	chr15	97885000	97890000	15	163	1	1.146	0	0	0	176	0	1.70603	0	0	0	6.51236e-05	4.05807	6.24872e-06	1.76143e-05	2.34528e-05	0.00248262
chr8	10620000	10625000	chr8	10630000	10635000	27	163	0	1.58002	0	0	0	174	1	1.22334	0	0	0	7.83949e-05	4.07703	6.2779e-06	4.6935e-14	5.48798e-14	3.07334e-10
chr6	131375000	131380000	chr6	131385000	131390000	14	163	0	1.58002	0	0	0	166	1	1.16709	0	0	0	7.83949e-05	4.06262	6.25571e-06	6.58373e-05	8.95874e-05	0.00656788
chr1	172575000	172580000	chr1	172580000	172585000	14	163	0	1.58002	0	0	0	162	1	1.13897	0	0	0	9.28938e-05	4.06377	6.25748e-06	6.60229e-05	8.98489e-05	0.00658427
chr16	18395000	18400000	chr16	18400000	18405000	28	163	1	1.146	0	0	0	159	0	1.54124	0	0	0	9.28938e-05	4.04496	6.22853e-06	5.65693e-15	6.5682e-15	4.75111e-11
chr5	32275000	32280000	chr5	32410000	32415000	15	163	0	1.58002	0	0	0	159	1	1.11788	0	0	0	1.40643e-05	3.85262	5.93236e-06	9.92288e-06	1.29985e-05	0.00161185
chr10	40255000	40260000	chr10	40475000	40480000	13	163	1	1.146	0	0	0	82	0	0.794855	0	0	0	8.13691e-06	3.55132	5.4684e-06	6.58323e-05	8.75901e-05	0.00647066
chr5	125240000	125245000	chr5	125250000	125255000	14	162	0	1.57032	0	0	0	282	1	1.98266	0	0	0	7.83949e-05	4.22563	6.50672e-06	9.70227e-05	0.000133906	0.00878873
chr5	125240000	125245000	chr5	125245000	125250000	18	162	0	1.57032	0	0	0	240	1	1.68737	0	0	0	9.28938e-05	4.18365	6.44208e-06	3.66994e-07	4.68853e-07	0.000124077
chr16	13385000	13390000	chr16	13395000	13400000	15	162	0	1.57032	0	0	0	182	1	1.27959	0	0	0	7.83949e-05	4.08868	6.29585e-06	1.91217e-05	2.55222e-05	0.00263109
chr11	43955000	43960000	chr11	43990000	43995000	14	162	1	1.13897	0	0	0	174	1	1.22334	0	0	0	3.74599e-05	3.92151	6.03843e-06	4.62185e-05	6.21328e-05	0.00502867
chr2	163800000	163805000	chr2	163825000	163830000	14	162	1	1.13897	0	0	0	174	1	1.22334	0	0	0	4.63087e-05	3.93859	6.06474e-06	4.82869e-05	6.50084e-05	0.00518407
chr8	117270000	117275000	chr8	117280000	117285000	19	162	0	1.57032	0	0	0	173	1	1.21631	0	0	0	7.83949e-05	4.07311	6.27188e-06	5.4264e-08	6.79396e-08	2.74263e-05
chr2	32420000	32425000	chr2	32460000	32465000	15	162	1	1.13897	0	0	0	172	0	1.66726	0	0	0	3.47961e-05	4.00468	6.1665e-06	1.52325e-05	2.01954e-05	0.00222635
chr18	24100000	24105000	chr18	24435000	24440000	14	162	1	1.13897	0	0	0	139	0	1.34738	0	0	0	5.1649e-06	3.57896	5.51096e-06	1.81064e-05	2.36459e-05	0.00249545
chr18	38220000	38225000	chr18	38225000	38230000	14	162	1	1.13897	0	0	0	134	0	1.29891	0	0	0	9.28938e-05	3.99109	6.14558e-06	5.51491e-05	7.45823e-05	0.00575241
chr18	65505000	65510000	chr18	65725000	65730000	14	162	1	1.13897	0	0	0	124	0	1.20198	0	0	0	8.13691e-06	3.65678	5.6308e-06	2.26375e-05	2.97568e-05	0.0029335
chr18	24100000	24105000	chr18	24285000	24290000	14	162	1	1.13897	0	0	0	122	0	1.18259	0	0	0	8.78225e-06	3.69199	5.68501e-06	2.49918e-05	3.29489e-05	0.00317781
chr14	58480000	58485000	chr14	59405000	59410000	12	162	1	1.13897	0	0	0	73	0	0.707615	0	0	0	1.12287e-06	3.23166	4.97619e-06	0.000106969	0.00014135	0.00913925
chr2	113440000	113445000	chr2	113450000	113455000	18	161	1	1.13194	0	0	0	154	0	1.49278	0	0	0	7.83949e-05	4.02214	6.19338e-06	2.12339e-07	2.68442e-07	7.93911e-05
chr11	110700000	110705000	chr11	110710000	110715000	14	161	1	1.13194	0	0	0	134	0	1.29891	0	0	0	7.83949e-05	3.98026	6.1289e-06	5.36684e-05	7.25124e-05	0.00563241
chr6	121115000	121120000	chr6	121120000	121125000	15	161	0	1.56063	0	0	0	134	1	0.942113	0	0	0	9.28938e-05	4.00189	6.1622e-06	1.51162e-05	2.00368e-05	0.00221276
chr11	5350000	5355000	chr11	5400000	5405000	15	161	1	1.13194	0	0	0	120	0	1.1632	0	0	0	2.99822e-05	3.87948	5.97372e-06	1.07209e-05	1.40736e-05	0.00170975
chr6	94140000	94145000	chr6	94145000	94150000	19	161	1	1.13194	0	0	0	117	0	1.13412	0	0	0	9.28938e-05	3.94844	6.0799e-06	3.40511e-08	4.23106e-08	1.88825e-05
chr3	145150000	145155000	chr3	145165000	145170000	15	161	1	1.13194	0	0	0	106	0	1.0275	0	0	0	6.51236e-05	3.90221	6.00871e-06	1.14396e-05	1.5044e-05	0.00178517
chr18	9445000	9450000	chr18	9505000	9510000	18	161	0	1.56063	0	0	0	101	1	0.7101	0	0	0	2.57932e-05	3.82952	5.89678e-06	1.06426e-07	1.32889e-07	4.614e-05
chr1	161055000	161060000	chr1	161110000	161115000	14	160	1	1.12491	0	0	0	228	0	2.21009	0	0	0	2.77865e-05	4.05876	6.24978e-06	6.52195e-05	8.87173e-05	0.00653167
chr1	92815000	92820000	chr1	92825000	92830000	15	160	1	1.12491	0	0	0	219	0	2.12284	0	0	0	7.83949e-05	4.12791	6.35625e-06	2.12172e-05	2.84082e-05	0.00283959
chr11	102420000	102425000	chr11	102425000	102430000	14	160	1	1.12491	0	0	0	218	1	1.53269	0	0	0	9.28938e-05	4.03686	6.21606e-06	6.18004e-05	8.39075e-05	0.00627604
chr11	113000000	113005000	chr11	113020000	113025000	14	160	1	1.12491	0	0	0	218	0	2.11315	0	0	0	5.41716e-05	4.10816	6.32585e-06	7.35323e-05	0.000100454	0.0072003
chr9	35330000	35335000	chr9	35335000	35340000	16	160	0	1.55094	0	0	0	195	1	1.37098	0	0	0	9.28938e-05	4.11437	6.33541e-06	5.2644e-06	6.90884e-06	0.000999502
chr5	30895000	30900000	chr5	30900000	30905000	14	160	0	1.55094	0	0	0	187	1	1.31474	0	0	0	9.28938e-05	4.10141	6.31546e-06	7.23458e-05	9.87749e-05	0.00709463
chr2	149770000	149775000	chr2	150055000	150060000	17	160	1	1.12491	0	0	0	166	0	1.6091	0	0	0	7.38839e-06	3.66406	5.642e-06	2.78585e-07	3.4865e-07	9.79402e-05
chr5	140570000	140575000	chr5	140670000	140675000	15	160	1	1.12491	0	0	0	164	0	1.58971	0	0	0	1.77887e-05	3.88652	5.98455e-06	1.0939e-05	1.4368e-05	0.00173609
chr16	23230000	23235000	chr16	23270000	23275000	15	159	0	1.54124	0	0	0	346	1	2.43262	0	0	0	3.47961e-05	4.22882	6.51164e-06	2.75551e-05	3.71947e-05	0.00346786
chr4	114380000	114385000	chr4	114385000	114390000	18	159	0	1.54124	0	0	0	246	1	1.72955	0	0	0	9.28938e-05	4.18475	6.44378e-06	3.68334e-07	4.706e-07	0.00012435
chr2	165820000	165825000	chr2	165870000	165875000	16	159	0	1.54124	0	0	0	225	1	1.58191	0	0	0	2.99822e-05	4.07758	6.27876e-06	4.73053e-06	6.19127e-06	0.00092181
chr2	128425000	128430000	chr2	128545000	128550000	15	159	1	1.11788	0	0	0	223	0	2.16162	0	0	0	1.58611e-05	3.94205	6.07006e-06	1.28023e-05	1.68893e-05	0.0019521
chr15	102145000	102150000	chr15	102150000	102155000	16	159	1	1.11788	0	0	0	198	0	1.91928	0	0	0	9.28938e-05	4.10363	6.31886e-06	5.10319e-06	6.69193e-06	0.000980376
chr1	43690000	43695000	chr1	43695000	43700000	19	159	1	1.11788	0	0	0	191	1	1.34286	0	0	0	9.28938e-05	3.99473	6.15118e-06	4.057e-08	5.05526e-08	2.1784e-05
chr9	71660000	71665000	chr9	71690000	71695000	15	159	1	1.11788	0	0	0	187	0	1.81266	0	0	0	4.10178e-05	4.04103	6.22247e-06	1.68209e-05	2.2366e-05	0.00239977
chr3	65610000	65615000	chr3	65655000	65660000	15	159	0	1.54124	0	0	0	169	1	1.18819	0	0	0	3.23359e-05	3.99976	6.15893e-06	1.50282e-05	1.99167e-05	0.00220231
chr16	31165000	31170000	chr16	31210000	31215000	15	159	0	1.54124	0	0	0	151	1	1.06163	0	0	0	3.23359e-05	3.96625	6.10733e-06	1.36977e-05	1.81053e-05	0.00205569
chr9	67395000	67400000	chr9	67565000	67570000	14	159	0	1.54124	0	0	0	150	1	1.0546	0	0	0	9.11439e-06	3.78255	5.82445e-06	3.20481e-05	4.25763e-05	0.00381217
chr2	77280000	77285000	chr2	77290000	77295000	14	159	1	1.11788	0	0	0	107	0	1.03719	0	0	0	7.83949e-05	3.90927	6.01958e-06	4.47841e-05	6.01416e-05	0.0049064
chr19	27185000	27190000	chr19	27270000	27275000	14	159	0	1.54124	0	0	0	87	1	0.61167	0	0	0	1.92444e-05	3.74582	5.7679e-06	2.90018e-05	3.84096e-05	0.0035563
chr1	105905000	105910000	chr1	105970000	105975000	16	158	1	1.11085	0	0	0	301	0	2.9177	0	0	0	2.40184e-05	4.12106	6.34571e-06	5.36696e-06	7.04694e-06	0.00101357
chr1	164245000	164250000	chr1	164310000	164315000	14	158	1	1.11085	0	0	0	251	0	2.43303	0	0	0	2.40184e-05	4.06573	6.2605e-06	6.63402e-05	9.0296e-05	0.00661145
chr3	9120000	9125000	chr3	9125000	9130000	15	158	1	1.11085	0	0	0	215	0	2.08407	0	0	0	9.28938e-05	4.12694	6.35476e-06	2.1163e-05	2.83334e-05	0.00283504
chr9	63720000	63725000	chr9	63740000	63745000	14	158	0	1.53155	0	0	0	207	1	1.45535	0	0	0	5.41716e-05	4.10205	6.31643e-06	7.2456e-05	9.89307e-05	0.00710288
chr10	119405000	119410000	chr10	119750000	119755000	13	158	0	1.53155	0	0	0	188	1	1.32177	0	0	0	4.63345e-06	3.67088	5.65251e-06	8.98389e-05	0.00012084	0.00816909
chr3	93385000	93390000	chr3	93490000	93495000	14	158	0	1.53155	0	0	0	174	1	1.22334	0	0	0	1.74856e-05	3.91043	6.02137e-06	4.49184e-05	6.03279e-05	0.00491697
chr10	21830000	21835000	chr10	21840000	21845000	14	158	1	1.11085	0	0	0	141	0	1.36676	0	0	0	7.83949e-05	3.98911	6.14253e-06	5.4876e-05	7.42004e-05	0.0057302
chr3	9120000	9125000	chr3	9780000	9785000	14	158	1	1.11085	0	0	0	139	0	1.34738	0	0	0	2.13616e-06	3.40077	5.23658e-06	1.05852e-05	1.36206e-05	0.0016699
chr9	78450000	78455000	chr9	78610000	78615000	13	158	0	1.53155	0	0	0	123	1	0.864775	0	0	0	1.05059e-05	3.7382	5.75618e-06	0.000106374	0.000143966	0.00925668
chr7	43550000	43555000	chr7	43860000	43865000	14	158	1	1.11085	0	0	0	112	0	1.08566	0	0	0	5.28789e-06	3.53679	5.44604e-06	1.59986e-05	2.08199e-05	0.00227988
chr15	76425000	76430000	chr15	76455000	76460000	16	157	0	1.52186	0	0	0	279	1	1.96156	0	0	0	4.10178e-05	4.17466	6.42823e-06	6.25519e-06	8.24608e-06	0.00113696
chr2	167535000	167540000	chr2	167575000	167580000	14	157	0	1.52186	0	0	0	258	1	1.81392	0	0	0	3.47961e-05	4.13248	6.3633e-06	7.79479e-05	0.000106711	0.00748176
chr2	155845000	155850000	chr2	155945000	155950000	14	157	0	1.52186	0	0	0	246	1	1.72955	0	0	0	1.77887e-05	4.01723	6.18583e-06	5.88676e-05	7.97904e-05	0.00603833
chr11	5900000	5905000	chr11	5905000	5910000	21	157	1	1.10382	0	0	0	209	0	2.02591	0	0	0	9.28938e-05	4.11592	6.33779e-06	2.5577e-09	3.13939e-09	2.31919e-06
chr15	76380000	76385000	chr15	76465000	76470000	15	157	1	1.10382	0	0	0	182	0	1.76419	0	0	0	1.92444e-05	3.93407	6.05777e-06	1.25184e-05	1.65044e-05	0.00191911
chr13	43815000	43820000	chr13	44305000	44310000	13	157	0	1.52186	0	0	0	176	1	1.2374	0	0	0	3.04418e-06	3.55864	5.47967e-06	6.71251e-05	8.93695e-05	0.00656065
chr2	28795000	28800000	chr2	28960000	28965000	14	157	0	1.52186	0	0	0	155	1	1.08976	0	0	0	9.64943e-06	3.79339	5.84115e-06	3.29984e-05	4.38791e-05	0.00390445
chr14	12055000	12060000	chr14	12105000	12110000	16	157	1	1.10382	0	0	0	149	0	1.44431	0	0	0	2.99822e-05	3.93404	6.05773e-06	3.07771e-06	3.9856e-06	0.000655826
chr12	85580000	85585000	chr12	85600000	85605000	15	157	0	1.52186	0	0	0	137	1	0.963205	0	0	0	5.41716e-05	3.97471	6.12035e-06	1.40232e-05	1.85479e-05	0.00208954
chr1	36325000	36330000	chr1	37335000	37340000	16	156	1	1.09679	0	0	0	280	0	2.71414	0	0	0	1.0322e-06	3.49677	5.38441e-06	7.23401e-07	9.07534e-07	0.000206219
chr10	83295000	83300000	chr10	83320000	83325000	22	156	0	1.51216	0	0	0	252	1	1.77173	0	0	0	4.63087e-05	4.14957	6.38961e-06	5.53444e-10	6.7396e-10	6.64785e-07
chr15	79130000	79135000	chr15	79135000	79140000	16	156	1	1.09679	0	0	0	216	0	2.09376	0	0	0	9.28938e-05	4.12389	6.35007e-06	5.41094e-06	7.10619e-06	0.0010204
chr7	145230000	145235000	chr7	145240000	145245000	21	156	0	1.51216	0	0	0	211	1	1.48348	0	0	0	7.83949e-05	4.12109	6.34575e-06	2.6125e-09	3.20756e-09	2.33326e-06
chr12	75300000	75305000	chr12	75315000	75320000	15	156	1	1.09679	0	0	0	111	0	1.07596	0	0	0	6.51236e-05	3.90517	6.01327e-06	1.15364e-05	1.51749e-05	0.00179202
chr8	70755000	70760000	chr8	70765000	70770000	14	155	0	1.50247	0	0	0	295	1	2.07405	0	0	0	7.83949e-05	4.22399	6.50419e-06	9.66553e-05	0.00013338	0.00876975
chr15	77070000	77075000	chr15	77075000	77080000	15	155	0	1.50247	0	0	0	224	1	1.57488	0	0	0	9.28938e-05	4.1463	6.38458e-06	2.22673e-05	2.98581e-05	0.00294122
chr7	123105000	123110000	chr7	123110000	123115000	14	155	0	1.50247	0	0	0	203	1	1.42723	0	0	0	9.28938e-05	4.11568	6.33742e-06	7.48738e-05	0.000102353	0.00729728
chr2	168460000	168465000	chr2	168465000	168470000	26	155	1	1.08976	0	0	0	193	1	1.35692	0	0	0	9.28938e-05	3.98918	6.14263e-06	1.92626e-13	2.25782e-13	1.00504e-09
chr7	89510000	89515000	chr7	89810000	89815000	13	155	1	1.08976	0	0	0	159	0	1.54124	0	0	0	5.85476e-06	3.628	5.58647e-06	8.04904e-05	0.000107842	0.00753913
chr13	52080000	52085000	chr13	52235000	52240000	13	155	1	1.08976	0	0	0	154	0	1.49278	0	0	0	1.15121e-05	3.77817	5.81772e-06	0.000117359	0.000159419	0.00989837
chr9	46025000	46030000	chr9	46200000	46205000	18	155	1	1.08976	0	0	0	152	0	1.47339	0	0	0	8.85682e-06	3.74863	5.77223e-06	7.8576e-08	9.76081e-08	3.65986e-05
chr13	51995000	52000000	chr13	52000000	52005000	15	155	0	1.50247	0	0	0	151	1	1.06163	0	0	0	9.28938e-05	4.02498	6.19775e-06	1.61024e-05	2.13832e-05	0.00231687
chr11	95805000	95810000	chr11	95820000	95825000	15	155	1	1.08976	0	0	0	139	0	1.34738	0	0	0	6.51236e-05	3.96956	6.11243e-06	1.38244e-05	1.82775e-05	0.00206543
chr13	41370000	41375000	chr13	41445000	41450000	19	155	0	1.50247	0	0	0	123	1	0.864775	0	0	0	2.1161e-05	3.84981	5.92804e-06	2.32401e-08	2.87057e-08	1.37284e-05
chr11	28805000	28810000	chr11	28825000	28830000	14	155	1	1.08976	0	0	0	117	0	1.13412	0	0	0	5.41716e-05	3.90994	6.02062e-06	4.48622e-05	6.02498e-05	0.00491292
chr7	89510000	89515000	chr7	89515000	89520000	16	155	1	1.08976	0	0	0	89	0	0.862709	0	0	0	9.28938e-05	3.85541	5.93666e-06	2.4104e-06	3.10348e-06	0.000550896
chr17	87280000	87285000	chr17	87290000	87295000	15	154	1	1.08273	0	0	0	188	0	1.82235	0	0	0	7.83949e-05	4.06746	6.26317e-06	1.8065e-05	2.40709e-05	0.00251257
chr17	83090000	83095000	chr17	83095000	83100000	19	154	0	1.49278	0	0	0	161	1	1.13194	0	0	0	9.28938e-05	4.04223	6.22432e-06	4.84297e-08	6.05208e-08	2.48384e-05
chr11	70180000	70185000	chr11	70185000	70190000	16	154	0	1.49278	0	0	0	160	1	1.12491	0	0	0	9.28938e-05	4.04033	6.2214e-06	4.23949e-06	5.53331e-06	0.000842103
chr11	96930000	96935000	chr11	96935000	96940000	16	154	1	1.08273	0	0	0	155	1	1.08976	0	0	0	9.28938e-05	3.92168	6.0387e-06	2.96297e-06	3.83352e-06	0.000635835
chr2	128240000	128245000	chr2	128270000	128275000	15	153	1	1.0757	0	0	0	358	0	3.47022	0	0	0	4.10178e-05	4.22849	6.51113e-06	2.75318e-05	3.71623e-05	0.00346755
chr4	9140000	9145000	chr4	9445000	9450000	16	153	1	1.0757	0	0	0	352	0	3.41206	0	0	0	5.49502e-06	3.82898	5.89596e-06	2.21699e-06	2.84894e-06	0.000515195
chr5	135145000	135150000	chr5	135170000	135175000	16	153	1	1.0757	0	0	0	262	0	2.53966	0	0	0	4.63087e-05	4.13998	6.37485e-06	5.66691e-06	7.45128e-06	0.00106205
chr11	117915000	117920000	chr11	117965000	117970000	17	153	1	1.0757	0	0	0	229	1	1.61003	0	0	0	2.99822e-05	3.95717	6.09334e-06	7.6885e-07	9.81637e-07	0.000220176
chr11	72950000	72955000	chr11	73000000	73005000	15	153	1	1.0757	0	0	0	223	0	2.16162	0	0	0	2.99822e-05	4.04514	6.22881e-06	1.70095e-05	2.26241e-05	0.00241999
chr5	148970000	148975000	chr5	148975000	148980000	22	153	1	1.0757	0	0	0	180	0	1.7448	0	0	0	9.28938e-05	4.06092	6.2531e-06	3.76044e-10	4.55831e-10	4.90093e-07
chr2	59585000	59590000	chr2	59675000	59680000	15	153	1	1.0757	0	0	0	169	0	1.63818	0	0	0	1.85965e-05	3.89555	5.99847e-06	1.1225e-05	1.47541e-05	0.00175935
chr6	82730000	82735000	chr6	82870000	82875000	15	153	0	1.48308	0	0	0	133	1	0.935082	0	0	0	1.36296e-05	3.7742	5.81161e-06	7.88367e-06	1.02639e-05	0.00134581
chr4	135270000	135275000	chr4	135285000	135290000	17	153	1	1.0757	0	0	0	121	1	0.850714	0	0	0	6.51236e-05	3.83045	5.89822e-06	5.01861e-07	6.35218e-07	0.000155758
chr9	21760000	21765000	chr9	21780000	21785000	21	152	0	1.47339	0	0	0	202	1	1.4202	0	0	0	5.41716e-05	4.08093	6.28391e-06	2.21399e-09	2.71232e-09	2.03839e-06
chr2	163655000	163660000	chr2	163670000	163675000	14	152	1	1.06867	0	0	0	193	0	1.87082	0	0	0	6.51236e-05	4.06189	6.2546e-06	6.57207e-05	8.94231e-05	0.00656137
chr9	21760000	21765000	chr9	21790000	21795000	18	152	0	1.47339	0	0	0	165	1	1.16006	0	0	0	4.10178e-05	4.00234	6.1629e-06	1.98179e-07	2.5022e-07	7.45098e-05
chr19	37970000	37975000	chr19	38035000	38040000	14	152	0	1.47339	0	0	0	148	1	1.04054	0	0	0	2.40184e-05	3.91227	6.0242e-06	4.5132e-05	6.06243e-05	0.00493882
chr17	78880000	78885000	chr17	80125000	80130000	14	152	0	1.47339	0	0	0	143	1	1.00539	0	0	0	7.6186e-07	3.44505	5.30477e-06	1.21376e-05	1.56753e-05	0.00183872
chr16	37675000	37680000	chr16	37680000	37685000	27	152	1	1.06867	0	0	0	126	0	1.22136	0	0	0	9.28938e-05	3.95108	6.08397e-06	2.28169e-14	2.65413e-14	1.6456e-10
chr13	41635000	41640000	chr13	42545000	42550000	15	152	0	1.47339	0	0	0	108	1	0.759315	0	0	0	1.10946e-06	3.34792	5.15521e-06	2.00035e-06	2.5199e-06	0.000468378
chr15	62610000	62615000	chr15	62625000	62630000	15	152	0	1.47339	0	0	0	105	1	0.738223	0	0	0	6.51236e-05	3.89344	5.99521e-06	1.11575e-05	1.4663e-05	0.00175434
chr15	6755000	6760000	chr15	6870000	6875000	13	152	0	1.47339	0	0	0	82	1	0.576517	0	0	0	1.65348e-05	3.67289	5.6556e-06	9.02981e-05	0.00012148	0.00819666
chr2	35590000	35595000	chr2	35815000	35820000	13	151	1	1.06163	0	0	0	198	0	1.91928	0	0	0	7.78487e-06	3.752	5.77742e-06	0.000110063	0.000149148	0.00950192
chr11	120350000	120355000	chr11	120535000	120540000	13	151	1	1.06163	0	0	0	179	0	1.73511	0	0	0	8.78225e-06	3.7718	5.8079e-06	0.000115545	0.000156863	0.00980982
chr13	94135000	94140000	chr13	94150000	94155000	18	151	0	1.4637	0	0	0	179	1	1.25849	0	0	0	6.51236e-05	4.05041	6.23692e-06	2.3416e-07	2.9657e-07	8.52414e-05
chr15	36790000	36795000	chr15	36915000	36920000	16	151	1	1.06163	0	0	0	144	0	1.39584	0	0	0	1.51682e-05	3.79231	5.83949e-06	1.97158e-06	2.52681e-06	0.00046916
chr19	31750000	31755000	chr19	32300000	32305000	14	151	0	1.4637	0	0	0	140	1	0.984297	0	0	0	2.16494e-06	3.46258	5.33176e-06	1.28049e-05	1.65612e-05	0.00192202
chr5	111605000	111610000	chr5	111795000	111800000	19	151	1	1.06163	0	0	0	123	1	0.864775	0	0	0	8.78537e-06	3.58003	5.51261e-06	7.65397e-09	9.30251e-09	5.49304e-06
chr7	132710000	132715000	chr7	132715000	132720000	14	151	0	1.4637	0	0	0	123	1	0.864775	0	0	0	9.28938e-05	3.95445	6.08916e-06	5.02776e-05	6.77806e-05	0.00535397
chr8	73320000	73325000	chr8	73340000	73345000	14	151	0	1.4637	0	0	0	106	1	0.745253	0	0	0	5.41716e-05	3.88585	5.98352e-06	4.21463e-05	5.64861e-05	0.00469646
chr5	124915000	124920000	chr5	124935000	124940000	21	151	1	1.06163	0	0	0	77	0	0.746388	0	0	0	5.41716e-05	3.78053	5.82135e-06	6.00212e-10	7.23446e-10	7.0558e-07
chr5	107910000	107915000	chr5	108405000	108410000	13	150	0	1.454	0	0	0	250	1	1.75767	0	0	0	3.04559e-06	3.62551	5.58265e-06	7.99756e-05	0.000107128	0.00750217
chr15	56140000	56145000	chr15	56790000	56795000	17	150	0	1.454	0	0	0	203	1	1.42723	0	0	0	2.02528e-06	3.51803	5.41715e-06	1.61478e-07	2.00113e-07	6.27085e-05
chr13	94145000	94150000	chr13	94150000	94155000	15	150	0	1.454	0	0	0	179	1	1.25849	0	0	0	9.28938e-05	4.06547	6.26011e-06	1.79688e-05	2.39389e-05	0.00250506
chr11	105160000	105165000	chr11	105225000	105230000	16	150	1	1.0546	0	0	0	173	0	1.67695	0	0	0	2.40184e-05	3.93673	6.06187e-06	3.10316e-06	4.01934e-06	0.000659127
chr10	77395000	77400000	chr10	77440000	77445000	17	150	1	1.0546	0	0	0	147	1	1.03351	0	0	0	3.23359e-05	3.83003	5.89757e-06	5.0113e-07	6.34275e-07	0.000155746
chr10	77395000	77400000	chr10	77400000	77405000	14	150	1	1.0546	0	0	0	136	0	1.3183	0	0	0	9.28938e-05	3.96938	6.11215e-06	5.22161e-05	7.04843e-05	0.00551436
chr17	14545000	14550000	chr17	14555000	14560000	15	150	1	1.0546	0	0	0	135	0	1.3086	0	0	0	7.83949e-05	3.95845	6.09532e-06	1.34032e-05	1.77051e-05	0.00202215
chr11	86605000	86610000	chr11	86610000	86615000	16	150	1	1.0546	0	0	0	127	0	1.23106	0	0	0	9.28938e-05	3.94897	6.08072e-06	3.22154e-06	4.17643e-06	0.00067815
chr4	150960000	150965000	chr4	151630000	151635000	16	150	1	1.0546	0	0	0	111	1	0.780407	0	0	0	2.21648e-06	3.2587	5.01782e-06	2.97035e-07	3.66387e-07	0.000101933
chr16	36930000	36935000	chr16	36955000	36960000	17	150	1	1.0546	0	0	0	90	0	0.872402	0	0	0	4.63087e-05	3.81461	5.87382e-06	4.75188e-07	6.00807e-07	0.000149509
chr9	67565000	67570000	chr9	67580000	67585000	15	150	1	1.0546	0	0	0	79	0	0.765775	0	0	0	6.51236e-05	3.79384	5.84185e-06	8.35616e-06	1.08958e-05	0.00140636
chr1	88545000	88550000	chr1	88555000	88560000	15	149	0	1.44431	0	0	0	290	1	2.0389	0	0	0	7.83949e-05	4.20433	6.47393e-06	2.58825e-05	3.48681e-05	0.00330057
chr3	32480000	32485000	chr3	32500000	32505000	14	149	0	1.44431	0	0	0	269	1	1.89126	0	0	0	5.41716e-05	4.16251	6.40953e-06	8.3711e-05	0.0001149	0.00789359
chr3	157095000	157100000	chr3	157105000	157110000	19	149	0	1.44431	0	0	0	204	1	1.43426	0	0	0	7.83949e-05	4.09453	6.30486e-06	5.86793e-08	7.35638e-08	2.91575e-05
chr13	34715000	34720000	chr13	34730000	34735000	15	149	1	1.04757	0	0	0	199	0	1.92898	0	0	0	6.51236e-05	4.0643	6.2583e-06	1.7912e-05	2.3861e-05	0.00250294
chr6	29030000	29035000	chr6	29045000	29050000	19	149	1	1.04757	0	0	0	156	0	1.51216	0	0	0	6.51236e-05	3.99061	6.14483e-06	3.99465e-08	4.97633e-08	2.15439e-05
chr9	61300000	61305000	chr9	61310000	61315000	18	149	0	1.44431	0	0	0	146	1	1.02648	0	0	0	7.83949e-05	3.99277	6.14817e-06	1.91648e-07	2.41825e-07	7.27865e-05
chr14	71095000	71100000	chr14	71100000	71105000	14	149	0	1.44431	0	0	0	120	1	0.843683	0	0	0	9.28938e-05	3.94262	6.07093e-06	4.87852e-05	6.5702e-05	0.00522498
chr12	16860000	16865000	chr12	16870000	16875000	21	149	1	1.04757	0	0	0	114	0	1.10504	0	0	0	7.83949e-05	3.90618	6.01483e-06	1.0518e-09	1.27637e-09	1.13053e-06
chr1	30945000	30950000	chr1	31015000	31020000	16	149	0	1.44431	0	0	0	112	1	0.787438	0	0	0	2.24713e-05	3.81754	5.87834e-06	2.13766e-06	2.74471e-06	0.000499303
chr5	43045000	43050000	chr5	43330000	43335000	14	149	1	1.04757	0	0	0	94	0	0.911175	0	0	0	7.38839e-06	3.49467	5.38118e-06	1.41102e-05	1.82982e-05	0.00206543
chr9	120765000	120770000	chr9	120775000	120780000	14	149	0	1.44431	0	0	0	58	1	0.40778	0	0	0	7.83949e-05	3.72488	5.73566e-06	2.73803e-05	3.61981e-05	0.0034005
chr5	129980000	129985000	chr5	129995000	130000000	19	148	0	1.43462	0	0	0	275	1	1.93344	0	0	0	6.51236e-05	4.17607	6.4304e-06	7.86638e-08	9.91108e-08	3.69228e-05
chr3	95715000	95720000	chr3	95730000	95735000	15	148	0	1.43462	0	0	0	258	1	1.81392	0	0	0	6.51236e-05	4.15609	6.39964e-06	2.28438e-05	3.06552e-05	0.00300162
chr16	34685000	34690000	chr16	34690000	34695000	14	148	0	1.43462	0	0	0	199	1	1.39911	0	0	0	9.28938e-05	4.09334	6.30302e-06	7.09472e-05	9.67976e-05	0.00697859
chr2	11415000	11420000	chr2	11425000	11430000	16	148	1	1.04054	0	0	0	194	1	1.36395	0	0	0	7.83949e-05	3.96625	6.10733e-06	3.39545e-06	4.4075e-06	0.000704567
chr11	3670000	3675000	chr11	3675000	3680000	21	148	1	1.04054	0	0	0	184	0	1.78358	0	0	0	9.28938e-05	4.05613	6.24572e-06	1.99691e-09	2.44307e-09	1.88501e-06
chr4	109405000	109410000	chr4	109420000	109425000	19	148	1	1.04054	0	0	0	162	0	1.57032	0	0	0	6.51236e-05	3.99963	6.15873e-06	4.13239e-08	5.15073e-08	2.21334e-05
chr15	59695000	59700000	chr15	59730000	59735000	18	148	0	1.43462	0	0	0	123	1	0.864775	0	0	0	3.74599e-05	3.89799	6.00222e-06	1.3673e-07	1.71478e-07	5.62747e-05
chr19	4330000	4335000	chr19	5095000	5100000	12	148	1	1.04054	0	0	0	90	0	0.872402	0	0	0	1.44343e-06	3.26101	5.02139e-06	0.00011578	0.000153427	0.00966995
chr7	28575000	28580000	chr7	28585000	28590000	25	148	0	1.43462	0	0	0	77	1	0.541363	0	0	0	7.83949e-05	3.80295	5.85587e-06	4.57743e-13	5.35597e-13	2.21385e-09
chr15	80160000	80165000	chr15	80180000	80185000	16	147	1	1.03351	0	0	0	192	0	1.86112	0	0	0	5.41716e-05	4.03966	6.22036e-06	4.23107e-06	5.52204e-06	0.000841658
chr14	65770000	65775000	chr14	65825000	65830000	19	147	1	1.03351	0	0	0	162	0	1.57032	0	0	0	2.77865e-05	3.92752	6.04769e-06	3.1433e-08	3.9008e-08	1.76353e-05
chr8	67580000	67585000	chr8	67595000	67600000	17	147	0	1.42492	0	0	0	148	1	1.04054	0	0	0	6.51236e-05	3.98375	6.13427e-06	8.38931e-07	1.07307e-06	0.000237312
chr12	110040000	110045000	chr12	110115000	110120000	16	147	1	1.03351	0	0	0	144	0	1.39584	0	0	0	2.1161e-05	3.86007	5.94382e-06	2.44596e-06	3.15034e-06	0.000556937
chr11	4300000	4305000	chr11	4335000	4340000	14	147	1	1.03351	0	0	0	121	0	1.1729	0	0	0	3.74599e-05	3.87646	5.96907e-06	4.11276e-05	5.50766e-05	0.00460574
chr10	21570000	21575000	chr10	21580000	21585000	15	147	1	1.03351	0	0	0	110	0	1.06627	0	0	0	7.83949e-05	3.8912	5.99176e-06	1.10864e-05	1.45669e-05	0.00175129
chr17	30935000	30940000	chr17	31550000	31555000	14	147	1	1.03351	0	0	0	98	0	0.949949	0	0	0	1.5886e-06	3.30755	5.09304e-06	7.87394e-06	1.00544e-05	0.00132837
chr19	16900000	16905000	chr19	16955000	16960000	18	147	0	1.42492	0	0	0	68	1	0.478087	0	0	0	2.77865e-05	3.69632	5.69169e-06	6.42929e-08	7.96001e-08	3.10537e-05
chr8	94800000	94805000	chr8	94810000	94815000	15	147	0	1.42492	0	0	0	55	1	0.386688	0	0	0	7.83949e-05	3.70574	5.70619e-06	6.41512e-06	8.30736e-06	0.0011396
chr11	43895000	43900000	chr11	44090000	44095000	16	146	1	1.02648	0	0	0	218	0	2.11315	0	0	0	8.77003e-06	3.80181	5.85411e-06	2.03269e-06	2.60694e-06	0.000479422
chr15	76110000	76115000	chr15	76120000	76125000	16	146	1	1.02648	0	0	0	214	0	2.07438	0	0	0	7.83949e-05	4.08859	6.29571e-06	4.88497e-06	6.39862e-06	0.000946319
chr15	81085000	81090000	chr15	81090000	81095000	16	146	1	1.02648	0	0	0	174	0	1.68664	0	0	0	9.28938e-05	4.03441	6.21227e-06	4.16574e-06	5.43466e-06	0.000829068
chr19	28230000	28235000	chr19	28620000	28625000	14	146	0	1.41523	0	0	0	173	1	1.21631	0	0	0	4.0446e-06	3.5882	5.5252e-06	1.85995e-05	2.43087e-05	0.00253002
chr17	67975000	67980000	chr17	67995000	68000000	16	146	1	1.02648	0	0	0	166	0	1.6091	0	0	0	5.41716e-05	3.99342	6.14917e-06	3.68586e-06	4.79407e-06	0.000754551
chr18	60620000	60625000	chr18	60625000	60630000	22	146	1	1.02648	0	0	0	164	0	1.58971	0	0	0	9.28938e-05	4.01646	6.18465e-06	3.08582e-10	3.73196e-10	4.14482e-07
chr8	85030000	85035000	chr8	85035000	85040000	19	146	0	1.41523	0	0	0	160	1	1.12491	0	0	0	9.28938e-05	4.02197	6.19313e-06	4.4922e-08	5.60683e-08	2.34546e-05
chr12	110945000	110950000	chr12	110970000	110975000	14	146	1	1.02648	0	0	0	158	0	1.53155	0	0	0	4.63087e-05	3.96984	6.11285e-06	5.22757e-05	7.05675e-05	0.00551838
chr17	29070000	29075000	chr17	29075000	29080000	15	146	0	1.41523	0	0	0	105	1	0.738223	0	0	0	9.28938e-05	3.8964	5.99976e-06	1.1252e-05	1.47905e-05	0.00176232
chr13	107455000	107460000	chr13	107465000	107470000	14	146	1	1.02648	0	0	0	87	0	0.843322	0	0	0	7.83949e-05	3.8209	5.88351e-06	3.5521e-05	4.73439e-05	0.00413435
chr1	176810000	176815000	chr1	176820000	176825000	14	145	1	1.01945	0	0	0	249	0	2.41365	0	0	0	7.83949e-05	4.13302	6.36412e-06	7.80475e-05	0.000106852	0.00748585
chr11	94345000	94350000	chr11	94385000	94390000	17	145	1	1.01945	0	0	0	222	0	2.15193	0	0	0	3.47961e-05	4.04282	6.22523e-06	1.01563e-06	1.3044e-06	0.000277234
chr11	117780000	117785000	chr11	117790000	117795000	14	145	1	1.01945	0	0	0	193	0	1.87082	0	0	0	7.83949e-05	4.05456	6.2433e-06	6.45505e-05	8.77753e-05	0.0064733
chr11	60910000	60915000	chr11	60930000	60935000	18	145	0	1.40554	0	0	0	189	1	1.3288	0	0	0	5.41716e-05	4.04418	6.22732e-06	2.29183e-07	2.9015e-07	8.38642e-05
chr8	70770000	70775000	chr8	70775000	70780000	20	145	1	1.01945	0	0	0	177	0	1.71572	0	0	0	9.28938e-05	4.03723	6.21663e-06	9.59682e-09	1.18516e-08	6.68017e-06
chr15	76260000	76265000	chr15	76275000	76280000	19	145	1	1.01945	0	0	0	158	0	1.53155	0	0	0	6.51236e-05	3.98512	6.13639e-06	3.91301e-08	4.873e-08	2.12556e-05
chr11	28755000	28760000	chr11	28805000	28810000	14	145	0	1.40554	0	0	0	155	1	1.08976	0	0	0	2.99822e-05	3.93405	6.05774e-06	4.77293e-05	6.42327e-05	0.00513637
chr19	32750000	32755000	chr19	32955000	32960000	15	145	0	1.40554	0	0	0	154	1	1.08273	0	0	0	8.67238e-06	3.71733	5.72403e-06	6.64522e-06	8.61311e-06	0.00117276
chr5	151110000	151115000	chr5	151190000	151195000	15	145	1	1.01945	0	0	0	145	0	1.40554	0	0	0	2.00914e-05	3.84931	5.92726e-06	9.82814e-06	1.28711e-05	0.00159948
chr7	36910000	36915000	chr7	37080000	37085000	14	145	1	1.01945	0	0	0	134	0	1.29891	0	0	0	9.11439e-06	3.69803	5.69431e-06	2.54161e-05	3.35253e-05	0.0032186
chr7	37500000	37505000	chr7	38070000	38075000	13	145	0	1.40554	0	0	0	116	1	0.81556	0	0	0	1.79069e-06	3.39706	5.23088e-06	4.31237e-05	5.65837e-05	0.00470233
chr7	89660000	89665000	chr7	89780000	89785000	14	145	1	1.01945	0	0	0	106	0	1.0275	0	0	0	1.58611e-05	3.70139	5.69949e-06	2.56552e-05	3.38502e-05	0.00323427
chr1	166755000	166760000	chr1	167600000	167605000	13	144	1	1.01242	0	0	0	212	0	2.05499	0	0	0	1.01714e-06	3.4233	5.27127e-06	4.6425e-05	6.10591e-05	0.00496492
chr16	31565000	31570000	chr16	31585000	31590000	15	144	1	1.01242	0	0	0	209	1	1.46941	0	0	0	5.41716e-05	3.96159	6.10015e-06	1.3521e-05	1.78651e-05	0.00203641
chr9	116375000	116380000	chr9	116380000	116385000	16	144	1	1.01242	0	0	0	175	0	1.69634	0	0	0	9.28938e-05	4.0314	6.20764e-06	4.12872e-06	5.38517e-06	0.00082224
chr7	79145000	79150000	chr7	79265000	79270000	14	144	1	1.01242	0	0	0	172	1	1.20928	0	0	0	1.58611e-05	3.74371	5.76466e-06	2.88351e-05	3.8182e-05	0.00353712
chr9	56845000	56850000	chr9	56875000	56880000	16	144	0	1.39584	0	0	0	165	1	1.16006	0	0	0	4.10178e-05	3.98371	6.13422e-06	3.57967e-06	4.65261e-06	0.000737636
chr15	12100000	12105000	chr15	12590000	12595000	13	144	1	1.01242	0	0	0	164	0	1.58971	0	0	0	3.04418e-06	3.47117	5.34498e-06	5.30109e-05	7.00219e-05	0.00549055
chr16	92590000	92595000	chr16	92595000	92600000	14	144	0	1.39584	0	0	0	117	1	0.822591	0	0	0	9.28938e-05	3.92366	6.04174e-06	4.64744e-05	6.24884e-05	0.00504492
chr11	99200000	99205000	chr11	99220000	99225000	14	144	1	1.01242	0	0	0	93	0	0.901482	0	0	0	5.41716e-05	3.8189	5.88043e-06	3.53317e-05	4.70837e-05	0.00411784
chr5	43230000	43235000	chr5	43355000	43360000	13	144	1	1.01242	0	0	0	76	1	0.534333	0	0	0	1.51682e-05	3.51878	5.4183e-06	6.03396e-05	8.00459e-05	0.00605127
chr1	71800000	71805000	chr1	71810000	71815000	16	143	0	1.38615	0	0	0	231	1	1.62409	0	0	0	7.83949e-05	4.11849	6.34175e-06	5.32738e-06	6.99364e-06	0.00100757
chr10	128205000	128210000	chr10	128250000	128255000	17	143	0	1.38615	0	0	0	190	1	1.33583	0	0	0	3.23359e-05	3.99793	6.15611e-06	8.78624e-07	1.12494e-06	0.000247522
chr6	130915000	130920000	chr6	131350000	131355000	13	143	0	1.38615	0	0	0	168	1	1.18116	0	0	0	3.4632e-06	3.54426	5.45754e-06	6.46069e-05	8.59048e-05	0.00637053
chr9	83890000	83895000	chr9	83920000	83925000	15	143	0	1.38615	0	0	0	133	1	0.935082	0	0	0	4.10178e-05	3.91752	6.03228e-06	1.19473e-05	1.57308e-05	0.00184169
chr1	128380000	128385000	chr1	128395000	128400000	17	143	0	1.38615	0	0	0	125	1	0.878837	0	0	0	6.51236e-05	3.92421	6.04259e-06	6.89292e-07	8.78069e-07	0.000202978
chr15	8540000	8545000	chr15	8560000	8565000	16	143	0	1.38615	0	0	0	118	1	0.829622	0	0	0	5.41716e-05	3.89899	6.00375e-06	2.76221e-06	3.56782e-06	0.000608262
chr11	96830000	96835000	chr11	96840000	96845000	24	142	0	1.37646	0	0	0	220	1	1.54675	0	0	0	7.83949e-05	4.10094	6.31473e-06	1.36571e-11	1.63134e-11	3.27697e-08
chr8	11475000	11480000	chr8	11480000	11485000	23	142	1	0.998358	0	0	0	208	0	2.01622	0	0	0	9.28938e-05	4.07931	6.28142e-06	7.23226e-11	8.6991e-11	1.29077e-07
chr10	78245000	78250000	chr10	78335000	78340000	17	142	0	1.37646	0	0	0	196	1	1.37802	0	0	0	1.85965e-05	3.9308	6.05274e-06	7.04589e-07	8.97962e-07	0.000205659
chr10	82935000	82940000	chr10	82975000	82980000	14	142	0	1.37646	0	0	0	160	1	1.12491	0	0	0	3.47961e-05	3.95289	6.08675e-06	5.00782e-05	6.75027e-05	0.00534371
chr8	122930000	122935000	chr8	123100000	123105000	13	142	0	1.37646	0	0	0	144	1	1.01242	0	0	0	9.11439e-06	3.73253	5.74744e-06	0.000104887	0.000141881	0.00915992
chr17	49770000	49775000	chr17	49785000	49790000	20	142	1	0.998358	0	0	0	139	0	1.34738	0	0	0	6.51236e-05	3.93986	6.0667e-06	6.49174e-09	7.97237e-09	4.89058e-06
chr15	81830000	81835000	chr15	81865000	81870000	16	142	1	0.998358	0	0	0	100	0	0.969336	0	0	0	3.74599e-05	3.81012	5.86692e-06	2.08758e-06	2.67895e-06	0.00048904
chr6	87835000	87840000	chr6	87865000	87870000	14	142	1	0.998358	0	0	0	86	0	0.833629	0	0	0	4.10178e-05	3.77552	5.81363e-06	3.14446e-05	4.17497e-05	0.00377985
chr13	48970000	48975000	chr13	49000000	49005000	13	142	0	1.37646	0	0	0	82	1	0.576517	0	0	0	4.10178e-05	3.7758	5.81406e-06	0.000116681	0.000158464	0.00986276
chr15	98780000	98785000	chr15	98805000	98810000	14	142	1	0.998358	0	0	0	80	0	0.775468	0	0	0	4.63087e-05	3.76326	5.79475e-06	3.04153e-05	4.03412e-05	0.00368244
chr19	44765000	44770000	chr19	44805000	44810000	13	142	0	1.37646	0	0	0	76	1	0.534333	0	0	0	3.47961e-05	3.73883	5.75714e-06	0.000106539	0.000144198	0.00925798
chr3	121570000	121575000	chr3	121605000	121610000	17	141	1	0.991328	0	0	0	210	1	1.47645	0	0	0	3.74599e-05	3.92965	6.05096e-06	7.01886e-07	8.94447e-07	0.000205396
chr6	83125000	83130000	chr6	83135000	83140000	16	141	0	1.36676	0	0	0	182	1	1.27959	0	0	0	7.83949e-05	4.04041	6.22152e-06	4.24051e-06	5.53466e-06	0.000842103
chr7	25280000	25285000	chr7	25285000	25290000	20	141	1	0.991328	0	0	0	182	0	1.76419	0	0	0	9.28938e-05	4.03606	6.21483e-06	9.55247e-09	1.17961e-08	6.67051e-06
chr14	27115000	27120000	chr14	27405000	27410000	16	141	1	0.991328	0	0	0	176	0	1.70603	0	0	0	6.86999e-06	3.63043	5.59022e-06	1.15341e-06	1.46097e-06	0.000302457
chr15	75345000	75350000	chr15	75350000	75355000	15	141	1	0.991328	0	0	0	171	0	1.65756	0	0	0	9.28938e-05	4.01716	6.18572e-06	1.57623e-05	2.09186e-05	0.00228543
chr17	49800000	49805000	chr17	49810000	49815000	15	141	1	0.991328	0	0	0	166	0	1.6091	0	0	0	7.83949e-05	3.99927	6.15816e-06	1.50076e-05	1.98886e-05	0.00220201
chr19	54920000	54925000	chr19	54925000	54930000	14	141	0	1.36676	0	0	0	113	1	0.794468	0	0	0	9.28938e-05	3.90636	6.01511e-06	4.44497e-05	5.96776e-05	0.00488646
chr11	20785000	20790000	chr11	20855000	20860000	14	141	0	1.36676	0	0	0	108	1	0.759315	0	0	0	2.24713e-05	3.78884	5.83415e-06	3.25973e-05	4.3329e-05	0.00386343
chr12	40445000	40450000	chr12	40460000	40465000	17	141	0	1.36676	0	0	0	98	1	0.689008	0	0	0	6.51236e-05	3.84844	5.92592e-06	5.33781e-07	6.76451e-07	0.000164474
chr1	163375000	163380000	chr1	163380000	163385000	17	140	0	1.35707	0	0	0	212	1	1.49051	0	0	0	9.28938e-05	4.09343	6.30316e-06	1.19291e-06	1.53745e-06	0.00031475
chr19	32290000	32295000	chr19	32340000	32345000	17	140	1	0.984297	0	0	0	173	0	1.67695	0	0	0	2.99822e-05	3.93867	6.06485e-06	7.2323e-07	9.22217e-07	0.000209198
chr17	27550000	27555000	chr17	27565000	27570000	14	140	1	0.984297	0	0	0	160	0	1.55094	0	0	0	6.51236e-05	3.97691	6.12374e-06	5.32173e-05	7.18822e-05	0.00560406
chr19	32290000	32295000	chr19	32725000	32730000	13	140	1	0.984297	0	0	0	153	0	1.48308	0	0	0	3.4632e-06	3.478	5.3555e-06	5.40131e-05	7.13897e-05	0.00557765
chr7	73505000	73510000	chr7	73535000	73540000	14	140	0	1.35707	0	0	0	144	1	1.01242	0	0	0	4.10178e-05	3.93371	6.05722e-06	4.76877e-05	6.4175e-05	0.00513637
chr8	125285000	125290000	chr8	125555000	125560000	13	140	1	0.984297	0	0	0	110	0	1.06627	0	0	0	7.85445e-06	3.5267	5.4305e-06	6.16396e-05	8.18291e-05	0.00615505
chr19	21945000	21950000	chr19	21950000	21955000	17	140	1	0.984297	0	0	0	99	0	0.959642	0	0	0	9.28938e-05	3.85283	5.93268e-06	5.41851e-07	6.86883e-07	0.000166312
chr4	68275000	68280000	chr4	68280000	68285000	15	139	1	0.977266	0	0	0	236	0	2.28763	0	0	0	9.28938e-05	4.1108	6.3299e-06	2.02796e-05	2.71155e-05	0.00275607
chr12	55425000	55430000	chr12	55440000	55445000	14	139	0	1.34738	0	0	0	192	1	1.34989	0	0	0	6.51236e-05	4.04301	6.22552e-06	6.27437e-05	8.52334e-05	0.00635059
chr12	85520000	85525000	chr12	85530000	85535000	16	139	0	1.34738	0	0	0	139	1	0.977266	0	0	0	7.83949e-05	3.95447	6.08919e-06	3.27601e-06	4.24877e-06	0.000686782
chr16	49950000	49955000	chr16	49965000	49970000	24	139	1	0.977266	0	0	0	116	0	1.12443	0	0	0	6.51236e-05	3.87956	5.97383e-06	4.49851e-12	5.31809e-12	1.37797e-08
chr16	43660000	43665000	chr16	43695000	43700000	14	139	0	1.34738	0	0	0	105	1	0.738223	0	0	0	3.74599e-05	3.83126	5.89946e-06	3.6513e-05	4.8709e-05	0.00422381
chr8	71130000	71135000	chr8	72010000	72015000	19	139	1	0.977266	0	0	0	67	0	0.649455	0	0	0	1.05929e-06	3.16064	4.86682e-06	1.09118e-09	1.29389e-09	1.13078e-06
chr1	135490000	135495000	chr1	135500000	135505000	15	138	1	0.970236	0	0	0	267	0	2.58813	0	0	0	7.83949e-05	4.13723	6.3706e-06	2.17436e-05	2.91347e-05	0.00288858
chr4	114345000	114350000	chr4	114425000	114430000	15	138	0	1.33768	0	0	0	236	1	1.65924	0	0	0	2.00914e-05	3.9914	6.14605e-06	1.46858e-05	1.94501e-05	0.00216449
chr11	102215000	102220000	chr11	102230000	102235000	20	138	1	0.970236	0	0	0	227	0	2.20039	0	0	0	6.51236e-05	4.07781	6.27911e-06	1.12555e-08	1.39325e-08	7.52481e-06
chr11	61605000	61610000	chr11	61610000	61615000	20	138	1	0.970236	0	0	0	199	0	1.92898	0	0	0	9.28938e-05	4.05584	6.24528e-06	1.03274e-08	1.27675e-08	7.10413e-06
chr19	45020000	45025000	chr19	45025000	45030000	14	138	0	1.33768	0	0	0	181	1	1.27256	0	0	0	9.28938e-05	4.04002	6.22091e-06	6.22832e-05	8.45861e-05	0.00632095
chr1	63775000	63780000	chr1	64535000	64540000	13	138	1	0.970236	0	0	0	170	0	1.64787	0	0	0	1.509e-06	3.37373	5.19495e-06	4.03589e-05	5.28454e-05	0.00446649
chr13	47435000	47440000	chr13	47440000	47445000	37	138	0	1.33768	0	0	0	138	1	0.970236	0	0	0	9.28938e-05	3.95833	6.09513e-06	1.77737e-23	1.98335e-23	1.14773e-18
chr8	26865000	26870000	chr8	26930000	26935000	14	138	1	0.970236	0	0	0	135	0	1.3086	0	0	0	2.40184e-05	3.83663	5.90773e-06	3.70364e-05	4.94298e-05	0.00426714
chr13	112310000	112315000	chr13	112315000	112320000	15	138	1	0.970236	0	0	0	127	1	0.892898	0	0	0	9.28938e-05	3.82727	5.89332e-06	9.21804e-06	1.20512e-05	0.00151896
chr3	116960000	116965000	chr3	117435000	117440000	13	138	1	0.970236	0	0	0	126	0	1.22136	0	0	0	2.93552e-06	3.40241	5.23911e-06	4.37799e-05	5.74723e-05	0.00476249
chr13	3745000	3750000	chr13	4620000	4625000	15	138	1	0.970236	0	0	0	95	0	0.920869	0	0	0	1.05059e-06	3.23024	4.974e-06	1.31555e-06	1.6425e-06	0.000332723
chr17	12120000	12125000	chr17	12140000	12145000	17	138	0	1.33768	0	0	0	87	1	0.61167	0	0	0	5.41716e-05	3.79914	5.85001e-06	4.50388e-07	5.68852e-07	0.000144168
chr17	7895000	7900000	chr17	7930000	7935000	25	138	0	1.33768	0	0	0	81	1	0.569486	0	0	0	3.74599e-05	3.7552	5.78235e-06	3.50091e-13	4.08768e-13	1.73082e-09
chr13	94055000	94060000	chr13	94170000	94175000	15	137	1	0.963205	0	0	0	175	0	1.69634	0	0	0	1.65348e-05	3.82857	5.89532e-06	9.253e-06	1.20981e-05	0.00151974
chr3	37245000	37250000	chr3	37845000	37850000	13	137	0	1.32799	0	0	0	173	1	1.21631	0	0	0	1.51882e-06	3.45926	5.32665e-06	5.13027e-05	6.7693e-05	0.00535388
chr15	62510000	62515000	chr15	62565000	62570000	21	137	0	1.32799	0	0	0	166	1	1.16709	0	0	0	2.77865e-05	3.92647	6.04607e-06	1.14913e-09	1.39601e-09	1.16826e-06
chr6	73485000	73490000	chr6	73490000	73495000	15	136	1	0.956174	0	0	0	140	0	1.35707	0	0	0	9.28938e-05	3.94492	6.07449e-06	1.29058e-05	1.70298e-05	0.00196441
chr19	43920000	43925000	chr19	43930000	43935000	14	136	0	1.3183	0	0	0	138	1	0.970236	0	0	0	7.83949e-05	3.94495	6.07453e-06	4.90768e-05	6.61079e-05	0.00525485
chr8	70850000	70855000	chr8	70865000	70870000	20	136	0	1.3183	0	0	0	135	1	0.949143	0	0	0	6.51236e-05	3.93003	6.05155e-06	6.23614e-09	7.65417e-09	4.74569e-06
chr11	29830000	29835000	chr11	29840000	29845000	14	136	0	1.3183	0	0	0	117	1	0.822591	0	0	0	7.83949e-05	3.89626	5.99956e-06	4.33023e-05	5.8087e-05	0.0047974
chr10	70495000	70500000	chr10	70560000	70565000	13	136	1	0.956174	0	0	0	114	1	0.801499	0	0	0	2.40184e-05	3.69446	5.68882e-06	9.53628e-05	0.000128547	0.0085372
chr2	152355000	152360000	chr2	152360000	152365000	16	135	0	1.3086	0	0	0	289	1	2.03187	0	0	0	9.28938e-05	4.17707	6.43196e-06	6.29816e-06	8.30423e-06	0.0011396
chr10	120935000	120940000	chr10	121215000	121220000	19	135	0	1.3086	0	0	0	224	1	1.57488	0	0	0	7.78522e-06	3.71642	5.72263e-06	1.35889e-08	1.66508e-08	8.81292e-06
chr15	78525000	78530000	chr15	78530000	78535000	14	135	0	1.3086	0	0	0	173	1	1.21631	0	0	0	9.28938e-05	4.01874	6.18815e-06	5.90889e-05	8.01008e-05	0.00605127
chr10	80660000	80665000	chr10	80675000	80680000	23	135	1	0.949143	0	0	0	148	1	1.04054	0	0	0	6.51236e-05	3.84737	5.92428e-06	2.37288e-11	2.82189e-11	5.16928e-08
chr15	81260000	81265000	chr15	81270000	81275000	23	135	1	0.949143	0	0	0	128	0	1.24075	0	0	0	7.83949e-05	3.90725	6.01648e-06	3.18809e-11	3.80245e-11	6.47177e-08
chr17	34655000	34660000	chr17	34660000	34665000	17	135	1	0.949143	0	0	0	105	1	0.738223	0	0	0	9.28938e-05	3.76576	5.79861e-06	4.00801e-07	5.05073e-07	0.000131458
chr4	132475000	132480000	chr4	132495000	132500000	14	135	1	0.949143	0	0	0	82	0	0.794855	0	0	0	5.41716e-05	3.76205	5.7929e-06	3.0316e-05	4.02054e-05	0.00367746
chr7	141440000	141445000	chr7	141445000	141450000	13	135	0	1.3086	0	0	0	77	1	0.541363	0	0	0	9.28938e-05	3.78108	5.82219e-06	0.000118194	0.000160597	0.00995366
chr1	119145000	119150000	chr1	119190000	119195000	14	134	0	1.29891	0	0	0	339	1	2.3834	0	0	0	3.23359e-05	4.15116	6.39206e-06	8.14919e-05	0.000111744	0.00776534
chr1	14220000	14225000	chr1	14240000	14245000	15	134	0	1.29891	0	0	0	208	1	1.46238	0	0	0	5.41716e-05	4.04586	6.2299e-06	1.70423e-05	2.26691e-05	0.0024233
chr9	44050000	44055000	chr9	44075000	44080000	14	134	0	1.29891	0	0	0	193	1	1.35692	0	0	0	4.63087e-05	4.01449	6.1816e-06	5.84677e-05	7.92297e-05	0.00601162
chr3	63405000	63410000	chr3	63435000	63440000	15	134	0	1.29891	0	0	0	188	1	1.32177	0	0	0	4.10178e-05	3.99796	6.15615e-06	1.49536e-05	1.9815e-05	0.00219526
chr15	66855000	66860000	chr15	66860000	66865000	15	134	1	0.942113	0	0	0	186	0	1.80296	0	0	0	9.28938e-05	4.02514	6.19801e-06	1.61096e-05	2.13932e-05	0.00231687
chr3	139100000	139105000	chr3	139105000	139110000	18	134	0	1.29891	0	0	0	179	1	1.25849	0	0	0	9.28938e-05	4.02652	6.20012e-06	2.15593e-07	2.72633e-07	8.02972e-05
chr3	63405000	63410000	chr3	63440000	63445000	16	134	0	1.29891	0	0	0	171	1	1.20225	0	0	0	3.74599e-05	3.96115	6.09948e-06	3.3433e-06	4.33818e-06	0.000697338
chr3	88135000	88140000	chr3	88140000	88145000	20	134	0	1.29891	0	0	0	171	1	1.20225	0	0	0	9.28938e-05	4.01268	6.17881e-06	8.70551e-09	1.07358e-08	6.19193e-06
chr19	38605000	38610000	chr19	38680000	38685000	17	134	1	0.942113	0	0	0	149	0	1.44431	0	0	0	2.1161e-05	3.83849	5.9106e-06	5.15904e-07	6.53351e-07	0.000159304
chr6	121120000	121125000	chr6	121160000	121165000	14	134	1	0.942113	0	0	0	124	0	1.20198	0	0	0	3.47961e-05	3.84415	5.91931e-06	3.77807e-05	5.04554e-05	0.00433568
chr17	73940000	73945000	chr17	73945000	73950000	13	134	1	0.942113	0	0	0	90	1	0.632762	0	0	0	9.28938e-05	3.71994	5.72805e-06	0.000101651	0.000137344	0.00895022
chr17	3315000	3320000	chr17	3335000	3340000	15	133	0	1.28922	0	0	0	198	1	1.39208	0	0	0	5.41716e-05	4.02832	6.20291e-06	1.62499e-05	2.15849e-05	0.00233326
chr5	66515000	66520000	chr5	66550000	66555000	15	133	0	1.28922	0	0	0	143	1	1.00539	0	0	0	3.74599e-05	3.90595	6.01447e-06	1.1562e-05	1.52095e-05	0.00179377
chr4	140205000	140210000	chr4	140665000	140670000	13	133	0	1.28922	0	0	0	140	1	0.984297	0	0	0	2.93704e-06	3.45975	5.3274e-06	5.13714e-05	6.77866e-05	0.00535397
chr14	65690000	65695000	chr14	65730000	65735000	14	133	1	0.935082	0	0	0	138	0	1.33768	0	0	0	3.47961e-05	3.87251	5.96298e-06	4.07049e-05	5.44921e-05	0.00457892
chr1	56575000	56580000	chr1	57610000	57615000	12	133	1	0.935082	0	0	0	105	0	1.0178	0	0	0	1.00223e-06	3.22325	4.96323e-06	0.00010455	0.000138041	0.00898514
chr16	32930000	32935000	chr16	32955000	32960000	17	132	1	0.928051	0	0	0	217	0	2.10346	0	0	0	4.63087e-05	4.03032	6.20598e-06	9.75685e-07	1.25201e-06	0.000268007
chr9	48570000	48575000	chr9	48740000	48745000	14	132	0	1.27952	0	0	0	189	1	1.3288	0	0	0	9.11439e-06	3.7819	5.82346e-06	3.19923e-05	4.24999e-05	0.00381217
chr13	94165000	94170000	chr13	94170000	94175000	17	132	1	0.928051	0	0	0	175	0	1.69634	0	0	0	9.28938e-05	4.00157	6.16171e-06	8.89062e-07	1.13859e-06	0.000250208
chr4	111580000	111585000	chr4	111595000	111600000	15	132	0	1.27952	0	0	0	159	1	1.11788	0	0	0	6.51236e-05	3.96849	6.11077e-06	1.37831e-05	1.82213e-05	0.00206347
chr8	124280000	124285000	chr8	124290000	124295000	16	132	0	1.27952	0	0	0	150	1	1.0546	0	0	0	7.83949e-05	3.95965	6.09717e-06	3.32808e-06	4.31795e-06	0.000695374
chr19	43875000	43880000	chr19	43935000	43940000	16	132	0	1.27952	0	0	0	139	1	0.977266	0	0	0	2.57932e-05	3.85424	5.93485e-06	2.40147e-06	3.09172e-06	0.000549933
chr17	29050000	29055000	chr17	29055000	29060000	14	132	1	0.928051	0	0	0	93	1	0.653854	0	0	0	9.28938e-05	3.72435	5.73484e-06	2.73404e-05	3.61437e-05	0.00339908
chr17	67770000	67775000	chr17	68215000	68220000	12	132	0	1.27952	0	0	0	61	1	0.428872	0	0	0	3.22848e-06	3.27214	5.03853e-06	0.000119277	0.000158233	0.00985644
chr1	155520000	155525000	chr1	155525000	155530000	15	131	0	1.26983	0	0	0	288	1	2.02484	0	0	0	9.28938e-05	4.16528	6.41379e-06	2.33973e-05	3.14212e-05	0.00306452
chr2	127720000	127725000	chr2	127745000	127750000	15	131	1	0.921021	0	0	0	286	0	2.7723	0	0	0	4.63087e-05	4.11196	6.3317e-06	2.03424e-05	2.72021e-05	0.00276163
chr6	5455000	5460000	chr6	5485000	5490000	15	131	1	0.921021	0	0	0	280	0	2.71414	0	0	0	4.10178e-05	4.0961	6.30728e-06	1.95036e-05	2.60473e-05	0.0026678
chr2	135480000	135485000	chr2	135525000	135530000	14	131	0	1.26983	0	0	0	183	1	1.28662	0	0	0	3.23359e-05	3.95651	6.09233e-06	5.05412e-05	6.8148e-05	0.00537762
chr3	57085000	57090000	chr3	57090000	57095000	16	131	0	1.26983	0	0	0	175	1	1.23037	0	0	0	9.28938e-05	4.01191	6.17763e-06	3.89585e-06	5.07411e-06	0.000790741
chr15	38470000	38475000	chr15	38625000	38630000	13	131	1	0.921021	0	0	0	147	0	1.42492	0	0	0	1.15121e-05	3.70823	5.71003e-06	9.87192e-05	0.000133239	0.00876834
chr11	61930000	61935000	chr11	61950000	61955000	14	131	1	0.921021	0	0	0	145	0	1.40554	0	0	0	5.41716e-05	3.91643	6.0306e-06	4.56183e-05	6.12992e-05	0.0049728
chr15	62675000	62680000	chr15	62695000	62700000	15	131	0	1.26983	0	0	0	144	1	1.01242	0	0	0	5.41716e-05	3.92803	6.04847e-06	1.23073e-05	1.62183e-05	0.00188853
chr5	53805000	53810000	chr5	53815000	53820000	15	131	1	0.921021	0	0	0	131	0	1.26983	0	0	0	7.83949e-05	3.90401	6.01148e-06	1.14983e-05	1.51235e-05	0.00179092
chr16	93730000	93735000	chr16	93840000	93845000	13	131	1	0.921021	0	0	0	128	0	1.24075	0	0	0	1.70957e-05	3.73378	5.74936e-06	0.000105213	0.000142337	0.00917914
chr3	142345000	142350000	chr3	142355000	142360000	14	131	1	0.921021	0	0	0	116	1	0.81556	0	0	0	7.83949e-05	3.77611	5.81454e-06	3.14948e-05	4.18184e-05	0.00377985
chr14	20150000	20155000	chr14	20205000	20210000	18	131	0	1.26983	0	0	0	99	1	0.696039	0	0	0	2.77865e-05	3.7633	5.79482e-06	8.30735e-08	1.03291e-07	3.77512e-05
chr12	73750000	73755000	chr12	73755000	73760000	13	131	0	1.26983	0	0	0	77	1	0.541363	0	0	0	9.28938e-05	3.77138	5.80726e-06	0.000115428	0.000156698	0.00980346
chr8	127720000	127725000	chr8	127800000	127805000	15	130	1	0.91399	0	0	0	205	0	1.98714	0	0	0	2.00914e-05	3.91166	6.02327e-06	1.17509e-05	1.5465e-05	0.00181982
chr7	141515000	141520000	chr7	141560000	141565000	14	130	0	1.26014	0	0	0	202	1	1.4202	0	0	0	3.23359e-05	3.98317	6.13338e-06	5.40624e-05	7.30629e-05	0.0056625
chr4	120000000	120005000	chr4	120060000	120065000	16	130	0	1.26014	0	0	0	160	1	1.12491	0	0	0	2.57932e-05	3.88965	5.98938e-06	2.6832e-06	3.46339e-06	0.000596487
chr15	85325000	85330000	chr15	85475000	85480000	14	130	0	1.26014	0	0	0	154	1	1.08273	0	0	0	1.24423e-05	3.74603	5.76823e-06	2.90189e-05	3.84331e-05	0.00355645
chr2	152805000	152810000	chr2	152810000	152815000	15	130	1	0.91399	0	0	0	154	1	1.08273	0	0	0	9.28938e-05	3.86349	5.94909e-06	1.02392e-05	1.34244e-05	0.00165403
chr17	40800000	40805000	chr17	40805000	40810000	15	130	1	0.91399	0	0	0	136	1	0.956174	0	0	0	9.28938e-05	3.82749	5.89366e-06	9.22404e-06	1.20592e-05	0.00151896
chr17	46780000	46785000	chr17	46870000	46875000	17	130	0	1.26014	0	0	0	115	1	0.80853	0	0	0	1.85965e-05	3.74925	5.77318e-06	3.78136e-07	4.75977e-07	0.000125199
chr15	25450000	25455000	chr15	25550000	25555000	13	130	0	1.26014	0	0	0	109	1	0.766345	0	0	0	1.77887e-05	3.71984	5.72789e-06	0.000101625	0.000137307	0.00895022
chr18	67505000	67510000	chr18	67550000	67555000	13	130	0	1.26014	0	0	0	78	1	0.548394	0	0	0	3.23359e-05	3.70983	5.71248e-06	9.91147e-05	0.000133793	0.00878477
chr2	18690000	18695000	chr2	18695000	18700000	15	130	1	0.91399	0	0	0	77	0	0.746388	0	0	0	9.28938e-05	3.75676	5.78475e-06	7.48386e-06	9.73005e-06	0.00129637
chr7	97755000	97760000	chr7	97760000	97765000	21	130	1	0.91399	0	0	0	67	0	0.649455	0	0	0	9.28938e-05	3.71761	5.72446e-06	4.49331e-10	5.3976e-10	5.61105e-07
chr11	63095000	63100000	chr11	63605000	63610000	14	129	1	0.906959	0	0	0	167	0	1.61879	0	0	0	2.91785e-06	3.4251	5.27406e-06	1.14153e-05	1.47182e-05	0.00175935
chr15	101390000	101395000	chr15	102100000	102105000	13	129	0	1.25044	0	0	0	156	1	1.09679	0	0	0	2.15161e-06	3.38872	5.21804e-06	4.21171e-05	5.52217e-05	0.00461121
chr3	92540000	92545000	chr3	92750000	92755000	13	129	0	1.25044	0	0	0	154	1	1.08273	0	0	0	8.56655e-06	3.67178	5.65389e-06	9.00436e-05	0.000121125	0.00817883
chr3	57735000	57740000	chr3	57915000	57920000	14	129	1	0.906959	0	0	0	130	0	1.26014	0	0	0	8.77875e-06	3.63825	5.60226e-06	2.14772e-05	2.81876e-05	0.00282644
chr15	93935000	93940000	chr15	94070000	94075000	17	129	0	1.25044	0	0	0	123	1	0.864775	0	0	0	1.40643e-05	3.70185	5.7002e-06	3.19382e-07	4.00731e-07	0.000108871
chr14	30545000	30550000	chr14	30550000	30555000	17	129	1	0.906959	0	0	0	118	0	1.14382	0	0	0	9.28938e-05	3.87693	5.9698e-06	5.88101e-07	7.46743e-07	0.000178074
chr11	101095000	101100000	chr11	101105000	101110000	15	128	1	0.899929	0	0	0	215	0	2.08407	0	0	0	7.83949e-05	4.04424	6.22742e-06	1.69681e-05	2.25675e-05	0.0024169
chr10	80770000	80775000	chr10	80795000	80800000	14	128	0	1.24075	0	0	0	198	1	1.39208	0	0	0	4.63087e-05	4.00637	6.1691e-06	5.72966e-05	7.75884e-05	0.00592855
chr8	86820000	86825000	chr8	86825000	86830000	16	128	0	1.24075	0	0	0	198	1	1.39208	0	0	0	9.28938e-05	4.04139	6.22302e-06	4.25278e-06	5.55108e-06	0.000843123
chr1	13175000	13180000	chr1	13185000	13190000	17	128	1	0.899929	0	0	0	167	0	1.61879	0	0	0	7.83949e-05	3.9681	6.11018e-06	7.97008e-07	1.01835e-06	0.000227237
chr2	144075000	144080000	chr2	144080000	144085000	16	128	0	1.24075	0	0	0	154	1	1.08273	0	0	0	9.28938e-05	3.96562	6.10636e-06	3.38897e-06	4.39889e-06	0.000704487
chr17	28470000	28475000	chr17	28510000	28515000	16	128	0	1.24075	0	0	0	148	1	1.04054	0	0	0	3.47961e-05	3.89472	5.99719e-06	2.72588e-06	3.5198e-06	0.000603805
chr19	7055000	7060000	chr19	7260000	7265000	13	128	1	0.899929	0	0	0	133	0	1.28922	0	0	0	8.67238e-06	3.61217	5.5621e-06	7.72562e-05	0.00010336	0.00734192
chr5	21550000	21555000	chr5	21565000	21570000	16	128	0	1.24075	0	0	0	130	1	0.91399	0	0	0	6.51236e-05	3.89858	6.00313e-06	2.75872e-06	3.56321e-06	0.000608247
chr17	13915000	13920000	chr17	13920000	13925000	24	128	0	1.24075	0	0	0	120	1	0.843683	0	0	0	9.28938e-05	3.89182	5.99271e-06	4.79326e-12	5.66978e-12	1.40614e-08
chr11	20840000	20845000	chr11	20855000	20860000	15	128	0	1.24075	0	0	0	108	1	0.759315	0	0	0	6.51236e-05	3.84463	5.92006e-06	9.69578e-06	1.26931e-05	0.00158416
chr19	7055000	7060000	chr19	7060000	7065000	18	128	1	0.899929	0	0	0	104	0	1.00811	0	0	0	9.28938e-05	3.83769	5.90936e-06	1.09689e-07	1.37034e-07	4.72017e-05
chr18	54965000	54970000	chr18	54970000	54975000	22	128	0	1.24075	0	0	0	94	1	0.660885	0	0	0	9.28938e-05	3.8209	5.88352e-06	1.25136e-10	1.49826e-10	2.00051e-07
chr4	44225000	44230000	chr4	44235000	44240000	15	127	0	1.23106	0	0	0	207	1	1.45535	0	0	0	7.83949e-05	4.04339	6.22611e-06	1.69289e-05	2.25138e-05	0.00241265
chr9	101455000	101460000	chr9	102735000	102740000	15	127	0	1.23106	0	0	0	187	1	1.31474	0	0	0	6.93692e-07	3.43476	5.28892e-06	2.69279e-06	3.41478e-06	0.000589284
chr1	62710000	62715000	chr1	62720000	62725000	14	127	0	1.23106	0	0	0	185	1	1.30068	0	0	0	7.83949e-05	4.00935	6.1737e-06	5.77252e-05	7.81889e-05	0.00594517
chr11	101630000	101635000	chr11	101655000	101660000	15	127	0	1.23106	0	0	0	183	1	1.28662	0	0	0	4.63087e-05	3.98007	6.12861e-06	1.42333e-05	1.88338e-05	0.00211476
chr15	98915000	98920000	chr15	98990000	98995000	14	127	0	1.23106	0	0	0	153	1	1.0757	0	0	0	2.1161e-05	3.84478	5.92028e-06	3.78436e-05	5.05422e-05	0.00433568
chr11	40565000	40570000	chr11	40575000	40580000	14	127	1	0.892898	0	0	0	88	0	0.853015	0	0	0	7.83949e-05	3.77885	5.81876e-06	3.17292e-05	4.21394e-05	0.00379241
chr14	47770000	47775000	chr14	47785000	47790000	18	127	1	0.892898	0	0	0	62	0	0.600988	0	0	0	6.51236e-05	3.67259	5.65515e-06	5.86299e-08	7.24796e-08	2.88595e-05
chr9	56910000	56915000	chr9	56925000	56930000	14	126	0	1.22136	0	0	0	210	1	1.47645	0	0	0	6.51236e-05	4.03621	6.21505e-06	6.17007e-05	8.37674e-05	0.00626826
chr3	31085000	31090000	chr3	31090000	31095000	19	126	0	1.22136	0	0	0	209	1	1.46941	0	0	0	9.28938e-05	4.05242	6.24002e-06	5.02891e-08	6.28836e-08	2.57473e-05
chr11	75550000	75555000	chr11	75565000	75570000	15	126	1	0.885867	0	0	0	192	1	1.34989	0	0	0	6.51236e-05	3.90024	6.00568e-06	1.13758e-05	1.49578e-05	0.00177616
chr5	114370000	114375000	chr5	114375000	114380000	19	126	1	0.885867	0	0	0	116	0	1.12443	0	0	0	9.28938e-05	3.86418	5.95015e-06	2.45883e-08	3.03972e-08	1.43882e-05
chr1	30950000	30955000	chr1	31050000	31055000	13	126	1	0.885867	0	0	0	115	0	1.11474	0	0	0	1.77887e-05	3.70641	5.70721e-06	9.82682e-05	0.000132608	0.00874339
chr10	127605000	127610000	chr10	127615000	127620000	18	125	1	0.878837	0	0	0	148	0	1.43462	0	0	0	7.83949e-05	3.92424	6.04263e-06	1.50286e-07	1.88798e-07	6.02503e-05
chr12	85180000	85185000	chr12	85195000	85200000	17	125	0	1.21167	0	0	0	145	1	1.01945	0	0	0	6.51236e-05	3.92272	6.0403e-06	6.85889e-07	8.73646e-07	0.000202225
chr11	29575000	29580000	chr11	29690000	29695000	15	125	0	1.21167	0	0	0	61	1	0.428872	0	0	0	1.65348e-05	3.53142	5.43777e-06	3.70707e-06	4.73607e-06	0.000747455
chr2	52950000	52955000	chr2	52960000	52965000	23	124	1	0.871806	0	0	0	247	0	2.39426	0	0	0	7.83949e-05	4.0756	6.2757e-06	7.10856e-11	8.54875e-11	1.27939e-07
chr16	22830000	22835000	chr16	22835000	22840000	18	124	0	1.20198	0	0	0	222	1	1.56081	0	0	0	9.28938e-05	4.06532	6.25988e-06	2.46471e-07	3.12465e-07	8.89265e-05
chr9	57420000	57425000	chr9	57425000	57430000	17	124	1	0.871806	0	0	0	204	1	1.43426	0	0	0	9.28938e-05	3.93028	6.05194e-06	7.03364e-07	8.96369e-07	0.000205566
chr11	118330000	118335000	chr11	118375000	118380000	16	124	0	1.20198	0	0	0	173	1	1.21631	0	0	0	3.23359e-05	3.92119	6.03795e-06	2.95854e-06	3.82765e-06	0.000635835
chr11	117345000	117350000	chr11	117350000	117355000	15	124	0	1.20198	0	0	0	161	1	1.13194	0	0	0	9.28938e-05	3.96815	6.11025e-06	1.37701e-05	1.82037e-05	0.00206282
chr7	132665000	132670000	chr7	132670000	132675000	16	124	0	1.20198	0	0	0	158	1	1.11085	0	0	0	9.28938e-05	3.96253	6.1016e-06	3.35734e-06	4.35683e-06	0.000699689
chr12	80375000	80380000	chr12	80385000	80390000	14	124	1	0.871806	0	0	0	153	0	1.48308	0	0	0	7.83949e-05	3.93136	6.0536e-06	4.74014e-05	6.37767e-05	0.0051164
chr3	57410000	57415000	chr3	57415000	57420000	14	124	1	0.871806	0	0	0	148	0	1.43462	0	0	0	9.28938e-05	3.93035	6.05205e-06	4.72796e-05	6.36074e-05	0.00510762
chr8	22925000	22930000	chr8	22930000	22935000	14	124	1	0.871806	0	0	0	131	0	1.26983	0	0	0	9.28938e-05	3.8944	5.9967e-06	4.30942e-05	5.77986e-05	0.0047804
chr5	103995000	104000000	chr5	104030000	104035000	14	123	0	1.19228	0	0	0	186	1	1.30771	0	0	0	3.74599e-05	3.95675	6.0927e-06	5.05721e-05	6.81911e-05	0.00537858
chr13	33000000	33005000	chr13	33050000	33055000	19	123	1	0.864775	0	0	0	183	0	1.77388	0	0	0	2.99822e-05	3.91092	6.02213e-06	2.94878e-08	3.65573e-08	1.67454e-05
chr17	71995000	72000000	chr17	72785000	72790000	13	123	1	0.864775	0	0	0	163	0	1.58002	0	0	0	1.1855e-06	3.31493	5.10441e-06	3.40571e-05	4.43603e-05	0.00393958
chr10	27985000	27990000	chr10	28460000	28465000	13	123	1	0.864775	0	0	0	92	0	0.891789	0	0	0	2.93552e-06	3.2905	5.06679e-06	3.16995e-05	4.11998e-05	0.00374319
chr11	118315000	118320000	chr11	118320000	118325000	17	122	0	1.18259	0	0	0	187	1	1.31474	0	0	0	9.28938e-05	4.00757	6.17095e-06	9.06557e-07	1.16148e-06	0.000253295
chr7	112655000	112660000	chr7	112680000	112685000	21	122	0	1.18259	0	0	0	179	1	1.25849	0	0	0	4.63087e-05	3.95976	6.09734e-06	1.32714e-09	1.61517e-09	1.32265e-06
chr8	41070000	41075000	chr8	41095000	41100000	18	122	0	1.18259	0	0	0	145	1	1.01945	0	0	0	4.63087e-05	3.89769	6.00175e-06	1.36578e-07	1.71284e-07	5.62747e-05
chr7	35065000	35070000	chr7	35070000	35075000	16	122	1	0.857744	0	0	0	141	0	1.36676	0	0	0	9.28938e-05	3.91061	6.02164e-06	2.86344e-06	3.70173e-06	0.000623312
chr15	61545000	61550000	chr15	62295000	62300000	12	122	0	1.18259	0	0	0	107	1	0.752284	0	0	0	1.64737e-06	3.27882	5.04881e-06	0.000121418	0.000161178	0.00996833
chr7	75770000	75775000	chr7	77625000	77630000	13	122	1	0.857744	0	0	0	86	0	0.833629	0	0	0	6.41403e-07	3.61858	5.57198e-06	7.85535e-05	0.000105157	0.00741194
chr15	7845000	7850000	chr15	7855000	7860000	16	122	1	0.857744	0	0	0	62	0	0.600988	0	0	0	7.83949e-05	3.66796	5.64801e-06	1.30965e-06	1.66338e-06	0.00033617
chr16	57420000	57425000	chr16	57555000	57560000	13	122	1	0.857744	0	0	0	29	0	0.281107	0	0	0	1.40643e-05	3.295	5.07372e-06	3.21226e-05	4.17664e-05	0.00377985
chr19	56455000	56460000	chr19	56465000	56470000	16	121	1	0.850714	0	0	0	194	0	1.88051	0	0	0	7.83949e-05	3.99383	6.1498e-06	3.69041e-06	4.80013e-06	0.000754821
chr8	70460000	70465000	chr8	70475000	70480000	16	121	1	0.850714	0	0	0	155	0	1.50247	0	0	0	6.51236e-05	3.91813	6.03323e-06	2.93075e-06	3.79085e-06	0.000633488
chr19	3670000	3675000	chr19	3680000	3685000	18	121	1	0.850714	0	0	0	144	1	1.01242	0	0	0	7.83949e-05	3.81205	5.86989e-06	9.97475e-08	1.2441e-07	4.37208e-05
chr19	40400000	40405000	chr19	40565000	40570000	14	121	1	0.850714	0	0	0	106	0	1.0275	0	0	0	9.64943e-06	3.58197	5.5156e-06	1.82655e-05	2.38597e-05	0.00250294
chr5	90675000	90680000	chr5	90690000	90695000	13	121	0	1.1729	0	0	0	81	1	0.569486	0	0	0	6.51236e-05	3.7443	5.76556e-06	0.000107991	0.000146236	0.00935071
chr11	30210000	30215000	chr11	30640000	30645000	12	121	1	0.850714	0	0	0	64	0	0.620375	0	0	0	3.5518e-06	3.22919	4.97238e-06	0.000106253	0.000140369	0.00909618
chr13	51955000	51960000	chr13	52100000	52105000	13	120	1	0.843683	0	0	0	175	0	1.69634	0	0	0	1.3128e-05	3.73978	5.7586e-06	0.000106789	0.000144549	0.00927189
chr10	60195000	60200000	chr10	60235000	60240000	15	120	1	0.843683	0	0	0	118	0	1.14382	0	0	0	3.47961e-05	3.79347	5.84128e-06	8.34703e-06	1.08835e-05	0.00140609
chr17	78790000	78795000	chr17	79260000	79265000	13	120	0	1.1632	0	0	0	103	1	0.724161	0	0	0	2.91068e-06	3.34657	5.15312e-06	3.7333e-05	4.87647e-05	0.00422654
chr18	76055000	76060000	chr18	76060000	76065000	14	119	0	1.15351	0	0	0	201	1	1.41317	0	0	0	9.28938e-05	4.02086	6.19142e-06	5.94012e-05	8.05388e-05	0.00607643
chr2	109955000	109960000	chr2	110000000	110005000	19	119	1	0.836652	0	0	0	173	0	1.67695	0	0	0	3.23359e-05	3.89203	5.99304e-06	2.74094e-08	3.39418e-08	1.56714e-05
chr9	72700000	72705000	chr9	72705000	72710000	14	119	1	0.836652	0	0	0	146	0	1.41523	0	0	0	9.28938e-05	3.91256	6.02465e-06	4.51659e-05	6.06713e-05	0.00494033
chr17	27545000	27550000	chr17	27550000	27555000	17	119	1	0.836652	0	0	0	140	1	0.984297	0	0	0	9.28938e-05	3.80702	5.86213e-06	4.62865e-07	5.84924e-07	0.000146108
chr1	89100000	89105000	chr1	89110000	89115000	17	118	1	0.829622	0	0	0	320	0	3.10187	0	0	0	7.83949e-05	4.13817	6.37206e-06	1.37228e-06	1.77413e-06	0.000354425
chr7	110100000	110105000	chr7	110105000	110110000	21	118	0	1.14382	0	0	0	190	1	1.33583	0	0	0	9.28938e-05	4.00097	6.1608e-06	1.58288e-09	1.93073e-09	1.53052e-06
chr11	77035000	77040000	chr11	77460000	77465000	14	118	0	1.14382	0	0	0	169	1	1.18819	0	0	0	3.61918e-06	3.48375	5.36436e-06	1.36535e-05	1.76898e-05	0.00202215
chr17	47760000	47765000	chr17	47770000	47775000	19	118	1	0.829622	0	0	0	162	0	1.57032	0	0	0	7.83949e-05	3.93158	6.05394e-06	3.19265e-08	3.96302e-08	1.78237e-05
chr19	53045000	53050000	chr19	53065000	53070000	21	118	1	0.829622	0	0	0	144	1	1.01242	0	0	0	5.41716e-05	3.78697	5.83127e-06	6.18077e-10	7.45237e-10	7.22772e-07
chr10	17035000	17040000	chr10	17040000	17045000	15	118	1	0.829622	0	0	0	130	0	1.26014	0	0	0	9.28938e-05	3.87571	5.96792e-06	1.06057e-05	1.39183e-05	0.00169444
chr15	37040000	37045000	chr15	37070000	37075000	14	118	1	0.829622	0	0	0	105	0	1.0178	0	0	0	4.10178e-05	3.77168	5.80773e-06	3.11196e-05	4.13048e-05	0.00374839
chr1	155345000	155350000	chr1	155355000	155360000	14	117	1	0.822591	0	0	0	298	0	2.88862	0	0	0	7.83949e-05	4.11306	6.33339e-06	7.44041e-05	0.000101688	0.00726178
chr17	25700000	25705000	chr17	25880000	25885000	13	117	0	1.13412	0	0	0	231	1	1.62409	0	0	0	8.77875e-06	3.78281	5.82486e-06	0.000118694	0.000161301	0.00997174
chr11	67885000	67890000	chr11	67895000	67900000	17	117	0	1.13412	0	0	0	208	1	1.46238	0	0	0	7.83949e-05	4.01658	6.18482e-06	9.3338e-07	1.19659e-06	0.000259053
chr9	88270000	88275000	chr9	88290000	88295000	14	117	1	0.822591	0	0	0	204	0	1.97744	0	0	0	5.41716e-05	3.97928	6.12739e-06	5.35364e-05	7.23279e-05	0.00562564
chr18	55150000	55155000	chr18	55355000	55360000	14	117	1	0.822591	0	0	0	171	0	1.65756	0	0	0	8.67238e-06	3.64795	5.6172e-06	2.2078e-05	2.89998e-05	0.00288348
chr14	54555000	54560000	chr14	54575000	54580000	19	117	0	1.13412	0	0	0	168	1	1.18116	0	0	0	5.41716e-05	3.93536	6.05976e-06	3.23915e-08	4.02166e-08	1.80408e-05
chr3	109080000	109085000	chr3	109100000	109105000	14	117	0	1.13412	0	0	0	161	1	1.13194	0	0	0	5.41716e-05	3.9228	6.04042e-06	4.63725e-05	6.23468e-05	0.00504129
chr13	35825000	35830000	chr13	36695000	36700000	13	117	0	1.13412	0	0	0	153	1	1.0757	0	0	0	1.04241e-06	3.32345	5.11753e-06	3.49142e-05	4.55112e-05	0.00402083
chr7	3230000	3235000	chr7	3445000	3450000	14	117	0	1.13412	0	0	0	114	1	0.801499	0	0	0	8.39521e-06	3.55515	5.4743e-06	1.68882e-05	2.20112e-05	0.00236903
chr18	55150000	55155000	chr18	55185000	55190000	14	117	1	0.822591	0	0	0	90	0	0.872402	0	0	0	3.74599e-05	3.71742	5.72417e-06	2.6822e-05	3.54377e-05	0.00334355
chr18	32325000	32330000	chr18	32335000	32340000	17	117	0	1.13412	0	0	0	77	1	0.541363	0	0	0	7.83949e-05	3.72725	5.7393e-06	3.49746e-07	4.39585e-07	0.000117768
chr13	34725000	34730000	chr13	34730000	34735000	18	116	1	0.81556	0	0	0	199	0	1.92898	0	0	0	9.28938e-05	3.99616	6.15338e-06	1.93937e-07	2.44767e-07	7.31874e-05
chr8	126535000	126540000	chr8	126540000	126545000	15	116	1	0.81556	0	0	0	169	0	1.63818	0	0	0	9.28938e-05	3.94729	6.07813e-06	1.29915e-05	1.7146e-05	0.00197258
chr13	52790000	52795000	chr13	52985000	52990000	14	116	0	1.12443	0	0	0	143	1	1.00539	0	0	0	8.77003e-06	3.6329	5.59403e-06	2.11525e-05	2.7749e-05	0.00279189
chr5	31740000	31745000	chr5	31980000	31985000	13	116	0	1.12443	0	0	0	140	1	0.984297	0	0	0	6.74251e-06	3.57976	5.5122e-06	7.09783e-05	9.4681e-05	0.00685732
chr5	100675000	100680000	chr5	100860000	100865000	19	116	0	1.12443	0	0	0	136	1	0.956174	0	0	0	8.78225e-06	3.63113	5.5913e-06	9.52025e-09	1.1606e-08	6.58448e-06
chr19	38610000	38615000	chr19	38625000	38630000	17	116	1	0.81556	0	0	0	115	0	1.11474	0	0	0	6.51236e-05	3.81738	5.87809e-06	4.79752e-07	6.06694e-07	0.000150679
chr18	12085000	12090000	chr18	12090000	12095000	24	116	0	1.12443	0	0	0	85	1	0.597609	0	0	0	9.28938e-05	3.76032	5.79023e-06	2.39594e-12	2.8168e-12	8.73228e-09
chr19	17140000	17145000	chr19	17155000	17160000	20	116	1	0.81556	0	0	0	70	0	0.678535	0	0	0	6.51236e-05	3.67757	5.66281e-06	2.12747e-09	2.57405e-09	1.96857e-06
chr17	31895000	31900000	chr17	31920000	31925000	15	115	1	0.80853	0	0	0	214	0	2.07438	0	0	0	4.63087e-05	3.97861	6.12636e-06	1.41757e-05	1.87554e-05	0.00210745
chr17	84110000	84115000	chr17	84140000	84145000	20	115	1	0.80853	0	0	0	150	0	1.454	0	0	0	4.10178e-05	3.86525	5.95181e-06	4.77192e-09	5.83539e-09	3.79419e-06
chr12	81160000	81165000	chr12	81795000	81800000	12	115	1	0.80853	0	0	0	121	0	1.1729	0	0	0	1.82591e-06	3.26108	5.02149e-06	0.000115801	0.000153457	0.00966995
chr10	95355000	95360000	chr10	95365000	95370000	18	115	0	1.11474	0	0	0	120	1	0.843683	0	0	0	7.83949e-05	3.84808	5.92536e-06	1.1397e-07	1.42477e-07	4.84993e-05
chr7	29455000	29460000	chr7	29500000	29505000	14	115	1	0.80853	0	0	0	50	0	0.484668	0	0	0	3.23359e-05	3.53682	5.44607e-06	1.59998e-05	2.08215e-05	0.00227988
chr17	43850000	43855000	chr17	44035000	44040000	13	114	0	1.10504	0	0	0	223	1	1.56784	0	0	0	8.78225e-06	3.75794	5.78657e-06	0.000111685	0.000151429	0.00960492
chrX	99525000	99530000	chrX	99530000	99535000	16	114	0	1.10504	0	0	0	168	1	1.18116	0	0	0	9.28938e-05	3.95242	6.08602e-06	3.25556e-06	4.22161e-06	0.000683028
chr17	13555000	13560000	chr17	13700000	13705000	13	114	1	0.801499	0	0	0	144	0	1.39584	0	0	0	1.3128e-05	3.66969	5.65067e-06	8.9567e-05	0.000120461	0.00815301
chr9	70750000	70755000	chr9	70760000	70765000	17	114	0	1.10504	0	0	0	129	1	0.906959	0	0	0	7.83949e-05	3.86618	5.95324e-06	5.67047e-07	7.1948e-07	0.000172645
chr5	103975000	103980000	chr5	104390000	104395000	14	114	0	1.10504	0	0	0	91	1	0.639793	0	0	0	3.69059e-06	3.33162	5.13011e-06	8.50808e-06	1.08856e-05	0.00140609
chr9	66150000	66155000	chr9	66160000	66165000	14	113	0	1.09535	0	0	0	206	1	1.44832	0	0	0	7.83949e-05	4.00173	6.16196e-06	5.66377e-05	7.66657e-05	0.00587096
chr13	52095000	52100000	chr13	52110000	52115000	18	113	0	1.09535	0	0	0	181	1	1.27256	0	0	0	6.51236e-05	3.95429	6.08891e-06	1.67304e-07	2.10583e-07	6.50501e-05
chr18	61220000	61225000	chr18	61515000	61520000	14	113	1	0.794468	0	0	0	173	0	1.67695	0	0	0	6.32914e-06	3.54517	5.45894e-06	1.63997e-05	2.13567e-05	0.00231687
chr19	54925000	54930000	chr19	56200000	56205000	16	113	1	0.794468	0	0	0	171	0	1.65756	0	0	0	7.0312e-07	3.28778	5.0626e-06	3.32587e-07	4.11085e-07	0.000111162
chr17	12115000	12120000	chr17	12210000	12215000	14	113	1	0.794468	0	0	0	166	0	1.6091	0	0	0	1.81245e-05	3.77951	5.81978e-06	3.17864e-05	4.22177e-05	0.0037975
chr2	124560000	124565000	chr2	124790000	124795000	14	113	1	0.794468	0	0	0	157	0	1.52186	0	0	0	7.39085e-06	3.58572	5.52137e-06	1.84658e-05	2.41288e-05	0.00251559
chr15	96535000	96540000	chr15	96740000	96745000	15	113	0	1.09535	0	0	0	111	1	0.780407	0	0	0	8.67238e-06	3.54734	5.46228e-06	3.90315e-06	4.9927e-06	0.000779454
chr15	85670000	85675000	chr15	85675000	85680000	20	113	0	1.09535	0	0	0	97	1	0.681977	0	0	0	9.28938e-05	3.78942	5.83504e-06	3.46354e-09	4.2172e-09	2.91308e-06
chr1	63205000	63210000	chr1	63725000	63730000	14	112	1	0.787438	0	0	0	232	0	2.24886	0	0	0	2.76291e-06	3.44621	5.30655e-06	1.21807e-05	1.57325e-05	0.00184169
chr13	94065000	94070000	chr13	94070000	94075000	16	112	0	1.08566	0	0	0	171	1	1.20225	0	0	0	9.28938e-05	3.95171	6.08494e-06	3.24859e-06	4.21235e-06	0.000682165
chr15	76775000	76780000	chr15	77945000	77950000	12	112	0	1.08566	0	0	0	128	1	0.899929	0	0	0	8.84342e-07	3.26949	5.03444e-06	0.000118435	0.000157075	0.00981599
chr4	141270000	141275000	chr4	141310000	141315000	13	112	1	0.787438	0	0	0	122	0	1.18259	0	0	0	3.47961e-05	3.78028	5.82096e-06	0.000117963	0.000160271	0.00993703
chr16	37865000	37870000	chr16	37870000	37875000	15	112	0	1.08566	0	0	0	109	1	0.766345	0	0	0	9.28938e-05	3.81995	5.88205e-06	9.02286e-06	1.17892e-05	0.00150158
chr19	6400000	6405000	chr19	6405000	6410000	17	112	0	1.08566	0	0	0	87	1	0.61167	0	0	0	9.28938e-05	3.75564	5.78303e-06	3.86776e-07	4.87065e-07	0.000127536
chr15	99815000	99820000	chr15	101030000	101035000	13	112	1	0.787438	0	0	0	62	0	0.600988	0	0	0	8.18588e-07	3.07049	4.72802e-06	1.60657e-05	2.04789e-05	0.00225205
chr5	136625000	136630000	chr5	137455000	137460000	13	111	0	1.07596	0	0	0	242	1	1.70143	0	0	0	1.02333e-06	3.40819	5.24801e-06	4.44982e-05	5.84456e-05	0.00481328
chr15	95815000	95820000	chr15	95820000	95825000	23	111	0	1.07596	0	0	0	223	1	1.56784	0	0	0	9.28938e-05	4.02843	6.20308e-06	5.70165e-11	6.84091e-11	1.04819e-07
chr2	58490000	58495000	chr2	58565000	58570000	14	111	0	1.07596	0	0	0	217	1	1.52566	0	0	0	2.1161e-05	3.89942	6.00442e-06	4.36584e-05	5.85805e-05	0.00481753
chr2	34935000	34940000	chr2	34940000	34945000	16	111	1	0.780407	0	0	0	163	0	1.58002	0	0	0	9.28938e-05	3.92178	6.03885e-06	2.96386e-06	3.8347e-06	0.000635835
chr4	18680000	18685000	chr4	18685000	18690000	14	111	1	0.780407	0	0	0	151	0	1.4637	0	0	0	9.28938e-05	3.89926	6.00417e-06	4.36399e-05	5.85548e-05	0.00481753
chr19	55110000	55115000	chr19	55215000	55220000	15	111	0	1.07596	0	0	0	146	1	1.02648	0	0	0	1.74856e-05	3.74067	5.75997e-06	7.13099e-06	9.25961e-06	0.00124626
chr17	5925000	5930000	chr17	5980000	5985000	15	111	0	1.07596	0	0	0	84	1	0.590578	0	0	0	2.77865e-05	3.66417	5.64217e-06	5.64634e-06	7.28818e-06	0.00104222
chr12	15695000	15700000	chr12	15705000	15710000	16	110	1	0.773376	0	0	0	159	1	1.11788	0	0	0	7.83949e-05	3.80939	5.86579e-06	2.08269e-06	2.67253e-06	0.000488382
chr15	55780000	55785000	chr15	56100000	56105000	14	110	1	0.773376	0	0	0	125	0	1.21167	0	0	0	5.30821e-06	3.43331	5.28669e-06	1.17077e-05	1.51056e-05	0.00179002
chr13	41290000	41295000	chr13	41365000	41370000	19	110	0	1.06627	0	0	0	124	1	0.871806	0	0	0	2.1161e-05	3.73771	5.75542e-06	1.48277e-08	1.81918e-08	9.42738e-06
chr18	61085000	61090000	chr18	61635000	61640000	15	110	0	1.06627	0	0	0	122	1	0.857744	0	0	0	2.16494e-06	3.31771	5.10868e-06	1.79957e-06	2.26176e-06	0.000431484
chr6	36865000	36870000	chr6	36890000	36895000	13	110	0	1.06627	0	0	0	34	1	0.239044	0	0	0	4.63087e-05	3.46488	5.33531e-06	5.21033e-05	6.87841e-05	0.00541119
chr1	163775000	163780000	chr1	163795000	163800000	14	109	1	0.766345	0	0	0	166	0	1.6091	0	0	0	5.41716e-05	3.8944	5.99669e-06	4.30937e-05	5.7798e-05	0.0047804
chr19	4325000	4330000	chr19	4330000	4335000	18	109	0	1.05658	0	0	0	148	1	1.04054	0	0	0	9.28938e-05	3.89991	6.00517e-06	1.37679e-07	1.7269e-07	5.65655e-05
chr17	26550000	26555000	chr17	26580000	26585000	16	109	0	1.05658	0	0	0	137	1	0.963205	0	0	0	4.10178e-05	3.83532	5.90572e-06	2.26209e-06	2.90824e-06	0.000523126
chr13	99125000	99130000	chr13	99140000	99145000	15	109	1	0.766345	0	0	0	113	0	1.09535	0	0	0	6.51236e-05	3.79206	5.8391e-06	8.31221e-06	1.08369e-05	0.00140293
chr15	53165000	53170000	chr15	53170000	53175000	22	109	0	1.05658	0	0	0	107	1	0.752284	0	0	0	9.28938e-05	3.80579	5.86025e-06	1.16437e-10	1.39303e-10	1.90421e-07
chr18	5150000	5155000	chr18	5165000	5170000	13	109	1	0.766345	0	0	0	106	0	1.0275	0	0	0	6.51236e-05	3.77388	5.8111e-06	0.000116134	0.000157693	0.00983564
chr17	31655000	31660000	chr17	31980000	31985000	14	108	0	1.04688	0	0	0	213	1	1.49754	0	0	0	5.37077e-06	3.58469	5.51979e-06	1.84108e-05	2.40549e-05	0.00251257
chr7	139970000	139975000	chr7	139980000	139985000	17	108	1	0.759315	0	0	0	180	0	1.7448	0	0	0	7.83949e-05	3.93296	6.05607e-06	7.09664e-07	9.04565e-07	0.000206084
chr15	11160000	11165000	chr15	11800000	11805000	13	108	0	1.04688	0	0	0	161	1	1.13194	0	0	0	1.89416e-06	3.34458	5.15007e-06	3.71198e-05	4.84777e-05	0.00421007
chr17	46305000	46310000	chr17	46550000	46555000	14	108	0	1.04688	0	0	0	160	1	1.12491	0	0	0	6.61046e-06	3.58508	5.52039e-06	1.84317e-05	2.4083e-05	0.00251257
chr10	58815000	58820000	chr10	58835000	58840000	21	108	0	1.04688	0	0	0	154	1	1.08273	0	0	0	5.41716e-05	3.88294	5.97904e-06	9.4972e-10	1.15105e-09	1.04621e-06
chr10	104695000	104700000	chr10	105215000	105220000	14	108	0	1.04688	0	0	0	142	1	0.998358	0	0	0	2.76291e-06	3.35879	5.17195e-06	9.27717e-06	1.18962e-05	0.00151188
chr14	65685000	65690000	chr14	65690000	65695000	15	108	0	1.04688	0	0	0	133	1	0.935082	0	0	0	9.28938e-05	3.86561	5.95235e-06	1.03019e-05	1.35089e-05	0.00166004
chr16	35980000	35985000	chr16	36070000	36075000	13	108	1	0.759315	0	0	0	98	0	0.949949	0	0	0	1.85965e-05	3.62797	5.58643e-06	8.04845e-05	0.000107834	0.00753913
chr19	9925000	9930000	chr19	9935000	9940000	15	108	0	1.04688	0	0	0	78	1	0.548394	0	0	0	7.83949e-05	3.70541	5.70567e-06	6.4086e-06	8.2987e-06	0.0011396
chr11	22285000	22290000	chr11	22320000	22325000	15	108	1	0.759315	0	0	0	72	0	0.697922	0	0	0	3.74599e-05	3.63063	5.59053e-06	5.08658e-06	6.54857e-06	0.000964256
chr11	31610000	31615000	chr11	31615000	31620000	20	107	0	1.03719	0	0	0	216	1	1.51863	0	0	0	9.28938e-05	4.0062	6.16884e-06	8.48355e-09	1.04581e-08	6.05192e-06
chr11	107475000	107480000	chr11	107640000	107645000	14	107	1	0.752284	0	0	0	205	0	1.98714	0	0	0	9.64943e-06	3.71658	5.72288e-06	2.67595e-05	3.53526e-05	0.00334097
chr3	105135000	105140000	chr3	105140000	105145000	15	107	0	1.03719	0	0	0	191	1	1.34286	0	0	0	9.28938e-05	3.96926	6.11196e-06	1.38128e-05	1.82617e-05	0.00206543
chr11	119220000	119225000	chr11	119260000	119265000	16	107	1	0.752284	0	0	0	166	0	1.6091	0	0	0	3.47961e-05	3.85307	5.93305e-06	2.39268e-06	3.08013e-06	0.000548434
chr15	46275000	46280000	chr15	46820000	46825000	13	107	1	0.752284	0	0	0	140	0	1.35707	0	0	0	2.26817e-06	3.30135	5.0835e-06	3.27287e-05	4.25785e-05	0.00381217
chr4	58410000	58415000	chr4	58550000	58555000	13	107	1	0.752284	0	0	0	130	0	1.26014	0	0	0	1.36296e-05	3.6283	5.58694e-06	8.05528e-05	0.000107929	0.00753913
chr13	99375000	99380000	chr13	99390000	99395000	14	107	0	1.03719	0	0	0	121	1	0.850714	0	0	0	6.51236e-05	3.8185	5.87981e-06	3.52944e-05	4.70323e-05	0.00411655
chr12	17070000	17075000	chr12	17085000	17090000	13	107	0	1.03719	0	0	0	107	1	0.752284	0	0	0	6.51236e-05	3.78337	5.82573e-06	0.000118857	0.000161532	0.009976
chr10	58590000	58595000	chr10	58600000	58605000	17	107	0	1.03719	0	0	0	103	1	0.724161	0	0	0	7.83949e-05	3.78072	5.82164e-06	4.2237e-07	5.32795e-07	0.000137835
chr4	89470000	89475000	chr4	89485000	89490000	14	107	1	0.752284	0	0	0	92	1	0.646824	0	0	0	6.51236e-05	3.63908	5.60354e-06	2.15284e-05	2.82568e-05	0.00282909
chr12	15795000	15800000	chr12	15800000	15805000	18	106	0	1.0275	0	0	0	181	1	1.27256	0	0	0	9.28938e-05	3.95005	6.08238e-06	1.64802e-07	2.07378e-07	6.41741e-05
chr4	132345000	132350000	chr4	132350000	132355000	15	106	0	1.0275	0	0	0	147	1	1.03351	0	0	0	9.28938e-05	3.88864	5.98782e-06	1.10057e-05	1.4458e-05	0.00174545
chr19	6565000	6570000	chr19	6570000	6575000	15	106	0	1.0275	0	0	0	123	1	0.864775	0	0	0	9.28938e-05	3.83679	5.90798e-06	9.47743e-06	1.23996e-05	0.00155087
chr19	9970000	9975000	chr19	9975000	9980000	16	106	0	1.0275	0	0	0	74	1	0.520271	0	0	0	9.28938e-05	3.69275	5.68619e-06	1.42297e-06	1.81055e-06	0.000360045
chr15	81850000	81855000	chr15	81855000	81860000	14	105	0	1.0178	0	0	0	278	1	1.95453	0	0	0	9.28938e-05	4.07649	6.27707e-06	6.81039e-05	9.27828e-05	0.00676129
chr19	32855000	32860000	chr19	34685000	34690000	13	105	1	0.738223	0	0	0	174	0	1.68664	0	0	0	6.62008e-07	3.65813	5.63287e-06	8.69673e-05	0.000116841	0.00799583
chr7	56355000	56360000	chr7	56370000	56375000	18	105	1	0.738223	0	0	0	123	0	1.19228	0	0	0	6.51236e-05	3.80409	5.85763e-06	9.6831e-08	1.20711e-07	4.26801e-05
chr9	8320000	8325000	chr9	8455000	8460000	16	105	1	0.738223	0	0	0	88	0	0.853015	0	0	0	1.40643e-05	3.5266	5.43034e-06	8.04355e-07	1.01125e-06	0.000225943
chr12	10510000	10515000	chr12	10515000	10520000	16	105	1	0.738223	0	0	0	85	0	0.823935	0	0	0	9.28938e-05	3.71645	5.72268e-06	1.53942e-06	1.96208e-06	0.000383156
chr8	121900000	121905000	chr8	122655000	122660000	13	104	1	0.731192	0	0	0	166	0	1.6091	0	0	0	1.57731e-06	3.2636	5.02537e-06	2.92679e-05	3.79486e-05	0.00352301
chr12	104990000	104995000	chr12	105515000	105520000	14	104	1	0.731192	0	0	0	147	1	1.03351	0	0	0	2.67247e-06	3.24053	4.98985e-06	6.32178e-06	8.02822e-06	0.00111856
chr13	42560000	42565000	chr13	43965000	43970000	13	104	1	0.731192	0	0	0	111	0	1.07596	0	0	0	6.1211e-07	3.22836	4.97111e-06	2.63269e-05	3.40287e-05	0.00324767
chr12	10240000	10245000	chr12	10530000	10535000	13	104	0	1.00811	0	0	0	90	1	0.632762	0	0	0	6.86999e-06	3.3884	5.21755e-06	4.2079e-05	5.51702e-05	0.00460913
chr6	131665000	131670000	chr6	131920000	131925000	13	104	0	1.00811	0	0	0	82	1	0.576517	0	0	0	6.83024e-06	3.3959	5.22909e-06	4.29824e-05	5.63925e-05	0.00469093
chr16	4825000	4830000	chr16	4975000	4980000	15	103	1	0.724161	0	0	0	186	0	1.80296	0	0	0	1.24423e-05	3.69794	5.69417e-06	6.26414e-06	8.10692e-06	0.00112638
chr2	20770000	20775000	chr2	21035000	21040000	13	103	0	0.998416	0	0	0	170	1	1.19522	0	0	0	7.54927e-06	3.56514	5.48968e-06	6.82914e-05	9.0976e-05	0.00665002
chr5	73760000	73765000	chr5	73815000	73820000	19	103	0	0.998416	0	0	0	166	1	1.16709	0	0	0	2.77865e-05	3.83002	5.89755e-06	2.14926e-08	2.65155e-08	1.28581e-05
chr18	68115000	68120000	chr18	68240000	68245000	16	103	0	0.998416	0	0	0	150	1	1.0546	0	0	0	1.51682e-05	3.69453	5.68892e-06	1.43142e-06	1.82153e-06	0.000360988
chr16	92945000	92950000	chr16	92955000	92960000	16	103	1	0.724161	0	0	0	136	0	1.3183	0	0	0	7.83949e-05	3.83531	5.9057e-06	2.26198e-06	2.90811e-06	0.000523126
chr19	42535000	42540000	chr19	42565000	42570000	13	103	1	0.724161	0	0	0	136	1	0.956174	0	0	0	4.10178e-05	3.71029	5.7132e-06	9.92301e-05	0.000133954	0.00878873
chr8	78730000	78735000	chr8	78935000	78940000	13	102	1	0.717131	0	0	0	196	0	1.8999	0	0	0	8.67238e-06	3.63759	5.60125e-06	8.25071e-05	0.000110641	0.00770156
chr11	118415000	118420000	chr11	118430000	118435000	14	102	1	0.717131	0	0	0	181	1	1.27256	0	0	0	6.51236e-05	3.81328	5.87177e-06	3.48058e-05	4.63606e-05	0.00407307
chr7	136325000	136330000	chr7	137085000	137090000	12	102	0	0.988722	0	0	0	147	1	1.03351	0	0	0	1.509e-06	3.27922	5.04942e-06	0.000121546	0.000161354	0.00997174
chr13	90950000	90955000	chr13	91775000	91780000	13	101	0	0.979029	0	0	0	157	1	1.10382	0	0	0	1.03059e-06	3.27886	5.04887e-06	3.06269e-05	3.97645e-05	0.00364866
chr16	3505000	3510000	chr16	3930000	3935000	13	101	0	0.979029	0	0	0	125	1	0.878837	0	0	0	3.61918e-06	3.35849	5.17149e-06	3.86364e-05	5.05211e-05	0.00433568
chr18	82225000	82230000	chr18	82230000	82235000	13	101	0	0.979029	0	0	0	89	1	0.625732	0	0	0	9.28938e-05	3.72902	5.74204e-06	0.000103977	0.000140604	0.00910801
chr7	127025000	127030000	chr7	127095000	127100000	14	100	1	0.703069	0	0	0	161	0	1.56063	0	0	0	2.24713e-05	3.77081	5.80639e-06	3.10463e-05	4.12044e-05	0.00374319
chr13	6005000	6010000	chr13	6020000	6025000	16	100	1	0.703069	0	0	0	132	0	1.27952	0	0	0	6.51236e-05	3.80837	5.86422e-06	2.0759e-06	2.66363e-06	0.000488297
chr8	124910000	124915000	chr8	124925000	124930000	14	100	0	0.969336	0	0	0	132	1	0.928051	0	0	0	6.51236e-05	3.82132	5.88416e-06	3.5561e-05	4.73989e-05	0.00413708
chr15	82215000	82220000	chr15	82225000	82230000	14	100	0	0.969336	0	0	0	127	1	0.892898	0	0	0	7.83949e-05	3.8186	5.87997e-06	3.53037e-05	4.70451e-05	0.00411655
chr14	73380000	73385000	chr14	73385000	73390000	14	100	1	0.703069	0	0	0	113	0	1.09535	0	0	0	9.28938e-05	3.78122	5.82241e-06	3.19335e-05	4.24193e-05	0.00380773
chr13	56440000	56445000	chr13	56450000	56455000	13	100	1	0.703069	0	0	0	108	0	1.04688	0	0	0	7.83949e-05	3.75985	5.7895e-06	0.000112209	0.000152167	0.00963411
chr19	38005000	38010000	chr19	38025000	38030000	13	100	1	0.703069	0	0	0	92	1	0.646824	0	0	0	5.41716e-05	3.61	5.55877e-06	7.68226e-05	0.000102759	0.00732023
chr1	28880000	28885000	chr1	29090000	29095000	13	100	1	0.703069	0	0	0	57	0	0.552521	0	0	0	8.56655e-06	3.31535	5.10505e-06	3.40981e-05	4.44154e-05	0.00394207
chr1	143925000	143930000	chr1	143985000	143990000	15	99	1	0.696039	0	0	0	272	0	2.63659	0	0	0	2.57932e-05	3.93497	6.05916e-06	1.25501e-05	1.65474e-05	0.00192202
chr12	112990000	112995000	chr12	113020000	113025000	15	99	0	0.959642	0	0	0	111	1	0.780407	0	0	0	4.10178e-05	3.7441	5.76526e-06	7.205e-06	9.35822e-06	0.00125745
chr4	149605000	149610000	chr4	150085000	150090000	12	99	0	0.959642	0	0	0	54	1	0.379657	0	0	0	2.97551e-06	3.13375	4.82541e-06	8.15524e-05	0.000106751	0.00748176
chr12	49470000	49475000	chr12	51315000	51320000	12	99	1	0.696039	0	0	0	25	0	0.242334	0	0	0	6.49351e-07	3.26593	5.02896e-06	0.000117313	0.000155534	0.00976188
chr7	140220000	140225000	chr7	140225000	140230000	14	98	1	0.689008	0	0	0	160	0	1.55094	0	0	0	9.28938e-05	3.87487	5.96662e-06	4.09572e-05	5.4841e-05	0.00460138
chr4	117640000	117645000	chr4	118120000	118125000	12	98	0	0.949949	0	0	0	101	1	0.7101	0	0	0	2.97551e-06	3.26811	5.03231e-06	0.000117999	0.000156476	0.00979617
chr6	71625000	71630000	chr6	71630000	71635000	18	97	0	0.940256	0	0	0	182	1	1.27959	0	0	0	9.28938e-05	3.92187	6.03899e-06	1.49017e-07	1.87174e-07	5.98878e-05
chr17	44305000	44310000	chr17	44650000	44655000	16	97	0	0.940256	0	0	0	178	1	1.25146	0	0	0	4.63345e-06	3.48628	5.36826e-06	6.96718e-07	8.73403e-07	0.000202225
chr9	75955000	75960000	chr9	75980000	75985000	15	97	1	0.681977	0	0	0	143	0	1.38615	0	0	0	4.63087e-05	3.80394	5.8574e-06	8.60882e-06	1.12341e-05	0.00144573
chr2	61260000	61265000	chr2	61305000	61310000	14	97	0	0.940256	0	0	0	125	1	0.878837	0	0	0	3.23359e-05	3.7464	5.76879e-06	2.9048e-05	3.84727e-05	0.00355645
chr7	89600000	89605000	chr7	89610000	89615000	13	97	0	0.940256	0	0	0	97	1	0.681977	0	0	0	7.83949e-05	3.73222	5.74697e-06	0.000104807	0.000141768	0.00915606
chr3	102050000	102055000	chr3	102160000	102165000	16	96	1	0.674946	0	0	0	161	0	1.56063	0	0	0	1.70957e-05	3.69362	5.68752e-06	1.42709e-06	1.8159e-06	0.000360696
chr12	85270000	85275000	chr12	85330000	85335000	15	96	1	0.674946	0	0	0	124	0	1.20198	0	0	0	2.57932e-05	3.70137	5.69946e-06	6.33018e-06	8.19457e-06	0.00113446
chr17	65885000	65890000	chr17	66100000	66105000	13	96	0	0.930562	0	0	0	98	1	0.689008	0	0	0	8.39521e-06	3.45238	5.31606e-06	5.03369e-05	6.63774e-05	0.00527145
chr12	116095000	116100000	chr12	116145000	116150000	13	96	0	0.930562	0	0	0	80	1	0.562455	0	0	0	2.99822e-05	3.61259	5.56275e-06	7.73401e-05	0.000103476	0.00734416
chr4	57780000	57785000	chr4	57800000	57805000	14	95	1	0.667916	0	0	0	219	1	1.53972	0	0	0	5.41716e-05	3.83596	5.9067e-06	3.69713e-05	4.93401e-05	0.00426151
chr6	28480000	28485000	chr6	29555000	29560000	14	95	1	0.667916	0	0	0	180	0	1.7448	0	0	0	9.66011e-07	3.19747	4.92354e-06	5.47275e-06	6.92565e-06	0.00100027
chr10	3460000	3465000	chr10	3465000	3470000	16	95	0	0.920869	0	0	0	118	1	0.829622	0	0	0	9.28938e-05	3.78921	5.83472e-06	1.95204e-06	2.5012e-06	0.000466016
chr8	121980000	121985000	chr8	121985000	121990000	14	95	0	0.920869	0	0	0	110	1	0.773376	0	0	0	9.28938e-05	3.76923	5.80396e-06	3.09135e-05	4.10227e-05	0.00373255
chr16	14000000	14005000	chr16	14015000	14020000	13	94	0	0.911175	0	0	0	112	1	0.787438	0	0	0	6.51236e-05	3.75446	5.7812e-06	0.00011073	0.000150086	0.00954068
chr16	16455000	16460000	chr16	16465000	16470000	18	94	1	0.660885	0	0	0	96	0	0.930562	0	0	0	7.83949e-05	3.70701	5.70813e-06	6.70012e-08	8.30095e-08	3.2024e-05
chr18	62450000	62455000	chr18	62500000	62505000	19	94	1	0.660885	0	0	0	91	0	0.882095	0	0	0	2.99822e-05	3.62638	5.58398e-06	9.33042e-09	1.13714e-08	6.51523e-06
chr11	77765000	77770000	chr11	77785000	77790000	15	93	0	0.901482	0	0	0	155	1	1.08976	0	0	0	5.41716e-05	3.83524	5.90559e-06	9.43463e-06	1.23421e-05	0.00154479
chr6	91260000	91265000	chr6	92535000	92540000	13	93	1	0.653854	0	0	0	139	0	1.34738	0	0	0	7.0312e-07	3.16518	4.87383e-06	2.16899e-05	2.78791e-05	0.00280088
chr12	52775000	52780000	chr12	52780000	52785000	15	93	0	0.901482	0	0	0	135	1	0.949143	0	0	0	9.28938e-05	3.82087	5.88347e-06	9.0472e-06	1.18219e-05	0.00150353
chr12	4150000	4155000	chr12	4555000	4560000	13	93	0	0.901482	0	0	0	113	1	0.794468	0	0	0	3.74684e-06	3.32013	5.11242e-06	3.45781e-05	4.50598e-05	0.0039911
chr2	166145000	166150000	chr2	166165000	166170000	14	92	0	0.891789	0	0	0	358	1	2.51699	0	0	0	5.41716e-05	4.08024	6.28285e-06	6.87281e-05	9.36637e-05	0.00680921
chr17	28485000	28490000	chr17	28495000	28500000	15	92	1	0.646824	0	0	0	186	0	1.80296	0	0	0	7.83949e-05	3.88896	5.98832e-06	1.10159e-05	1.44717e-05	0.00174559
chr11	11865000	11870000	chr11	11870000	11875000	16	92	1	0.646824	0	0	0	185	0	1.79327	0	0	0	9.28938e-05	3.8964	5.99977e-06	2.7401e-06	3.5386e-06	0.000605716
chr11	114465000	114470000	chr11	114475000	114480000	24	92	1	0.646824	0	0	0	169	0	1.63818	0	0	0	7.83949e-05	3.86102	5.94529e-06	4.0851e-12	4.8252e-12	1.29187e-08
chr19	44390000	44395000	chr19	44395000	44400000	17	92	1	0.646824	0	0	0	165	0	1.5994	0	0	0	9.28938e-05	3.86297	5.9483e-06	5.60892e-07	7.11514e-07	0.000171558
chr13	113615000	113620000	chr13	113845000	113850000	19	92	1	0.646824	0	0	0	151	0	1.4637	0	0	0	7.39085e-06	3.50751	5.40094e-06	5.57845e-09	6.75084e-09	4.27727e-06
chr19	43925000	43930000	chr19	43935000	43940000	15	92	0	0.891789	0	0	0	139	1	0.977266	0	0	0	7.83949e-05	3.8173	5.87796e-06	8.95307e-06	1.16956e-05	0.00149294
chr19	44390000	44395000	chr19	44415000	44420000	13	92	1	0.646824	0	0	0	138	0	1.33768	0	0	0	4.63087e-05	3.77656	5.81523e-06	0.000116898	0.000158768	0.00987207
chr15	101375000	101380000	chr15	101385000	101390000	18	92	0	0.891789	0	0	0	130	1	0.91399	0	0	0	7.83949e-05	3.79812	5.84844e-06	9.46965e-08	1.18005e-07	4.1894e-05
chr3	105055000	105060000	chr3	105420000	105425000	13	92	1	0.646824	0	0	0	105	0	1.0178	0	0	0	4.26843e-06	3.29671	5.07636e-06	3.22851e-05	4.1984e-05	0.00378798
chr8	126560000	126565000	chr8	126585000	126590000	14	90	1	0.632762	0	0	0	190	0	1.84174	0	0	0	4.63087e-05	3.86092	5.94514e-06	3.94873e-05	5.281e-05	0.00446599
chr12	80305000	80310000	chr12	80315000	80320000	14	90	0	0.872402	0	0	0	174	1	1.22334	0	0	0	7.83949e-05	3.87505	5.96689e-06	4.0976e-05	5.4867e-05	0.00460138
chr6	91250000	91255000	chr6	91645000	91650000	16	90	0	0.872402	0	0	0	105	1	0.738223	0	0	0	3.92067e-06	3.29895	5.07979e-06	3.47232e-07	4.29525e-07	0.000115251
chr17	70725000	70730000	chr17	71075000	71080000	13	90	1	0.632762	0	0	0	69	0	0.668842	0	0	0	4.44915e-06	3.20516	4.93538e-06	2.4533e-05	3.1645e-05	0.00307943
chr12	83505000	83510000	chr12	83545000	83550000	19	89	0	0.862709	0	0	0	184	1	1.29365	0	0	0	3.47961e-05	3.83596	5.9067e-06	2.20041e-08	2.71563e-08	1.30233e-05
chr17	25865000	25870000	chr17	25870000	25875000	19	89	1	0.625732	0	0	0	173	0	1.67695	0	0	0	9.28938e-05	3.86581	5.95267e-06	2.47464e-08	3.05957e-08	1.44335e-05
chr4	132650000	132655000	chr4	132655000	132660000	15	89	1	0.625732	0	0	0	169	0	1.63818	0	0	0	9.28938e-05	3.85901	5.9422e-06	1.01078e-05	1.32474e-05	0.00163921
chr15	79340000	79345000	chr15	79345000	79350000	14	89	0	0.862709	0	0	0	138	1	0.970236	0	0	0	9.28938e-05	3.81286	5.87114e-06	3.47675e-05	4.6308e-05	0.00407051
chr19	57470000	57475000	chr19	58100000	58105000	14	89	0	0.862709	0	0	0	108	1	0.759315	0	0	0	1.75862e-06	3.1913	4.91403e-06	5.35962e-06	6.77907e-06	0.000989801
chr4	133930000	133935000	chr4	133940000	133945000	13	89	0	0.862709	0	0	0	48	1	0.337473	0	0	0	7.83949e-05	3.51386	5.41072e-06	5.9544e-05	7.89553e-05	0.00599605
chr11	86680000	86685000	chr11	86685000	86690000	14	88	1	0.618701	0	0	0	169	0	1.63818	0	0	0	9.28938e-05	3.85529	5.93647e-06	3.89071e-05	5.20091e-05	0.00443471
chr9	58245000	58250000	chr9	58250000	58255000	14	88	0	0.853015	0	0	0	150	1	1.0546	0	0	0	9.28938e-05	3.83318	5.90242e-06	3.66997e-05	4.89661e-05	0.00424085
chr8	44005000	44010000	chr8	44090000	44095000	13	88	0	0.853015	0	0	0	143	1	1.00539	0	0	0	1.92444e-05	3.68858	5.67976e-06	9.39576e-05	0.000126584	0.00844192
chr13	51865000	51870000	chr13	52755000	52760000	12	88	1	0.618701	0	0	0	132	0	1.27952	0	0	0	1.07732e-06	3.12726	4.81542e-06	8.00665e-05	0.00010474	0.00740015
chr19	60895000	60900000	chr19	60970000	60975000	14	88	0	0.853015	0	0	0	109	1	0.766345	0	0	0	2.1161e-05	3.63017	5.58982e-06	2.0988e-05	2.75268e-05	0.00278273
chr18	32845000	32850000	chr18	33375000	33380000	13	88	0	0.853015	0	0	0	98	1	0.689008	0	0	0	2.57598e-06	3.20115	4.9292e-06	2.42339e-05	3.12482e-05	0.00304936
chr13	18425000	18430000	chr13	20225000	20230000	13	88	0	0.853015	0	0	0	97	1	0.681977	0	0	0	6.8932e-07	3.52588	5.42923e-06	6.15032e-05	8.16419e-05	0.00614363
chr12	72120000	72125000	chr12	72600000	72605000	12	88	0	0.853015	0	0	0	89	1	0.625732	0	0	0	2.97551e-06	3.20416	4.93384e-06	9.92338e-05	0.000130779	0.00863592
chr14	7985000	7990000	chr14	8435000	8440000	12	88	1	0.618701	0	0	0	84	0	0.814242	0	0	0	3.10394e-06	3.17411	4.88756e-06	9.13274e-05	0.000120011	0.00814114
chr13	32265000	32270000	chr13	32335000	32340000	17	88	1	0.618701	0	0	0	69	0	0.668842	0	0	0	2.24713e-05	3.50114	5.39113e-06	1.51324e-07	1.87318e-07	5.98878e-05
chr10	19005000	19010000	chr10	19010000	19015000	21	87	1	0.61167	0	0	0	214	0	2.07438	0	0	0	9.28938e-05	3.92062	6.03706e-06	1.12022e-09	1.36046e-09	1.15211e-06
chr15	37190000	37195000	chr15	37240000	37245000	14	87	1	0.61167	0	0	0	174	0	1.68664	0	0	0	2.99822e-05	3.78059	5.82144e-06	3.18788e-05	4.23444e-05	0.00380297
chr19	22915000	22920000	chr19	22920000	22925000	14	87	1	0.61167	0	0	0	101	0	0.979029	0	0	0	9.28938e-05	3.70508	5.70517e-06	2.59197e-05	3.42098e-05	0.0032578
chr3	116195000	116200000	chr3	116200000	116205000	15	86	1	0.60464	0	0	0	149	0	1.44431	0	0	0	9.28938e-05	3.81141	5.8689e-06	8.79978e-06	1.149e-05	0.00146994
chr8	24390000	24395000	chr8	24405000	24410000	14	86	0	0.833629	0	0	0	138	1	0.970236	0	0	0	6.51236e-05	3.78485	5.82801e-06	3.22484e-05	4.28508e-05	0.00382941
chr17	86535000	86540000	chr17	86765000	86770000	13	86	0	0.833629	0	0	0	124	1	0.871806	0	0	0	7.39085e-06	3.46026	5.32819e-06	5.14441e-05	6.78856e-05	0.00535935
chr9	28450000	28455000	chr9	28540000	28545000	15	86	0	0.833629	0	0	0	104	1	0.731192	0	0	0	1.85965e-05	3.58785	5.52466e-06	4.44425e-06	5.70269e-06	0.00086013
chr7	118570000	118575000	chr7	118825000	118830000	16	85	0	0.823935	0	0	0	160	1	1.12491	0	0	0	6.83024e-06	3.49524	5.38205e-06	7.19446e-07	9.02474e-07	0.000205922
chr17	53520000	53525000	chr17	53585000	53590000	15	85	0	0.823935	0	0	0	114	1	0.801499	0	0	0	2.40184e-05	3.64663	5.61516e-06	5.34716e-06	6.8926e-06	0.000998036
chr17	45600000	45605000	chr17	45615000	45620000	22	84	0	0.814242	0	0	0	199	1	1.39911	0	0	0	6.51236e-05	3.88259	5.9785e-06	1.67344e-10	2.00995e-10	2.42317e-07
chr13	117405000	117410000	chr13	117805000	117810000	12	84	1	0.590578	0	0	0	70	0	0.678535	0	0	0	3.81323e-06	3.15108	4.85211e-06	8.56364e-05	0.000112284	0.00778158
chrX	48150000	48155000	chrX	48180000	48185000	17	84	1	0.590578	0	0	0	60	0	0.581601	0	0	0	4.10178e-05	3.51228	5.40829e-06	1.5795e-07	1.95667e-07	6.18734e-05
chr14	20135000	20140000	chr14	20145000	20150000	15	83	1	0.583547	0	0	0	165	0	1.5994	0	0	0	7.83949e-05	3.82028	5.88255e-06	9.03155e-06	1.18009e-05	0.00150196
chr19	44350000	44355000	chr19	44405000	44410000	14	83	0	0.804549	0	0	0	127	1	0.892898	0	0	0	2.77865e-05	3.68429	5.67315e-06	2.44593e-05	3.2226e-05	0.00312371
chr16	38425000	38430000	chr16	38430000	38435000	18	83	1	0.583547	0	0	0	122	1	0.857744	0	0	0	9.28938e-05	3.65365	5.62598e-06	5.44405e-08	6.72197e-08	2.72654e-05
chr14	47865000	47870000	chr14	47880000	47885000	14	82	1	0.576517	0	0	0	166	0	1.6091	0	0	0	6.51236e-05	3.80918	5.86546e-06	3.44265e-05	4.58394e-05	0.00404433
chr19	57235000	57240000	chr19	57260000	57265000	13	82	1	0.576517	0	0	0	141	0	1.36676	0	0	0	4.63087e-05	3.74536	5.7672e-06	0.000108275	0.000146635	0.00937277
chr13	80885000	80890000	chr13	80955000	80960000	13	82	1	0.576517	0	0	0	139	0	1.34738	0	0	0	2.24713e-05	3.66547	5.64417e-06	8.86105e-05	0.000119128	0.00810129
chr19	5795000	5800000	chr19	5800000	5805000	21	82	0	0.794855	0	0	0	109	1	0.766345	0	0	0	9.28938e-05	3.71962	5.72756e-06	4.53553e-10	5.44892e-10	5.63068e-07
chr16	86015000	86020000	chr16	86040000	86045000	13	82	1	0.576517	0	0	0	68	0	0.659148	0	0	0	4.63087e-05	3.54599	5.46021e-06	6.49057e-05	8.63156e-05	0.00639553
chr9	75360000	75365000	chr9	75390000	75395000	15	81	1	0.569486	0	0	0	201	0	1.94836	0	0	0	4.10178e-05	3.83327	5.90256e-06	9.38079e-06	1.22697e-05	0.00153796
chr19	4045000	4050000	chr19	4055000	4060000	16	81	1	0.569486	0	0	0	172	0	1.66726	0	0	0	7.83949e-05	3.82425	5.88867e-06	2.18387e-06	2.80541e-06	0.000508382
chr12	79575000	79580000	chr12	79690000	79695000	14	81	1	0.569486	0	0	0	134	0	1.29891	0	0	0	1.65348e-05	3.58174	5.51524e-06	1.82533e-05	2.38433e-05	0.00250294
chr15	61530000	61535000	chr15	62000000	62005000	13	81	1	0.569486	0	0	0	132	0	1.27952	0	0	0	2.91068e-06	3.23467	4.98082e-06	2.68339e-05	3.47035e-05	0.00328857
chr12	69445000	69450000	chr12	69490000	69495000	15	80	1	0.562455	0	0	0	193	0	1.87082	0	0	0	3.23359e-05	3.79099	5.83745e-06	8.28593e-06	1.08018e-05	0.00139942
chr9	54865000	54870000	chr9	55305000	55310000	12	80	1	0.562455	0	0	0	132	0	1.27952	0	0	0	3.35407e-06	3.24974	5.00402e-06	0.000112325	0.000148687	0.00947601
chr16	91915000	91920000	chr16	91960000	91965000	13	80	0	0.775468	0	0	0	103	1	0.724161	0	0	0	3.23359e-05	3.63134	5.59162e-06	8.11885e-05	0.000108811	0.00759547
chr4	139140000	139145000	chr4	139145000	139150000	14	79	0	0.765775	0	0	0	173	1	1.21631	0	0	0	9.28938e-05	3.83906	5.91148e-06	3.72761e-05	4.976e-05	0.00428924
chr3	26030000	26035000	chr3	26480000	26485000	12	79	0	0.765775	0	0	0	124	1	0.871806	0	0	0	3.10394e-06	3.25908	5.01841e-06	0.000115181	0.000152605	0.00964352
chr5	3225000	3230000	chr5	3275000	3280000	14	79	0	0.765775	0	0	0	122	1	0.857744	0	0	0	2.99822e-05	3.66549	5.64421e-06	2.32009e-05	3.05197e-05	0.0029951
chr13	41965000	41970000	chr13	42105000	42110000	13	78	0	0.756082	0	0	0	107	1	0.752284	0	0	0	1.36296e-05	3.49524	5.38206e-06	5.66155e-05	7.4946e-05	0.00577493
chr19	42520000	42525000	chr19	42565000	42570000	13	77	0	0.746388	0	0	0	136	1	0.956174	0	0	0	3.23359e-05	3.69525	5.69003e-06	9.55508e-05	0.00012881	0.00855137
chr18	54250000	54255000	chr18	54715000	54720000	12	77	1	0.541363	0	0	0	65	0	0.630068	0	0	0	2.909e-06	3.06759	4.72354e-06	6.74473e-05	8.77292e-05	0.0064733
chr11	86865000	86870000	chr11	86870000	86875000	16	76	1	0.534333	0	0	0	263	0	2.54935	0	0	0	9.28938e-05	3.93628	6.06118e-06	3.09891e-06	4.01371e-06	0.000659127
chr1	115260000	115265000	chr1	115350000	115355000	15	75	0	0.727002	0	0	0	150	1	1.0546	0	0	0	1.85965e-05	3.64211	5.60821e-06	5.27242e-06	6.79388e-06	0.00099113
chr13	96485000	96490000	chr13	97595000	97600000	12	75	0	0.727002	0	0	0	142	1	0.998358	0	0	0	9.39309e-07	3.12144	4.80646e-06	7.87542e-05	0.000102966	0.00732896
chr11	5835000	5840000	chr11	5845000	5850000	14	75	1	0.527302	0	0	0	141	1	0.991328	0	0	0	7.83949e-05	3.65343	5.62564e-06	2.24236e-05	2.94673e-05	0.00291265
chr10	56475000	56480000	chr10	56485000	56490000	18	74	0	0.717308	0	0	0	151	1	1.06163	0	0	0	7.83949e-05	3.77027	5.80555e-06	8.52893e-08	1.06094e-07	3.84515e-05
chr3	43625000	43630000	chr3	43635000	43640000	13	74	1	0.520271	0	0	0	126	0	1.22136	0	0	0	7.83949e-05	3.70698	5.70809e-06	9.84092e-05	0.000132806	0.00874781
chr5	80420000	80425000	chr5	80855000	80860000	12	73	0	0.707615	0	0	0	114	1	0.801499	0	0	0	3.4632e-06	3.22336	4.96341e-06	0.000104584	0.000138086	0.00898514
chr9	116150000	116155000	chr9	116175000	116180000	16	72	1	0.50621	0	0	0	195	0	1.8902	0	0	0	4.63087e-05	3.79484	5.84339e-06	1.98772e-06	2.54796e-06	0.000471514
chr17	33040000	33045000	chr17	33570000	33575000	13	72	0	0.697922	0	0	0	120	1	0.843683	0	0	0	2.57598e-06	3.17813	4.89376e-06	2.25777e-05	2.90534e-05	0.00288427
chr18	4705000	4710000	chr18	6020000	6025000	15	72	1	0.50621	0	0	0	120	0	1.1632	0	0	0	6.35398e-07	3.0467	4.69139e-06	6.57269e-07	8.09365e-07	0.000190134
chr9	92540000	92545000	chr9	92550000	92555000	16	72	1	0.50621	0	0	0	102	0	0.988722	0	0	0	7.83949e-05	3.63997	5.60492e-06	1.19147e-06	1.51022e-06	0.000310273
chr12	116175000	116180000	chr12	116225000	116230000	13	72	1	0.50621	0	0	0	98	0	0.949949	0	0	0	2.99822e-05	3.56287	5.48619e-06	6.78822e-05	9.04122e-05	0.00661438
chr10	21775000	21780000	chr10	21830000	21835000	17	71	0	0.688228	0	0	0	158	1	1.11085	0	0	0	2.77865e-05	3.69413	5.68831e-06	3.10635e-07	3.89552e-07	0.000107176
chr19	10285000	10290000	chr19	10295000	10300000	19	70	0	0.678535	0	0	0	190	1	1.33583	0	0	0	7.83949e-05	3.81781	5.87875e-06	2.04764e-08	2.52432e-08	1.24853e-05
chr13	51970000	51975000	chr13	52235000	52240000	13	70	1	0.492148	0	0	0	154	0	1.49278	0	0	0	7.54927e-06	3.38708	5.21551e-06	4.19213e-05	5.49569e-05	0.00460138
chr16	92845000	92850000	chr16	92905000	92910000	13	70	0	0.678535	0	0	0	139	1	0.977266	0	0	0	2.57932e-05	3.64644	5.61487e-06	8.44034e-05	0.000113275	0.00782531
chr8	122550000	122555000	chr8	122565000	122570000	16	69	0	0.668842	0	0	0	175	1	1.23037	0	0	0	6.51236e-05	3.78096	5.82201e-06	1.90074e-06	2.434e-06	0.000456058
chr17	14175000	14180000	chr17	14180000	14185000	14	69	0	0.668842	0	0	0	97	1	0.681977	0	0	0	9.28938e-05	3.63316	5.59443e-06	2.11683e-05	2.77704e-05	0.00279189
chr12	115815000	115820000	chr12	116180000	116185000	12	68	0	0.659148	0	0	0	104	1	0.731192	0	0	0	4.26843e-06	3.22708	4.96913e-06	0.000105645	0.000139538	0.00905361
chrX	143325000	143330000	chrX	143345000	143350000	14	68	0	0.659148	0	0	0	89	1	0.625732	0	0	0	5.41716e-05	3.58113	5.5143e-06	1.8221e-05	2.37999e-05	0.00250223
chr6	32290000	32295000	chr6	32325000	32330000	13	67	1	0.471056	0	0	0	122	0	1.18259	0	0	0	3.74599e-05	3.62409	5.58046e-06	7.96817e-05	0.000106721	0.00748176
chrX	140560000	140565000	chrX	140570000	140575000	13	67	0	0.649455	0	0	0	110	1	0.773376	0	0	0	7.83949e-05	3.65031	5.62083e-06	8.52457e-05	0.000114446	0.00788029
chr15	83165000	83170000	chr15	83445000	83450000	13	66	1	0.464026	0	0	0	165	0	1.5994	0	0	0	7.78522e-06	3.36994	5.18911e-06	3.99236e-05	5.22578e-05	0.00444496
chr19	33040000	33045000	chr19	33080000	33085000	16	66	0	0.639761	0	0	0	154	1	1.08273	0	0	0	3.47961e-05	3.68844	5.67955e-06	1.40266e-06	1.78415e-06	0.000355681
chr17	6140000	6145000	chr17	6165000	6170000	16	64	1	0.449964	0	0	0	164	0	1.58971	0	0	0	4.63087e-05	3.70808	5.7098e-06	1.49737e-06	1.90733e-06	0.00037517
chr7	38230000	38235000	chr7	38235000	38240000	16	64	1	0.449964	0	0	0	91	0	0.882095	0	0	0	9.28938e-05	3.58101	5.51412e-06	9.73205e-07	1.22833e-06	0.000263263
chr6	138785000	138790000	chr6	140620000	140625000	13	63	0	0.610681	0	0	0	313	1	2.20061	0	0	0	6.57694e-07	3.61411	5.5651e-06	7.76478e-05	0.000103902	0.00736838
chr11	52325000	52330000	chr11	52335000	52340000	15	62	0	0.600988	0	0	0	178	1	1.25146	0	0	0	7.83949e-05	3.75988	5.78955e-06	7.55399e-06	9.82362e-06	0.00130583
chr19	38020000	38025000	chr19	38620000	38625000	12	62	1	0.435903	0	0	0	128	0	1.24075	0	0	0	1.51882e-06	3.07377	4.73307e-06	6.86723e-05	8.93754e-05	0.00656065
chr17	31820000	31825000	chr17	31830000	31835000	15	62	0	0.600988	0	0	0	127	1	0.892898	0	0	0	7.83949e-05	3.66559	5.64436e-06	5.67116e-06	7.32103e-06	0.00104606
chr18	24125000	24130000	chr18	24155000	24160000	13	62	1	0.435903	0	0	0	111	0	1.07596	0	0	0	4.10178e-05	3.58286	5.51697e-06	7.15593e-05	9.54829e-05	0.00689739
chr17	44015000	44020000	chr17	44025000	44030000	14	61	0	0.591295	0	0	0	201	1	1.41317	0	0	0	7.83949e-05	3.78914	5.8346e-06	3.2623e-05	4.33642e-05	0.00386458
chr7	112635000	112640000	chr7	112655000	112660000	13	61	1	0.428872	0	0	0	122	0	1.18259	0	0	0	5.41716e-05	3.62026	5.57457e-06	7.88961e-05	0.000105632	0.00743334
chr11	46000000	46005000	chr11	46410000	46415000	11	61	1	0.428872	0	0	0	15	0	0.1454	0	0	0	3.71198e-06	2.7356	4.21234e-06	0.000104314	0.00013429	0.00880747
chr17	81695000	81700000	chr17	81745000	81750000	14	60	1	0.421842	0	0	0	83	0	0.804549	0	0	0	2.99822e-05	3.46358	5.3333e-06	1.2844e-05	1.66131e-05	0.00192531
chr5	146270000	146275000	chr5	146280000	146285000	13	54	1	0.379657	0	0	0	202	0	1.95806	0	0	0	7.83949e-05	3.73882	5.75713e-06	0.000106537	0.000144195	0.00925798
chr14	34380000	34385000	chr14	34510000	34515000	12	53	0	0.513748	0	0	0	66	1	0.464026	0	0	0	1.45498e-05	3.27039	5.03583e-06	0.000118721	0.000157469	0.00983236
chr19	7340000	7345000	chr19	7800000	7805000	13	50	1	0.351535	0	0	0	48	0	0.465281	0	0	0	2.93704e-06	2.87721	4.4304e-06	8.37083e-06	1.04924e-05	0.00136853
chr8	35870000	35875000	chr8	35900000	35905000	13	43	1	0.30232	0	0	0	101	0	0.979029	0	0	0	4.10178e-05	3.44704	5.30783e-06	4.95976e-05	6.53711e-05	0.00520105
chrX	51060000	51065000	chrX	51155000	51160000	12	36	0	0.348961	0	0	0	45	1	0.316381	0	0	0	1.81245e-05	3.11538	4.79713e-06	7.74062e-05	0.000101145	0.0072408
chrX	49830000	49835000	chrX	51165000	51170000	12	34	0	0.329574	0	0	0	51	1	0.358565	0	0	0	6.11372e-07	2.68816	4.13929e-06	2.02135e-05	2.53682e-05	0.00262035

## Sheet: FitHiChIP_q_0.01_siCTRL
chr1	s1	e1	chr2	s2	e2	cc	Coverage1	isPeak1	Bias1	Mapp1	GCContent1	RESites1	Coverage2	isPeak2	Bias2	Mapp2	GCContent2	RESites2	p	exp_cc_Bias	p_Bias	dbinom_Bias	P-Value_Bias	Q-Value_Bias
chr1	3175000	3180000	chr1	3185000	3190000	18	105	0	0.595535	0	0	0	123	1	0.266199	0	0	0	7.7229e-05	4.59821	1.5177e-06	1.3282e-06	1.7439e-06	0.00012359
chr1	3940000	3945000	chr1	3965000	3970000	31	209	1	0.452322	0	0	0	191	0	1.08331	0	0	0	4.8269e-05	7.82075	2.5814e-06	2.3941e-10	3.1588e-10	6.3134e-08
chr1	5015000	5020000	chr1	6450000	6455000	17	301	0	1.7072	0	0	0	477	1	1.03233	0	0	0	5.9367e-07	6.38894	2.1088e-06	0.00023256	0.0003555	0.00922698
chr1	5320000	5325000	chr1	6980000	6985000	16	275	0	1.55974	0	0	0	361	1	0.781283	0	0	0	3.6606e-07	5.63503	1.86e-06	0.00017638	0.00026066	0.00725318
chr1	8515000	8520000	chr1	9180000	9185000	18	218	0	1.23644	0	0	0	219	1	0.473964	0	0	0	2.0041e-06	6.38113	2.1062e-06	8.138e-05	0.00012114	0.00400187
chr1	9560000	9565000	chr1	10700000	10705000	17	390	1	0.844045	0	0	0	247	0	1.40093	0	0	0	8.0287e-07	6.15959	2.0331e-06	0.00015712	0.00023586	0.00671618
chr1	11650000	11655000	chr1	13405000	13410000	18	292	1	0.631952	0	0	0	197	0	1.11734	0	0	0	2.9839e-07	5.96257	1.9681e-06	3.6471e-05	5.265e-05	0.00205902
chr1	11655000	11660000	chr1	12025000	12030000	20	259	1	0.560533	0	0	0	256	1	0.55404	0	0	0	3.5781e-06	5.84794	1.9302e-06	2.5953e-06	3.5745e-06	0.00022694
chr1	13045000	13050000	chr1	14240000	14245000	18	243	0	1.37824	0	0	0	281	1	0.608145	0	0	0	6.7814e-07	5.71951	1.8878e-06	2.1987e-05	3.1191e-05	0.00135407
chr1	14030000	14035000	chr1	14070000	14075000	24	313	0	1.77526	0	0	0	205	1	0.443665	0	0	0	3.5457e-05	8.7442	2.8862e-06	1.0257e-05	1.5615e-05	0.00076844
chr1	15840000	15845000	chr1	15945000	15950000	20	176	0	0.99823	0	0	0	246	1	0.532398	0	0	0	1.7131e-05	6.44925	2.1287e-06	1.0073e-05	1.442e-05	0.00071962
chr1	28765000	28770000	chr1	28880000	28885000	22	187	0	1.06062	0	0	0	180	1	0.389559	0	0	0	1.5067e-05	5.67047	1.8717e-06	1.1646e-07	1.5392e-07	1.5513e-05
chr1	32330000	32335000	chr1	33140000	33145000	15	218	0	1.23644	0	0	0	174	1	0.376574	0	0	0	1.3786e-06	5.09625	1.6821e-06	0.0001901	0.00027578	0.00757294
chr1	32455000	32460000	chr1	32465000	32470000	19	141	1	0.305155	0	0	0	194	0	1.10032	0	0	0	7.7229e-05	7.41684	2.4481e-06	0.00016903	0.00026477	0.00733898
chr1	32750000	32755000	chr1	33695000	33700000	19	257	0	1.45764	0	0	0	209	1	0.452322	0	0	0	1.0519e-06	6.5907	2.1754e-06	4.0953e-05	6.0451e-05	0.00230099
chr1	33775000	33780000	chr1	34140000	34145000	21	396	0	2.24602	0	0	0	199	1	0.43068	0	0	0	3.7691e-06	6.27106	2.0699e-06	2.0527e-06	2.8527e-06	0.00018776
chr1	34070000	34075000	chr1	34860000	34865000	19	901	1	1.94996	0	0	0	309	0	1.75258	0	0	0	1.4977e-06	6.55908	2.165e-06	3.8578e-05	5.682e-05	0.002188
chr1	34120000	34125000	chr1	34125000	34130000	56	304	1	0.657922	0	0	0	469	0	2.66006	0	0	0	8.8865e-05	22.1068	7.2968e-06	6.9291e-10	1.1245e-09	1.9871e-07
chr1	35635000	35640000	chr1	35970000	35975000	18	220	1	0.476128	0	0	0	274	0	1.55406	0	0	0	5.2269e-06	6.65251	2.1958e-06	0.00013129	0.00019944	0.00589336
chr1	35910000	35915000	chr1	36065000	36070000	33	1839	1	3.98	0	0	0	512	0	2.90394	0	0	0	1.1331e-05	14.2583	4.7062e-06	8.9786e-06	1.5257e-05	0.00075422
chr1	36475000	36480000	chr1	36515000	36520000	30	421	1	0.911136	0	0	0	476	1	1.03017	0	0	0	3.5457e-05	9.4344	3.114e-06	5.2533e-08	7.5092e-08	8.3223e-06
chr1	37590000	37595000	chr1	37600000	37605000	42	434	0	2.46155	0	0	0	347	1	0.750984	0	0	0	7.7229e-05	20.0835	6.629e-06	7.0694e-06	1.3058e-05	0.00066548
chr1	38145000	38150000	chr1	38390000	38395000	17	191	0	1.08331	0	0	0	220	1	0.476128	0	0	0	7.0484e-06	5.86709	1.9366e-06	9.2058e-05	0.00013508	0.00435434
chr1	38145000	38150000	chr1	38445000	38450000	22	191	0	1.08331	0	0	0	305	1	0.660087	0	0	0	4.9285e-06	6.03604	1.9923e-06	3.1941e-07	4.3092e-07	3.7872e-05
chr1	38250000	38255000	chr1	38255000	38260000	29	276	0	1.56541	0	0	0	219	1	0.473964	0	0	0	8.8865e-05	12.408	4.0955e-06	2.4104e-05	4.0518e-05	0.0016722
chr1	38285000	38290000	chr1	38675000	38680000	18	510	1	1.10375	0	0	0	211	0	1.19674	0	0	0	3.2017e-06	6.6669	2.2006e-06	0.00013455	0.00020461	0.00601542
chr1	39255000	39260000	chr1	39305000	39310000	38	1453	1	3.14461	0	0	0	371	0	2.10422	0	0	0	3.0204e-05	20.1996	6.6673e-06	0.0001294	0.00026181	0.00728063
chr1	39525000	39530000	chr1	39575000	39580000	25	403	1	0.87218	0	0	0	384	1	0.83106	0	0	0	3.0204e-05	7.99693	2.6396e-06	8.1169e-07	1.1643e-06	8.7939e-05
chr1	39680000	39685000	chr1	39760000	39765000	37	469	0	2.66006	0	0	0	1729	1	3.74193	0	0	0	2.249e-05	18.7704	6.1956e-06	6.728e-05	0.00013014	0.00423468
chr1	39685000	39690000	chr1	39865000	39870000	26	408	1	0.883001	0	0	0	286	0	1.62212	0	0	0	9.9759e-06	8.11761	2.6794e-06	3.2663e-07	4.6418e-07	4.0293e-05
chr1	39700000	39705000	chr1	39755000	39760000	39	387	0	2.19497	0	0	0	1621	1	3.5082	0	0	0	2.8112e-05	20.195	6.6658e-06	6.673e-05	0.00013182	0.00427408
chr1	39750000	39755000	chr1	39755000	39760000	84	974	1	2.10795	0	0	0	1621	1	3.5082	0	0	0	8.8865e-05	53.9214	1.7798e-05	3.3863e-05	8.9836e-05	0.00315797
chr1	39750000	39755000	chr1	39990000	39995000	22	974	1	2.10795	0	0	0	313	0	1.77526	0	0	0	7.1608e-06	8.93678	2.9498e-06	9.863e-05	0.00015892	0.00493676
chr1	39750000	39755000	chr1	40370000	40375000	19	974	1	2.10795	0	0	0	237	0	1.34421	0	0	0	2.1059e-06	6.80875	2.2474e-06	6.1119e-05	9.1617e-05	0.00320937
chr1	39750000	39755000	chr1	40525000	40530000	18	974	1	2.10795	0	0	0	467	0	2.64871	0	0	0	1.5833e-06	6.88908	2.2739e-06	0.00019439	0.00030064	0.0080905
chr1	39750000	39755000	chr1	40770000	40775000	21	974	1	2.10795	0	0	0	355	0	2.01348	0	0	0	1.0392e-06	7.7233	2.5492e-06	3.8134e-05	5.8096e-05	0.00222836
chr1	39755000	39760000	chr1	39875000	39880000	28	1621	1	3.5082	0	0	0	248	0	1.4066	0	0	0	1.4627e-05	12.3471	4.0754e-06	5.2165e-05	8.9379e-05	0.00314542
chr1	39760000	39765000	chr1	39890000	39895000	32	1729	1	3.74193	0	0	0	252	0	1.42928	0	0	0	1.3983e-05	12.069	3.9836e-06	8.9496e-07	1.3983e-06	0.00010266
chr1	39760000	39765000	chr1	39895000	39900000	22	1729	1	3.74193	0	0	0	306	1	0.662251	0	0	0	1.3421e-05	9.09263	3.0012e-06	0.00012346	0.00020099	0.00593299
chr1	39760000	39765000	chr1	40010000	40015000	25	1729	1	3.74193	0	0	0	541	0	3.06842	0	0	0	6.965e-06	10.9958	3.6294e-06	0.00011603	0.00019759	0.00584889
chr1	39760000	39765000	chr1	40440000	40445000	21	1729	1	3.74193	0	0	0	1525	1	3.30043	0	0	0	1.9222e-06	6.72591	2.22e-06	5.6675e-06	8.1001e-06	0.0004486
chr1	39765000	39770000	chr1	40470000	40475000	17	323	0	1.83198	0	0	0	1404	1	3.03856	0	0	0	1.8074e-06	6.33382	2.0906e-06	0.00021208	0.00032278	0.00855377
chr1	40050000	40055000	chr1	40440000	40445000	19	326	0	1.849	0	0	0	1525	1	3.30043	0	0	0	3.2017e-06	7.37558	2.4345e-06	0.00015843	0.00024742	0.00695975
chr1	40085000	40090000	chr1	40440000	40445000	24	377	0	2.13826	0	0	0	1525	1	3.30043	0	0	0	4.2607e-06	8.39	2.7693e-06	5.4179e-06	8.0817e-06	0.00044767
chr1	40225000	40230000	chr1	40230000	40235000	41	306	1	0.662251	0	0	0	490	0	2.77916	0	0	0	8.8865e-05	22.8298	7.5354e-06	0.00018166	0.00038693	0.00984374
chr1	40430000	40435000	chr1	40435000	40440000	189	3734	1	8.08119	0	0	0	739	0	4.19143	0	0	0	8.8865e-05	137.777	4.5476e-05	5.7714e-06	2.0332e-05	0.00095109
chr1	40430000	40435000	chr1	40500000	40505000	57	3734	1	8.08119	0	0	0	484	0	2.74513	0	0	0	2.3987e-05	26.8536	8.8636e-06	1.5239e-07	2.8049e-07	2.6271e-05
chr1	40430000	40435000	chr1	40520000	40525000	47	3734	1	8.08119	0	0	0	410	0	2.32542	0	0	0	2.1079e-05	22.4108	7.3972e-06	2.118e-06	3.9168e-06	0.00024435
chr1	40430000	40435000	chr1	40535000	40540000	49	3734	1	8.08119	0	0	0	573	0	3.24992	0	0	0	1.7131e-05	23.0388	7.6044e-06	9.3485e-07	1.7112e-06	0.0001216
chr1	40430000	40435000	chr1	40825000	40830000	27	3734	1	8.08119	0	0	0	516	1	1.11674	0	0	0	3.1893e-06	7.91873	2.6137e-06	6.1324e-08	8.5076e-08	9.2909e-06
chr1	40430000	40435000	chr1	40875000	40880000	37	3734	1	8.08119	0	0	0	281	0	1.59377	0	0	0	3.1427e-06	9.23824	3.0493e-06	3.7662e-12	4.9632e-12	1.4062e-09
chr1	40440000	40445000	chr1	40470000	40475000	66	1525	1	3.30043	0	0	0	1404	1	3.03856	0	0	0	4.2723e-05	33.9214	1.1196e-05	3.495e-07	6.9795e-07	5.6784e-05
chr1	40585000	40590000	chr1	40845000	40850000	17	364	1	0.787776	0	0	0	366	1	0.792104	0	0	0	6.7949e-06	6.27017	2.0696e-06	0.00019036	0.00028826	0.00783153
chr1	40845000	40850000	chr1	41060000	41065000	21	366	1	0.792104	0	0	0	192	0	1.08898	0	0	0	8.2615e-06	6.82847	2.2539e-06	7.0286e-06	1.011e-05	0.00053745
chr1	41650000	41655000	chr1	42280000	42285000	19	411	1	0.889494	0	0	0	182	0	1.03226	0	0	0	2.0874e-06	6.45693	2.1312e-06	3.1709e-05	4.637e-05	0.00186038
chr1	43165000	43170000	chr1	43260000	43265000	27	856	1	1.85257	0	0	0	334	0	1.89437	0	0	0	2.003e-05	12.5356	4.1376e-06	0.00014749	0.00026182	0.00728063
chr1	43165000	43170000	chr1	43360000	43365000	28	856	1	1.85257	0	0	0	613	1	1.32667	0	0	0	9.1372e-06	8.81914	2.9109e-06	1.4377e-07	2.0537e-07	1.9967e-05
chr1	43375000	43380000	chr1	43695000	43700000	18	413	0	2.34244	0	0	0	275	1	0.59516	0	0	0	4.982e-06	6.23163	2.0569e-06	6.1677e-05	9.0801e-05	0.00318557
chr1	43385000	43390000	chr1	43390000	43395000	42	288	0	1.63347	0	0	0	502	1	1.08644	0	0	0	8.8865e-05	21.708	7.1652e-06	3.6532e-05	7.2258e-05	0.00265629
chr1	43575000	43580000	chr1	44550000	44555000	26	397	0	2.25169	0	0	0	393	1	0.850538	0	0	0	1.0608e-06	7.33605	2.4214e-06	5.133e-08	7.015e-08	7.8697e-06
chr1	43690000	43695000	chr1	43740000	43745000	25	299	1	0.647101	0	0	0	432	0	2.4502	0	0	0	3.0204e-05	10.9649	3.6192e-06	0.00011155	0.00018959	0.0056648
chr1	43695000	43700000	chr1	43745000	43750000	24	275	1	0.59516	0	0	0	257	0	1.45764	0	0	0	3.0204e-05	8.55391	2.8234e-06	7.3167e-06	1.1017e-05	0.00057712
chr1	43930000	43935000	chr1	44165000	44170000	19	569	1	1.23144	0	0	0	176	0	0.99823	0	0	0	7.3198e-06	7.10619	2.3455e-06	0.00010229	0.00015663	0.00488319
chr1	44350000	44355000	chr1	44550000	44555000	16	77	0	0.436726	0	0	0	393	1	0.850538	0	0	0	8.962e-06	5.80618	1.9165e-06	0.0002399	0.00035956	0.00930947
chr1	45310000	45315000	chr1	45315000	45320000	34	175	0	0.992559	0	0	0	305	1	0.660087	0	0	0	8.8865e-05	11.6115	3.8326e-06	4.9342e-08	7.3366e-08	8.1502e-06
chr1	45510000	45515000	chr1	45625000	45630000	21	280	0	1.58809	0	0	0	428	1	0.926286	0	0	0	1.5067e-05	8.62311	2.8462e-06	0.0001569	0.00025398	0.00710501
chr1	45610000	45615000	chr1	45625000	45630000	35	240	0	1.36122	0	0	0	428	1	0.926286	0	0	0	6.5831e-05	14.8409	4.8986e-06	3.4796e-06	5.849e-06	0.00034167
chr1	46245000	46250000	chr1	46725000	46730000	15	68	1	0.147167	0	0	0	79	0	0.448069	0	0	0	2.6237e-06	4.09178	1.3506e-06	1.9281e-05	2.5742e-05	0.0011548
chr1	46405000	46410000	chr1	46415000	46420000	20	319	1	0.690386	0	0	0	264	1	0.571354	0	0	0	7.7229e-05	8.0228	2.6481e-06	0.00016449	0.00026214	0.00728784
chr1	49265000	49270000	chr1	49300000	49305000	19	118	1	0.255378	0	0	0	70	0	0.397023	0	0	0	3.8648e-05	3.39039	1.1191e-06	3.29e-09	3.9541e-09	6.1346e-07
chr1	49415000	49420000	chr1	49430000	49435000	34	287	1	0.621131	0	0	0	191	0	1.08331	0	0	0	6.5831e-05	10.431	3.443e-06	4.195e-09	5.9477e-09	8.8857e-07
chr1	49575000	49580000	chr1	49680000	49685000	20	115	0	0.652253	0	0	0	142	1	0.307319	0	0	0	1.7131e-05	4.68068	1.545e-06	9.7105e-08	1.2451e-07	1.2973e-05
chr1	51685000	51690000	chr1	51940000	51945000	24	322	1	0.696878	0	0	0	256	0	1.45197	0	0	0	6.8874e-06	6.92574	2.286e-06	2.3477e-07	3.2302e-07	2.9648e-05
chr1	51825000	51830000	chr1	51835000	51840000	30	341	1	0.737999	0	0	0	224	0	1.27048	0	0	0	7.7229e-05	13.6377	4.5014e-06	4.9633e-05	8.7119e-05	0.00308424
chr1	52225000	52230000	chr1	52250000	52255000	29	312	0	1.76959	0	0	0	368	1	0.796432	0	0	0	4.8269e-05	13.5257	4.4644e-06	9.6151e-05	0.00017179	0.00524729
chr1	53775000	53780000	chr1	53835000	53840000	33	342	0	1.93974	0	0	0	584	1	1.2639	0	0	0	2.6408e-05	12.5483	4.1418e-06	7.3271e-07	1.1509e-06	8.7133e-05
chr1	53845000	53850000	chr1	54155000	54160000	23	452	1	0.978227	0	0	0	272	0	1.54272	0	0	0	4.6894e-06	7.22933	2.3862e-06	1.611e-06	2.2896e-06	0.00015602
chr1	53845000	53850000	chr1	54365000	54370000	17	452	1	0.978227	0	0	0	203	0	1.15137	0	0	0	2.3667e-06	6.40196	2.1131e-06	0.00023764	0.00036364	0.00938854
chr1	53850000	53855000	chr1	55575000	55580000	17	265	0	1.50302	0	0	0	400	1	0.865687	0	0	0	3.0705e-07	5.72783	1.8906e-06	7.0338e-05	0.00010211	0.00350069
chr1	53870000	53875000	chr1	55160000	55165000	16	427	0	2.42184	0	0	0	1551	1	3.3567	0	0	0	5.4706e-07	5.73131	1.8917e-06	0.00021007	0.00031291	0.00834687
chr1	53945000	53950000	chr1	54370000	54375000	17	165	1	0.357096	0	0	0	336	0	1.90571	0	0	0	3.3115e-06	6.04624	1.9957e-06	0.00012833	0.00019094	0.00569532
chr1	54105000	54110000	chr1	54435000	54440000	16	291	0	1.65048	0	0	0	182	1	0.393888	0	0	0	5.2778e-06	5.35264	1.7668e-06	0.00010276	0.00014842	0.00468384
chr1	54505000	54510000	chr1	54625000	54630000	21	388	0	2.20064	0	0	0	254	1	0.549712	0	0	0	1.4627e-05	7.76703	2.5637e-06	4.1098e-05	6.2791e-05	0.00237285
chr1	54625000	54630000	chr1	54840000	54845000	20	254	1	0.549712	0	0	0	184	0	1.0436	0	0	0	8.2615e-06	6.2988	2.0791e-06	7.3027e-06	1.0352e-05	0.00054815
chr1	55160000	55165000	chr1	55195000	55200000	50	1551	1	3.3567	0	0	0	302	0	1.71287	0	0	0	3.8648e-05	23.4356	7.7354e-06	6.8032e-07	1.2428e-06	9.3001e-05
chr1	55160000	55165000	chr1	55235000	55240000	26	1551	1	3.3567	0	0	0	306	1	0.662251	0	0	0	2.3157e-05	11.627	3.8377e-06	0.00011142	0.00019222	0.00572647
chr1	55405000	55410000	chr1	55715000	55720000	17	351	0	1.99079	0	0	0	213	1	0.460979	0	0	0	4.6894e-06	5.84341	1.9287e-06	8.8002e-05	0.00012889	0.00420218
chr1	55485000	55490000	chr1	55525000	55530000	29	375	0	2.12691	0	0	0	457	1	0.989048	0	0	0	3.5457e-05	13.6772	4.5144e-06	0.00011414	0.00020567	0.00603691
chr1	55525000	55530000	chr1	56945000	56950000	29	457	1	0.989048	0	0	0	397	0	2.25169	0	0	0	5.8976e-07	6.34334	2.0938e-06	3.6794e-11	4.6555e-11	1.0924e-08
chr1	55570000	55575000	chr1	55575000	55580000	38	336	0	1.90571	0	0	0	400	1	0.865687	0	0	0	8.8865e-05	20.6179	6.8054e-06	0.00018557	0.00038325	0.00977102
chr1	55750000	55755000	chr1	55865000	55870000	25	155	0	0.879123	0	0	0	257	1	0.556204	0	0	0	1.5067e-05	6.04833	1.9964e-06	5.29e-09	6.8714e-09	1.0076e-06
chr1	56575000	56580000	chr1	56860000	56865000	17	175	1	0.378738	0	0	0	215	0	1.21943	0	0	0	5.7831e-06	6.0205	1.9872e-06	0.00012246	0.00018185	0.00548943
chr1	57380000	57385000	chr1	57385000	57390000	20	145	0	0.822406	0	0	0	205	1	0.443665	0	0	0	8.8865e-05	8.01511	2.6456e-06	0.00016261	0.000259	0.00721775
chr1	58260000	58265000	chr1	58335000	58340000	19	233	0	1.32152	0	0	0	188	1	0.406873	0	0	0	2.3157e-05	7.02852	2.3199e-06	8.9715e-05	0.00013661	0.00439431
chr1	58635000	58640000	chr1	58710000	58715000	36	683	0	3.87381	0	0	0	884	1	1.91317	0	0	0	2.3157e-05	17.5343	5.7876e-06	3.9297e-05	7.33e-05	0.00268447
chr1	58635000	58640000	chr1	58740000	58745000	33	683	0	3.87381	0	0	0	511	1	1.10592	0	0	0	1.7131e-05	12.6777	4.1845e-06	9.0311e-07	1.4267e-06	0.00010429
chr1	58650000	58655000	chr1	58710000	58715000	31	400	0	2.26871	0	0	0	884	1	1.91317	0	0	0	2.6408e-05	15.58	5.1425e-06	0.0001942	0.00036967	0.00950437
chr1	58740000	58745000	chr1	59665000	59670000	19	511	1	1.10592	0	0	0	309	0	1.75258	0	0	0	1.0484e-06	6.23839	2.0591e-06	2.051e-05	2.9544e-05	0.00129485
chr1	59110000	59115000	chr1	59995000	60000000	17	313	0	1.77526	0	0	0	331	1	0.716356	0	0	0	1.0806e-06	6.26739	2.0687e-06	0.00018946	0.00028683	0.00780462
chr1	59480000	59485000	chr1	59485000	59490000	48	243	0	1.37824	0	0	0	163	1	0.352768	0	0	0	8.8865e-05	9.49195	3.133e-06	4.97e-19	6.16e-19	4.38e-16
chr1	59910000	59915000	chr1	59965000	59970000	31	345	1	0.746655	0	0	0	969	1	2.09713	0	0	0	2.8112e-05	10.6103	3.5022e-06	1.8817e-07	2.7956e-07	2.6202e-05
chr1	60000000	60005000	chr1	60245000	60250000	20	125	1	0.270527	0	0	0	233	0	1.32152	0	0	0	7.0484e-06	5.73729	1.8937e-06	1.9785e-06	2.706e-06	0.00017981
chr1	60285000	60290000	chr1	60610000	60615000	23	256	0	1.45197	0	0	0	1085	1	2.34818	0	0	0	5.1743e-06	8.42748	2.7817e-06	1.654e-05	2.5222e-05	0.00113506
chr1	60535000	60540000	chr1	60855000	60860000	14	137	0	0.777032	0	0	0	133	1	0.287841	0	0	0	4.982e-06	4.49716	1.4844e-06	0.00017686	0.00025001	0.00702045
chr1	60610000	60615000	chr1	60620000	60625000	85	1085	1	2.34818	0	0	0	467	0	2.64871	0	0	0	7.7229e-05	42.389	1.3991e-05	2.8659e-09	5.5943e-09	8.3858e-07
chr1	60635000	60640000	chr1	60855000	60860000	15	173	0	0.981215	0	0	0	133	1	0.287841	0	0	0	8.0019e-06	5.074	1.6748e-06	0.00018203	0.00026357	0.00731844
chr1	61765000	61770000	chr1	62700000	62705000	18	136	0	0.77136	0	0	0	398	1	0.861359	0	0	0	1.0493e-06	5.92063	1.9542e-06	3.3495e-05	4.8207e-05	0.00191968
chr1	62705000	62710000	chr1	64010000	64015000	19	287	1	0.621131	0	0	0	340	0	1.9284	0	0	0	5.4232e-07	5.76998	1.9045e-06	7.4359e-06	1.0376e-05	0.00054922
chr1	62720000	62725000	chr1	64200000	64205000	20	563	1	1.21846	0	0	0	158	0	0.896139	0	0	0	5.8343e-07	6.20475	2.048e-06	5.9382e-06	8.3668e-06	0.00046067
chr1	63655000	63660000	chr1	64930000	64935000	23	253	0	1.43496	0	0	0	4449	1	9.62861	0	0	0	5.5691e-07	5.58985	1.845e-06	2.239e-08	2.9086e-08	3.6133e-06
chr1	64305000	64310000	chr1	65400000	65405000	17	259	1	0.560533	0	0	0	153	0	0.86778	0	0	0	9.0846e-07	5.6578	1.8675e-06	6.1204e-05	8.8375e-05	0.0031182
chr1	64530000	64535000	chr1	64930000	64935000	20	430	0	2.43886	0	0	0	4449	1	9.62861	0	0	0	3.2e-06	8.08281	2.6679e-06	0.0001798	0.00028778	0.0078244
chr1	64635000	64640000	chr1	65150000	65155000	18	266	0	1.50869	0	0	0	198	1	0.428515	0	0	0	2.3739e-06	6.59007	2.1752e-06	0.00011793	0.00017831	0.00540459
chr1	64725000	64730000	chr1	64930000	64935000	40	433	0	2.45587	0	0	0	4449	1	9.62861	0	0	0	8.7549e-06	15.0119	4.955e-06	4.228e-08	6.6209e-08	7.4939e-06
chr1	64735000	64740000	chr1	64930000	64935000	40	363	0	2.05885	0	0	0	4449	1	9.62861	0	0	0	9.1372e-06	15.0549	4.9692e-06	4.5413e-08	7.1229e-08	7.9595e-06
chr1	64740000	64745000	chr1	64930000	64935000	34	108	0	0.612551	0	0	0	4449	1	9.62861	0	0	0	9.3285e-06	11.8926	3.9254e-06	8.4006e-08	1.2637e-07	1.3137e-05
chr1	64765000	64770000	chr1	64930000	64935000	37	400	0	2.26871	0	0	0	4449	1	9.62861	0	0	0	1.1097e-05	17.2709	5.7006e-06	1.3843e-05	2.4974e-05	0.00112554
chr1	64770000	64775000	chr1	64795000	64800000	35	248	0	1.4066	0	0	0	719	1	1.55607	0	0	0	4.8269e-05	17.1086	5.6471e-06	5.2251e-05	9.7647e-05	0.00337529
chr1	64795000	64800000	chr1	64930000	64935000	56	719	1	1.55607	0	0	0	4449	1	9.62861	0	0	0	1.3421e-05	17.6777	5.8349e-06	2.1208e-13	3.0639e-13	1.0741e-10
chr1	64795000	64800000	chr1	65005000	65010000	24	719	1	1.55607	0	0	0	367	0	2.08154	0	0	0	8.5169e-06	9.22706	3.0456e-06	2.299e-05	3.601e-05	0.00151884
chr1	64805000	64810000	chr1	64830000	64835000	34	348	1	0.753148	0	0	0	350	0	1.98512	0	0	0	4.8269e-05	14.0562	4.6395e-06	2.8364e-06	4.6863e-06	0.00028466
chr1	64930000	64935000	chr1	64935000	64940000	175	4449	1	9.62861	0	0	0	370	0	2.09855	0	0	0	8.8865e-05	98.3288	3.2455e-05	9.2068e-13	2.0682e-12	6.3127e-10
chr1	64930000	64935000	chr1	64955000	64960000	59	4449	1	9.62861	0	0	0	371	1	0.802925	0	0	0	4.8269e-05	32.8329	1.0837e-05	1.1509e-05	2.4884e-05	0.00112251
chr1	68960000	68965000	chr1	68990000	68995000	16	96	1	0.207765	0	0	0	160	0	0.907482	0	0	0	4.2723e-05	4.63922	1.5313e-06	2.1267e-05	2.904e-05	0.00127531
chr1	69245000	69250000	chr1	69760000	69765000	14	56	1	0.121196	0	0	0	267	0	1.51436	0	0	0	2.3739e-06	4.39736	1.4514e-06	0.00014273	0.00019999	0.00590706
chr1	69935000	69940000	chr1	70820000	70825000	20	202	1	0.437172	0	0	0	208	0	1.17973	0	0	0	1.0806e-06	5.60829	1.8511e-06	1.4283e-06	1.9378e-06	0.00013491
chr1	71410000	71415000	chr1	72140000	72145000	21	366	0	2.07587	0	0	0	576	1	1.24659	0	0	0	1.7576e-06	6.28414	2.0742e-06	2.1166e-06	2.9439e-06	0.00019282
chr1	71550000	71555000	chr1	71945000	71950000	23	327	0	1.85467	0	0	0	2837	1	6.13989	0	0	0	3.1893e-06	7.64042	2.5219e-06	3.8106e-06	5.5456e-06	0.00032699
chr1	71555000	71560000	chr1	71945000	71950000	20	403	0	2.28572	0	0	0	2837	1	6.13989	0	0	0	3.2017e-06	7.77694	2.5669e-06	0.00011287	0.00017677	0.00537442
chr1	71640000	71645000	chr1	71945000	71950000	29	355	0	2.01348	0	0	0	2837	1	6.13989	0	0	0	4.7445e-06	11.2706	3.7201e-06	4.6252e-06	7.33e-06	0.00041178
chr1	71660000	71665000	chr1	71915000	71920000	22	399	0	2.26303	0	0	0	579	1	1.25308	0	0	0	6.8874e-06	8.28047	2.7331e-06	3.5503e-05	5.4823e-05	0.0021264
chr1	71660000	71665000	chr1	72425000	72430000	20	399	0	2.26303	0	0	0	558	1	1.20763	0	0	0	1.6352e-06	6.21691	2.052e-06	6.1008e-06	8.6026e-06	0.00047091
chr1	71665000	71670000	chr1	71945000	71950000	26	390	0	2.21199	0	0	0	2837	1	6.13989	0	0	0	6.0685e-06	11.1748	3.6885e-06	6.2438e-05	0.00010486	0.00357231
chr1	71685000	71690000	chr1	71880000	71885000	21	462	0	2.62035	0	0	0	441	1	0.95442	0	0	0	9.1372e-06	8.70442	2.8731e-06	0.00017616	0.00028676	0.00780433
chr1	71750000	71755000	chr1	71945000	71950000	43	542	0	3.0741	0	0	0	2837	1	6.13989	0	0	0	9.1372e-06	14.5656	4.8077e-06	8.2446e-10	1.2261e-09	2.1452e-07
chr1	71760000	71765000	chr1	71945000	71950000	34	509	0	2.88693	0	0	0	2837	1	6.13989	0	0	0	9.596e-06	15.0273	4.9601e-06	1.0411e-05	1.7988e-05	0.00086175
chr1	71875000	71880000	chr1	71945000	71950000	43	444	0	2.51826	0	0	0	2837	1	6.13989	0	0	0	2.3987e-05	22.9391	7.5715e-06	5.7715e-05	0.00011783	0.00391311
chr1	71880000	71885000	chr1	71885000	71890000	32	441	1	0.95442	0	0	0	493	1	1.06696	0	0	0	8.8865e-05	15.4355	5.0948e-06	8.1081e-05	0.00014933	0.0047079
chr1	71890000	71895000	chr1	71945000	71950000	47	501	1	1.08427	0	0	0	2837	1	6.13989	0	0	0	2.8112e-05	18.7951	6.2037e-06	2.0174e-08	3.2895e-08	4.0534e-06
chr1	71915000	71920000	chr1	71945000	71950000	55	579	1	1.25308	0	0	0	2837	1	6.13989	0	0	0	4.2723e-05	29.7949	9.8344e-06	1.0822e-05	2.2664e-05	0.00104044
chr1	71940000	71945000	chr1	73905000	73910000	15	951	1	2.05817	0	0	0	711	0	4.03262	0	0	0	5.5297e-07	3.76091	1.2414e-06	7.5777e-06	9.8553e-06	0.00052677
chr1	71945000	71950000	chr1	72110000	72115000	33	2837	1	6.13989	0	0	0	269	0	1.5257	0	0	0	1.1097e-05	12.8751	4.2497e-06	1.2345e-06	1.9676e-06	0.00013684
chr1	71945000	71950000	chr1	72140000	72145000	42	2837	1	6.13989	0	0	0	576	1	1.24659	0	0	0	9.1372e-06	11.1342	3.6751e-06	9.4709e-13	1.2746e-12	4.0435e-10
chr1	72010000	72015000	chr1	72085000	72090000	31	522	1	1.12972	0	0	0	430	0	2.43886	0	0	0	2.3157e-05	12.1661	4.0157e-06	2.7605e-06	4.4075e-06	0.00027039
chr1	72010000	72015000	chr1	72140000	72145000	24	522	1	1.12972	0	0	0	576	1	1.24659	0	0	0	1.3983e-05	8.13714	2.6858e-06	3.3473e-06	4.9218e-06	0.0002963
chr1	72255000	72260000	chr1	72600000	72605000	19	591	0	3.35201	0	0	0	411	1	0.889494	0	0	0	4.8044e-06	7.04953	2.3268e-06	9.2975e-05	0.00014179	0.0045174
chr1	72325000	72330000	chr1	72590000	72595000	27	253	0	1.43496	0	0	0	1537	1	3.3264	0	0	0	6.6756e-06	9.23783	3.0491e-06	1.0506e-06	1.5558e-06	0.00011239
chr1	72590000	72595000	chr1	73970000	73975000	19	1537	1	3.3264	0	0	0	467	0	2.64871	0	0	0	5.6905e-07	6.31223	2.0835e-06	2.3824e-05	3.4491e-05	0.00146834
chr1	72600000	72605000	chr1	72605000	72610000	75	411	1	0.889494	0	0	0	1528	1	3.30693	0	0	0	8.8865e-05	30.5897	1.0097e-05	5.4763e-12	9.1138e-12	2.4711e-09
chr1	72600000	72605000	chr1	73285000	73290000	18	411	1	0.889494	0	0	0	230	0	1.30451	0	0	0	1.8935e-06	6.42284	2.12e-06	8.7768e-05	0.00013105	0.00425748
chr1	72695000	72700000	chr1	74005000	74010000	23	359	0	2.03616	0	0	0	4793	1	10.3731	0	0	0	5.418e-07	5.46673	1.8044e-06	1.5172e-08	1.9583e-08	2.543e-06
chr1	72805000	72810000	chr1	74195000	74200000	21	431	1	0.932778	0	0	0	391	0	2.21766	0	0	0	5.75e-07	6.13305	2.0243e-06	1.4767e-06	2.0352e-06	0.00014112
chr1	72830000	72835000	chr1	74005000	74010000	23	344	0	1.95109	0	0	0	4793	1	10.3731	0	0	0	7.2123e-07	7.40815	2.4452e-06	2.3632e-06	3.3932e-06	0.00021738
chr1	73400000	73405000	chr1	73460000	73465000	22	186	0	1.05495	0	0	0	239	1	0.517248	0	0	0	2.6408e-05	7.06616	2.3323e-06	3.6514e-06	5.2311e-06	0.00031155
chr1	73730000	73735000	chr1	73785000	73790000	21	261	1	0.564861	0	0	0	304	0	1.72422	0	0	0	2.8112e-05	8.76605	2.8934e-06	0.00019208	0.00031403	0.00837012
chr1	73915000	73920000	chr1	74070000	74075000	29	201	0	1.14002	0	0	0	1961	1	4.24403	0	0	0	1.1331e-05	11.5666	3.8178e-06	7.2964e-06	1.1739e-05	0.00060907
chr1	73920000	73925000	chr1	74070000	74075000	31	375	0	2.12691	0	0	0	1961	1	4.24403	0	0	0	1.1573e-05	13.7791	4.5481e-06	2.6098e-05	4.5131e-05	0.00182108
chr1	73985000	73990000	chr1	73995000	74000000	112	1837	1	3.97567	0	0	0	1605	1	3.47357	0	0	0	7.7229e-05	68.3061	2.2546e-05	3.1543e-07	7.8272e-07	6.2656e-05
chr1	73985000	73990000	chr1	74040000	74045000	48	1837	1	3.97567	0	0	0	1576	1	3.41081	0	0	0	2.8112e-05	25.4982	8.4162e-06	2.2119e-05	4.5167e-05	0.00182218
chr1	73985000	73990000	chr1	74070000	74075000	46	1837	1	3.97567	0	0	0	1961	1	4.24403	0	0	0	2.1848e-05	22.0683	7.2841e-06	3.0804e-06	5.7217e-06	0.00033548
chr1	73985000	73990000	chr1	74080000	74085000	37	1837	1	3.97567	0	0	0	514	0	2.91529	0	0	0	2.003e-05	18.6399	6.1525e-06	5.9215e-05	0.00011383	0.00380746
chr1	73995000	74000000	chr1	74005000	74010000	261	1605	1	3.47357	0	0	0	4793	1	10.3731	0	0	0	7.7229e-05	123.58	4.079e-05	2.13e-27	4.01e-27	5.74e-24
chr1	73995000	74000000	chr1	74010000	74015000	100	1605	1	3.47357	0	0	0	1882	1	4.07306	0	0	0	6.5831e-05	60.052	1.9821e-05	6.3443e-07	1.5351e-06	0.00011115
chr1	74005000	74010000	chr1	74025000	74030000	91	4793	1	10.3731	0	0	0	673	1	1.45652	0	0	0	5.5875e-05	53.2432	1.7574e-05	6.8506e-07	1.5965e-06	0.0001146
chr1	74005000	74010000	chr1	74030000	74035000	85	4793	1	10.3731	0	0	0	897	1	1.9413	0	0	0	4.8269e-05	54.4691	1.7979e-05	2.9328e-05	7.7634e-05	0.0028127
chr1	74005000	74010000	chr1	74040000	74045000	92	4793	1	10.3731	0	0	0	1576	1	3.41081	0	0	0	3.8648e-05	55.9362	1.8463e-05	2.5125e-06	6.1685e-06	0.00035718
chr1	74005000	74010000	chr1	74045000	74050000	74	4793	1	10.3731	0	0	0	1222	1	2.64468	0	0	0	3.5457e-05	44.3149	1.4627e-05	1.2005e-05	2.8638e-05	0.0012614
chr1	74005000	74010000	chr1	74070000	74075000	81	4793	1	10.3731	0	0	0	1961	1	4.24403	0	0	0	2.5052e-05	36.0723	1.1906e-05	5.0321e-11	8.9212e-11	1.9711e-08
chr1	74005000	74010000	chr1	74075000	74080000	61	4793	1	10.3731	0	0	0	573	0	3.24992	0	0	0	2.3987e-05	31.2507	1.0315e-05	8.1071e-07	1.6104e-06	0.00011545
chr1	74010000	74015000	chr1	74040000	74045000	71	1882	1	4.07306	0	0	0	1576	1	3.41081	0	0	0	4.2723e-05	39.9358	1.3182e-05	2.649e-06	5.8356e-06	0.00034117
chr1	74010000	74015000	chr1	75355000	75360000	17	1882	1	4.07306	0	0	0	308	0	1.7469	0	0	0	5.497e-07	6.13148	2.0238e-06	0.00014951	0.00022394	0.00644844
chr1	74025000	74030000	chr1	74070000	74075000	66	673	1	1.45652	0	0	0	1961	1	4.24403	0	0	0	3.2665e-05	20.6786	6.8254e-06	1.28e-15	1.85e-15	8.8717e-13
chr1	74040000	74045000	chr1	74240000	74245000	36	1576	1	3.41081	0	0	0	472	0	2.67707	0	0	0	8.962e-06	11.7965	3.8937e-06	7.7514e-09	1.1318e-08	1.5665e-06
chr1	74045000	74050000	chr1	74355000	74360000	24	1222	1	2.64468	0	0	0	440	0	2.49558	0	0	0	4.6894e-06	9.34356	3.084e-06	2.7652e-05	4.3613e-05	0.00177235
chr1	74245000	74250000	chr1	74390000	74395000	33	363	0	2.05885	0	0	0	466	1	1.00853	0	0	0	1.2072e-05	8.68714	2.8674e-06	1.8682e-10	2.5013e-10	5.0889e-08
chr1	74450000	74455000	chr1	75025000	75030000	20	207	0	1.17406	0	0	0	1714	1	3.70947	0	0	0	2.2937e-06	7.53625	2.4875e-06	7.6564e-05	0.00011791	0.00391539
chr1	74645000	74650000	chr1	75020000	75025000	23	268	0	1.52003	0	0	0	5205	1	11.2648	0	0	0	3.4283e-06	8.28006	2.733e-06	1.2773e-05	1.9305e-05	0.00091265
chr1	74860000	74865000	chr1	75020000	75025000	39	478	0	2.7111	0	0	0	5205	1	11.2648	0	0	0	1.1229e-05	19.2311	6.3476e-06	2.5976e-05	4.9109e-05	0.00194821
chr1	74885000	74890000	chr1	75020000	75025000	41	245	0	1.38958	0	0	0	5205	1	11.2648	0	0	0	1.3421e-05	18.0605	5.9612e-06	1.4384e-06	2.4931e-06	0.00016759
chr1	74940000	74945000	chr1	75020000	75025000	52	547	0	3.10245	0	0	0	5205	1	11.2648	0	0	0	2.249e-05	28.6723	9.4639e-06	2.6863e-05	5.7212e-05	0.00219921
chr1	74960000	74965000	chr1	75020000	75025000	64	546	0	3.09678	0	0	0	5205	1	11.2648	0	0	0	2.6408e-05	34.0856	1.1251e-05	1.5062e-06	3.1144e-06	0.00020245
chr1	75020000	75025000	chr1	75040000	75045000	96	5205	1	11.2648	0	0	0	576	1	1.24659	0	0	0	5.5875e-05	51.06	1.6853e-05	6.3703e-09	1.3293e-08	1.8047e-06
chr1	75020000	75025000	chr1	75045000	75050000	123	5205	1	11.2648	0	0	0	621	0	3.52217	0	0	0	4.8269e-05	77.9432	2.5727e-05	5.6732e-07	1.496e-06	0.00010873
chr1	75020000	75025000	chr1	75140000	75145000	50	5205	1	11.2648	0	0	0	443	0	2.51259	0	0	0	1.4627e-05	21.3928	7.0611e-06	5.4889e-08	9.3669e-08	1.0089e-05
chr1	75020000	75025000	chr1	75230000	75235000	40	5205	1	11.2648	0	0	0	514	1	1.11241	0	0	0	8.5169e-06	11.6055	3.8306e-06	4.3116e-11	5.9925e-11	1.3717e-08
chr1	75020000	75025000	chr1	75235000	75240000	47	5205	1	11.2648	0	0	0	433	0	2.45587	0	0	0	8.2615e-06	13.9248	4.5962e-06	1.9857e-12	2.7879e-12	8.3318e-10
chr1	75020000	75025000	chr1	75240000	75245000	28	5205	1	11.2648	0	0	0	403	0	2.28572	0	0	0	8.0019e-06	13.4832	4.4504e-06	0.00019696	0.00036019	0.0093205
chr1	75020000	75025000	chr1	75250000	75255000	41	5205	1	11.2648	0	0	0	479	0	2.71677	0	0	0	7.5201e-06	13.7165	4.5274e-06	1.3981e-09	2.0654e-09	3.4295e-07
chr1	75020000	75025000	chr1	75285000	75290000	35	5205	1	11.2648	0	0	0	516	1	1.11674	0	0	0	6.6756e-06	10.6608	3.5188e-06	2.1301e-09	3.0126e-09	4.8108e-07
chr1	75020000	75025000	chr1	75315000	75320000	39	5205	1	11.2648	0	0	0	486	0	2.75648	0	0	0	5.1901e-06	12.0615	3.9811e-06	4.234e-10	6.0357e-10	1.1366e-07
chr1	75025000	75030000	chr1	75040000	75045000	92	1714	1	3.70947	0	0	0	576	1	1.24659	0	0	0	6.5831e-05	31.1567	1.0284e-05	6.03e-19	9.05e-19	6.37e-16
chr1	75025000	75030000	chr1	75285000	75290000	23	1714	1	3.70947	0	0	0	516	1	1.11674	0	0	0	6.7949e-06	8.81327	2.909e-06	3.1484e-05	4.9157e-05	0.00194902
chr1	75160000	75165000	chr1	75230000	75235000	23	228	0	1.29316	0	0	0	514	1	1.11241	0	0	0	2.3987e-05	9.90875	3.2706e-06	0.00015582	0.00026083	0.00725656
chr1	76975000	76980000	chr1	78395000	78400000	17	188	0	1.06629	0	0	0	451	1	0.976063	0	0	0	5.8976e-07	6.22544	2.0548e-06	0.00017626	0.00026596	0.00736253
chr1	77220000	77225000	chr1	77225000	77230000	29	216	1	0.467471	0	0	0	284	1	0.614638	0	0	0	8.8865e-05	6.99088	2.3075e-06	3.2266e-10	4.195e-10	8.1155e-08
chr1	78275000	78280000	chr1	78345000	78350000	18	208	0	1.17973	0	0	0	190	1	0.411202	0	0	0	2.3987e-05	6.78819	2.2406e-06	0.00016487	0.00025304	0.00708586
chr1	78395000	78400000	chr1	78465000	78470000	25	451	1	0.976063	0	0	0	243	0	1.37824	0	0	0	2.3987e-05	9.6055	3.1705e-06	1.5875e-05	2.4889e-05	0.00112257
chr1	78535000	78540000	chr1	78670000	78675000	18	251	1	0.543219	0	0	0	174	0	0.986887	0	0	0	1.3421e-05	6.01855	1.9865e-06	4.0802e-05	5.9142e-05	0.00226176
chr1	78535000	78540000	chr1	79790000	79795000	19	251	1	0.543219	0	0	0	238	0	1.34988	0	0	0	5.7734e-07	5.84708	1.93e-06	8.859e-06	1.2426e-05	0.00063837
chr1	78810000	78815000	chr1	78860000	78865000	45	609	1	1.31801	0	0	0	210	0	1.19107	0	0	0	3.0204e-05	11.0483	3.6467e-06	1.181e-14	1.5511e-14	6.5855e-12
chr1	78920000	78925000	chr1	79775000	79780000	16	184	0	1.0436	0	0	0	142	1	0.307319	0	0	0	1.1581e-06	5.23155	1.7268e-06	8.0431e-05	0.00011504	0.00384082
chr1	79770000	79775000	chr1	81755000	81760000	20	263	0	1.49167	0	0	0	542	1	1.17301	0	0	0	5.8253e-07	7.23655	2.3886e-06	4.5888e-05	6.923e-05	0.00256556
chr1	80495000	80500000	chr1	80650000	80655000	26	870	1	1.88287	0	0	0	172	0	0.975543	0	0	0	1.1331e-05	8.3762	2.7647e-06	5.6996e-07	8.2077e-07	6.524e-05
chr1	80495000	80500000	chr1	82220000	82225000	24	870	1	1.88287	0	0	0	412	1	0.891658	0	0	0	3.0705e-07	5.75376	1.8991e-06	8.857e-09	1.1467e-08	1.5834e-06
chr1	80505000	80510000	chr1	80805000	80810000	15	105	1	0.227243	0	0	0	168	0	0.952856	0	0	0	4.9285e-06	5.23557	1.7281e-06	0.00024784	0.00036388	0.00939292
chr1	80600000	80605000	chr1	80605000	80610000	96	2226	1	4.81755	0	0	0	374	0	2.12124	0	0	0	8.8865e-05	64.7649	2.1377e-05	5.823e-05	0.00016912	0.00518487
chr1	80600000	80605000	chr1	80645000	80650000	43	2226	1	4.81755	0	0	0	301	0	1.7072	0	0	0	3.2665e-05	23.6959	7.8213e-06	0.00010934	0.00023082	0.00660635
chr1	80600000	80605000	chr1	80720000	80725000	27	2226	1	4.81755	0	0	0	162	0	0.918826	0	0	0	1.4627e-05	11.7257	3.8703e-06	5.4622e-05	9.2499e-05	0.00323432
chr1	80600000	80605000	chr1	82000000	82005000	21	2226	1	4.81755	0	0	0	424	0	2.40483	0	0	0	5.8062e-07	6.59888	2.1781e-06	4.3118e-06	6.1141e-06	0.00035475
chr1	81620000	81625000	chr1	81630000	81635000	42	336	1	0.727177	0	0	0	427	0	2.42184	0	0	0	7.7229e-05	20.0994	6.6342e-06	7.1933e-06	1.3296e-05	0.00067492
chr1	81620000	81625000	chr1	82170000	82175000	17	336	1	0.727177	0	0	0	194	0	1.10032	0	0	0	2.3659e-06	6.03678	1.9926e-06	0.00012615	0.00018755	0.0056168
chr1	81620000	81625000	chr1	82215000	82220000	19	336	1	0.727177	0	0	0	240	0	1.36122	0	0	0	2.2008e-06	6.45615	2.131e-06	3.1661e-05	4.6298e-05	0.00185933
chr1	81745000	81750000	chr1	82805000	82810000	19	347	1	0.750984	0	0	0	430	0	2.43886	0	0	0	9.8027e-07	6.60962	2.1816e-06	4.2436e-05	6.2723e-05	0.00237059
chr1	82165000	82170000	chr1	82795000	82800000	21	368	0	2.08721	0	0	0	220	1	0.476128	0	0	0	2.0874e-06	5.82808	1.9237e-06	6.864e-07	9.2885e-07	7.261e-05
chr1	84300000	84305000	chr1	84385000	84390000	20	290	1	0.627623	0	0	0	387	1	0.837553	0	0	0	2.1848e-05	6.7841	2.2392e-06	1.9834e-05	2.9025e-05	0.00127486
chr1	86040000	86045000	chr1	86485000	86490000	18	286	0	1.62212	0	0	0	328	1	0.709864	0	0	0	3.1427e-06	6.68868	2.2077e-06	0.00013961	0.00021266	0.00619044
chr1	86410000	86415000	chr1	86445000	86450000	31	415	0	2.35378	0	0	0	420	1	0.908972	0	0	0	3.8648e-05	14.6019	4.8197e-06	6.9205e-05	0.00012492	0.00409961
chr1	86430000	86435000	chr1	86780000	86785000	27	337	1	0.729342	0	0	0	345	0	1.95676	0	0	0	4.5337e-06	7.10771	2.346e-06	7.4619e-09	9.9626e-09	1.3953e-06
chr1	86620000	86625000	chr1	87185000	87190000	22	549	1	1.18816	0	0	0	642	0	3.64127	0	0	0	2.3321e-06	7.35948	2.4292e-06	6.6631e-06	9.7159e-06	0.0005207
chr1	86620000	86625000	chr1	87290000	87295000	18	549	1	1.18816	0	0	0	264	0	1.49735	0	0	0	1.9788e-06	6.65215	2.1957e-06	0.00013121	0.00019932	0.00589143
chr1	86645000	86650000	chr1	87175000	87180000	24	436	0	2.47289	0	0	0	592	1	1.28122	0	0	0	2.3646e-06	7.53082	2.4857e-06	9.5698e-07	1.3605e-06	0.00010024
chr1	87060000	87065000	chr1	87160000	87165000	31	459	0	2.60334	0	0	0	784	1	1.69675	0	0	0	1.8631e-05	13.2226	4.3644e-06	1.2685e-05	2.1327e-05	0.0009885
chr1	87065000	87070000	chr1	87160000	87165000	29	511	0	2.89827	0	0	0	784	1	1.69675	0	0	0	2.003e-05	13.9912	4.6181e-06	0.00016104	0.0002954	0.00798044
chr1	87070000	87075000	chr1	88640000	88645000	18	498	0	2.82454	0	0	0	400	1	0.865687	0	0	0	4.8902e-07	6.16422	2.0346e-06	5.4246e-05	7.9468e-05	0.00286605
chr1	87130000	87135000	chr1	87175000	87180000	25	534	1	1.15569	0	0	0	592	1	1.28122	0	0	0	3.2665e-05	11.137	3.676e-06	0.00013862	0.00023811	0.00676666
chr1	87285000	87290000	chr1	87345000	87350000	29	484	0	2.74513	0	0	0	276	1	0.597324	0	0	0	2.6408e-05	10.9017	3.5983e-06	2.548e-06	3.964e-06	0.00024649
chr1	87455000	87460000	chr1	87845000	87850000	19	508	0	2.88126	0	0	0	315	1	0.681729	0	0	0	3.2017e-06	7.00885	2.3134e-06	8.6752e-05	0.00013191	0.00427569
chr1	87485000	87490000	chr1	87900000	87905000	18	422	0	2.39348	0	0	0	178	1	0.385231	0	0	0	3.2952e-06	6.68753	2.2074e-06	0.00013934	0.00021223	0.00618223
chr1	87550000	87555000	chr1	87750000	87755000	22	525	1	1.13621	0	0	0	447	0	2.53528	0	0	0	8.962e-06	9.30691	3.0719e-06	0.00016634	0.00027473	0.00755062
chr1	87595000	87600000	chr1	89555000	89560000	15	477	0	2.70543	0	0	0	1704	1	3.68783	0	0	0	5.4558e-07	3.8548	1.2724e-06	9.9861e-06	1.3084e-05	0.00066643
chr1	87605000	87610000	chr1	87690000	87695000	21	692	1	1.49764	0	0	0	131	0	0.743001	0	0	0	2.1848e-05	8.79377	2.9026e-06	0.00019964	0.00032701	0.00863612
chr1	87635000	87640000	chr1	89540000	89545000	17	459	1	0.993376	0	0	0	529	0	3.00036	0	0	0	4.6428e-07	5.15774	1.7024e-06	2.0929e-05	2.9108e-05	0.00127776
chr1	88465000	88470000	chr1	88555000	88560000	24	234	0	1.32719	0	0	0	553	1	1.19681	0	0	0	2.1079e-05	9.76371	3.2227e-06	5.2205e-05	8.4463e-05	0.00301038
chr1	88470000	88475000	chr1	88700000	88705000	24	409	1	0.885165	0	0	0	607	0	3.44276	0	0	0	7.5201e-06	9.07375	2.995e-06	1.7926e-05	2.7824e-05	0.00123259
chr1	88535000	88540000	chr1	88605000	88610000	33	507	0	2.87558	0	0	0	898	1	1.94347	0	0	0	2.3987e-05	16.1981	5.3465e-06	8.6871e-05	0.00016252	0.00502043
chr1	88555000	88560000	chr1	88705000	88710000	38	553	1	1.19681	0	0	0	498	0	2.82454	0	0	0	1.1573e-05	10.3841	3.4275e-06	2.4759e-11	3.3637e-11	8.1466e-09
chr1	88560000	88565000	chr1	88605000	88610000	42	445	0	2.52393	0	0	0	898	1	1.94347	0	0	0	3.2665e-05	18.8282	6.2147e-06	1.6493e-06	2.8973e-06	0.00019017
chr1	88585000	88590000	chr1	89005000	89010000	30	298	0	1.69019	0	0	0	514	1	1.11241	0	0	0	3.314e-06	6.96641	2.2994e-06	6.9358e-11	8.9237e-11	1.9711e-08
chr1	88630000	88635000	chr1	89570000	89575000	23	436	0	2.47289	0	0	0	677	1	1.46518	0	0	0	1.0504e-06	7.21038	2.3799e-06	1.5456e-06	2.1943e-06	0.00015083
chr1	88640000	88645000	chr1	90255000	90260000	20	400	1	0.865687	0	0	0	705	0	3.99859	0	0	0	4.2585e-07	7.36706	2.4317e-06	5.7581e-05	8.7649e-05	0.00309796
chr1	88795000	88800000	chr1	90630000	90635000	17	292	0	1.65616	0	0	0	564	1	1.22062	0	0	0	3.6082e-07	6.18997	2.0431e-06	0.00016571	0.00024935	0.00700328
chr1	89005000	89010000	chr1	89020000	89025000	32	514	1	1.11241	0	0	0	431	1	0.932778	0	0	0	6.5831e-05	13.2921	4.3873e-06	5.7822e-06	9.5652e-06	0.00051388
chr1	89020000	89025000	chr1	89570000	89575000	18	431	1	0.932778	0	0	0	677	1	1.46518	0	0	0	2.3659e-06	6.40568	2.1143e-06	8.5089e-05	0.00012689	0.00415176
chr1	89100000	89105000	chr1	90020000	90025000	17	259	1	0.560533	0	0	0	1316	0	7.46404	0	0	0	1.0489e-06	5.67586	1.8734e-06	6.3455e-05	9.1752e-05	0.00321214
chr1	89470000	89475000	chr1	91455000	91460000	15	231	0	1.31018	0	0	0	1025	1	2.21832	0	0	0	5.8253e-07	5.2112	1.7201e-06	0.00023679	0.00034692	0.00904574
chr1	89550000	89555000	chr1	90715000	90720000	22	530	0	3.00603	0	0	0	457	1	0.989048	0	0	0	7.4394e-07	6.16618	2.0353e-06	4.4837e-07	6.094e-07	5.0655e-05
chr1	89555000	89560000	chr1	89945000	89950000	21	1704	1	3.68783	0	0	0	488	0	2.76782	0	0	0	3.2017e-06	7.74499	2.5564e-06	3.958e-05	6.0384e-05	0.00229956
chr1	89555000	89560000	chr1	91035000	91040000	18	1704	1	3.68783	0	0	0	218	0	1.23644	0	0	0	5.8343e-07	6.767	2.2336e-06	0.00015919	0.00024392	0.00688762
chr1	89565000	89570000	chr1	91435000	91440000	13	583	0	3.30664	0	0	0	3364	1	7.28043	0	0	0	4.1256e-07	4.15115	1.3702e-06	0.00027484	0.00038659	0.00983673
chr1	90200000	90205000	chr1	91815000	91820000	18	473	1	1.02368	0	0	0	1173	1	2.53863	0	0	0	4.2585e-07	6.87221	2.2683e-06	0.00018916	0.00029218	0.00791457
chr1	90230000	90235000	chr1	90285000	90290000	48	749	1	1.621	0	0	0	547	1	1.18383	0	0	0	2.8112e-05	11.6778	3.8545e-06	1.17e-15	1.53e-15	7.4255e-13
chr1	90290000	90295000	chr1	90425000	90430000	28	341	0	1.93407	0	0	0	531	1	1.1492	0	0	0	1.3421e-05	9.09781	3.0029e-06	2.5998e-07	3.7637e-07	3.3705e-05
chr1	90515000	90520000	chr1	90725000	90730000	27	318	0	1.80362	0	0	0	942	1	2.03869	0	0	0	8.5169e-06	9.44737	3.1183e-06	1.5612e-06	2.3368e-06	0.00015878
chr1	90565000	90570000	chr1	91435000	91440000	20	431	0	2.44453	0	0	0	3364	1	7.28043	0	0	0	1.1127e-06	7.61798	2.5145e-06	8.7542e-05	0.00013559	0.00436632
chr1	90630000	90635000	chr1	90955000	90960000	27	564	1	1.22062	0	0	0	627	0	3.5562	0	0	0	5.1743e-06	9.21914	3.043e-06	1.0135e-06	1.4994e-06	0.00010893
chr1	90665000	90670000	chr1	90835000	90840000	30	950	1	2.05601	0	0	0	457	1	0.989048	0	0	0	1.081e-05	8.6446	2.8533e-06	8.4014e-09	1.1599e-08	1.5973e-06
chr1	90665000	90670000	chr1	90880000	90885000	22	950	1	2.05601	0	0	0	291	0	1.65048	0	0	0	8.2615e-06	9.09736	3.0028e-06	0.00012429	0.00020241	0.00596615
chr1	90670000	90675000	chr1	91815000	91820000	22	707	0	4.00994	0	0	0	1173	1	2.53863	0	0	0	7.9093e-07	7.16427	2.3647e-06	4.4833e-06	6.4607e-06	0.00037084
chr1	90675000	90680000	chr1	90730000	90735000	56	671	1	1.45219	0	0	0	1032	1	2.23347	0	0	0	2.8112e-05	14.293	4.7177e-06	4.24e-17	5.65e-17	3.1858e-14
chr1	90675000	90680000	chr1	90935000	90940000	21	671	1	1.45219	0	0	0	336	0	1.90571	0	0	0	6.7949e-06	8.31665	2.7451e-06	9.9699e-05	0.00015803	0.00491653
chr1	90720000	90725000	chr1	90725000	90730000	58	523	1	1.13189	0	0	0	942	1	2.03869	0	0	0	8.8865e-05	25.9829	8.5762e-06	2.4911e-08	4.4088e-08	5.2637e-06
chr1	90720000	90725000	chr1	90785000	90790000	27	523	1	1.13189	0	0	0	241	0	1.3669	0	0	0	2.5052e-05	10.2578	3.3858e-06	6.4054e-06	1.0003e-05	0.00053277
chr1	90725000	90730000	chr1	90730000	90735000	111	942	1	2.03869	0	0	0	1032	1	2.23347	0	0	0	8.8865e-05	39.519	1.3044e-05	6.85e-21	1.06e-20	9.16e-18
chr1	90725000	90730000	chr1	90830000	90835000	28	942	1	2.03869	0	0	0	557	1	1.20547	0	0	0	1.7131e-05	10.6578	3.5178e-06	4.591e-06	7.1844e-06	0.00040484
chr1	90735000	90740000	chr1	90895000	90900000	30	335	1	0.725013	0	0	0	993	1	2.14907	0	0	0	1.1229e-05	8.3574	2.7585e-06	4.0632e-09	5.5405e-09	8.3315e-07
chr1	90835000	90840000	chr1	90900000	90905000	22	457	1	0.989048	0	0	0	503	1	1.0886	0	0	0	2.5052e-05	8.97843	2.9635e-06	0.0001048	0.00016933	0.00518999
chr1	90895000	90900000	chr1	90900000	90905000	45	993	1	2.14907	0	0	0	503	1	1.0886	0	0	0	8.8865e-05	25.7161	8.4881e-06	0.00016332	0.00035969	0.00931196
chr1	90975000	90980000	chr1	91555000	91560000	20	424	1	0.917629	0	0	0	444	0	2.51826	0	0	0	2.2714e-06	7.0573	2.3294e-06	3.3242e-05	4.9545e-05	0.00196112
chr1	91020000	91025000	chr1	91085000	91090000	32	700	1	1.51495	0	0	0	347	0	1.9681	0	0	0	2.5052e-05	13.0712	4.3144e-06	4.2185e-06	6.9055e-06	0.00039193
chr1	91020000	91025000	chr1	91100000	91105000	32	700	1	1.51495	0	0	0	404	0	2.29139	0	0	0	2.249e-05	13.0521	4.3081e-06	4.1031e-06	6.7104e-06	0.00038314
chr1	91165000	91170000	chr1	91320000	91325000	30	443	1	0.958749	0	0	0	555	0	3.14783	0	0	0	1.1331e-05	10.0817	3.3277e-06	2.0134e-07	2.9636e-07	2.7567e-05
chr1	91210000	91215000	chr1	91250000	91255000	28	308	0	1.7469	0	0	0	547	1	1.18383	0	0	0	3.5457e-05	13.5567	4.4747e-06	0.00021309	0.00039137	0.00993792
chr1	91225000	91230000	chr1	91250000	91255000	38	433	0	2.45587	0	0	0	547	1	1.18383	0	0	0	4.8269e-05	19.7901	6.5321e-06	8.9484e-05	0.00017753	0.0053878
chr1	91240000	91245000	chr1	91355000	91360000	31	520	0	2.94932	0	0	0	1308	1	2.8308	0	0	0	1.5067e-05	15.2575	5.0361e-06	0.00014019	0.00026216	0.00728784
chr1	91355000	91360000	chr1	91415000	91420000	35	1308	1	2.8308	0	0	0	315	0	1.78661	0	0	0	2.6408e-05	16.5852	5.4743e-06	2.9724e-05	5.4159e-05	0.00210393
chr1	91355000	91360000	chr1	91820000	91825000	34	1308	1	2.8308	0	0	0	1859	1	4.02328	0	0	0	2.8467e-06	9.09065	3.0006e-06	1.4928e-10	2.01e-10	4.1519e-08
chr1	91355000	91360000	chr1	92255000	92260000	28	1308	1	2.8308	0	0	0	344	0	1.95109	0	0	0	1.0602e-06	6.96325	2.2984e-06	1.2316e-09	1.6156e-09	2.7454e-07
chr1	91400000	91405000	chr1	91455000	91460000	39	1401	1	3.03207	0	0	0	1025	1	2.21832	0	0	0	2.8112e-05	19.2917	6.3676e-06	2.7642e-05	5.2402e-05	0.0020513
chr1	91400000	91405000	chr1	91485000	91490000	40	1401	1	3.03207	0	0	0	450	0	2.55229	0	0	0	2.1848e-05	16.953	5.5957e-06	7.8629e-07	1.3261e-06	9.8071e-05
chr1	91400000	91405000	chr1	91490000	91495000	74	1401	1	3.03207	0	0	0	803	1	1.73787	0	0	0	2.1079e-05	14.6137	4.8236e-06	2.12e-28	2.63e-28	3.96e-25
chr1	91410000	91415000	chr1	91455000	91460000	40	452	0	2.56364	0	0	0	1025	1	2.21832	0	0	0	3.2665e-05	20.0716	6.6251e-06	2.9829e-05	5.7315e-05	0.00220199
chr1	91430000	91435000	chr1	91435000	91440000	176	559	0	3.17052	0	0	0	3364	1	7.28043	0	0	0	8.8865e-05	110.726	3.6547e-05	2.5315e-09	6.6625e-09	9.8006e-07
chr1	91435000	91440000	chr1	91455000	91460000	131	3364	1	7.28043	0	0	0	1025	1	2.21832	0	0	0	5.5875e-05	55.5234	1.8327e-05	3.05e-18	5.25e-18	3.33e-15
chr1	91435000	91440000	chr1	91460000	91465000	125	3364	1	7.28043	0	0	0	715	0	4.05531	0	0	0	4.8269e-05	66.9	2.2082e-05	7.0623e-11	1.4913e-10	3.1564e-08
chr1	91435000	91440000	chr1	91490000	91495000	87	3364	1	7.28043	0	0	0	803	1	1.73787	0	0	0	2.8112e-05	25.1436	8.2992e-06	3.92e-22	5.48e-22	5.36e-19
chr1	91435000	91440000	chr1	91665000	91670000	25	3364	1	7.28043	0	0	0	321	0	1.82064	0	0	0	7.5201e-06	11.4756	3.7878e-06	0.00020891	0.00036655	0.00943997
chr1	91435000	91440000	chr1	91790000	91795000	28	3364	1	7.28043	0	0	0	278	0	1.57675	0	0	0	4.2607e-06	8.27056	2.7299e-06	4.1206e-08	5.7358e-08	6.5993e-06
chr1	91435000	91440000	chr1	91870000	91875000	28	3364	1	7.28043	0	0	0	485	0	2.75081	0	0	0	3.2511e-06	9.29168	3.0669e-06	3.865e-07	5.6481e-07	4.7364e-05
chr1	91530000	91535000	chr1	91540000	91545000	35	694	1	1.50197	0	0	0	425	1	0.919793	0	0	0	7.7229e-05	17.0008	5.6115e-06	4.6647e-05	8.6718e-05	0.0030731
chr1	91535000	91540000	chr1	91690000	91695000	32	345	0	1.95676	0	0	0	641	1	1.38726	0	0	0	1.1331e-05	9.43178	3.1132e-06	4.6841e-09	6.5294e-09	9.6097e-07
chr1	91540000	91545000	chr1	93395000	93400000	22	425	1	0.919793	0	0	0	482	0	2.73379	0	0	0	3.9036e-07	5.66772	1.8707e-06	1.1554e-07	1.5268e-07	1.5421e-05
chr1	91600000	91605000	chr1	91680000	91685000	23	308	1	0.666579	0	0	0	298	0	1.69019	0	0	0	2.249e-05	8.81776	2.9105e-06	3.1712e-05	4.9527e-05	0.00196068
chr1	91690000	91695000	chr1	91820000	91825000	37	641	1	1.38726	0	0	0	1859	1	4.02328	0	0	0	1.3983e-05	12.9475	4.2736e-06	2.4493e-08	3.6914e-08	4.5009e-06
chr1	91815000	91820000	chr1	91820000	91825000	102	1173	1	2.53863	0	0	0	1859	1	4.02328	0	0	0	8.8865e-05	65.993	2.1782e-05	8.8181e-06	2.3888e-05	0.00108554
chr1	91815000	91820000	chr1	92685000	92690000	17	1173	1	2.53863	0	0	0	163	0	0.924498	0	0	0	1.1127e-06	6.41836	2.1185e-06	0.00024416	0.00037411	0.00958638
chr1	91820000	91825000	chr1	91870000	91875000	52	1859	1	4.02328	0	0	0	485	0	2.75081	0	0	0	3.0204e-05	25.0364	8.2638e-06	8.8283e-07	1.6507e-06	0.00011795
chr1	91820000	91825000	chr1	92570000	92575000	30	1859	1	4.02328	0	0	0	393	0	2.229	0	0	0	1.7011e-06	6.71477	2.2164e-06	2.9584e-11	3.7677e-11	9.0555e-09
chr1	91820000	91825000	chr1	92670000	92675000	19	1859	1	4.02328	0	0	0	323	0	1.83198	0	0	0	1.1765e-06	6.97756	2.3031e-06	8.2215e-05	0.00012474	0.00409507
chr1	91820000	91825000	chr1	92795000	92800000	28	1859	1	4.02328	0	0	0	821	1	1.77682	0	0	0	1.0608e-06	8.40782	2.7752e-06	5.6951e-08	7.9786e-08	8.7774e-06
chr1	91905000	91910000	chr1	93225000	93230000	18	412	0	2.33677	0	0	0	3523	1	7.62454	0	0	0	5.4219e-07	5.57842	1.8413e-06	1.615e-05	2.2683e-05	0.00104071
chr1	91910000	91915000	chr1	92615000	92620000	19	364	0	2.06452	0	0	0	1090	1	2.359	0	0	0	1.8074e-06	6.37345	2.1037e-06	2.6919e-05	3.9138e-05	0.00162698
chr1	91935000	91940000	chr1	92615000	92620000	21	349	0	1.97945	0	0	0	1090	1	2.359	0	0	0	1.9222e-06	6.61945	2.1849e-06	4.5094e-06	6.4024e-06	0.00036809
chr1	92025000	92030000	chr1	92130000	92135000	17	160	0	0.907482	0	0	0	257	1	0.556204	0	0	0	1.7131e-05	6.35142	2.0964e-06	0.00021844	0.00033293	0.00875813
chr1	92120000	92125000	chr1	92130000	92135000	26	238	0	1.34988	0	0	0	257	1	0.556204	0	0	0	7.7229e-05	11.7179	3.8677e-06	0.00012457	0.00021608	0.00626684
chr1	92615000	92620000	chr1	92810000	92815000	29	1090	1	2.359	0	0	0	653	0	3.70366	0	0	0	9.1372e-06	12.0952	3.9923e-06	1.5717e-05	2.5988e-05	0.00116286
chr1	92695000	92700000	chr1	92700000	92705000	90	1640	1	3.54932	0	0	0	835	1	1.80712	0	0	0	8.8865e-05	48.4471	1.5991e-05	2.8955e-08	6.1118e-08	6.9697e-06
chr1	92695000	92700000	chr1	92880000	92885000	34	1640	1	3.54932	0	0	0	229	0	1.29883	0	0	0	9.596e-06	10.3313	3.4101e-06	3.3436e-09	4.722e-09	7.2234e-07
chr1	92700000	92705000	chr1	92795000	92800000	41	835	1	1.80712	0	0	0	821	1	1.77682	0	0	0	2.003e-05	12.1673	4.0161e-06	4.8332e-11	6.7793e-11	1.5357e-08
chr1	92710000	92715000	chr1	92795000	92800000	28	834	1	1.80496	0	0	0	821	1	1.77682	0	0	0	2.1848e-05	12.5589	4.1453e-06	6.7958e-05	0.00011783	0.00391311
chr1	92825000	92830000	chr1	94150000	94155000	18	686	0	3.89083	0	0	0	530	1	1.14704	0	0	0	5.4302e-07	6.11739	2.0192e-06	4.9555e-05	7.2348e-05	0.00265854
chr1	93095000	93100000	chr1	93210000	93215000	22	249	0	1.41227	0	0	0	395	1	0.854866	0	0	0	1.5067e-05	8.09496	2.6719e-06	2.5962e-05	3.9621e-05	0.00164402
chr1	93175000	93180000	chr1	93225000	93230000	70	307	0	1.74123	0	0	0	3523	1	7.62454	0	0	0	3.0204e-05	26.6058	8.7818e-06	1.3034e-12	2.0746e-12	6.3183e-10
chr1	93180000	93185000	chr1	93225000	93230000	38	362	1	0.783447	0	0	0	3523	1	7.62454	0	0	0	3.2665e-05	20.2382	6.68e-06	0.00013386	0.00027135	0.0074781
chr1	93225000	93230000	chr1	93265000	93270000	57	3523	1	7.62454	0	0	0	262	0	1.486	0	0	0	3.5457e-05	29.602	9.7708e-06	2.5207e-06	5.0633e-06	0.00030359
chr1	93225000	93230000	chr1	93515000	93520000	31	3523	1	7.62454	0	0	0	451	0	2.55797	0	0	0	5.4835e-06	11.2842	3.7246e-06	6.4697e-07	9.9111e-07	7.6738e-05
chr1	93640000	93645000	chr1	93680000	93685000	26	609	1	1.31801	0	0	0	276	1	0.597324	0	0	0	3.5457e-05	8.72798	2.8809e-06	1.1684e-06	1.7136e-06	0.00012174
chr1	99085000	99090000	chr1	99405000	99410000	19	221	1	0.478292	0	0	0	120	0	0.680612	0	0	0	4.982e-06	5.32832	1.7587e-06	2.5471e-06	3.4519e-06	0.00022008
chr1	100970000	100975000	chr1	102625000	102630000	17	95	0	0.538818	0	0	0	272	1	0.588667	0	0	0	3.7221e-07	5.21332	1.7208e-06	2.3755e-05	3.3174e-05	0.00142209
chr1	102625000	102630000	chr1	103365000	103370000	19	272	1	0.588667	0	0	0	151	0	0.856436	0	0	0	1.734e-06	5.83524	1.926e-06	8.6258e-06	1.2089e-05	0.0006235
chr1	105560000	105565000	chr1	106830000	106835000	17	149	0	0.845093	0	0	0	377	1	0.81591	0	0	0	5.6128e-07	5.91888	1.9537e-06	0.0001015	0.00014953	0.00471194
chr1	105585000	105590000	chr1	105620000	105625000	38	201	0	1.14002	0	0	0	423	1	0.915465	0	0	0	3.8648e-05	10.3527	3.4171e-06	2.2771e-11	3.0903e-11	7.5491e-09
chr1	105905000	105910000	chr1	105930000	105935000	23	285	1	0.616802	0	0	0	432	1	0.934942	0	0	0	4.8269e-05	8.50274	2.8065e-06	1.8822e-05	2.8832e-05	0.00126837
chr1	105920000	105925000	chr1	106280000	106285000	23	456	0	2.58632	0	0	0	264	1	0.571354	0	0	0	4.0007e-06	6.48671	2.1411e-06	2.7984e-07	3.8152e-07	3.409e-05
chr1	106045000	106050000	chr1	106380000	106385000	22	279	0	1.58242	0	0	0	1521	1	3.29178	0	0	0	5.2269e-06	9.0376	2.9831e-06	0.00011413	0.00018514	0.0055598
chr1	106070000	106075000	chr1	106380000	106385000	25	454	0	2.57498	0	0	0	1521	1	3.29178	0	0	0	4.6894e-06	9.99205	3.2981e-06	2.8921e-05	4.6369e-05	0.00186038
chr1	106095000	106100000	chr1	106380000	106385000	29	305	0	1.72989	0	0	0	1521	1	3.29178	0	0	0	5.7831e-06	9.45266	3.12e-06	1.7349e-07	2.5169e-07	2.3945e-05
chr1	106100000	106105000	chr1	106405000	106410000	29	450	0	2.55229	0	0	0	684	1	1.48033	0	0	0	4.7445e-06	8.20758	2.7091e-06	1.0027e-08	1.3744e-08	1.8614e-06
chr1	106165000	106170000	chr1	106405000	106410000	24	676	0	3.83411	0	0	0	684	1	1.48033	0	0	0	7.1608e-06	9.55296	3.1532e-06	3.8176e-05	6.0978e-05	0.0023173
chr1	106190000	106195000	chr1	106400000	106405000	22	367	0	2.08154	0	0	0	317	1	0.686057	0	0	0	8.5169e-06	7.39692	2.4415e-06	7.1763e-06	1.0488e-05	0.00055433
chr1	106315000	106320000	chr1	107485000	107490000	17	421	1	0.911136	0	0	0	247	0	1.40093	0	0	0	7.325e-07	6.0814	2.0073e-06	0.00013673	0.00020399	0.00600002
chr1	106540000	106545000	chr1	106880000	106885000	22	231	0	1.31018	0	0	0	694	1	1.50197	0	0	0	5.0512e-06	7.25825	2.3957e-06	5.4363e-06	7.8786e-06	0.00043856
chr1	106880000	106885000	chr1	106885000	106890000	76	694	1	1.50197	0	0	0	228	0	1.29316	0	0	0	8.8865e-05	23.0625	7.6123e-06	1.95e-18	2.77e-18	1.83e-15
chr1	107590000	107595000	chr1	109490000	109495000	23	280	1	0.605981	0	0	0	128	0	0.725986	0	0	0	4.5689e-07	8.27268	2.7306e-06	1.2606e-05	1.9044e-05	0.00090244
chr1	109735000	109740000	chr1	110650000	110655000	25	70	1	0.151495	0	0	0	155	0	0.879123	0	0	0	1.0503e-06	4.70483	1.5529e-06	3.7988e-11	4.63e-11	1.0879e-08
chr1	110240000	110245000	chr1	111730000	111735000	18	147	1	0.31814	0	0	0	160	0	0.907482	0	0	0	5.7698e-07	5.76214	1.9019e-06	2.4082e-05	3.4268e-05	0.00146191
chr1	110480000	110485000	chr1	110820000	110825000	19	243	1	0.525905	0	0	0	204	0	1.15704	0	0	0	5.0512e-06	6.25916	2.066e-06	2.1398e-05	3.0867e-05	0.001342
chr1	112010000	112015000	chr1	112770000	112775000	16	177	0	1.0039	0	0	0	214	1	0.463143	0	0	0	1.659e-06	5.45575	1.8008e-06	0.00012579	0.00018319	0.00551837
chr1	112365000	112370000	chr1	112770000	112775000	20	130	0	0.737329	0	0	0	214	1	0.463143	0	0	0	3.2278e-06	6.05737	1.9994e-06	4.2546e-06	5.9382e-06	0.0003461
chr1	113710000	113715000	chr1	113850000	113855000	14	122	0	0.691955	0	0	0	151	1	0.326797	0	0	0	1.2736e-05	4.42817	1.4616e-06	0.00015262	0.00021442	0.0062321
chr1	113885000	113890000	chr1	114245000	114250000	22	165	0	0.935841	0	0	0	166	1	0.35926	0	0	0	4.0007e-06	5.57846	1.8413e-06	8.9092e-08	1.1715e-07	1.2282e-05
chr1	114190000	114195000	chr1	114245000	114250000	17	140	0	0.794047	0	0	0	166	1	0.35926	0	0	0	2.8112e-05	5.47336	1.8066e-06	4.1897e-05	5.9659e-05	0.00227845
chr1	114235000	114240000	chr1	114245000	114250000	25	116	0	0.657925	0	0	0	166	1	0.35926	0	0	0	7.7229e-05	5.86321	1.9353e-06	2.9265e-09	3.7673e-09	5.8836e-07
chr1	114630000	114635000	chr1	114670000	114675000	19	168	0	0.952856	0	0	0	128	1	0.27702	0	0	0	3.5457e-05	5.30284	1.7503e-06	2.3854e-06	3.2274e-06	0.00020865
chr1	114670000	114675000	chr1	114680000	114685000	24	128	1	0.27702	0	0	0	153	0	0.86778	0	0	0	7.7229e-05	6.05436	1.9984e-06	2.2261e-08	2.9265e-08	3.6324e-06
chr1	115350000	115355000	chr1	115525000	115530000	18	236	1	0.510756	0	0	0	126	0	0.714642	0	0	0	1.0408e-05	5.6835	1.876e-06	2.0344e-05	2.8786e-05	0.00126672
chr1	115350000	115355000	chr1	116060000	116065000	19	236	1	0.510756	0	0	0	175	0	0.992559	0	0	0	1.7942e-06	6.07483	2.0051e-06	1.4581e-05	2.0769e-05	0.00096736
chr1	118380000	118385000	chr1	118680000	118685000	20	371	1	0.802925	0	0	0	413	0	2.34244	0	0	0	4.9285e-06	7.79227	2.572e-06	0.00011561	0.00018126	0.00547538
chr1	118690000	118695000	chr1	119190000	119195000	20	995	1	2.1534	0	0	0	376	1	0.813746	0	0	0	2.4335e-06	7.31546	2.4146e-06	5.2679e-05	7.9904e-05	0.00287875
chr1	118690000	118695000	chr1	119225000	119230000	20	995	1	2.1534	0	0	0	397	1	0.859195	0	0	0	2.367e-06	7.13099	2.3537e-06	3.8012e-05	5.6936e-05	0.00219154
chr1	118690000	118695000	chr1	119425000	119430000	18	995	1	2.1534	0	0	0	219	0	1.24212	0	0	0	1.7469e-06	6.27477	2.0711e-06	6.6883e-05	9.878e-05	0.0034061
chr1	118695000	118700000	chr1	118750000	118755000	38	1707	1	3.69432	0	0	0	270	0	1.53138	0	0	0	2.8112e-05	18.1109	5.9779e-06	1.6509e-05	3.031e-05	0.00132272
chr1	118695000	118700000	chr1	119925000	119930000	29	1707	1	3.69432	0	0	0	467	0	2.64871	0	0	0	6.1304e-07	6.06197	2.0009e-06	1.3078e-11	1.6357e-11	4.2366e-09
chr1	119500000	119505000	chr1	119505000	119510000	119	482	1	1.04315	0	0	0	4409	1	9.54204	0	0	0	8.8865e-05	66.6562	2.2001e-05	2.1989e-09	4.8871e-09	7.4546e-07
chr1	119505000	119510000	chr1	119615000	119620000	48	4409	1	9.54204	0	0	0	584	0	3.31231	0	0	0	1.5862e-05	23.7096	7.8259e-06	4.0315e-06	7.6881e-06	0.00042947
chr1	119505000	119510000	chr1	119640000	119645000	37	4409	1	9.54204	0	0	0	516	0	2.92663	0	0	0	1.3421e-05	19.7135	6.5069e-06	0.00016071	0.00032552	0.00861032
chr1	119505000	119510000	chr1	120245000	120250000	18	4409	1	9.54204	0	0	0	692	1	1.49764	0	0	0	1.734e-06	6.68106	2.2052e-06	0.00013782	0.00020982	0.0061283
chr1	119505000	119510000	chr1	121410000	121415000	16	4409	1	9.54204	0	0	0	358	0	2.03049	0	0	0	4.6428e-07	4.82098	1.5913e-06	3.2795e-05	4.5416e-05	0.00182965
chr1	119625000	119630000	chr1	119890000	119895000	18	315	1	0.681729	0	0	0	249	0	1.41227	0	0	0	6.6756e-06	6.86459	2.2658e-06	0.00018684	0.00028842	0.00783478
chr1	120015000	120020000	chr1	120245000	120250000	24	442	0	2.50692	0	0	0	692	1	1.49764	0	0	0	7.5201e-06	8.98211	2.9647e-06	1.5399e-05	2.3772e-05	0.00108158
chr1	120130000	120135000	chr1	120135000	120140000	51	418	0	2.3708	0	0	0	560	1	1.21196	0	0	0	8.8865e-05	29.2626	9.6587e-06	7.6332e-05	0.00016991	0.00520373
chr1	120175000	120180000	chr1	121360000	121365000	17	359	0	2.03616	0	0	0	667	1	1.44353	0	0	0	6.9925e-07	6.16268	2.0341e-06	0.00015798	0.0002372	0.00674475
chr1	120295000	120300000	chr1	121010000	121015000	21	416	0	2.35945	0	0	0	1025	1	2.21832	0	0	0	1.7837e-06	6.40202	2.1131e-06	2.7793e-06	3.8936e-06	0.00024323
chr1	120415000	120420000	chr1	120545000	120550000	20	404	1	0.874344	0	0	0	280	0	1.58809	0	0	0	1.3983e-05	8.21443	2.7113e-06	0.00021774	0.00035181	0.00915042
chr1	120590000	120595000	chr1	121010000	121015000	23	444	0	2.51826	0	0	0	1025	1	2.21832	0	0	0	3.314e-06	7.69396	2.5396e-06	4.2412e-06	6.1916e-06	0.00035837
chr1	120665000	120670000	chr1	121010000	121015000	21	455	0	2.58065	0	0	0	1025	1	2.21832	0	0	0	4.8044e-06	8.30497	2.7412e-06	9.7936e-05	0.00015511	0.00484595
chr1	120755000	120760000	chr1	120760000	120765000	142	1403	1	3.0364	0	0	0	1926	1	4.16829	0	0	0	8.8865e-05	75.3437	2.4869e-05	2.4456e-12	5.1267e-12	1.4496e-09
chr1	120755000	120760000	chr1	121010000	121015000	55	1403	1	3.0364	0	0	0	1025	1	2.21832	0	0	0	6.8874e-06	9.81044	3.2381e-06	1.51e-23	1.83e-23	2e-20
chr1	120760000	120765000	chr1	120985000	120990000	26	1926	1	4.16829	0	0	0	446	0	2.52961	0	0	0	7.7511e-06	11.3312	3.7401e-06	7.6641e-05	0.00012991	0.00422796
chr1	120760000	120765000	chr1	121020000	121025000	30	1926	1	4.16829	0	0	0	439	0	2.4899	0	0	0	6.7949e-06	10.5556	3.4841e-06	4.9727e-07	7.4821e-07	6.0182e-05
chr1	120760000	120765000	chr1	121045000	121050000	28	1926	1	4.16829	0	0	0	448	0	2.54095	0	0	0	5.7831e-06	10.3191	3.406e-06	2.6078e-06	4.0108e-06	0.00024918
chr1	120760000	120765000	chr1	121225000	121230000	41	1926	1	4.16829	0	0	0	483	0	2.73946	0	0	0	2.8467e-06	9.2835	3.0642e-06	1.318e-14	1.6889e-14	7.1172e-12
chr1	121010000	121015000	chr1	121110000	121115000	36	1025	1	2.21832	0	0	0	1483	1	3.20954	0	0	0	1.8631e-05	15.5835	5.1437e-06	3.9589e-06	6.7535e-06	0.00038492
chr1	121030000	121035000	chr1	121110000	121115000	31	584	1	1.2639	0	0	0	1483	1	3.20954	0	0	0	2.249e-05	13.7056	4.5238e-06	2.3799e-05	4.1e-05	0.00168865
chr1	121110000	121115000	chr1	121375000	121380000	24	1483	1	3.20954	0	0	0	673	1	1.45652	0	0	0	6.6756e-06	9.03391	2.9818e-06	1.6785e-05	2.5991e-05	0.00116286
chr1	121360000	121365000	chr1	122830000	122835000	19	667	1	1.44353	0	0	0	280	0	1.58809	0	0	0	5.8851e-07	6.56484	2.1669e-06	3.9001e-05	5.7466e-05	0.00220748
chr1	121800000	121805000	chr1	121830000	121835000	29	230	1	0.49777	0	0	0	286	0	1.62212	0	0	0	4.2723e-05	9.61462	3.1735e-06	2.4149e-07	3.5301e-07	3.1986e-05
chr1	121800000	121805000	chr1	123210000	123215000	19	230	1	0.49777	0	0	0	155	0	0.879123	0	0	0	5.8563e-07	6.01407	1.9851e-06	1.28e-05	1.8158e-05	0.00086856
chr1	122345000	122350000	chr1	122360000	122365000	22	190	0	1.07764	0	0	0	251	1	0.543219	0	0	0	6.5831e-05	9.51197	3.1396e-06	0.00021887	0.00036654	0.00943997
chr1	122360000	122365000	chr1	122415000	122420000	22	251	1	0.543219	0	0	0	300	0	1.70153	0	0	0	2.8112e-05	8.58203	2.8327e-06	5.7686e-05	9.0819e-05	0.0031858
chr1	124340000	124345000	chr1	124755000	124760000	17	270	1	0.584339	0	0	0	257	0	1.45764	0	0	0	3.2952e-06	6.31996	2.086e-06	0.00020718	0.00031497	0.00839138
chr1	125435000	125440000	chr1	126250000	126255000	19	347	1	0.750984	0	0	0	243	0	1.37824	0	0	0	1.3495e-06	6.17772	2.0391e-06	1.81e-05	2.5964e-05	0.00116238
chr1	127220000	127225000	chr1	127425000	127430000	23	276	0	1.56541	0	0	0	261	1	0.564861	0	0	0	8.7549e-06	6.72474	2.2196e-06	5.0525e-07	6.9797e-07	5.6784e-05
chr1	127290000	127295000	chr1	127365000	127370000	27	537	1	1.16219	0	0	0	376	0	2.13258	0	0	0	2.3157e-05	11.7466	3.8772e-06	5.6121e-05	9.5149e-05	0.00331107
chr1	127290000	127295000	chr1	128220000	128225000	17	537	1	1.16219	0	0	0	319	0	1.80929	0	0	0	1.0485e-06	6.30847	2.0822e-06	0.00020319	0.00030862	0.00825781
chr1	129355000	129360000	chr1	130215000	130220000	16	370	1	0.800761	0	0	0	117	0	0.663596	0	0	0	1.1414e-06	5.65171	1.8655e-06	0.00018186	0.00026912	0.00742833
chr1	129355000	129360000	chr1	130375000	130380000	17	370	1	0.800761	0	0	0	165	0	0.935841	0	0	0	1.0392e-06	6.06236	2.001e-06	0.00013213	0.00019683	0.00583134
chr1	130530000	130535000	chr1	131320000	131325000	18	164	1	0.354932	0	0	0	173	0	0.981215	0	0	0	1.4977e-06	5.70277	1.8823e-06	2.1209e-05	3.0052e-05	0.00131405
chr1	130875000	130880000	chr1	130880000	130885000	118	2052	1	4.44098	0	0	0	593	1	1.28338	0	0	0	8.8865e-05	44.6051	1.4723e-05	3.84e-20	6.13e-20	4.94e-17
chr1	130875000	130880000	chr1	131040000	131045000	47	2052	1	4.44098	0	0	0	395	0	2.24035	0	0	0	1.1097e-05	13.2998	4.3899e-06	4.2844e-13	5.9094e-13	1.9928e-10
chr1	130880000	130885000	chr1	130935000	130940000	38	593	1	1.28338	0	0	0	815	0	4.62249	0	0	0	2.8112e-05	18.0349	5.9528e-06	1.5182e-05	2.7779e-05	0.00123081
chr1	131105000	131110000	chr1	131810000	131815000	23	576	1	1.24659	0	0	0	460	0	2.60901	0	0	0	1.8074e-06	6.2597	2.0661e-06	1.5476e-07	2.0839e-07	2.0226e-05
chr1	131105000	131110000	chr1	131955000	131960000	18	576	1	1.24659	0	0	0	303	0	1.71854	0	0	0	1.1765e-06	6.47871	2.1384e-06	9.7002e-05	0.00014544	0.00461352
chr1	131440000	131445000	chr1	131750000	131755000	17	228	0	1.29316	0	0	0	358	1	0.77479	0	0	0	4.6894e-06	6.29562	2.078e-06	0.00019881	0.00030166	0.00811237
chr1	131960000	131965000	chr1	131965000	131970000	50	535	1	1.15786	0	0	0	387	0	2.19497	0	0	0	8.8865e-05	27.6278	9.1191e-06	3.8513e-05	8.2082e-05	0.0029419
chr1	132125000	132130000	chr1	132135000	132140000	44	431	1	0.932778	0	0	0	429	0	2.43319	0	0	0	7.7229e-05	23.3448	7.7054e-06	4.3373e-05	8.8154e-05	0.00311259
chr1	132280000	132285000	chr1	132290000	132295000	36	303	0	1.71854	0	0	0	448	1	0.96957	0	0	0	7.7229e-05	19.0122	6.2754e-06	0.00016508	0.00033109	0.00872351
chr1	132615000	132620000	chr1	133520000	133525000	21	457	0	2.592	0	0	0	512	1	1.10808	0	0	0	1.0559e-06	6.84932	2.2608e-06	7.3387e-06	1.057e-05	0.00055772
chr1	133205000	133210000	chr1	134100000	134105000	18	389	0	2.20632	0	0	0	559	1	1.2098	0	0	0	1.0658e-06	6.64622	2.1937e-06	0.00012989	0.00019722	0.00584044
chr1	133260000	133265000	chr1	133890000	133895000	20	208	0	1.17973	0	0	0	401	1	0.867852	0	0	0	2.0874e-06	6.31934	2.0858e-06	7.6356e-06	1.0838e-05	0.00056921
chr1	133650000	133655000	chr1	133950000	133955000	20	315	0	1.78661	0	0	0	415	1	0.898151	0	0	0	4.9285e-06	6.98587	2.3058e-06	2.9131e-05	4.3209e-05	0.00175968
chr1	133660000	133665000	chr1	134020000	134025000	20	379	0	2.1496	0	0	0	573	1	1.2401	0	0	0	4.0007e-06	7.12526	2.3518e-06	3.762e-05	5.6328e-05	0.00217291
chr1	133680000	133685000	chr1	133685000	133690000	59	441	0	2.50125	0	0	0	354	1	0.766133	0	0	0	8.8865e-05	22.518	7.4325e-06	7.5453e-11	1.201e-10	2.5982e-08
chr1	133700000	133705000	chr1	133900000	133905000	45	442	0	2.50692	0	0	0	607	1	1.31368	0	0	0	8.962e-06	9.24691	3.0521e-06	2.38e-17	2.97e-17	1.7412e-14
chr1	133740000	133745000	chr1	133775000	133780000	48	616	1	1.33316	0	0	0	1303	1	2.81998	0	0	0	3.8648e-05	19.1127	6.3085e-06	1.2851e-08	2.0908e-08	2.6929e-06
chr1	133775000	133780000	chr1	134040000	134045000	25	1303	1	2.81998	0	0	0	495	0	2.80752	0	0	0	6.6756e-06	10.0461	3.3159e-06	3.1354e-05	5.0429e-05	0.00198835
chr1	133795000	133800000	chr1	133940000	133945000	37	717	0	4.06665	0	0	0	947	1	2.04952	0	0	0	1.2072e-05	13.1873	4.3528e-06	3.8006e-08	5.7812e-08	6.6461e-06
chr1	133915000	133920000	chr1	134100000	134105000	27	388	1	0.839717	0	0	0	559	1	1.2098	0	0	0	9.596e-06	7.3842	2.4373e-06	1.5859e-08	2.1449e-08	2.7463e-06
chr1	133930000	133935000	chr1	133940000	133945000	35	335	1	0.725013	0	0	0	947	1	2.04952	0	0	0	7.7229e-05	18.1075	5.9768e-06	0.00014022	0.00027545	0.00756608
chr1	133930000	133935000	chr1	134090000	134095000	17	335	1	0.725013	0	0	0	289	1	0.625459	0	0	0	1.1229e-05	5.76767	1.9037e-06	7.6044e-05	0.00011073	0.00372496
chr1	133940000	133945000	chr1	134045000	134050000	29	947	1	2.04952	0	0	0	431	0	2.44453	0	0	0	1.7131e-05	13.564	4.4771e-06	0.00010044	0.00017984	0.00544465
chr1	133940000	133945000	chr1	134295000	134300000	20	947	1	2.04952	0	0	0	291	0	1.65048	0	0	0	4.2607e-06	7.46824	2.465e-06	6.8362e-05	0.00010479	0.00357066
chr1	133950000	133955000	chr1	135400000	135405000	18	415	1	0.898151	0	0	0	407	0	2.30841	0	0	0	5.9401e-07	6.50018	2.1455e-06	0.00010077	0.00015133	0.00475509
chr1	133990000	133995000	chr1	134570000	134575000	18	356	1	0.770462	0	0	0	201	0	1.14002	0	0	0	2.2714e-06	6.20327	2.0475e-06	5.8449e-05	8.587e-05	0.00305108
chr1	134655000	134660000	chr1	135365000	135370000	20	254	0	1.44063	0	0	0	682	1	1.476	0	0	0	1.7942e-06	6.29421	2.0775e-06	7.2301e-06	1.0246e-05	0.00054336
chr1	134700000	134705000	chr1	134880000	134885000	23	492	1	1.0648	0	0	0	227	0	1.28749	0	0	0	9.9759e-06	7.94575	2.6227e-06	6.9151e-06	1.0245e-05	0.00054336
chr1	134700000	134705000	chr1	134895000	134900000	21	492	1	1.0648	0	0	0	316	0	1.79228	0	0	0	9.1372e-06	8.49586	2.8042e-06	0.00013041	0.00020925	0.00611457
chr1	134770000	134775000	chr1	134780000	134785000	26	277	1	0.599489	0	0	0	225	0	1.27615	0	0	0	7.7229e-05	12.0977	3.9931e-06	0.00019529	0.00034668	0.0090435
chr1	135065000	135070000	chr1	135345000	135350000	25	605	0	3.43142	0	0	0	825	1	1.78548	0	0	0	6.0685e-06	9.36678	3.0917e-06	1.0744e-05	1.6616e-05	0.00080928
chr1	135165000	135170000	chr1	135480000	135485000	17	243	0	1.37824	0	0	0	365	1	0.78994	0	0	0	4.7906e-06	6.3326	2.0902e-06	0.00021165	0.00032208	0.00854103
chr1	135205000	135210000	chr1	135940000	135945000	19	343	0	1.94542	0	0	0	6146	1	13.3013	0	0	0	1.7469e-06	7.0981	2.3429e-06	0.00010091	0.00015443	0.00483083
chr1	135305000	135310000	chr1	135365000	135370000	37	356	0	2.01915	0	0	0	682	1	1.476	0	0	0	2.6408e-05	13.507	4.4583e-06	6.6977e-08	1.0316e-07	1.0958e-05
chr1	135345000	135350000	chr1	135355000	135360000	65	825	1	1.78548	0	0	0	458	0	2.59767	0	0	0	7.7229e-05	35.6376	1.1763e-05	3.0231e-06	6.4508e-06	0.00037036
chr1	135430000	135435000	chr1	135685000	135690000	21	341	1	0.737999	0	0	0	695	0	3.94188	0	0	0	6.8874e-06	8.59093	2.8356e-06	0.0001498	0.00024194	0.00684252
chr1	135455000	135460000	chr1	135545000	135550000	30	275	0	1.55974	0	0	0	733	1	1.58637	0	0	0	2.1079e-05	11.3337	3.7409e-06	1.9289e-06	3.0117e-06	0.00019681
chr1	135460000	135465000	chr1	135940000	135945000	32	411	0	2.3311	0	0	0	6146	1	13.3013	0	0	0	2.6237e-06	10.119	3.34e-06	2.2366e-08	3.2083e-08	3.9595e-06
chr1	135480000	135485000	chr1	135555000	135560000	21	365	1	0.78994	0	0	0	606	1	1.31152	0	0	0	2.3157e-05	8.6616	2.8589e-06	0.00016578	0.00026906	0.00742733
chr1	135545000	135550000	chr1	135550000	135555000	76	733	1	1.58637	0	0	0	741	1	1.60369	0	0	0	8.8865e-05	27.387	9.0397e-06	1.2128e-14	1.8752e-14	7.8095e-12
chr1	135700000	135705000	chr1	136610000	136615000	19	272	0	1.54272	0	0	0	5023	1	10.8709	0	0	0	1.0526e-06	6.61771	2.1843e-06	4.3084e-05	6.3717e-05	0.00240015
chr1	135710000	135715000	chr1	136780000	136785000	19	513	1	1.11024	0	0	0	207	0	1.17406	0	0	0	9.6126e-07	6.44621	2.1277e-06	3.1054e-05	4.5379e-05	0.00182886
chr1	135735000	135740000	chr1	135810000	135815000	24	273	1	0.590832	0	0	0	259	0	1.46899	0	0	0	2.3157e-05	8.0991	2.6733e-06	3.1072e-06	4.559e-06	0.00027794
chr1	135765000	135770000	chr1	135940000	135945000	36	419	0	2.37647	0	0	0	6146	1	13.3013	0	0	0	1.0408e-05	18.5249	6.1145e-06	0.00010553	0.00020654	0.00605833
chr1	135780000	135785000	chr1	135940000	135945000	55	893	0	5.06489	0	0	0	6146	1	13.3013	0	0	0	1.1229e-05	23.7002	7.8228e-06	1.6397e-08	2.8178e-08	3.5148e-06
chr1	135785000	135790000	chr1	136655000	136660000	18	535	0	3.03439	0	0	0	495	1	1.07129	0	0	0	1.1127e-06	6.59048	2.1753e-06	0.00011802	0.00017844	0.00540803
chr1	135815000	135820000	chr1	135940000	135945000	44	243	0	1.37824	0	0	0	6146	1	13.3013	0	0	0	1.4335e-05	19.9172	6.5741e-06	1.2344e-06	2.187e-06	0.0001504
chr1	135835000	135840000	chr1	135940000	135945000	63	502	0	2.84723	0	0	0	6146	1	13.3013	0	0	0	1.7131e-05	26.7092	8.8159e-06	9.608e-10	1.6367e-09	2.7779e-07
chr1	135845000	135850000	chr1	135940000	135945000	213	955	0	5.41653	0	0	0	6146	1	13.3013	0	0	0	2.003e-05	34.4707	1.1378e-05	3.17e-93	3.77e-93	8.23e-89
chr1	135850000	135855000	chr1	135940000	135945000	177	912	1	1.97377	0	0	0	6146	1	13.3013	0	0	0	2.1079e-05	25.0912	8.2819e-06	1.87e-86	2.18e-86	3.09e-82
chr1	135850000	135855000	chr1	136050000	136055000	31	912	1	1.97377	0	0	0	380	0	2.15527	0	0	0	8.962e-06	9.99023	3.2975e-06	5.4086e-08	7.8177e-08	8.6338e-06
chr1	135855000	135860000	chr1	135940000	135945000	111	544	0	3.08544	0	0	0	6146	1	13.3013	0	0	0	2.1848e-05	29.6516	9.7871e-06	1.88e-30	2.55e-30	4.38e-27
chr1	135860000	135865000	chr1	135940000	135945000	55	779	1	1.68593	0	0	0	6146	1	13.3013	0	0	0	2.249e-05	24.4352	8.0653e-06	4.2175e-08	7.4095e-08	8.2279e-06
chr1	135865000	135870000	chr1	135940000	135945000	288	906	0	5.13862	0	0	0	6146	1	13.3013	0	0	0	2.3157e-05	37.4342	1.2356e-05	9.6e-149	1.1e-148	7.82e-144
chr1	135870000	135875000	chr1	135940000	135945000	91	359	0	2.03616	0	0	0	6146	1	13.3013	0	0	0	2.3987e-05	27.6764	9.1352e-06	1.21e-21	1.72e-21	1.61e-18
chr1	135880000	135885000	chr1	135940000	135945000	177	1023	1	2.214	0	0	0	6146	1	13.3013	0	0	0	2.6408e-05	31.7313	1.0474e-05	2.73e-71	3.33e-71	3.37e-67
chr1	135885000	135890000	chr1	135940000	135945000	97	371	0	2.10422	0	0	0	6146	1	13.3013	0	0	0	2.8112e-05	33.3555	1.101e-05	1.9e-19	2.87e-19	2.14e-16
chr1	135890000	135895000	chr1	135940000	135945000	66	423	0	2.39916	0	0	0	6146	1	13.3013	0	0	0	3.0204e-05	38.3028	1.2643e-05	1.3261e-05	3.0252e-05	0.00132096
chr1	135895000	135900000	chr1	135940000	135945000	142	679	0	3.85113	0	0	0	6146	1	13.3013	0	0	0	3.2665e-05	52.0234	1.7171e-05	4.74e-25	7.43e-25	9.16e-22
chr1	135905000	135910000	chr1	135940000	135945000	113	615	0	3.48813	0	0	0	6146	1	13.3013	0	0	0	3.8648e-05	63.6277	2.1002e-05	6.7632e-09	1.5109e-08	2.0186e-06
chr1	135940000	135945000	chr1	136040000	136045000	60	6146	1	13.3013	0	0	0	506	0	2.86991	0	0	0	1.8631e-05	26.7087	8.8158e-06	1.2009e-08	2.1167e-08	2.7176e-06
chr1	135940000	135945000	chr1	136065000	136070000	51	6146	1	13.3013	0	0	0	524	0	2.972	0	0	0	1.4335e-05	23.1248	7.6328e-06	2.1592e-07	3.8452e-07	3.4304e-05
chr1	135940000	135945000	chr1	136125000	136130000	42	6146	1	13.3013	0	0	0	776	0	4.40129	0	0	0	9.596e-06	19.2096	6.3405e-06	2.6148e-06	4.6628e-06	0.00028342
chr1	136465000	136470000	chr1	137655000	137660000	18	337	0	1.91138	0	0	0	177	1	0.383067	0	0	0	6.8858e-07	5.56335	1.8363e-06	1.5616e-05	2.191e-05	0.00101137
chr1	136565000	136570000	chr1	136685000	136690000	47	584	0	3.31231	0	0	0	974	1	2.10795	0	0	0	1.4627e-05	13.9514	4.605e-06	2.1148e-12	2.9716e-12	8.8525e-10
chr1	136610000	136615000	chr1	136615000	136620000	228	5023	1	10.8709	0	0	0	686	0	3.89083	0	0	0	8.8865e-05	157.523	5.1994e-05	2.5969e-08	8.1591e-08	8.9586e-06
chr1	136610000	136615000	chr1	136625000	136630000	158	5023	1	10.8709	0	0	0	596	0	3.38037	0	0	0	6.5831e-05	102.733	3.3909e-05	9.2379e-08	2.561e-07	2.4316e-05
chr1	136610000	136615000	chr1	136655000	136660000	58	5023	1	10.8709	0	0	0	495	1	1.07129	0	0	0	3.2665e-05	27.7763	9.1682e-06	1.9897e-07	3.7143e-07	3.3357e-05
chr1	136610000	136615000	chr1	136670000	136675000	74	5023	1	10.8709	0	0	0	590	0	3.34634	0	0	0	2.6408e-05	35.752	1.1801e-05	7.9005e-09	1.4944e-08	2.0001e-06
chr1	136610000	136615000	chr1	136680000	136685000	64	5023	1	10.8709	0	0	0	711	1	1.53876	0	0	0	2.3987e-05	24.5615	8.107e-06	1.6065e-11	2.5685e-11	6.3676e-09
chr1	136610000	136615000	chr1	136735000	136740000	60	5023	1	10.8709	0	0	0	330	0	1.87168	0	0	0	1.4335e-05	18.5655	6.1279e-06	1.3779e-14	1.9748e-14	8.1677e-12
chr1	136610000	136615000	chr1	137230000	137235000	19	5023	1	10.8709	0	0	0	344	0	1.95109	0	0	0	2.1059e-06	7.53781	2.488e-06	0.00020367	0.0003219	0.00853688
chr1	136620000	136625000	chr1	136685000	136690000	35	427	0	2.42184	0	0	0	974	1	2.10795	0	0	0	2.5052e-05	16.0477	5.2969e-06	1.6061e-05	2.8529e-05	0.00125835
chr1	136685000	136690000	chr1	136695000	136700000	40	974	1	2.10795	0	0	0	459	1	0.993376	0	0	0	7.7229e-05	21.7673	7.1848e-06	0.00014032	0.00029138	0.00789652
chr1	137170000	137175000	chr1	137640000	137645000	16	131	1	0.283513	0	0	0	217	0	1.23077	0	0	0	2.7672e-06	5.25625	1.7349e-06	8.4612e-05	0.00012126	0.00400459
chr1	137245000	137250000	chr1	137585000	137590000	21	234	0	1.32719	0	0	0	322	1	0.696878	0	0	0	5.0512e-06	6.10694	2.0157e-06	1.3859e-06	1.907e-06	0.00013328
chr1	137655000	137660000	chr1	138315000	138320000	24	177	1	0.383067	0	0	0	314	0	1.78093	0	0	0	2.0262e-06	6.7346	2.2229e-06	1.452e-07	1.9776e-07	1.9347e-05
chr1	137680000	137685000	chr1	137725000	137730000	16	133	1	0.287841	0	0	0	177	0	1.0039	0	0	0	3.2665e-05	5.42185	1.7896e-06	0.00011778	0.00017105	0.00522832
chr1	137680000	137685000	chr1	139360000	139365000	19	133	1	0.287841	0	0	0	267	0	1.51436	0	0	0	3.4334e-07	5.98497	1.9755e-06	1.2018e-05	1.7014e-05	0.00082472
chr1	137870000	137875000	chr1	137875000	137880000	31	172	1	0.372246	0	0	0	420	0	2.38214	0	0	0	8.8865e-05	14.5246	4.7942e-06	6.3423e-05	0.00011402	0.00381235
chr1	138125000	138130000	chr1	138505000	138510000	25	179	0	1.01525	0	0	0	1349	1	2.91953	0	0	0	3.3173e-06	7.05604	2.329e-06	9.0983e-08	1.2427e-07	1.2953e-05
chr1	138315000	138320000	chr1	138555000	138560000	25	314	0	1.78093	0	0	0	356	1	0.770462	0	0	0	7.1608e-06	7.13984	2.3567e-06	1.124e-07	1.5418e-07	1.5533e-05
chr1	138325000	138330000	chr1	138605000	138610000	26	273	0	1.54839	0	0	0	784	1	1.69675	0	0	0	6.0685e-06	8.13222	2.6842e-06	3.373e-07	4.797e-07	4.1491e-05
chr1	138340000	138345000	chr1	138605000	138610000	21	555	1	1.20114	0	0	0	784	1	1.69675	0	0	0	6.6756e-06	7.85013	2.5911e-06	4.7292e-05	7.2653e-05	0.00266766
chr1	138345000	138350000	chr1	138505000	138510000	45	470	1	1.01718	0	0	0	1349	1	2.91953	0	0	0	1.1229e-05	9.98782	3.2967e-06	3.64e-16	4.64e-16	2.3738e-13
chr1	138345000	138350000	chr1	138570000	138575000	30	470	1	1.01718	0	0	0	1640	1	3.54932	0	0	0	7.7511e-06	9.46266	3.1233e-06	5.5863e-08	7.9953e-08	8.7924e-06
chr1	138350000	138355000	chr1	138505000	138510000	44	287	0	1.6278	0	0	0	1349	1	2.91953	0	0	0	1.1331e-05	11.3096	3.733e-06	1.0358e-13	1.3802e-13	5.1102e-11
chr1	138355000	138360000	chr1	138485000	138490000	36	1463	1	3.16625	0	0	0	407	0	2.30841	0	0	0	1.3983e-05	13.5711	4.4794e-06	2.0403e-07	3.1958e-07	2.9398e-05
chr1	138355000	138360000	chr1	138505000	138510000	32	1463	1	3.16625	0	0	0	1349	1	2.91953	0	0	0	1.1573e-05	13.6096	4.4921e-06	8.9596e-06	1.505e-05	0.0007453
chr1	138355000	138360000	chr1	138645000	138650000	22	1463	1	3.16625	0	0	0	380	0	2.15527	0	0	0	5.4835e-06	9.47436	3.1272e-06	0.00020829	0.00034793	0.00906781
chr1	138355000	138360000	chr1	138760000	138765000	22	1463	1	3.16625	0	0	0	384	0	2.17796	0	0	0	3.2278e-06	7.66417	2.5297e-06	1.1993e-05	1.7818e-05	0.00085547
chr1	138370000	138375000	chr1	138505000	138510000	27	343	0	1.94542	0	0	0	1349	1	2.91953	0	0	0	1.3421e-05	12.5307	4.136e-06	0.00014667	0.0002603	0.00724667
chr1	138430000	138435000	chr1	138505000	138510000	31	299	0	1.69586	0	0	0	1349	1	2.91953	0	0	0	2.3157e-05	14.985	4.9461e-06	0.00010529	0.000194	0.0057674
chr1	138505000	138510000	chr1	138555000	138560000	37	1349	1	2.91953	0	0	0	356	1	0.770462	0	0	0	3.0204e-05	12.9695	4.2809e-06	2.5515e-08	3.8487e-08	4.6646e-06
chr1	138525000	138530000	chr1	138570000	138575000	45	298	0	1.69019	0	0	0	1640	1	3.54932	0	0	0	3.2665e-05	20.4462	6.7487e-06	1.0473e-06	1.8619e-06	0.00013068
chr1	138570000	138575000	chr1	138725000	138730000	29	1640	1	3.54932	0	0	0	205	0	1.16271	0	0	0	1.1331e-05	10.4334	3.4438e-06	1.1392e-06	1.7319e-06	0.00012286
chr1	138595000	138600000	chr1	138730000	138735000	17	237	1	0.51292	0	0	0	166	0	0.941513	0	0	0	1.3421e-05	5.82667	1.9232e-06	8.5227e-05	0.00012467	0.00409408
chr1	138605000	138610000	chr1	138610000	138615000	34	784	1	1.69675	0	0	0	121	0	0.686283	0	0	0	8.8865e-05	16.5383	5.4588e-06	5.9707e-05	0.000111	0.0037303
chr1	139835000	139840000	chr1	139960000	139965000	22	203	1	0.439336	0	0	0	106	0	0.601207	0	0	0	1.4335e-05	4.86583	1.6061e-06	8.9838e-09	1.1362e-08	1.5719e-06
chr1	140510000	140515000	chr1	142390000	142395000	19	271	1	0.586503	0	0	0	181	0	1.02659	0	0	0	4.2734e-07	7.20643	2.3786e-06	0.00012074	0.00018625	0.00558396
chr1	142210000	142215000	chr1	143775000	143780000	19	78	0	0.442398	0	0	0	258	1	0.558368	0	0	0	4.9579e-07	5.26808	1.7388e-06	2.1797e-06	2.9424e-06	0.00019277
chr1	145650000	145655000	chr1	145670000	145675000	22	210	0	1.19107	0	0	0	181	1	0.391724	0	0	0	5.5875e-05	7.90566	2.6094e-06	1.8641e-05	2.8112e-05	0.00124362
chr1	145930000	145935000	chr1	146515000	146520000	20	155	1	0.335454	0	0	0	112	0	0.635238	0	0	0	2.248e-06	5.34281	1.7635e-06	7.0616e-07	9.4245e-07	7.3512e-05
chr1	146315000	146320000	chr1	146330000	146335000	32	291	1	0.629788	0	0	0	329	0	1.86601	0	0	0	6.5831e-05	14.4556	4.7714e-06	2.6483e-05	4.6383e-05	0.00186063
chr1	146660000	146665000	chr1	146685000	146690000	19	220	0	1.24779	0	0	0	109	1	0.2359	0	0	0	4.8269e-05	5.92044	1.9542e-06	1.0433e-05	1.4706e-05	0.00073146
chr1	147320000	147325000	chr1	147375000	147380000	20	102	1	0.22075	0	0	0	123	0	0.697627	0	0	0	2.8112e-05	4.18824	1.3824e-06	1.7201e-08	2.1429e-08	2.7453e-06
chr1	148995000	149000000	chr1	150110000	150115000	17	224	1	0.484785	0	0	0	273	0	1.54839	0	0	0	8.6245e-07	6.00246	1.9812e-06	0.00011849	0.0001757	0.00534707
chr1	149830000	149835000	chr1	149845000	149850000	23	209	1	0.452322	0	0	0	388	1	0.839717	0	0	0	6.5831e-05	7.50832	2.4783e-06	2.9117e-06	4.2051e-06	0.00025977
chr1	150115000	150120000	chr1	150145000	150150000	28	343	1	0.742327	0	0	0	321	0	1.82064	0	0	0	4.2723e-05	12.4412	4.1065e-06	5.8726e-05	0.00010115	0.00347519
chr1	150160000	150165000	chr1	150225000	150230000	22	378	1	0.818075	0	0	0	256	0	1.45197	0	0	0	2.5052e-05	9.24949	3.053e-06	0.00015375	0.00025295	0.00708399
chr1	150165000	150170000	chr1	150230000	150235000	17	408	1	0.883001	0	0	0	63	0	0.357321	0	0	0	2.5052e-05	5.77457	1.906e-06	7.7071e-05	0.00011228	0.00376687
chr1	150755000	150760000	chr1	151235000	151240000	24	153	0	0.86778	0	0	0	1105	1	2.39146	0	0	0	2.6237e-06	6.90754	2.28e-06	2.2445e-07	3.0852e-07	2.8539e-05
chr1	151235000	151240000	chr1	151330000	151335000	32	1105	1	2.39146	0	0	0	528	0	2.99469	0	0	0	2.003e-05	15.9159	5.2534e-06	0.00013372	0.00025264	0.00707741
chr1	151240000	151245000	chr1	151675000	151680000	21	479	0	2.71677	0	0	0	1161	1	2.51266	0	0	0	3.2511e-06	8.06368	2.6616e-06	6.7117e-05	0.00010459	0.00356551
chr1	151675000	151680000	chr1	151680000	151685000	77	1161	1	2.51266	0	0	0	959	1	2.07549	0	0	0	8.8865e-05	42.8519	1.4144e-05	7.7511e-07	1.6909e-06	0.00012046
chr1	151680000	151685000	chr1	151685000	151690000	64	959	1	2.07549	0	0	0	680	1	1.47167	0	0	0	8.8865e-05	30.5565	1.0086e-05	4.7057e-08	8.7826e-08	9.5397e-06
chr1	151795000	151800000	chr1	152050000	152055000	19	262	0	1.486	0	0	0	363	1	0.785611	0	0	0	6.8874e-06	6.98186	2.3045e-06	8.2825e-05	0.0001257	0.00411994
chr1	152060000	152065000	chr1	152300000	152305000	25	633	1	1.36995	0	0	0	144	0	0.816734	0	0	0	7.1608e-06	6.89978	2.2774e-06	6.0768e-08	8.2343e-08	9.0342e-06
chr1	152525000	152530000	chr1	152765000	152770000	23	1014	1	2.19452	0	0	0	330	0	1.87168	0	0	0	7.1608e-06	9.1137	3.0082e-06	5.0402e-05	8.0179e-05	0.00288498
chr1	152525000	152530000	chr1	153200000	153205000	20	1014	1	2.19452	0	0	0	665	1	1.43921	0	0	0	1.9512e-06	6.66512	2.2e-06	1.5682e-05	2.2769e-05	0.0010437
chr1	152790000	152795000	chr1	153010000	153015000	44	508	0	2.88126	0	0	0	3655	1	7.91022	0	0	0	8.0019e-06	14.1842	4.6818e-06	1.2435e-10	1.808e-10	3.762e-08
chr1	152820000	152825000	chr1	153465000	153470000	19	753	1	1.62966	0	0	0	251	0	1.42361	0	0	0	2.0672e-06	6.83157	2.2549e-06	6.3661e-05	9.5584e-05	0.00332172
chr1	152855000	152860000	chr1	153090000	153095000	20	350	0	1.98512	0	0	0	544	1	1.17733	0	0	0	7.3198e-06	8.06886	2.6633e-06	0.00017614	0.00028163	0.00769938
chr1	152950000	152955000	chr1	153010000	153015000	50	512	0	2.90394	0	0	0	3655	1	7.91022	0	0	0	2.6408e-05	29.133	9.616e-06	0.0001213	0.00027474	0.00755062
chr1	153010000	153015000	chr1	153090000	153095000	68	3655	1	7.91022	0	0	0	544	1	1.17733	0	0	0	2.249e-05	18.729	6.1819e-06	1.01e-18	1.38e-18	9.48e-16
chr1	153010000	153015000	chr1	153120000	153125000	52	3655	1	7.91022	0	0	0	1724	1	3.73111	0	0	0	1.5862e-05	23.2924	7.6882e-06	1.1822e-07	2.087e-07	2.025e-05
chr1	153010000	153015000	chr1	153130000	153135000	40	3655	1	7.91022	0	0	0	1082	1	2.34168	0	0	0	1.4627e-05	18.78	6.1987e-06	7.5879e-06	1.3788e-05	0.00069539
chr1	153010000	153015000	chr1	153200000	153205000	49	3655	1	7.91022	0	0	0	665	1	1.43921	0	0	0	9.3285e-06	12.4232	4.1005e-06	2.74e-15	3.64e-15	1.681e-12
chr1	153010000	153015000	chr1	153205000	153210000	35	3655	1	7.91022	0	0	0	516	0	2.92663	0	0	0	9.1372e-06	14.6366	4.8311e-06	2.6274e-06	4.3766e-06	0.00026878
chr1	153010000	153015000	chr1	153305000	153310000	26	3655	1	7.91022	0	0	0	334	1	0.722849	0	0	0	5.1901e-06	8.44674	2.788e-06	6.6056e-07	9.547e-07	7.4324e-05
chr1	153030000	153035000	chr1	153040000	153045000	45	306	0	1.73556	0	0	0	709	1	1.53443	0	0	0	7.7229e-05	25.3574	8.3698e-06	0.00012425	0.00026935	0.00743373
chr1	153040000	153045000	chr1	153110000	153115000	33	709	1	1.53443	0	0	0	361	0	2.04751	0	0	0	2.3987e-05	13.0422	4.3048e-06	1.5984e-06	2.5669e-06	0.00017178
chr1	153045000	153050000	chr1	153375000	153380000	24	808	1	1.74869	0	0	0	275	0	1.55974	0	0	0	5.2778e-06	7.6751	2.5333e-06	1.3063e-06	1.8719e-06	0.00013128
chr1	153090000	153095000	chr1	155030000	155035000	14	544	1	1.17733	0	0	0	639	0	3.62426	0	0	0	5.1602e-07	4.45208	1.4695e-06	0.00016068	0.00022623	0.00650127
chr1	153120000	153125000	chr1	153130000	153135000	141	1724	1	3.73111	0	0	0	1082	1	2.34168	0	0	0	7.7229e-05	51.6342	1.7043e-05	6.62e-25	1.04e-24	1.26e-21
chr1	153120000	153125000	chr1	153225000	153230000	28	1724	1	3.73111	0	0	0	174	0	0.986887	0	0	0	1.7131e-05	12.0543	3.9788e-06	3.5701e-05	6.0185e-05	0.00229332
chr1	153130000	153135000	chr1	153300000	153305000	23	1082	1	2.34168	0	0	0	268	1	0.580011	0	0	0	1.081e-05	7.6527	2.5259e-06	3.9058e-06	5.6881e-06	0.00033419
chr1	153170000	153175000	chr1	155120000	155125000	19	490	1	1.06047	0	0	0	290	0	1.64481	0	0	0	5.308e-07	6.24861	2.0625e-06	2.0943e-05	3.0188e-05	0.00131861
chr1	153200000	153205000	chr1	153335000	153340000	35	665	1	1.43921	0	0	0	270	0	1.53138	0	0	0	1.3421e-05	9.22623	3.0453e-06	5.6842e-11	7.6194e-11	1.711e-08
chr1	153230000	153235000	chr1	153300000	153305000	23	261	0	1.48033	0	0	0	268	1	0.580011	0	0	0	2.3987e-05	8.3218	2.7468e-06	1.3752e-05	2.0838e-05	0.00096993
chr1	153900000	153905000	chr1	153905000	153910000	74	2261	1	4.8933	0	0	0	232	0	1.31585	0	0	0	8.8865e-05	48.1038	1.5878e-05	0.00011762	0.00031642	0.0084256
chr1	153900000	153905000	chr1	154060000	154065000	40	2261	1	4.8933	0	0	0	368	0	2.08721	0	0	0	1.1229e-05	13.4668	4.445e-06	2.5721e-09	3.8095e-09	5.9331e-07
chr1	153900000	153905000	chr1	154375000	154380000	28	2261	1	4.8933	0	0	0	357	0	2.02482	0	0	0	2.6919e-06	9.32793	3.0789e-06	4.1567e-07	6.0852e-07	5.0596e-05
chr1	153900000	153905000	chr1	155035000	155040000	22	2261	1	4.8933	0	0	0	440	0	2.49558	0	0	0	8.1483e-07	7.42296	2.4501e-06	7.5538e-06	1.1057e-05	0.00057891
chr1	153950000	153955000	chr1	153985000	153990000	42	382	0	2.16661	0	0	0	385	1	0.833224	0	0	0	3.8648e-05	13.4616	4.4433e-06	2.6793e-10	3.8828e-10	7.5788e-08
chr1	154155000	154160000	chr1	154720000	154725000	18	306	1	0.662251	0	0	0	338	0	1.91706	0	0	0	2.3321e-06	6.39652	2.1113e-06	8.3688e-05	0.00012472	0.00409507
chr1	155040000	155045000	chr1	155085000	155090000	27	223	0	1.2648	0	0	0	507	1	1.09726	0	0	0	3.2665e-05	10.8408	3.5782e-06	1.5907e-05	2.5636e-05	0.00115134
chr1	155050000	155055000	chr1	155530000	155535000	33	1018	1	2.20317	0	0	0	711	1	1.53876	0	0	0	2.6237e-06	7.81113	2.5782e-06	1.3443e-11	1.741e-11	4.475e-09
chr1	155075000	155080000	chr1	155085000	155090000	28	269	1	0.582175	0	0	0	507	1	1.09726	0	0	0	7.7229e-05	10.8363	3.5767e-06	6.1142e-06	9.657e-06	0.00051813
chr1	155280000	155285000	chr1	155525000	155530000	34	436	0	2.47289	0	0	0	1768	1	3.82634	0	0	0	7.0484e-06	10.8479	3.5806e-06	1.048e-08	1.5107e-08	2.0186e-06
chr1	155345000	155350000	chr1	155530000	155535000	31	298	1	0.644937	0	0	0	711	1	1.53876	0	0	0	9.596e-06	7.43661	2.4546e-06	7.3772e-11	9.5851e-11	2.1073e-08
chr1	155490000	155495000	chr1	155525000	155530000	59	469	1	1.01502	0	0	0	1768	1	3.82634	0	0	0	3.8648e-05	19.4085	6.4062e-06	2.6325e-13	3.8772e-13	1.3348e-10
chr1	155580000	155585000	chr1	156035000	156040000	19	285	0	1.61645	0	0	0	163	1	0.352768	0	0	0	3.0047e-06	6.1758	2.0385e-06	1.8028e-05	2.5857e-05	0.00115851
chr1	156035000	156040000	chr1	156165000	156170000	13	163	1	0.352768	0	0	0	80	0	0.453741	0	0	0	1.3983e-05	4.0958	1.3519e-06	0.00024397	0.00034137	0.00893643
chr1	156665000	156670000	chr1	157075000	157080000	21	242	0	1.37257	0	0	0	1692	1	3.66186	0	0	0	3.263e-06	7.34849	2.4255e-06	1.9516e-05	2.9015e-05	0.0012748
chr1	156730000	156735000	chr1	157075000	157080000	25	241	0	1.3669	0	0	0	1692	1	3.66186	0	0	0	4.8044e-06	8.67894	2.8647e-06	3.1753e-06	4.7258e-06	0.00028662
chr1	156930000	156935000	chr1	157075000	157080000	39	441	0	2.50125	0	0	0	1692	1	3.66186	0	0	0	1.2072e-05	13.9556	4.6063e-06	1.8825e-08	2.8723e-08	3.5775e-06
chr1	156995000	157000000	chr1	157075000	157080000	64	784	1	1.69675	0	0	0	1692	1	3.66186	0	0	0	2.249e-05	15.8964	5.2469e-06	7.51e-20	9.93e-20	7.67e-17
chr1	157045000	157050000	chr1	157075000	157080000	69	609	0	3.4541	0	0	0	1692	1	3.66186	0	0	0	4.2723e-05	38.1179	1.2582e-05	2.0424e-06	4.4034e-06	0.0002702
chr1	157295000	157300000	chr1	157505000	157510000	18	142	0	0.80539	0	0	0	416	1	0.900315	0	0	0	8.5169e-06	6.5788	2.1715e-06	0.00011565	0.00017471	0.00532002
chr1	158945000	158950000	chr1	160105000	160110000	25	327	0	1.85467	0	0	0	251	1	0.543219	0	0	0	7.5552e-07	5.72201	1.8887e-06	1.8323e-09	2.3428e-09	3.8391e-07
chr1	159350000	159355000	chr1	160175000	160180000	20	296	0	1.67884	0	0	0	799	1	1.72921	0	0	0	1.2933e-06	6.60327	2.1795e-06	1.3845e-05	2.0019e-05	0.00093955
chr1	159440000	159445000	chr1	160175000	160180000	19	534	0	3.02872	0	0	0	799	1	1.72921	0	0	0	1.7469e-06	6.46547	2.1341e-06	3.2239e-05	4.7174e-05	0.00188515
chr1	159460000	159465000	chr1	160105000	160110000	17	257	0	1.45764	0	0	0	251	1	0.543219	0	0	0	2.0672e-06	6.15175	2.0305e-06	0.00015496	0.00023248	0.00664357
chr1	159480000	159485000	chr1	160100000	160105000	24	342	0	1.93974	0	0	0	2255	1	4.88031	0	0	0	2.1059e-06	8.4374	2.7849e-06	5.9152e-06	8.8474e-06	0.00048189
chr1	159495000	159500000	chr1	159885000	159890000	20	399	0	2.26303	0	0	0	2066	1	4.47128	0	0	0	3.2017e-06	7.63288	2.5194e-06	8.9684e-05	0.00013905	0.00445155
chr1	159590000	159595000	chr1	159830000	159835000	19	347	0	1.9681	0	0	0	298	1	0.644937	0	0	0	7.1608e-06	6.97676	2.3028e-06	8.2101e-05	0.00012456	0.00409188
chr1	159685000	159690000	chr1	160185000	160190000	19	347	1	0.750984	0	0	0	368	0	2.08721	0	0	0	2.4335e-06	6.43685	2.1246e-06	3.0493e-05	4.453e-05	0.00180211
chr1	159835000	159840000	chr1	160100000	160105000	36	459	0	2.60334	0	0	0	2255	1	4.88031	0	0	0	6.6756e-06	11.0419	3.6446e-06	1.526e-09	2.1652e-09	3.5786e-07
chr1	159870000	159875000	chr1	160100000	160105000	26	332	0	1.88303	0	0	0	2255	1	4.88031	0	0	0	7.5201e-06	11.3611	3.75e-06	7.9661e-05	0.00013526	0.00435835
chr1	159885000	159890000	chr1	160075000	160080000	36	2066	1	4.47128	0	0	0	427	0	2.42184	0	0	0	9.3285e-06	12.6212	4.1659e-06	3.8699e-08	5.8347e-08	6.6914e-06
chr1	159885000	159890000	chr1	160080000	160085000	28	2066	1	4.47128	0	0	0	300	0	1.70153	0	0	0	9.1372e-06	11.2972	3.7289e-06	1.2381e-05	2.0034e-05	0.0009401
chr1	159885000	159890000	chr1	160100000	160105000	46	2066	1	4.47128	0	0	0	2255	1	4.88031	0	0	0	8.2615e-06	13.8424	4.569e-06	5.5383e-12	7.8231e-12	2.1437e-09
chr1	159885000	159890000	chr1	160635000	160640000	17	2066	1	4.47128	0	0	0	117	0	0.663596	0	0	0	1.7011e-06	6.05181	1.9975e-06	0.00012963	0.00019295	0.00574371
chr1	159890000	159895000	chr1	160055000	160060000	22	546	1	1.18166	0	0	0	342	0	1.93974	0	0	0	1.1097e-05	9.18582	3.032e-06	0.00014076	0.00023059	0.00660185
chr1	159895000	159900000	chr1	160100000	160105000	31	376	0	2.13258	0	0	0	2255	1	4.88031	0	0	0	8.7549e-06	12.3026	4.0607e-06	3.4034e-06	5.4697e-06	0.00032338
chr1	160025000	160030000	chr1	160100000	160105000	30	384	1	0.83106	0	0	0	2255	1	4.88031	0	0	0	2.3157e-05	13.7595	4.5416e-06	5.7377e-05	0.00010137	0.00348232
chr1	160100000	160105000	chr1	160180000	160185000	38	2255	1	4.88031	0	0	0	320	0	1.81496	0	0	0	2.249e-05	18.2538	6.025e-06	1.9291e-05	3.5644e-05	0.00150814
chr1	160100000	160105000	chr1	160190000	160195000	35	2255	1	4.88031	0	0	0	312	0	1.76959	0	0	0	2.1079e-05	17.2544	5.6952e-06	6.0777e-05	0.0001144	0.00382368
chr1	160230000	160235000	chr1	160370000	160375000	17	229	1	0.495606	0	0	0	332	1	0.718521	0	0	0	1.2736e-05	5.2524	1.7337e-06	2.5937e-05	3.6327e-05	0.00152972
chr1	160370000	160375000	chr1	160565000	160570000	19	332	1	0.718521	0	0	0	238	0	1.34988	0	0	0	9.1372e-06	7.2749	2.4012e-06	0.00013495	0.00020919	0.00611393
chr1	160620000	160625000	chr1	161250000	161255000	23	497	0	2.81887	0	0	0	614	1	1.32883	0	0	0	2.0874e-06	6.82857	2.2539e-06	6.4783e-07	9.0012e-07	7.0774e-05
chr1	161045000	161050000	chr1	161735000	161740000	27	406	0	2.30274	0	0	0	2216	1	4.79591	0	0	0	1.8668e-06	6.45692	2.1312e-06	1.0702e-09	1.3869e-09	2.3983e-07
chr1	161060000	161065000	chr1	161250000	161255000	21	276	0	1.56541	0	0	0	614	1	1.32883	0	0	0	9.3285e-06	8.60684	2.8409e-06	0.00015327	0.00024783	0.0069673
chr1	161200000	161205000	chr1	161735000	161740000	21	390	0	2.21199	0	0	0	2216	1	4.79591	0	0	0	2.367e-06	7.92364	2.6154e-06	5.3441e-05	8.2499e-05	0.00295388
chr1	161210000	161215000	chr1	161505000	161510000	18	190	0	1.07764	0	0	0	323	1	0.699043	0	0	0	5.1901e-06	6.19211	2.0438e-06	5.722e-05	8.3996e-05	0.00299725
chr1	161220000	161225000	chr1	161735000	161740000	20	234	0	1.32719	0	0	0	2216	1	4.79591	0	0	0	2.3739e-06	7.35931	2.4291e-06	5.682e-05	8.6444e-05	0.00306505
chr1	161250000	161255000	chr1	161735000	161740000	46	614	1	1.32883	0	0	0	2216	1	4.79591	0	0	0	2.5635e-06	8.03141	2.6509e-06	2.46e-20	2.97e-20	2.5e-17
chr1	161285000	161290000	chr1	161735000	161740000	24	399	0	2.26303	0	0	0	2216	1	4.79591	0	0	0	3.077e-06	8.67205	2.8624e-06	9.036e-06	1.3699e-05	0.00069193
chr1	161325000	161330000	chr1	161735000	161740000	23	389	0	2.20632	0	0	0	2216	1	4.79591	0	0	0	3.263e-06	7.85225	2.5918e-06	5.7832e-06	8.5212e-06	0.00046727
chr1	161400000	161405000	chr1	161735000	161740000	29	381	0	2.16094	0	0	0	2216	1	4.79591	0	0	0	5.2269e-06	10.2293	3.3764e-06	7.8787e-07	1.186e-06	8.9223e-05
chr1	161460000	161465000	chr1	161730000	161735000	20	259	0	1.46899	0	0	0	559	1	1.2098	0	0	0	6.5203e-06	7.59638	2.5073e-06	8.4515e-05	0.0001307	0.00424859
chr1	161485000	161490000	chr1	161505000	161510000	19	266	1	0.575682	0	0	0	323	1	0.699043	0	0	0	5.5875e-05	7.35279	2.4269e-06	0.00015283	0.00023827	0.00677052
chr1	161540000	161545000	chr1	161620000	161625000	23	227	0	1.28749	0	0	0	269	1	0.582175	0	0	0	2.249e-05	7.78619	2.57e-06	5.0871e-06	7.4665e-06	0.00041833
chr1	161600000	161605000	chr1	161735000	161740000	32	401	0	2.27438	0	0	0	2216	1	4.79591	0	0	0	1.3421e-05	15.5206	5.1229e-06	8.879e-05	0.00016426	0.00506603
chr1	161605000	161610000	chr1	162440000	162445000	18	322	1	0.696878	0	0	0	163	0	0.924498	0	0	0	1.2418e-06	5.7945	1.9126e-06	2.5788e-05	3.678e-05	0.00154674
chr1	161605000	161610000	chr1	162830000	162835000	18	322	1	0.696878	0	0	0	146	0	0.828078	0	0	0	6.2136e-07	5.81301	1.9187e-06	2.6811e-05	3.829e-05	0.00160027
chr1	161645000	161650000	chr1	162105000	162110000	19	275	0	1.55974	0	0	0	139	1	0.300826	0	0	0	2.927e-06	6.01268	1.9846e-06	1.2762e-05	1.8102e-05	0.00086632
chr1	161685000	161690000	chr1	161735000	161740000	47	291	0	1.65048	0	0	0	2216	1	4.79591	0	0	0	3.0204e-05	21.5093	7.0996e-06	7.5745e-07	1.3557e-06	9.9916e-05
chr1	161965000	161970000	chr1	162320000	162325000	23	452	0	2.56364	0	0	0	860	1	1.86123	0	0	0	4.2607e-06	7.7643	2.5628e-06	4.8736e-06	7.1441e-06	0.00040289
chr1	162320000	162325000	chr1	162630000	162635000	20	860	1	1.86123	0	0	0	315	0	1.78661	0	0	0	4.6894e-06	8.18351	2.7011e-06	0.00020826	0.00033575	0.00881595
chr1	162560000	162565000	chr1	162570000	162575000	33	382	0	2.16661	0	0	0	238	1	0.515084	0	0	0	7.7229e-05	14.7741	4.8765e-06	1.7319e-05	3.0168e-05	0.00131813
chr1	162570000	162575000	chr1	163550000	163555000	17	238	1	0.515084	0	0	0	462	0	2.62035	0	0	0	1.0611e-06	5.79157	1.9116e-06	7.9655e-05	0.0001162	0.00387216
chr1	163340000	163345000	chr1	163775000	163780000	21	226	0	1.28182	0	0	0	192	1	0.41553	0	0	0	3.2511e-06	6.16633	2.0353e-06	1.6003e-06	2.2099e-06	0.00015165
chr1	164215000	164220000	chr1	164975000	164980000	18	117	0	0.663596	0	0	0	1106	1	2.39363	0	0	0	1.659e-06	6.43733	2.1248e-06	9.0086e-05	0.00013466	0.00434624
chr1	164235000	164240000	chr1	164245000	164250000	45	791	1	1.7119	0	0	0	246	1	0.532398	0	0	0	7.7229e-05	13.1222	4.3313e-06	3.4162e-12	4.7642e-12	1.3539e-09
chr1	164245000	164250000	chr1	165375000	165380000	18	246	1	0.532398	0	0	0	225	0	1.27615	0	0	0	8.268e-07	5.92175	1.9546e-06	3.3571e-05	4.8321e-05	0.00192289
chr1	164375000	164380000	chr1	164975000	164980000	25	165	0	0.935841	0	0	0	1106	1	2.39363	0	0	0	2.178e-06	7.25102	2.3934e-06	1.4799e-07	2.0416e-07	1.9884e-05
chr1	164835000	164840000	chr1	165045000	165050000	19	254	0	1.44063	0	0	0	301	1	0.65143	0	0	0	8.5169e-06	6.79577	2.2431e-06	5.9713e-05	8.9427e-05	0.00314632
chr1	164975000	164980000	chr1	165095000	165100000	23	1106	1	2.39363	0	0	0	154	0	0.873452	0	0	0	1.4627e-05	9.34309	3.0839e-06	7.0978e-05	0.00011456	0.00382772
chr1	164975000	164980000	chr1	165145000	165150000	27	1106	1	2.39363	0	0	0	312	0	1.76959	0	0	0	1.081e-05	10.5959	3.4974e-06	1.0965e-05	1.7437e-05	0.00084134
chr1	165290000	165295000	chr1	165520000	165525000	23	1067	0	6.05177	0	0	0	492	1	1.0648	0	0	0	7.5201e-06	9.73042	3.2117e-06	0.00012265	0.00020293	0.00597647
chr1	166130000	166135000	chr1	166135000	166140000	27	465	1	1.00636	0	0	0	293	1	0.634116	0	0	0	8.8865e-05	11.4119	3.7668e-06	3.5939e-05	5.9788e-05	0.00228181
chr1	166250000	166255000	chr1	166790000	166795000	26	206	0	1.16838	0	0	0	469	1	1.01502	0	0	0	2.3693e-06	6.47229	2.1363e-06	4.688e-09	6.1452e-09	9.1201e-07
chr1	166755000	166760000	chr1	167565000	167570000	19	233	1	0.504263	0	0	0	270	0	1.53138	0	0	0	1.3786e-06	6.19684	2.0454e-06	1.8831e-05	2.7048e-05	0.00120261
chr1	166790000	166795000	chr1	166800000	166805000	34	469	1	1.01502	0	0	0	164	0	0.930169	0	0	0	7.7229e-05	13.5869	4.4846e-06	1.4295e-06	2.3127e-06	0.00015744
chr1	167240000	167245000	chr1	167245000	167250000	19	224	1	0.484785	0	0	0	205	1	0.443665	0	0	0	8.8865e-05	5.79709	1.9135e-06	7.9112e-06	1.1059e-05	0.00057891
chr1	167240000	167245000	chr1	167890000	167895000	17	224	1	0.484785	0	0	0	115	0	0.652253	0	0	0	2.0575e-06	6.27006	2.0696e-06	0.00019032	0.0002882	0.00783153
chr1	167385000	167390000	chr1	167650000	167655000	18	286	1	0.618967	0	0	0	196	0	1.11167	0	0	0	6.6756e-06	6.44125	2.1261e-06	9.0723e-05	0.00013565	0.00436783
chr1	168255000	168260000	chr1	169475000	169480000	27	216	0	1.2251	0	0	0	227	1	0.491278	0	0	0	6.3004e-07	5.73024	1.8914e-06	8.8113e-11	1.1054e-10	2.4135e-08
chr1	169685000	169690000	chr1	170080000	170085000	19	379	0	2.1496	0	0	0	1210	1	2.6187	0	0	0	3.1893e-06	7.38507	2.4376e-06	0.00016082	0.00025132	0.00704812
chr1	169775000	169780000	chr1	170050000	170055000	27	313	1	0.6774	0	0	0	393	0	2.229	0	0	0	6.3194e-06	7.49964	2.4754e-06	2.148e-08	2.921e-08	3.6271e-06
chr1	169860000	169865000	chr1	170185000	170190000	22	225	0	1.27615	0	0	0	345	1	0.746655	0	0	0	5.1743e-06	6.13569	2.0252e-06	4.1449e-07	5.6239e-07	4.7217e-05
chr1	169925000	169930000	chr1	170145000	170150000	17	269	0	1.5257	0	0	0	181	1	0.391724	0	0	0	8.0019e-06	5.95555	1.9658e-06	0.00010868	0.00016056	0.00497493
chr1	170185000	170190000	chr1	170780000	170785000	36	345	1	0.746655	0	0	0	234	0	1.32719	0	0	0	2.2008e-06	6.43904	2.1253e-06	5.63e-16	6.81e-16	3.4605e-13
chr1	170760000	170765000	chr1	170845000	170850000	31	257	1	0.556204	0	0	0	217	0	1.23077	0	0	0	2.1848e-05	7.40324	2.4436e-06	6.6349e-11	8.6091e-11	1.912e-08
chr1	171225000	171230000	chr1	171345000	171350000	22	168	0	0.952856	0	0	0	513	1	1.11024	0	0	0	1.4627e-05	7.69936	2.5413e-06	1.2806e-05	1.9067e-05	0.00090337
chr1	171500000	171505000	chr1	173445000	173450000	17	340	0	1.9284	0	0	0	3276	1	7.08998	0	0	0	5.2341e-07	3.14048	1.0366e-06	3.4194e-08	4.1328e-08	4.9624e-06
chr1	171555000	171560000	chr1	173445000	173450000	14	682	0	3.86814	0	0	0	3276	1	7.08998	0	0	0	4.4211e-07	3.76644	1.2432e-06	3.0682e-05	4.0706e-05	0.00167871
chr1	172575000	172580000	chr1	172580000	172585000	41	350	0	1.98512	0	0	0	400	1	0.865687	0	0	0	8.8865e-05	21.1403	6.9778e-06	4.2073e-05	8.2951e-05	0.00296743
chr1	173390000	173395000	chr1	173445000	173450000	57	306	1	0.662251	0	0	0	3276	1	7.08998	0	0	0	2.8112e-05	16.2325	5.3579e-06	2.16e-15	2.99e-15	1.3955e-12
chr1	173445000	173450000	chr1	173765000	173770000	17	3276	1	7.08998	0	0	0	62	1	0.134182	0	0	0	4.982e-06	4.79919	1.5841e-06	8.8007e-06	1.1924e-05	0.00061675
chr1	173445000	173450000	chr1	173910000	173915000	37	3276	1	7.08998	0	0	0	297	1	0.642773	0	0	0	2.8467e-06	8.55425	2.8235e-06	4.3338e-13	5.5811e-13	1.8956e-10
chr1	173445000	173450000	chr1	174040000	174045000	19	3276	1	7.08998	0	0	0	207	0	1.17406	0	0	0	2.2008e-06	7.20929	2.3796e-06	0.00012131	0.00018716	0.00560745
chr1	173445000	173450000	chr1	174090000	174095000	19	3276	1	7.08998	0	0	0	140	0	0.794047	0	0	0	2.0672e-06	6.51319	2.1498e-06	3.5346e-05	5.1892e-05	0.00203442
chr1	173445000	173450000	chr1	174355000	174360000	32	3276	1	7.08998	0	0	0	120	0	0.680612	0	0	0	1.0526e-06	7.83352	2.5856e-06	6.0864e-11	7.959e-11	1.7788e-08
chr1	173875000	173880000	chr1	173910000	173915000	15	51	0	0.28926	0	0	0	297	1	0.642773	0	0	0	3.8648e-05	4.53161	1.4958e-06	5.7441e-05	7.9474e-05	0.00286605
chr1	173910000	173915000	chr1	174030000	174035000	23	297	1	0.642773	0	0	0	205	1	0.443665	0	0	0	1.4627e-05	4.98816	1.6464e-06	2.977e-09	3.7482e-09	5.8602e-07
chr1	173950000	173955000	chr1	174030000	174035000	23	533	0	3.02305	0	0	0	205	1	0.443665	0	0	0	2.249e-05	9.61234	3.1728e-06	0.00010423	0.00017114	0.00523036
chr1	174540000	174545000	chr1	174640000	174645000	24	231	1	0.499935	0	0	0	198	0	1.12301	0	0	0	1.8631e-05	6.7596	2.2311e-06	1.5478e-07	2.1109e-07	2.0467e-05
chr1	176155000	176160000	chr1	176190000	176195000	25	331	1	0.716356	0	0	0	279	0	1.58242	0	0	0	3.8648e-05	10.7665	3.5537e-06	8.617e-05	0.00014469	0.00459373
chr1	176715000	176720000	chr1	176745000	176750000	19	119	0	0.67494	0	0	0	195	1	0.422023	0	0	0	4.2723e-05	5.68444	1.8763e-06	6.0988e-06	8.4617e-06	0.0004649
chr1	176740000	176745000	chr1	177785000	177790000	21	277	1	0.599489	0	0	0	267	0	1.51436	0	0	0	1.0059e-06	6.03345	1.9915e-06	1.1567e-06	1.5846e-06	0.00011404
chr1	176785000	176790000	chr1	176810000	176815000	23	136	0	0.77136	0	0	0	204	1	0.441501	0	0	0	4.8269e-05	6.42154	2.1196e-06	2.3678e-07	3.2166e-07	2.9556e-05
chr1	176820000	176825000	chr1	176825000	176830000	51	436	0	2.47289	0	0	0	481	1	1.04099	0	0	0	8.8865e-05	27.2322	8.9885e-06	1.485e-05	3.0552e-05	0.00133122
chr1	177010000	177015000	chr1	177020000	177025000	37	360	1	0.779119	0	0	0	255	0	1.4463	0	0	0	7.7229e-05	15.2485	5.0331e-06	1.043e-06	1.7238e-06	0.00012237
chr1	177425000	177430000	chr1	177620000	177625000	20	325	0	1.84332	0	0	0	266	1	0.575682	0	0	0	9.1372e-06	7.09845	2.343e-06	3.5836e-05	5.3559e-05	0.00208528
chr1	178545000	178550000	chr1	178910000	178915000	18	352	1	0.761805	0	0	0	315	0	1.78661	0	0	0	3.7691e-06	6.81165	2.2483e-06	0.00017137	0.00026348	0.00731671
chr1	178545000	178550000	chr1	179005000	179010000	19	352	1	0.761805	0	0	0	466	0	2.64304	0	0	0	2.927e-06	6.88355	2.2721e-06	6.9798e-05	0.00010519	0.00357912
chr1	178785000	178790000	chr1	179845000	179850000	18	243	0	1.37824	0	0	0	570	1	1.2336	0	0	0	9.8027e-07	6.73662	2.2236e-06	0.00015133	0.00023135	0.00661837
chr1	178905000	178910000	chr1	179800000	179805000	19	387	0	2.19497	0	0	0	492	1	1.0648	0	0	0	1.0658e-06	6.61473	2.1833e-06	4.2843e-05	6.3348e-05	0.00238944
chr1	179145000	179150000	chr1	179475000	179480000	29	1042	1	2.25512	0	0	0	623	1	1.34831	0	0	0	5.2778e-06	7.59869	2.5081e-06	1.9714e-09	2.6308e-09	4.2407e-07
chr1	179200000	179205000	chr1	179475000	179480000	20	243	0	1.37824	0	0	0	623	1	1.34831	0	0	0	6.3194e-06	7.65326	2.5261e-06	9.2689e-05	0.00014391	0.00457524
chr1	179245000	179250000	chr1	179475000	179480000	32	186	0	1.05495	0	0	0	623	1	1.34831	0	0	0	7.5201e-06	7.45867	2.4619e-06	1.8437e-11	2.3764e-11	5.9381e-09
chr1	179465000	179470000	chr1	181400000	181405000	16	299	1	0.647101	0	0	0	451	0	2.55797	0	0	0	5.0863e-07	5.48777	1.8114e-06	0.00013378	0.00019534	0.00579748
chr1	179800000	179805000	chr1	180625000	180630000	18	492	1	1.0648	0	0	0	498	0	2.82454	0	0	0	1.2933e-06	7.00654	2.3127e-06	0.00023432	0.0003657	0.0094269
chr1	179845000	179850000	chr1	180120000	180125000	21	570	1	1.2336	0	0	0	297	0	1.68451	0	0	0	6.3194e-06	7.84888	2.5907e-06	4.7193e-05	7.2495e-05	0.00266358
chr1	179900000	179905000	chr1	179910000	179915000	16	53	0	0.300603	0	0	0	291	1	0.629788	0	0	0	7.7229e-05	5.21692	1.722e-06	7.8041e-05	0.0001115	0.00374482
chr1	180200000	180205000	chr1	180345000	180350000	34	258	1	0.558368	0	0	0	286	0	1.62212	0	0	0	1.2072e-05	7.10238	2.3443e-06	2.4716e-13	3.0955e-13	1.0838e-10
chr1	180260000	180265000	chr1	180390000	180395000	21	278	1	0.601653	0	0	0	157	0	0.890467	0	0	0	1.3983e-05	6.03543	1.9921e-06	1.1624e-06	1.5926e-06	0.00011439
chr1	180510000	180515000	chr1	182505000	182510000	14	361	0	2.04751	0	0	0	1185	1	2.5646	0	0	0	5.9731e-07	4.49093	1.4823e-06	0.00017455	0.00024661	0.00694266
chr1	180850000	180855000	chr1	181145000	181150000	22	281	1	0.608145	0	0	0	267	0	1.51436	0	0	0	5.1901e-06	6.76014	2.2313e-06	1.8722e-06	2.6338e-06	0.00017572
chr1	180995000	181000000	chr1	181015000	181020000	41	437	0	2.47856	0	0	0	566	1	1.22495	0	0	0	5.5875e-05	22.2124	7.3317e-06	0.00010946	0.00022652	0.0065076
chr1	181125000	181130000	chr1	181225000	181230000	24	268	0	1.52003	0	0	0	397	1	0.859195	0	0	0	1.8631e-05	8.83139	2.915e-06	1.1928e-05	1.8251e-05	0.00087186
chr1	181260000	181265000	chr1	181415000	181420000	15	388	1	0.839717	0	0	0	142	1	0.307319	0	0	0	1.1331e-05	4.75034	1.568e-06	9.3609e-05	0.00013189	0.00427526
chr1	181345000	181350000	chr1	181560000	181565000	23	698	1	1.51062	0	0	0	315	0	1.78661	0	0	0	8.2615e-06	8.74604	2.8868e-06	2.8236e-05	4.3902e-05	0.00178077
chr1	181390000	181395000	chr1	181420000	181425000	40	459	1	0.993376	0	0	0	303	0	1.71854	0	0	0	4.2723e-05	13.9779	4.6137e-06	6.8469e-09	1.0326e-08	1.4404e-06
chr1	181390000	181395000	chr1	181545000	181550000	24	459	1	0.993376	0	0	0	435	0	2.46722	0	0	0	1.1331e-05	9.43863	3.1154e-06	3.2059e-05	5.0855e-05	0.00200068
chr1	181425000	181430000	chr1	181750000	181755000	18	484	1	1.04748	0	0	0	58	0	0.328962	0	0	0	5.1743e-06	4.83108	1.5946e-06	2.5605e-06	3.415e-06	0.00021824
chr1	181525000	181530000	chr1	182310000	182315000	19	320	1	0.69255	0	0	0	363	0	2.05885	0	0	0	1.527e-06	6.4871	2.1412e-06	3.3616e-05	4.9262e-05	0.00195157
chr1	181545000	181550000	chr1	182280000	182285000	22	435	0	2.46722	0	0	0	461	1	0.997705	0	0	0	1.7469e-06	6.23192	2.057e-06	5.3016e-07	7.233e-07	5.8526e-05
chr1	181860000	181865000	chr1	182015000	182020000	20	306	1	0.662251	0	0	0	309	0	1.75258	0	0	0	1.1331e-05	7.64045	2.5219e-06	9.079e-05	0.00014084	0.00449359
chr1	181885000	181890000	chr1	182055000	182060000	21	242	0	1.37257	0	0	0	636	1	1.37644	0	0	0	1.081e-05	8.62442	2.8467e-06	0.00015719	0.00025448	0.00711757
chr1	181905000	181910000	chr1	182090000	182095000	22	126	0	0.714642	0	0	0	681	1	1.47383	0	0	0	9.596e-06	7.51801	2.4815e-06	9.0876e-06	1.338e-05	0.00067872
chr1	181915000	181920000	chr1	182055000	182060000	33	458	0	2.59767	0	0	0	636	1	1.37644	0	0	0	1.2736e-05	10.3649	3.4212e-06	1.1845e-08	1.6952e-08	2.2381e-06
chr1	181925000	181930000	chr1	183895000	183900000	12	83	0	0.470756	0	0	0	4385	1	9.4901	0	0	0	5.6036e-07	2.88285	9.5155e-07	3.8505e-05	4.9213e-05	0.00195098
chr1	182005000	182010000	chr1	183895000	183900000	14	310	0	1.75825	0	0	0	4385	1	9.4901	0	0	0	4.4211e-07	3.69557	1.2198e-06	2.5244e-05	3.3291e-05	0.00142646
chr1	182020000	182025000	chr1	182070000	182075000	34	640	1	1.3851	0	0	0	560	1	1.21196	0	0	0	3.0204e-05	11.3651	3.7513e-06	3.0443e-08	4.481e-08	5.3353e-06
chr1	182020000	182025000	chr1	182915000	182920000	17	640	1	1.3851	0	0	0	245	0	1.38958	0	0	0	1.0658e-06	6.3397	2.0926e-06	0.00021419	0.00032614	0.00861796
chr1	182055000	182060000	chr1	182475000	182480000	18	636	1	1.37644	0	0	0	285	0	1.61645	0	0	0	3.314e-06	7.00532	2.3123e-06	0.00023387	0.00036496	0.00941392
chr1	182070000	182075000	chr1	182495000	182500000	21	560	1	1.21196	0	0	0	385	0	2.18363	0	0	0	3.3115e-06	7.0914	2.3407e-06	1.1947e-05	1.7472e-05	0.00084246
chr1	182085000	182090000	chr1	182090000	182095000	47	757	1	1.63831	0	0	0	681	1	1.47383	0	0	0	8.8865e-05	26.4575	8.7328e-06	9.0519e-05	0.00019639	0.00582043
chr1	182090000	182095000	chr1	182095000	182100000	40	681	1	1.47383	0	0	0	416	1	0.900315	0	0	0	8.8865e-05	18.0626	5.962e-06	3.2739e-06	5.7742e-06	0.00033807
chr1	182090000	182095000	chr1	183390000	183395000	19	681	1	1.47383	0	0	0	227	0	1.28749	0	0	0	5.4335e-07	5.92019	1.9541e-06	1.0427e-05	1.4698e-05	0.00073118
chr1	182290000	182295000	chr1	182500000	182505000	25	285	0	1.61645	0	0	0	395	1	0.854866	0	0	0	8.5169e-06	7.43946	2.4556e-06	2.3279e-07	3.2428e-07	2.9744e-05
chr1	182380000	182385000	chr1	182905000	182910000	20	366	0	2.07587	0	0	0	378	1	0.818075	0	0	0	2.364e-06	7.18222	2.3706e-06	4.1672e-05	6.2636e-05	0.00236887
chr1	182500000	182505000	chr1	183555000	183560000	18	395	1	0.854866	0	0	0	302	0	1.71287	0	0	0	9.8922e-07	6.48815	2.1415e-06	9.8641e-05	0.00014801	0.00467232
chr1	182555000	182560000	chr1	182945000	182950000	28	335	0	1.90004	0	0	0	712	1	1.54092	0	0	0	3.2017e-06	7.08248	2.3377e-06	1.7585e-09	2.319e-09	3.8039e-07
chr1	182590000	182595000	chr1	182945000	182950000	24	427	0	2.42184	0	0	0	712	1	1.54092	0	0	0	4.2607e-06	7.49251	2.4731e-06	8.7978e-07	1.2481e-06	9.3329e-05
chr1	182825000	182830000	chr1	184625000	184630000	16	538	0	3.05141	0	0	0	1402	1	3.03423	0	0	0	3.1649e-07	5.81975	1.9209e-06	0.00024567	0.00036863	0.00948617
chr1	183230000	183235000	chr1	183260000	183265000	49	384	0	2.17796	0	0	0	394	1	0.852702	0	0	0	4.2723e-05	14.5397	4.7991e-06	7.3543e-13	1.0337e-12	3.3314e-10
chr1	183250000	183255000	chr1	183260000	183265000	56	465	0	2.63737	0	0	0	394	1	0.852702	0	0	0	7.7229e-05	22.616	7.4649e-06	1.4906e-09	2.4536e-09	3.9993e-07
chr1	183310000	183315000	chr1	184805000	184810000	24	244	0	1.38391	0	0	0	458	1	0.991212	0	0	0	5.7326e-07	6.27794	2.0722e-06	4.2502e-08	5.6522e-08	6.5137e-06
chr1	183400000	183405000	chr1	184260000	184265000	24	531	0	3.01171	0	0	0	1059	1	2.29191	0	0	0	1.1414e-06	7.04242	2.3245e-06	3.1197e-07	4.3192e-07	3.7936e-05
chr1	183515000	183520000	chr1	183895000	183900000	22	380	0	2.15527	0	0	0	4385	1	9.4901	0	0	0	3.3173e-06	8.15751	2.6926e-06	2.8889e-05	4.4261e-05	0.00179276
chr1	183545000	183550000	chr1	183895000	183900000	28	291	0	1.65048	0	0	0	4385	1	9.4901	0	0	0	4.5337e-06	10.2314	3.3771e-06	2.2419e-06	3.4326e-06	0.00021906
chr1	183570000	183575000	chr1	183895000	183900000	27	231	1	0.499935	0	0	0	4385	1	9.4901	0	0	0	5.1743e-06	10.7887	3.561e-06	1.4713e-05	2.3645e-05	0.00107642
chr1	183580000	183585000	chr1	183895000	183900000	41	389	0	2.20632	0	0	0	4385	1	9.4901	0	0	0	4.7906e-06	12.8981	4.2573e-06	2.5441e-10	3.6557e-10	7.1795e-08
chr1	183590000	183595000	chr1	183895000	183900000	27	317	0	1.79795	0	0	0	4385	1	9.4901	0	0	0	4.7445e-06	12.3487	4.076e-06	0.00011852	0.0002081	0.00609124
chr1	183635000	183640000	chr1	184290000	184295000	22	514	0	2.91529	0	0	0	988	1	2.13825	0	0	0	2.0441e-06	7.04973	2.3269e-06	3.5266e-06	5.0473e-06	0.0003027
chr1	183850000	183855000	chr1	183895000	183900000	64	306	0	1.73556	0	0	0	4385	1	9.4901	0	0	0	3.2665e-05	31.616	1.0436e-05	1.4451e-07	2.7786e-07	2.6076e-05
chr1	183895000	183900000	chr1	183900000	183905000	204	4385	1	9.4901	0	0	0	663	0	3.76038	0	0	0	8.8865e-05	141.795	4.6802e-05	1.7188e-07	5.4519e-07	4.6032e-05
chr1	183895000	183900000	chr1	183905000	183910000	107	4385	1	9.4901	0	0	0	577	1	1.24875	0	0	0	7.7229e-05	60.8331	2.0079e-05	2.4814e-08	5.6019e-08	6.4715e-06
chr1	183895000	183900000	chr1	184030000	184035000	39	4385	1	9.4901	0	0	0	431	0	2.44453	0	0	0	1.3421e-05	18.5092	6.1093e-06	1.2024e-05	2.202e-05	0.00101565
chr1	183895000	183900000	chr1	184035000	184040000	59	4385	1	9.4901	0	0	0	684	0	3.87949	0	0	0	1.2736e-05	21.0474	6.9471e-06	6.1065e-12	9.3629e-12	2.5338e-09
chr1	183895000	183900000	chr1	184050000	184055000	47	4385	1	9.4901	0	0	0	446	0	2.52961	0	0	0	1.1331e-05	17.1422	5.6582e-06	1.3921e-09	2.1526e-09	3.5597e-07
chr1	183895000	183900000	chr1	184130000	184135000	26	4385	1	9.4901	0	0	0	244	0	1.38391	0	0	0	7.3198e-06	11.1754	3.6887e-06	6.2487e-05	0.00010495	0.00357442
chr1	183895000	183900000	chr1	184450000	184455000	25	4385	1	9.4901	0	0	0	478	0	2.7111	0	0	0	2.3583e-06	9.28954	3.0662e-06	9.4363e-06	1.453e-05	0.00072423
chr1	184245000	184250000	chr1	184625000	184630000	34	351	0	1.99079	0	0	0	1402	1	3.03423	0	0	0	3.3173e-06	7.47475	2.4672e-06	9.679e-13	1.2283e-12	3.9054e-10
chr1	184260000	184265000	chr1	184490000	184495000	22	1059	1	2.29191	0	0	0	364	0	2.06452	0	0	0	7.5201e-06	9.55322	3.1532e-06	0.000231	0.00038795	0.00986523
chr1	184260000	184265000	chr1	184695000	184700000	24	1059	1	2.29191	0	0	0	394	0	2.23468	0	0	0	3.2511e-06	7.79518	2.573e-06	1.6815e-06	2.4256e-06	0.00016375
chr1	184290000	184295000	chr1	184425000	184430000	21	988	1	2.13825	0	0	0	155	0	0.879123	0	0	0	1.3421e-05	8.54261	2.8197e-06	0.00013965	0.0002248	0.00647077
chr1	184900000	184905000	chr1	185425000	185430000	18	192	1	0.41553	0	0	0	368	0	2.08721	0	0	0	2.364e-06	5.64742	1.8641e-06	1.8807e-05	2.6543e-05	0.00118354
chr1	185085000	185090000	chr1	185090000	185095000	29	344	0	1.95109	0	0	0	203	1	0.439336	0	0	0	8.8865e-05	13.5255	4.4644e-06	9.6123e-05	0.00017174	0.00524628
chr1	185585000	185590000	chr1	186615000	186620000	19	242	0	1.37257	0	0	0	274	1	0.592996	0	0	0	1.0274e-06	6.40651	2.1146e-06	2.8734e-05	4.1872e-05	0.00171462
chr1	186450000	186455000	chr1	186455000	186460000	61	667	1	1.44353	0	0	0	376	0	2.13258	0	0	0	8.8865e-05	31.0457	1.0247e-05	6.661e-07	1.3149e-06	9.7375e-05
chr1	186510000	186515000	chr1	186585000	186590000	24	246	0	1.39525	0	0	0	464	1	1.0042	0	0	0	2.3157e-05	9.73025	3.2117e-06	4.9712e-05	8.0265e-05	0.00288674
chr1	186515000	186520000	chr1	186735000	186740000	20	497	1	1.07562	0	0	0	311	0	1.76392	0	0	0	8.0019e-06	8.10434	2.675e-06	0.00018559	0.0002975	0.0080251
chr1	189045000	189050000	chr1	189725000	189730000	21	82	0	0.465085	0	0	0	584	1	1.2639	0	0	0	1.9222e-06	6.38849	2.1087e-06	2.6948e-06	3.772e-06	0.00023699
chr1	189105000	189110000	chr1	189865000	189870000	17	1138	1	2.46288	0	0	0	223	0	1.2648	0	0	0	1.659e-06	6.26956	2.0694e-06	0.00019016	0.00028794	0.00782739
chr1	189710000	189715000	chr1	191295000	191300000	21	395	0	2.24035	0	0	0	951	1	2.05817	0	0	0	4.6823e-07	6.93968	2.2906e-06	8.829e-06	1.2789e-05	0.00065387
chr1	189770000	189775000	chr1	191120000	191125000	17	237	0	1.34421	0	0	0	444	1	0.960913	0	0	0	5.5205e-07	6.12424	2.0214e-06	0.0001476	0.00022096	0.0063788
chr1	190995000	191000000	chr1	191295000	191300000	25	493	0	2.79618	0	0	0	951	1	2.05817	0	0	0	4.9285e-06	9.07509	2.9954e-06	6.5215e-06	9.9215e-06	0.00052951
chr1	191035000	191040000	chr1	192990000	192995000	17	459	1	0.993376	0	0	0	315	0	1.78661	0	0	0	5.3819e-07	6.06695	2.0025e-06	0.00013322	0.00019854	0.00587272
chr1	191140000	191145000	chr1	191245000	191250000	33	941	1	2.03653	0	0	0	501	0	2.84155	0	0	0	1.7131e-05	14.2447	4.7018e-06	8.8198e-06	1.4977e-05	0.0007423
chr1	191225000	191230000	chr1	191295000	191300000	49	536	0	3.04007	0	0	0	951	1	2.05817	0	0	0	2.3987e-05	16.8694	5.5681e-06	1.0409e-10	1.5633e-10	3.2939e-08
chr1	191230000	191235000	chr1	191545000	191550000	19	456	1	0.986884	0	0	0	281	0	1.59377	0	0	0	4.7906e-06	7.29286	2.4072e-06	0.0001389	0.00021561	0.00625624
chr1	191250000	191255000	chr1	191685000	191690000	20	208	1	0.450157	0	0	0	416	0	2.35945	0	0	0	3.2511e-06	6.28611	2.0749e-06	7.1036e-06	1.0061e-05	0.00053537
chr1	191280000	191285000	chr1	191295000	191300000	58	809	1	1.75085	0	0	0	951	1	2.05817	0	0	0	6.5831e-05	27.3169	9.0165e-06	1.1974e-07	2.2043e-07	2.1256e-05
chr1	191280000	191285000	chr1	192070000	192075000	23	809	1	1.75085	0	0	0	370	0	2.09855	0	0	0	1.4977e-06	6.71778	2.2173e-06	4.968e-07	6.8603e-07	5.6055e-05
chr1	191295000	191300000	chr1	192780000	192785000	18	951	1	2.05817	0	0	0	584	1	1.2639	0	0	0	5.8037e-07	6.5756	2.1704e-06	0.00011501	0.0001737	0.00529665
chr1	191615000	191620000	chr1	192735000	192740000	20	208	0	1.17973	0	0	0	1795	1	3.88477	0	0	0	8.5063e-07	7.23166	2.387e-06	4.5494e-05	6.8612e-05	0.00254811
chr1	191655000	191660000	chr1	192060000	192065000	19	330	0	1.87168	0	0	0	522	1	1.12972	0	0	0	3.2278e-06	6.99861	2.31e-06	8.5244e-05	0.00012953	0.00421715
chr1	191795000	191800000	chr1	191800000	191805000	42	336	1	0.727177	0	0	0	394	1	0.852702	0	0	0	8.8865e-05	11.3122	3.7338e-06	1.5433e-12	2.0884e-12	6.3483e-10
chr1	191795000	191800000	chr1	192125000	192130000	24	336	1	0.727177	0	0	0	288	0	1.63347	0	0	0	5.2778e-06	7.0644	2.3318e-06	3.2889e-07	4.5588e-07	3.966e-05
chr1	191960000	191965000	chr1	192060000	192065000	26	411	0	2.3311	0	0	0	522	1	1.12972	0	0	0	1.8631e-05	11.119	3.6701e-06	5.7965e-05	9.7031e-05	0.00336047
chr1	192060000	192065000	chr1	192500000	192505000	20	522	1	1.12972	0	0	0	475	0	2.69409	0	0	0	3.2011e-06	7.23735	2.3888e-06	4.5954e-05	6.9332e-05	0.00256867
chr1	192060000	192065000	chr1	192875000	192880000	21	522	1	1.12972	0	0	0	432	0	2.4502	0	0	0	1.3495e-06	6.87116	2.268e-06	7.6766e-06	1.1072e-05	0.00057935
chr1	192110000	192115000	chr1	192730000	192735000	21	186	0	1.05495	0	0	0	2308	1	4.99502	0	0	0	2.1059e-06	8.34805	2.7554e-06	0.00010457	0.00016611	0.00511081
chr1	192135000	192140000	chr1	192730000	192735000	30	516	1	1.11674	0	0	0	2308	1	4.99502	0	0	0	2.2008e-06	8.22564	2.715e-06	2.8777e-09	3.9019e-09	6.0637e-07
chr1	192170000	192175000	chr1	192820000	192825000	22	335	0	1.90004	0	0	0	784	1	1.69675	0	0	0	2.0575e-06	6.93846	2.2902e-06	2.7776e-06	3.9491e-06	0.00024578
chr1	192185000	192190000	chr1	192590000	192595000	19	279	1	0.603817	0	0	0	460	0	2.60901	0	0	0	3.2278e-06	6.60132	2.1789e-06	4.1779e-05	6.1717e-05	0.00234224
chr1	192250000	192255000	chr1	192545000	192550000	23	253	1	0.547547	0	0	0	635	0	3.60157	0	0	0	5.1901e-06	8.09217	2.671e-06	9.0908e-06	1.3586e-05	0.00068746
chr1	192280000	192285000	chr1	192445000	192450000	30	319	0	1.80929	0	0	0	474	1	1.02584	0	0	0	1.1097e-05	8.46835	2.7952e-06	5.4016e-09	7.4006e-09	1.0742e-06
chr1	192305000	192310000	chr1	192360000	192365000	27	321	1	0.694714	0	0	0	374	0	2.12124	0	0	0	2.8112e-05	10.3465	3.4151e-06	7.3961e-06	1.1605e-05	0.00060358
chr1	192310000	192315000	chr1	192745000	192750000	19	301	0	1.7072	0	0	0	404	1	0.874344	0	0	0	3.2511e-06	6.86724	2.2667e-06	6.782e-05	0.00010209	0.00350069
chr1	192435000	192440000	chr1	192450000	192455000	28	362	0	2.05318	0	0	0	242	1	0.523741	0	0	0	6.5831e-05	13.4128	4.4272e-06	0.00018252	0.00033239	0.00874908
chr1	192730000	192735000	chr1	192735000	192740000	167	2308	1	4.99502	0	0	0	1795	1	3.88477	0	0	0	8.8865e-05	97.6994	3.2248e-05	5.0602e-11	1.1962e-10	2.5918e-08
chr1	192730000	192735000	chr1	192775000	192780000	37	2308	1	4.99502	0	0	0	225	1	0.486949	0	0	0	3.2665e-05	14.0173	4.6267e-06	1.5855e-07	2.4918e-07	2.3739e-05
chr1	192730000	192735000	chr1	192820000	192825000	40	2308	1	4.99502	0	0	0	784	1	1.69675	0	0	0	2.1079e-05	17.1454	5.6592e-06	1.0188e-06	1.7314e-06	0.00012286
chr1	192730000	192735000	chr1	192880000	192885000	33	2308	1	4.99502	0	0	0	458	0	2.59767	0	0	0	1.1573e-05	14.8136	4.8895e-06	1.8182e-05	3.1732e-05	0.00137397
chr1	192730000	192735000	chr1	192910000	192915000	54	2308	1	4.99502	0	0	0	530	0	3.00603	0	0	0	9.9759e-06	14.2466	4.7024e-06	5.62e-16	7.57e-16	3.833e-13
chr1	192730000	192735000	chr1	192995000	193000000	35	2308	1	4.99502	0	0	0	332	0	1.88303	0	0	0	6.6756e-06	10.2574	3.3857e-06	8.2662e-10	1.1513e-09	2.0293e-07
chr1	192735000	192740000	chr1	193395000	193400000	20	1795	1	3.88477	0	0	0	828	1	1.79197	0	0	0	2.0262e-06	6.92791	2.2867e-06	2.6131e-05	3.8608e-05	0.00160922
chr1	192785000	192790000	chr1	193270000	193275000	21	503	1	1.0886	0	0	0	458	0	2.59767	0	0	0	2.5635e-06	7.23363	2.3876e-06	1.5725e-05	2.3207e-05	0.00106022
chr1	192785000	192790000	chr1	194650000	194655000	15	503	1	1.0886	0	0	0	877	0	4.97414	0	0	0	4.0516e-07	4.91718	1.623e-06	0.00013296	0.00018998	0.0056722
chr1	192820000	192825000	chr1	192985000	192990000	27	784	1	1.69675	0	0	0	212	0	1.20241	0	0	0	1.1097e-05	8.73211	2.8822e-06	3.8099e-07	5.5001e-07	4.6342e-05
chr1	193035000	193040000	chr1	194875000	194880000	16	526	0	2.98335	0	0	0	763	1	1.6513	0	0	0	3.6824e-07	5.80442	1.9159e-06	0.00023916	0.0003584	0.00928437
chr1	193130000	193135000	chr1	193135000	193140000	47	517	1	1.1189	0	0	0	388	1	0.839717	0	0	0	8.8865e-05	14.5876	4.8149e-06	9.1021e-12	1.3027e-11	3.4305e-09
chr1	193130000	193135000	chr1	193230000	193235000	25	517	1	1.1189	0	0	0	349	0	1.97945	0	0	0	1.8631e-05	10.6147	3.5036e-06	7.0325e-05	0.000117	0.00389432
chr1	193135000	193140000	chr1	193555000	193560000	18	388	1	0.839717	0	0	0	454	0	2.57498	0	0	0	3.314e-06	6.86424	2.2657e-06	0.00018673	0.00028825	0.00783153
chr1	193195000	193200000	chr1	194055000	194060000	17	319	1	0.690386	0	0	0	217	0	1.23077	0	0	0	1.1414e-06	5.97488	1.9721e-06	0.00011263	0.00016665	0.00512296
chr1	193395000	193400000	chr1	193915000	193920000	21	828	1	1.79197	0	0	0	127	0	0.720314	0	0	0	2.3667e-06	6.98423	2.3053e-06	9.6587e-06	1.403e-05	0.00070451
chr1	193400000	193405000	chr1	193410000	193415000	61	343	1	0.742327	0	0	0	1452	1	3.14245	0	0	0	7.7229e-05	23.878	7.8815e-06	9.5989e-11	1.5519e-10	3.2748e-08
chr1	193410000	193415000	chr1	193415000	193420000	83	1452	1	3.14245	0	0	0	420	0	2.38214	0	0	0	8.8865e-05	53.7011	1.7725e-05	4.681e-05	0.00012569	0.00411994
chr1	193410000	193415000	chr1	194670000	194675000	17	1452	1	3.14245	0	0	0	431	1	0.932778	0	0	0	5.7151e-07	5.9368	1.9596e-06	0.00010495	0.00015483	0.00483928
chr1	193575000	193580000	chr1	194655000	194660000	17	178	0	1.00957	0	0	0	617	1	1.33532	0	0	0	9.4095e-07	6.42382	2.1203e-06	0.00024637	0.00037766	0.00965633
chr1	193685000	193690000	chr1	194005000	194010000	23	281	1	0.608145	0	0	0	153	0	0.86778	0	0	0	4.982e-06	5.85058	1.9311e-06	4.9225e-08	6.4837e-08	7.3554e-06
chr1	193685000	193690000	chr1	194250000	194255000	21	281	1	0.608145	0	0	0	180	0	1.02092	0	0	0	2.3321e-06	5.89915	1.9471e-06	8.2461e-07	1.1206e-06	8.516e-05
chr1	193835000	193840000	chr1	193935000	193940000	18	309	1	0.668744	0	0	0	339	1	0.73367	0	0	0	1.8631e-05	6.4269	2.1213e-06	8.8412e-05	0.00013205	0.00427925
chr1	193835000	193840000	chr1	193965000	193970000	20	309	1	0.668744	0	0	0	220	0	1.24779	0	0	0	1.3983e-05	6.99281	2.3081e-06	2.9509e-05	4.3791e-05	0.00177752
chr1	193940000	193945000	chr1	195030000	195035000	19	303	0	1.71854	0	0	0	292	1	0.631952	0	0	0	9.1952e-07	6.22568	2.0549e-06	1.9983e-05	2.876e-05	0.00126575
chr1	193965000	193970000	chr1	194320000	194325000	22	220	0	1.24779	0	0	0	351	1	0.759641	0	0	0	4.2607e-06	6.3065	2.0816e-06	6.3927e-07	8.759e-07	6.9119e-05
chr1	194320000	194325000	chr1	195020000	195025000	23	351	1	0.759641	0	0	0	327	0	1.85467	0	0	0	1.8238e-06	6.20837	2.0492e-06	1.3481e-07	1.8102e-07	1.7888e-05
chr1	194655000	194660000	chr1	195210000	195215000	17	617	1	1.33532	0	0	0	110	0	0.623894	0	0	0	2.3583e-06	6.2296	2.0562e-06	0.00017753	0.00026797	0.0074044
chr1	195010000	195015000	chr1	195125000	195130000	36	672	1	1.45435	0	0	0	608	0	3.44843	0	0	0	1.5067e-05	13.1572	4.3428e-06	1.012e-07	1.5588e-07	1.5683e-05
chr10	3335000	3340000	chr10	3495000	3500000	18	133	0	0.754345	0	0	0	459	1	0.993376	0	0	0	1.1229e-05	6.69504	2.2098e-06	0.00014112	0.00021506	0.00624555
chr10	3465000	3470000	chr10	3470000	3475000	26	312	1	0.675236	0	0	0	164	0	0.930169	0	0	0	8.8865e-05	11.4313	3.7732e-06	8.7161e-05	0.00014862	0.004689
chr10	3465000	3470000	chr10	3520000	3525000	15	312	1	0.675236	0	0	0	164	1	0.354932	0	0	0	2.8112e-05	5.09651	1.6822e-06	0.0001902	0.00027593	0.00757488
chr10	3490000	3495000	chr10	3495000	3500000	37	234	0	1.32719	0	0	0	459	1	0.993376	0	0	0	8.8865e-05	18.0445	5.956e-06	3.2312e-05	6.0398e-05	0.00229956
chr10	6680000	6685000	chr10	7110000	7115000	21	115	0	0.652253	0	0	0	289	1	0.625459	0	0	0	3.2892e-06	5.88692	1.9431e-06	7.9917e-07	1.0852e-06	8.2939e-05
chr10	7120000	7125000	chr10	7125000	7130000	23	211	1	0.45665	0	0	0	184	0	1.0436	0	0	0	8.8865e-05	9.68491	3.1967e-06	0.00011524	0.00019011	0.00567492
chr10	10215000	10220000	chr10	10555000	10560000	23	226	0	1.28182	0	0	0	263	1	0.56919	0	0	0	5.0512e-06	5.8135	1.9189e-06	4.4134e-08	5.8018e-08	6.659e-06
chr10	12140000	12145000	chr10	12750000	12755000	19	291	0	1.65048	0	0	0	209	1	0.452322	0	0	0	2.1369e-06	5.58912	1.8448e-06	4.8651e-06	6.7075e-06	0.00038307
chr10	12690000	12695000	chr10	12920000	12925000	22	879	1	1.90235	0	0	0	268	0	1.52003	0	0	0	7.5201e-06	8.56564	2.8273e-06	5.6225e-05	8.8424e-05	0.00311877
chr10	12690000	12695000	chr10	12935000	12940000	29	879	1	1.90235	0	0	0	190	0	1.07764	0	0	0	7.0484e-06	7.79519	2.573e-06	3.3963e-09	4.5712e-09	7.023e-07
chr10	12695000	12700000	chr10	12915000	12920000	17	1081	1	2.33952	0	0	0	151	1	0.326797	0	0	0	8.0019e-06	6.17291	2.0375e-06	0.00016084	0.0002417	0.00683765
chr10	12695000	12700000	chr10	12960000	12965000	22	1081	1	2.33952	0	0	0	337	0	1.91138	0	0	0	6.6756e-06	9.02	2.9772e-06	0.00011128	0.0001803	0.00545218
chr10	12695000	12700000	chr10	13505000	13510000	19	1081	1	2.33952	0	0	0	301	0	1.7072	0	0	0	1.3786e-06	6.63529	2.1901e-06	4.4521e-05	6.5924e-05	0.00246921
chr10	12750000	12755000	chr10	12925000	12930000	21	209	1	0.452322	0	0	0	193	0	1.09465	0	0	0	1.0408e-05	6.22892	2.056e-06	1.8584e-06	2.5761e-06	0.00017223
chr10	12755000	12760000	chr10	12785000	12790000	17	164	1	0.354932	0	0	0	326	1	0.705535	0	0	0	4.2723e-05	5.34065	1.7628e-06	3.1522e-05	4.444e-05	0.00179923
chr10	12870000	12875000	chr10	12875000	12880000	45	280	0	1.58809	0	0	0	417	1	0.902479	0	0	0	8.8865e-05	18.9378	6.2508e-06	1.5044e-07	2.5327e-07	2.4079e-05
chr10	12875000	12880000	chr10	12880000	12885000	41	417	1	0.902479	0	0	0	238	0	1.34988	0	0	0	8.8865e-05	17.3495	5.7266e-06	5.6431e-07	9.5135e-07	7.4124e-05
chr10	12875000	12880000	chr10	14030000	14035000	21	417	1	0.902479	0	0	0	314	0	1.78093	0	0	0	7.6723e-07	6.28909	2.0758e-06	2.1413e-06	2.9791e-06	0.00019472
chr10	12875000	12880000	chr10	14085000	14090000	21	417	1	0.902479	0	0	0	192	0	1.08898	0	0	0	6.4839e-07	5.8824	1.9416e-06	7.8994e-07	1.0724e-06	8.207e-05
chr10	13670000	13675000	chr10	14015000	14020000	21	308	1	0.666579	0	0	0	170	0	0.9642	0	0	0	4.8044e-06	6.16627	2.0353e-06	1.6001e-06	2.2096e-06	0.00015165
chr10	13950000	13955000	chr10	13960000	13965000	27	226	0	1.28182	0	0	0	157	1	0.339782	0	0	0	7.7229e-05	8.39528	2.771e-06	1.8447e-07	2.6191e-07	2.4752e-05
chr10	13960000	13965000	chr10	14000000	14005000	22	157	1	0.339782	0	0	0	286	0	1.62212	0	0	0	3.5457e-05	7.36689	2.4316e-06	6.7619e-06	9.8644e-06	0.00052716
chr10	14330000	14335000	chr10	14360000	14365000	13	136	1	0.294334	0	0	0	34	0	0.19284	0	0	0	4.2723e-05	2.53205	8.3575e-07	2.2449e-06	2.7321e-06	0.00018113
chr10	15320000	15325000	chr10	15955000	15960000	18	162	1	0.350603	0	0	0	60	0	0.340306	0	0	0	2.0809e-06	5.50999	1.8187e-06	1.3849e-05	1.9357e-05	0.0009148
chr10	15880000	15885000	chr10	16340000	16345000	16	170	0	0.9642	0	0	0	200	1	0.432844	0	0	0	2.927e-06	5.78866	1.9107e-06	0.00023262	0.00034814	0.00907249
chr10	15880000	15885000	chr10	17000000	17005000	16	170	0	0.9642	0	0	0	275	1	0.59516	0	0	0	8.5063e-07	5.67133	1.8719e-06	0.0001885	0.00027939	0.0076493
chr10	16265000	16270000	chr10	16585000	16590000	19	165	0	0.935841	0	0	0	182	1	0.393888	0	0	0	4.982e-06	4.99855	1.6499e-06	1.0522e-06	1.3959e-06	0.00010256
chr10	16340000	16345000	chr10	17010000	17015000	19	200	1	0.432844	0	0	0	224	1	0.484785	0	0	0	1.9788e-06	6.32772	2.0886e-06	2.4576e-05	3.5618e-05	0.00150748
chr10	16350000	16355000	chr10	17855000	17860000	16	130	0	0.737329	0	0	0	187	1	0.404709	0	0	0	5.6492e-07	5.47778	1.8081e-06	0.00013124	0.00019148	0.00570793
chr10	16370000	16375000	chr10	16805000	16810000	20	175	0	0.992559	0	0	0	1139	1	2.46505	0	0	0	3.2511e-06	7.02426	2.3185e-06	3.1281e-05	4.6518e-05	0.00186474
chr10	16445000	16450000	chr10	16620000	16625000	17	75	0	0.425382	0	0	0	224	1	0.484785	0	0	0	1.0408e-05	4.88262	1.6116e-06	1.0852e-05	1.4792e-05	0.00073498
chr10	16490000	16495000	chr10	17725000	17730000	19	203	0	1.15137	0	0	0	709	1	1.53443	0	0	0	6.0509e-07	5.91527	1.9525e-06	1.0314e-05	1.4534e-05	0.0007243
chr10	16505000	16510000	chr10	17410000	17415000	15	143	1	0.309483	0	0	0	123	0	0.697627	0	0	0	1.0559e-06	5.21577	1.7216e-06	0.00023883	0.00035005	0.00911564
chr10	16535000	16540000	chr10	17010000	17015000	17	230	0	1.30451	0	0	0	224	1	0.484785	0	0	0	2.6919e-06	6.17983	2.0398e-06	0.0001628	0.00024478	0.00690622
chr10	16550000	16555000	chr10	17000000	17005000	17	203	0	1.15137	0	0	0	275	1	0.59516	0	0	0	3.077e-06	6.22092	2.0533e-06	0.00017488	0.00026379	0.00732359
chr10	16570000	16575000	chr10	16620000	16625000	25	224	0	1.27048	0	0	0	224	1	0.484785	0	0	0	3.0204e-05	7.52727	2.4845e-06	2.859e-07	4.001e-07	3.5515e-05
chr10	16620000	16625000	chr10	17725000	17730000	24	224	1	0.484785	0	0	0	709	1	1.53443	0	0	0	8.8575e-07	5.98085	1.9741e-06	1.787e-08	2.3405e-08	2.97e-06
chr10	16800000	16805000	chr10	17860000	17865000	16	253	1	0.547547	0	0	0	241	1	0.521577	0	0	0	9.8027e-07	5.3218	1.7566e-06	9.6624e-05	0.00013921	0.00445455
chr10	16800000	16805000	chr10	18160000	18165000	17	253	1	0.547547	0	0	0	170	0	0.9642	0	0	0	5.573e-07	6.00675	1.9827e-06	0.00011943	0.00017714	0.00538266
chr10	16805000	16810000	chr10	16990000	16995000	29	1139	1	2.46505	0	0	0	343	0	1.94542	0	0	0	9.596e-06	10.6372	3.511e-06	1.6283e-06	2.5003e-06	0.00016804
chr10	16805000	16810000	chr10	17330000	17335000	19	1139	1	2.46505	0	0	0	268	0	1.52003	0	0	0	2.364e-06	7.65095	2.5254e-06	0.00024139	0.00038475	0.00979964
chr10	16805000	16810000	chr10	17700000	17705000	19	1139	1	2.46505	0	0	0	109	0	0.618222	0	0	0	1.0658e-06	6.58247	2.1727e-06	4.0323e-05	5.9487e-05	0.00227253
chr10	16855000	16860000	chr10	17000000	17005000	20	218	0	1.23644	0	0	0	275	1	0.59516	0	0	0	1.2072e-05	6.36229	2.1e-06	8.3758e-06	1.1922e-05	0.00061675
chr10	16875000	16880000	chr10	17010000	17015000	18	236	0	1.33854	0	0	0	224	1	0.484785	0	0	0	1.3421e-05	6.1014	2.0139e-06	4.8037e-05	7.005e-05	0.00259122
chr10	16940000	16945000	chr10	18045000	18050000	29	184	0	1.0436	0	0	0	689	1	1.49115	0	0	0	8.8575e-07	6.44285	2.1266e-06	5.2312e-11	6.6465e-11	1.508e-08
chr10	16985000	16990000	chr10	17725000	17730000	17	193	0	1.09465	0	0	0	709	1	1.53443	0	0	0	1.734e-06	6.19809	2.0458e-06	0.00016808	0.00025307	0.00708599
chr10	17035000	17040000	chr10	17075000	17080000	17	186	1	0.402545	0	0	0	61	0	0.345978	0	0	0	3.5457e-05	3.947	1.3028e-06	7.4354e-07	9.4867e-07	7.3976e-05
chr10	17345000	17350000	chr10	17355000	17360000	25	230	1	0.49777	0	0	0	186	0	1.05495	0	0	0	7.7229e-05	9.64437	3.1833e-06	1.6892e-05	2.6543e-05	0.00118354
chr10	17530000	17535000	chr10	17560000	17565000	20	174	0	0.986887	0	0	0	250	1	0.541055	0	0	0	4.2723e-05	7.78776	2.5705e-06	0.0001148	0.00017993	0.00544554
chr10	17860000	17865000	chr10	18045000	18050000	19	241	1	0.521577	0	0	0	689	1	1.49115	0	0	0	9.596e-06	7.03771	2.3229e-06	9.1128e-05	0.00013886	0.00444587
chr10	18020000	18025000	chr10	18320000	18325000	22	292	0	1.65616	0	0	0	594	1	1.28555	0	0	0	4.9285e-06	7.5196	2.482e-06	9.1155e-06	1.3422e-05	0.00068074
chr10	18320000	18325000	chr10	19200000	19205000	18	594	1	1.28555	0	0	0	429	0	2.43319	0	0	0	1.0899e-06	6.51235	2.1495e-06	0.00010296	0.00015476	0.00483765
chr10	18850000	18855000	chr10	18875000	18880000	29	217	0	1.23077	0	0	0	552	1	1.19465	0	0	0	4.8269e-05	13.8749	4.5797e-06	0.00014201	0.00025878	0.00721437
chr10	18875000	18880000	chr10	18895000	18900000	35	552	1	1.19465	0	0	0	244	0	1.38391	0	0	0	5.5875e-05	15.9917	5.2784e-06	1.5029e-05	2.6626e-05	0.00118659
chr10	19005000	19010000	chr10	19010000	19015000	56	947	1	2.04952	0	0	0	298	0	1.69019	0	0	0	8.8865e-05	33.1438	1.094e-05	7.8785e-05	0.00018291	0.00551217
chr10	19005000	19010000	chr10	19025000	19030000	46	947	1	2.04952	0	0	0	250	0	1.41794	0	0	0	5.5875e-05	21.7335	7.1736e-06	2.1313e-06	3.9094e-06	0.00024411
chr10	19005000	19010000	chr10	19245000	19250000	24	947	1	2.04952	0	0	0	244	0	1.38391	0	0	0	7.1608e-06	8.39165	2.7698e-06	5.4346e-06	8.1073e-06	0.00044891
chr10	19045000	19050000	chr10	19210000	19215000	25	667	1	1.44353	0	0	0	235	0	1.33286	0	0	0	1.1097e-05	8.64683	2.8541e-06	2.9887e-06	4.4403e-06	0.00027199
chr10	19530000	19535000	chr10	19560000	19565000	32	254	0	1.44063	0	0	0	216	1	0.467471	0	0	0	4.2723e-05	8.74017	2.8849e-06	8.1774e-10	1.1083e-09	1.9656e-07
chr10	21565000	21570000	chr10	21570000	21575000	54	179	0	1.01525	0	0	0	1252	1	2.7096	0	0	0	8.8865e-05	29.185	9.6331e-06	1.2033e-05	2.5122e-05	0.00113131
chr10	21570000	21575000	chr10	21835000	21840000	25	1252	1	2.7096	0	0	0	224	0	1.27048	0	0	0	6.6756e-06	8.54074	2.8191e-06	2.4408e-06	3.6052e-06	0.00022874
chr10	21570000	21575000	chr10	21890000	21895000	20	1252	1	2.7096	0	0	0	139	0	0.788375	0	0	0	4.982e-06	6.83348	2.2555e-06	2.1825e-05	3.2044e-05	0.00138369
chr10	21780000	21785000	chr10	21990000	21995000	33	554	0	3.14216	0	0	0	315	1	0.681729	0	0	0	8.5169e-06	8.00302	2.6416e-06	2.4716e-11	3.2241e-11	7.8458e-09
chr10	21780000	21785000	chr10	22000000	22005000	32	554	0	3.14216	0	0	0	749	1	1.621	0	0	0	8.0019e-06	9.72115	3.2087e-06	9.224e-09	1.3013e-08	1.7734e-06
chr10	21785000	21790000	chr10	21830000	21835000	25	773	1	1.67294	0	0	0	366	1	0.792104	0	0	0	3.2665e-05	10.6594	3.5184e-06	7.4703e-05	0.00012462	0.00409317
chr10	21785000	21790000	chr10	21970000	21975000	23	773	1	1.67294	0	0	0	185	0	1.04928	0	0	0	9.596e-06	8.26684	2.7286e-06	1.2476e-05	1.8841e-05	0.00089474
chr10	21785000	21790000	chr10	21995000	22000000	22	773	1	1.67294	0	0	0	239	0	1.35555	0	0	0	8.5169e-06	8.40565	2.7745e-06	4.3578e-05	6.7832e-05	0.00252522
chr10	21790000	21795000	chr10	21995000	22000000	25	1196	1	2.58841	0	0	0	239	0	1.35555	0	0	0	8.7549e-06	9.26282	3.0574e-06	9.0183e-06	1.3866e-05	0.00069847
chr10	21790000	21795000	chr10	22005000	22010000	52	1196	1	2.58841	0	0	0	1144	0	6.4885	0	0	0	8.2615e-06	13.382	4.417e-06	7.25e-16	9.68e-16	4.8183e-13
chr10	21800000	21805000	chr10	21840000	21845000	51	479	1	1.03666	0	0	0	496	0	2.81319	0	0	0	3.5457e-05	15.802	5.2158e-06	1.2048e-12	1.7248e-12	5.3401e-10
chr10	21995000	22000000	chr10	22000000	22005000	46	239	0	1.35555	0	0	0	749	1	1.621	0	0	0	8.8865e-05	25.0429	8.2659e-06	5.2831e-05	0.00011044	0.00371728
chr10	24340000	24345000	chr10	24395000	24400000	23	89	0	0.504787	0	0	0	836	1	1.80929	0	0	0	2.8112e-05	8.52866	2.8151e-06	1.967e-05	3.018e-05	0.00131843
chr10	24395000	24400000	chr10	24470000	24475000	28	836	1	1.80929	0	0	0	252	0	1.42928	0	0	0	2.3157e-05	12.0493	3.9771e-06	3.5468e-05	5.9776e-05	0.00228171
chr10	24395000	24400000	chr10	24865000	24870000	24	836	1	1.80929	0	0	0	152	0	0.862108	0	0	0	2.7672e-06	7.00857	2.3133e-06	2.8748e-07	3.9729e-07	3.531e-05
chr10	24980000	24985000	chr10	25395000	25400000	21	70	0	0.397023	0	0	0	175	1	0.378738	0	0	0	3.2952e-06	5.50094	1.8157e-06	2.83e-07	3.7564e-07	3.3661e-05
chr10	25295000	25300000	chr10	25390000	25395000	21	225	0	1.27615	0	0	0	346	1	0.74882	0	0	0	2.003e-05	8.10334	2.6747e-06	7.1509e-05	0.00011173	0.00375165
chr10	25390000	25395000	chr10	25400000	25405000	31	346	1	0.74882	0	0	0	150	0	0.850765	0	0	0	7.7229e-05	10.7501	3.5483e-06	2.4551e-07	3.6705e-07	3.3037e-05
chr10	25395000	25400000	chr10	25425000	25430000	29	175	1	0.378738	0	0	0	185	0	1.04928	0	0	0	4.2723e-05	6.73642	2.2235e-06	1.42e-10	1.8264e-10	3.7975e-08
chr10	26765000	26770000	chr10	26770000	26775000	18	134	0	0.760016	0	0	0	77	1	0.166645	0	0	0	8.8865e-05	4.06942	1.3432e-06	2.4998e-07	3.17e-07	2.9209e-05
chr10	27230000	27235000	chr10	27860000	27865000	18	278	0	1.57675	0	0	0	172	1	0.372246	0	0	0	2.0874e-06	5.59245	1.8459e-06	1.6662e-05	2.3424e-05	0.00106842
chr10	27385000	27390000	chr10	27390000	27395000	26	376	1	0.813746	0	0	0	143	0	0.811062	0	0	0	8.8865e-05	11.7358	3.8737e-06	0.00012733	0.0002211	0.0063824
chr10	27980000	27985000	chr10	29330000	29335000	20	133	1	0.287841	0	0	0	107	0	0.606879	0	0	0	5.5205e-07	5.99421	1.9785e-06	3.6749e-06	5.1085e-06	0.00030572
chr10	27985000	27990000	chr10	28085000	28090000	39	942	1	2.03869	0	0	0	313	0	1.77526	0	0	0	1.8631e-05	12.4104	4.0963e-06	9.083e-10	1.3107e-09	2.2791e-07
chr10	28130000	28135000	chr10	28135000	28140000	23	147	1	0.31814	0	0	0	201	0	1.14002	0	0	0	8.8865e-05	8.21395	2.7112e-06	1.1348e-05	1.7083e-05	0.00082693
chr10	30150000	30155000	chr10	31100000	31105000	16	123	0	0.697627	0	0	0	368	1	0.796432	0	0	0	1.0536e-06	5.83921	1.9274e-06	0.00025416	0.00038198	0.00974208
chr10	31560000	31565000	chr10	31615000	31620000	29	296	0	1.67884	0	0	0	217	1	0.469635	0	0	0	2.8112e-05	8.26447	2.7279e-06	1.1573e-08	1.5903e-08	2.1086e-06
chr10	31615000	31620000	chr10	31620000	31625000	21	217	1	0.469635	0	0	0	121	0	0.686283	0	0	0	8.8865e-05	7.52563	2.484e-06	2.6959e-05	4.0543e-05	0.00167294
chr10	34490000	34495000	chr10	34615000	34620000	29	205	0	1.16271	0	0	0	339	1	0.73367	0	0	0	1.4335e-05	6.94539	2.2925e-06	2.7944e-10	3.626e-10	7.1266e-08
chr10	34615000	34620000	chr10	34785000	34790000	17	339	1	0.73367	0	0	0	94	0	0.533146	0	0	0	1.081e-05	5.65041	1.865e-06	6.0303e-05	8.7026e-05	0.00308154
chr10	40240000	40245000	chr10	40255000	40260000	38	302	0	1.71287	0	0	0	382	1	0.826732	0	0	0	6.5831e-05	15.8145	5.2199e-06	9.4927e-07	1.5798e-06	0.0001138
chr10	40280000	40285000	chr10	40290000	40295000	55	264	1	0.571354	0	0	0	452	1	0.978227	0	0	0	7.7229e-05	9.98667	3.2963e-06	3.37e-23	4.09e-23	4.4e-20
chr10	40290000	40295000	chr10	40475000	40480000	26	452	1	0.978227	0	0	0	161	0	0.913154	0	0	0	9.596e-06	7.07669	2.3358e-06	2.6096e-08	3.5215e-08	4.3142e-06
chr10	40300000	40305000	chr10	41550000	41555000	18	159	0	0.90181	0	0	0	1883	1	4.07522	0	0	0	5.8363e-07	5.86389	1.9355e-06	2.9809e-05	4.2727e-05	0.00174306
chr10	40305000	40310000	chr10	40415000	40420000	23	321	0	1.82064	0	0	0	244	1	0.528069	0	0	0	1.5862e-05	7.60291	2.5095e-06	3.5329e-06	5.1302e-06	0.00030664
chr10	40315000	40320000	chr10	40325000	40330000	30	198	0	1.12301	0	0	0	340	1	0.735834	0	0	0	7.7229e-05	12.4866	4.1215e-06	1.1138e-05	1.8412e-05	0.00087807
chr10	40595000	40600000	chr10	40600000	40605000	24	182	1	0.393888	0	0	0	222	0	1.25913	0	0	0	8.8865e-05	9.98045	3.2943e-06	7.1192e-05	0.00011673	0.0038865
chr10	40595000	40600000	chr10	42345000	42350000	24	182	1	0.393888	0	0	0	117	0	0.663596	0	0	0	2.988e-07	5.72103	1.8883e-06	7.9807e-09	1.0316e-08	1.4398e-06
chr10	40615000	40620000	chr10	40820000	40825000	19	344	0	1.95109	0	0	0	269	1	0.582175	0	0	0	8.7549e-06	7.07925	2.3367e-06	9.7763e-05	0.00014941	0.00470891
chr10	40630000	40635000	chr10	41485000	41490000	16	143	0	0.811062	0	0	0	320	1	0.69255	0	0	0	1.1581e-06	5.66117	1.8686e-06	0.00018504	0.00027403	0.00753672
chr10	41485000	41490000	chr10	41635000	41640000	19	320	1	0.69255	0	0	0	195	0	1.10599	0	0	0	1.1573e-05	6.66298	2.1993e-06	4.687e-05	6.9538e-05	0.00257464
chr10	41500000	41505000	chr10	41630000	41635000	23	312	1	0.675236	0	0	0	300	0	1.70153	0	0	0	1.3983e-05	7.80591	2.5765e-06	5.2865e-06	7.7682e-06	0.00043318
chr10	41520000	41525000	chr10	41550000	41555000	55	125	0	0.708971	0	0	0	1883	1	4.07522	0	0	0	4.2723e-05	18.239	6.0202e-06	2.139e-12	3.1598e-12	9.3348e-10
chr10	41540000	41545000	chr10	41550000	41555000	82	256	0	1.45197	0	0	0	1883	1	4.07522	0	0	0	7.7229e-05	41.6081	1.3734e-05	1.06e-08	2.1017e-08	2.7045e-06
chr10	41550000	41555000	chr10	41555000	41560000	104	1883	1	4.07522	0	0	0	301	0	1.7072	0	0	0	8.8865e-05	50.8358	1.6779e-05	2.2436e-11	4.3151e-11	1.0215e-08
chr10	41550000	41555000	chr10	41560000	41565000	116	1883	1	4.07522	0	0	0	348	0	1.97377	0	0	0	7.7229e-05	48.9663	1.6162e-05	1.7e-16	2.92e-16	1.5294e-13
chr10	41550000	41555000	chr10	41680000	41685000	35	1883	1	4.07522	0	0	0	227	0	1.28749	0	0	0	1.3983e-05	11.9323	3.9385e-06	3.0827e-08	4.5824e-08	5.4354e-06
chr10	41550000	41555000	chr10	41915000	41920000	23	1883	1	4.07522	0	0	0	255	0	1.4463	0	0	0	3.7691e-06	7.6219	2.5158e-06	3.6711e-06	5.3368e-06	0.00031691
chr10	41795000	41800000	chr10	42290000	42295000	18	234	0	1.32719	0	0	0	246	1	0.532398	0	0	0	2.4684e-06	6.39668	2.1114e-06	8.3712e-05	0.00012475	0.00409507
chr10	41880000	41885000	chr10	42290000	42295000	17	199	0	1.12868	0	0	0	246	1	0.532398	0	0	0	3.263e-06	6.34057	2.0928e-06	0.0002145	0.00032664	0.00863025
chr10	41885000	41890000	chr10	41890000	41895000	18	132	1	0.285677	0	0	0	369	1	0.798597	0	0	0	8.8865e-05	6.11682	2.019e-06	4.9501e-05	7.2265e-05	0.00265629
chr10	41890000	41895000	chr10	41945000	41950000	23	369	1	0.798597	0	0	0	222	0	1.25913	0	0	0	2.8112e-05	8.94196	2.9515e-06	3.8637e-05	6.0808e-05	0.00231145
chr10	41980000	41985000	chr10	42290000	42295000	23	175	1	0.378738	0	0	0	246	1	0.532398	0	0	0	4.6894e-06	4.84973	1.6008e-06	1.7897e-09	2.2374e-09	3.6872e-07
chr10	41990000	41995000	chr10	42035000	42040000	17	115	1	0.248885	0	0	0	209	0	1.1854	0	0	0	3.2665e-05	5.46196	1.8028e-06	4.0902e-05	5.8192e-05	0.00223113
chr10	41995000	42000000	chr10	42125000	42130000	24	773	1	1.67294	0	0	0	236	0	1.33854	0	0	0	1.3983e-05	9.34432	3.0843e-06	2.7685e-05	4.3668e-05	0.00177405
chr10	41995000	42000000	chr10	42205000	42210000	16	773	1	1.67294	0	0	0	145	1	0.313812	0	0	0	8.5169e-06	5.82778	1.9236e-06	0.00024914	0.00037409	0.00958638
chr10	41995000	42000000	chr10	42250000	42255000	19	773	1	1.67294	0	0	0	317	1	0.686057	0	0	0	6.8874e-06	6.93431	2.2888e-06	7.6283e-05	0.00011538	0.0038483
chr10	42090000	42095000	chr10	43625000	43630000	18	275	1	0.59516	0	0	0	750	1	1.62316	0	0	0	5.3376e-07	6.31387	2.084e-06	7.1927e-05	0.00010654	0.00361763
chr10	42205000	42210000	chr10	42250000	42255000	18	145	1	0.313812	0	0	0	317	1	0.686057	0	0	0	3.2665e-05	4.78007	1.5778e-06	2.2259e-06	2.9585e-06	0.0001936
chr10	42360000	42365000	chr10	42780000	42785000	17	137	0	0.777032	0	0	0	281	1	0.608145	0	0	0	3.314e-06	6.08102	2.0072e-06	0.00013664	0.00020385	0.0059973
chr10	42520000	42525000	chr10	42780000	42785000	19	236	0	1.33854	0	0	0	281	1	0.608145	0	0	0	6.7949e-06	6.52822	2.1548e-06	3.6377e-05	5.3462e-05	0.00208278
chr10	43565000	43570000	chr10	43625000	43630000	26	190	0	1.07764	0	0	0	750	1	1.62316	0	0	0	2.6408e-05	10.9026	3.5986e-06	4.3174e-05	7.1366e-05	0.00262995
chr10	43580000	43585000	chr10	43625000	43630000	35	279	0	1.58242	0	0	0	750	1	1.62316	0	0	0	3.2665e-05	14.1718	4.6777e-06	1.3517e-06	2.2061e-06	0.00015146
chr10	43625000	43630000	chr10	43900000	43905000	17	750	1	1.62316	0	0	0	82	0	0.465085	0	0	0	6.3194e-06	6.37827	2.1053e-06	0.00022847	0.00034895	0.00908953
chr10	43625000	43630000	chr10	44035000	44040000	24	750	1	1.62316	0	0	0	221	0	1.25346	0	0	0	3.263e-06	6.96364	2.2985e-06	2.5768e-07	3.5525e-07	3.2138e-05
chr10	43655000	43660000	chr10	43665000	43670000	31	366	1	0.792104	0	0	0	178	0	1.00957	0	0	0	7.7229e-05	12.3451	4.0747e-06	3.6296e-06	5.8452e-06	0.00034159
chr10	44105000	44110000	chr10	44135000	44140000	28	310	1	0.670908	0	0	0	314	0	1.78093	0	0	0	4.2723e-05	11.6976	3.8611e-06	2.1998e-05	3.6369e-05	0.00153105
chr10	44105000	44110000	chr10	44170000	44175000	20	310	1	0.670908	0	0	0	119	0	0.67494	0	0	0	2.5052e-05	6.51906	2.1518e-06	1.1651e-05	1.6755e-05	0.00081422
chr10	47860000	47865000	chr10	47890000	47895000	14	88	1	0.190451	0	0	0	121	0	0.686283	0	0	0	4.2723e-05	3.85926	1.2738e-06	3.9317e-05	5.2575e-05	0.00205753
chr10	49260000	49265000	chr10	49265000	49270000	16	74	0	0.419711	0	0	0	73	1	0.157988	0	0	0	8.8865e-05	2.73257	9.0194e-07	3.0045e-08	3.5729e-08	4.3696e-06
chr10	52380000	52385000	chr10	52880000	52885000	17	229	1	0.495606	0	0	0	120	0	0.680612	0	0	0	2.4335e-06	5.42926	1.792e-06	3.816e-05	5.4157e-05	0.00210393
chr10	56485000	56490000	chr10	56520000	56525000	20	265	1	0.573518	0	0	0	155	0	0.879123	0	0	0	3.8648e-05	7.30641	2.4116e-06	5.1858e-05	7.861e-05	0.00284201
chr10	58295000	58300000	chr10	58335000	58340000	43	330	0	1.87168	0	0	0	1601	1	3.46491	0	0	0	3.5457e-05	22.7948	7.5239e-06	5.0827e-05	0.00010312	0.00352613
chr10	58320000	58325000	chr10	58330000	58335000	29	414	1	0.895987	0	0	0	406	1	0.878673	0	0	0	7.7229e-05	12.1892	4.0233e-06	1.7907e-05	2.9756e-05	0.00130274
chr10	58325000	58330000	chr10	58335000	58340000	75	263	0	1.49167	0	0	0	1601	1	3.46491	0	0	0	7.7229e-05	38.2626	1.2629e-05	4.9678e-08	9.8818e-08	1.056e-05
chr10	58330000	58335000	chr10	58335000	58340000	74	406	1	0.878673	0	0	0	1601	1	3.46491	0	0	0	8.8865e-05	31.2857	1.0327e-05	3.5378e-11	6.031e-11	1.3794e-08
chr10	58335000	58340000	chr10	58340000	58345000	84	1601	1	3.46491	0	0	0	381	0	2.16094	0	0	0	8.8865e-05	53.5526	1.7676e-05	2.7512e-05	7.2205e-05	0.00265499
chr10	58335000	58340000	chr10	58345000	58350000	63	1601	1	3.46491	0	0	0	286	0	1.62212	0	0	0	7.7229e-05	39.4434	1.3019e-05	0.00013154	0.00033142	0.00872971
chr10	58335000	58340000	chr10	58350000	58355000	58	1601	1	3.46491	0	0	0	275	0	1.55974	0	0	0	6.5831e-05	34.1804	1.1282e-05	5.5398e-05	0.00012812	0.00418437
chr10	58335000	58340000	chr10	58375000	58380000	42	1601	1	3.46491	0	0	0	202	0	1.1457	0	0	0	3.5457e-05	18.3012	6.0407e-06	8.4782e-07	1.4592e-06	0.00010617
chr10	58600000	58605000	chr10	58605000	58610000	29	308	1	0.666579	0	0	0	292	1	0.631952	0	0	0	8.8865e-05	8.84594	2.9198e-06	4.648e-08	6.5567e-08	7.4293e-06
chr10	58605000	58610000	chr10	58610000	58615000	19	292	1	0.631952	0	0	0	193	1	0.417694	0	0	0	8.8865e-05	6.56061	2.1655e-06	3.869e-05	5.6991e-05	0.0021922
chr10	58775000	58780000	chr10	59075000	59080000	17	140	0	0.794047	0	0	0	280	1	0.605981	0	0	0	4.9285e-06	5.65187	1.8655e-06	6.0481e-05	8.7292e-05	0.00308728
chr10	59055000	59060000	chr10	59075000	59080000	26	188	0	1.06629	0	0	0	280	1	0.605981	0	0	0	5.5875e-05	9.49171	3.1329e-06	4.8209e-06	7.3634e-06	0.00041333
chr10	59075000	59080000	chr10	59110000	59115000	28	280	1	0.605981	0	0	0	229	0	1.29883	0	0	0	3.8648e-05	9.0414	2.9843e-06	2.311e-07	3.3365e-07	3.0486e-05
chr10	59205000	59210000	chr10	59895000	59900000	23	327	0	1.85467	0	0	0	478	1	1.0345	0	0	0	1.8668e-06	6.51188	2.1494e-06	2.9831e-07	4.0726e-07	3.6084e-05
chr10	59240000	59245000	chr10	59770000	59775000	16	278	1	0.601653	0	0	0	144	0	0.816734	0	0	0	2.3646e-06	5.74543	1.8964e-06	0.00021544	0.00032128	0.0085246
chr10	59245000	59250000	chr10	59970000	59975000	19	411	0	2.3311	0	0	0	305	1	0.660087	0	0	0	1.7666e-06	6.21594	2.0517e-06	1.9587e-05	2.8171e-05	0.00124564
chr10	59375000	59380000	chr10	59485000	59490000	21	165	0	0.935841	0	0	0	183	1	0.396052	0	0	0	1.5862e-05	5.6092	1.8514e-06	3.8239e-07	5.1081e-07	4.3728e-05
chr10	59400000	59405000	chr10	59430000	59435000	18	171	0	0.969872	0	0	0	138	1	0.298662	0	0	0	4.2723e-05	5.72482	1.8896e-06	2.2238e-05	3.156e-05	0.00136756
chr10	59480000	59485000	chr10	59940000	59945000	20	342	0	1.93974	0	0	0	652	1	1.41107	0	0	0	2.927e-06	7.48019	2.469e-06	6.9745e-05	0.000107	0.00362765
chr10	59485000	59490000	chr10	59800000	59805000	17	183	1	0.396052	0	0	0	253	0	1.43496	0	0	0	4.7906e-06	6.3137	2.084e-06	0.000205	0.0003115	0.00831854
chr10	59485000	59490000	chr10	60475000	60480000	16	183	1	0.396052	0	0	0	191	0	1.08331	0	0	0	1.0598e-06	5.32546	1.7578e-06	9.7335e-05	0.00014027	0.00448059
chr10	59890000	59895000	chr10	60805000	60810000	17	176	0	0.99823	0	0	0	1864	1	4.0341	0	0	0	1.0503e-06	6.1596	2.0331e-06	0.00015712	0.00023586	0.00671618
chr10	59895000	59900000	chr10	59955000	59960000	28	478	1	1.0345	0	0	0	269	0	1.5257	0	0	0	2.6408e-05	10.4829	3.4601e-06	3.4406e-06	5.3359e-06	0.00031691
chr10	59905000	59910000	chr10	59950000	59955000	33	750	1	1.62316	0	0	0	333	1	0.720685	0	0	0	3.2665e-05	10.098	3.333e-06	6.539e-09	9.2567e-09	1.3081e-06
chr10	59905000	59910000	chr10	59965000	59970000	39	750	1	1.62316	0	0	0	871	1	1.88503	0	0	0	2.6408e-05	13.5638	4.477e-06	9.1748e-09	1.3798e-08	1.8669e-06
chr10	59905000	59910000	chr10	60005000	60010000	47	750	1	1.62316	0	0	0	874	1	1.89153	0	0	0	1.8631e-05	11.7827	3.8891e-06	6.58e-15	8.71e-15	3.8448e-12
chr10	59910000	59915000	chr10	60005000	60010000	27	237	0	1.34421	0	0	0	874	1	1.89153	0	0	0	2.003e-05	11.2754	3.7217e-06	2.9767e-05	4.9142e-05	0.00194871
chr10	59915000	59920000	chr10	59940000	59945000	46	668	1	1.4457	0	0	0	652	1	1.41107	0	0	0	4.8269e-05	16.4789	5.4392e-06	1.2061e-09	1.8466e-09	3.0977e-07
chr10	59915000	59920000	chr10	59985000	59990000	29	668	1	1.4457	0	0	0	205	0	1.16271	0	0	0	2.3987e-05	10.4895	3.4623e-06	1.2583e-06	1.9182e-06	0.00013383
chr10	59915000	59920000	chr10	60230000	60235000	26	668	1	1.4457	0	0	0	282	0	1.59944	0	0	0	4.7906e-06	7.66464	2.5299e-06	1.1546e-07	1.6038e-07	1.6078e-05
chr10	59920000	59925000	chr10	59940000	59945000	48	621	1	1.34398	0	0	0	652	1	1.41107	0	0	0	5.5875e-05	17.234	5.6885e-06	5.8607e-10	8.99e-10	1.625e-07
chr10	59920000	59925000	chr10	59965000	59970000	29	621	1	1.34398	0	0	0	871	1	1.88503	0	0	0	3.2665e-05	14.0629	4.6418e-06	0.00017385	0.00032022	0.00849964
chr10	59920000	59925000	chr10	60200000	60205000	19	621	1	1.34398	0	0	0	245	0	1.38958	0	0	0	6.0685e-06	7.63149	2.5189e-06	0.00023451	0.00037323	0.00956991
chr10	59920000	59925000	chr10	60745000	60750000	20	621	1	1.34398	0	0	0	239	0	1.35555	0	0	0	1.2933e-06	6.30213	2.0802e-06	7.3559e-06	1.043e-05	0.00055175
chr10	59925000	59930000	chr10	59965000	59970000	58	507	0	2.87558	0	0	0	871	1	1.88503	0	0	0	3.5457e-05	21.0616	6.9518e-06	1.7551e-11	2.716e-11	6.7098e-09
chr10	59940000	59945000	chr10	59945000	59950000	72	652	1	1.41107	0	0	0	531	0	3.01171	0	0	0	8.8865e-05	38.2218	1.2616e-05	3.466e-07	7.1673e-07	5.8094e-05
chr10	59945000	59950000	chr10	60805000	60810000	19	531	0	3.01171	0	0	0	1864	1	4.0341	0	0	0	1.1414e-06	7.47766	2.4682e-06	0.00018575	0.00029228	0.00791649
chr10	59965000	59970000	chr10	59975000	59980000	28	871	1	1.88503	0	0	0	182	1	0.393888	0	0	0	7.7229e-05	11.5408	3.8093e-06	1.7634e-05	2.8909e-05	0.00127095
chr10	60005000	60010000	chr10	60190000	60195000	29	874	1	1.89153	0	0	0	182	0	1.03226	0	0	0	9.596e-06	8.4554	2.7909e-06	1.8544e-08	2.57e-08	3.2352e-06
chr10	60145000	60150000	chr10	60195000	60200000	24	491	1	1.06263	0	0	0	298	1	0.644937	0	0	0	3.0204e-05	7.84082	2.588e-06	1.8481e-06	2.6727e-06	0.00017793
chr10	60145000	60150000	chr10	60480000	60485000	18	491	1	1.06263	0	0	0	179	0	1.01525	0	0	0	5.2269e-06	6.50915	2.1485e-06	0.00010238	0.00015385	0.00481507
chr10	60205000	60210000	chr10	61290000	61295000	18	267	1	0.577846	0	0	0	219	0	1.24212	0	0	0	9.3036e-07	5.92258	1.9549e-06	3.3628e-05	4.8406e-05	0.00192544
chr10	60260000	60265000	chr10	60265000	60270000	79	961	1	2.07981	0	0	0	479	0	2.71677	0	0	0	8.8865e-05	45.3742	1.4977e-05	1.7e-06	3.8532e-06	0.00024092
chr10	60780000	60785000	chr10	60805000	60810000	53	244	0	1.38391	0	0	0	1864	1	4.0341	0	0	0	4.8269e-05	28.0909	9.272e-06	8.776e-06	1.7945e-05	0.00085998
chr10	60805000	60810000	chr10	60810000	60815000	75	1864	1	4.0341	0	0	0	270	1	0.584339	0	0	0	8.8865e-05	25.3602	8.3707e-06	8e-16	1.2e-15	5.8494e-13
chr10	60805000	60810000	chr10	61025000	61030000	39	1864	1	4.0341	0	0	0	268	0	1.52003	0	0	0	8.0019e-06	10.0303	3.3107e-06	2.4291e-12	3.2336e-12	9.543e-10
chr10	60810000	60815000	chr10	61135000	61140000	26	270	1	0.584339	0	0	0	221	0	1.25346	0	0	0	5.1743e-06	6.43448	2.1238e-06	4.1807e-09	5.4705e-09	8.2403e-07
chr10	61455000	61460000	chr10	61465000	61470000	86	328	0	1.86034	0	0	0	2547	1	5.51227	0	0	0	7.7229e-05	57.9796	1.9137e-05	0.00011942	0.0003445	0.00900158
chr10	61465000	61470000	chr10	61470000	61475000	58	2547	1	5.51227	0	0	0	338	1	0.731506	0	0	0	8.8865e-05	35.479	1.1711e-05	0.00013146	0.00031925	0.00848183
chr10	61465000	61470000	chr10	61505000	61510000	54	2547	1	5.51227	0	0	0	416	0	2.35945	0	0	0	3.5457e-05	31.4597	1.0384e-05	7.1223e-05	0.00016187	0.00500369
chr10	61465000	61470000	chr10	61635000	61640000	34	2547	1	5.51227	0	0	0	184	0	1.0436	0	0	0	1.081e-05	11.129	3.6734e-06	1.8883e-08	2.753e-08	3.4426e-06
chr10	61465000	61470000	chr10	61655000	61660000	29	2547	1	5.51227	0	0	0	286	0	1.62212	0	0	0	9.3285e-06	11.8708	3.9182e-06	1.1427e-05	1.8675e-05	0.00088836
chr10	61465000	61470000	chr10	61685000	61690000	26	2547	1	5.51227	0	0	0	259	0	1.46899	0	0	0	8.0019e-06	10.5508	3.4825e-06	2.6161e-05	4.2379e-05	0.00173211
chr10	61465000	61470000	chr10	61735000	61740000	23	2547	1	5.51227	0	0	0	194	0	1.10032	0	0	0	6.5203e-06	9.34741	3.0853e-06	7.1427e-05	0.00011532	0.00384669
chr10	61490000	61495000	chr10	61540000	61545000	24	230	0	1.30451	0	0	0	438	1	0.947928	0	0	0	3.0204e-05	10.0181	3.3067e-06	7.5045e-05	0.00012333	0.004059
chr10	61540000	61545000	chr10	61935000	61940000	21	438	1	0.947928	0	0	0	311	0	1.76392	0	0	0	3.1893e-06	6.72248	2.2189e-06	5.6264e-06	8.0397e-06	0.00044577
chr10	61920000	61925000	chr10	62190000	62195000	19	217	0	1.23077	0	0	0	390	1	0.844045	0	0	0	6.5203e-06	6.87007	2.2676e-06	6.8159e-05	0.00010262	0.00351468
chr10	62300000	62305000	chr10	62320000	62325000	23	377	1	0.81591	0	0	0	410	1	0.88733	0	0	0	5.5875e-05	10.1491	3.3499e-06	0.00021263	0.00036162	0.0093456
chr10	63570000	63575000	chr10	63580000	63585000	58	1241	1	2.6858	0	0	0	292	0	1.65616	0	0	0	7.7229e-05	34.3791	1.1348e-05	6.3565e-05	0.00014809	0.00467455
chr10	66615000	66620000	chr10	67785000	67790000	26	228	0	1.29316	0	0	0	809	1	1.75085	0	0	0	7.325e-07	6.28322	2.0739e-06	2.6202e-09	3.4042e-09	5.3577e-07
chr10	66925000	66930000	chr10	66955000	66960000	26	568	1	1.22928	0	0	0	166	0	0.941513	0	0	0	4.2723e-05	11.4852	3.7909e-06	9.3326e-05	0.00015964	0.00495413
chr10	66925000	66930000	chr10	67105000	67110000	19	568	1	1.22928	0	0	0	170	0	0.9642	0	0	0	9.9759e-06	7.57868	2.5015e-06	0.00021667	0.00034348	0.00898089
chr10	67000000	67005000	chr10	67185000	67190000	17	258	1	0.558368	0	0	0	130	0	0.737329	0	0	0	9.596e-06	5.90501	1.9491e-06	9.8892e-05	0.00014553	0.00461527
chr10	67090000	67095000	chr10	67215000	67220000	23	204	0	1.15704	0	0	0	265	1	0.573518	0	0	0	1.4335e-05	6.36845	2.102e-06	2.0629e-07	2.7943e-07	2.6198e-05
chr10	67230000	67235000	chr10	67235000	67240000	32	235	0	1.33286	0	0	0	219	1	0.473964	0	0	0	8.8865e-05	11.2433	3.7111e-06	2.1157e-07	3.1857e-07	2.9334e-05
chr10	67260000	67265000	chr10	67360000	67365000	17	175	0	0.992559	0	0	0	207	1	0.447993	0	0	0	1.8631e-05	6.17564	2.0384e-06	0.00016161	0.00024291	0.00686453
chr10	67330000	67335000	chr10	67650000	67655000	17	327	0	1.85467	0	0	0	292	1	0.631952	0	0	0	4.982e-06	6.15525	2.0317e-06	0.00015592	0.00023398	0.00667664
chr10	67345000	67350000	chr10	67715000	67720000	19	212	0	1.20241	0	0	0	179	1	0.387395	0	0	0	3.5781e-06	6.00005	1.9804e-06	1.2418e-05	1.7598e-05	0.00084681
chr10	67435000	67440000	chr10	68495000	68500000	18	385	1	0.833224	0	0	0	164	0	0.930169	0	0	0	9.8027e-07	6.04613	1.9957e-06	4.3097e-05	6.2594e-05	0.0023679
chr10	67710000	67715000	chr10	67720000	67725000	26	329	1	0.712028	0	0	0	163	0	0.924498	0	0	0	7.7229e-05	10.9825	3.625e-06	4.8191e-05	8.003e-05	0.0028822
chr10	67785000	67790000	chr10	69180000	69185000	17	809	1	1.75085	0	0	0	197	0	1.11734	0	0	0	5.7787e-07	6.3036	2.0806e-06	0.00020152	0.00030597	0.00820338
chr10	68055000	68060000	chr10	68060000	68065000	30	299	1	0.647101	0	0	0	179	0	1.01525	0	0	0	8.8865e-05	11.7815	3.8887e-06	3.9418e-06	6.2906e-06	0.00036306
chr10	68055000	68060000	chr10	68270000	68275000	19	299	1	0.647101	0	0	0	161	0	0.913154	0	0	0	8.2615e-06	6.28606	2.0748e-06	2.2599e-05	3.2659e-05	0.00140533
chr10	69010000	69015000	chr10	69185000	69190000	23	258	0	1.46332	0	0	0	307	1	0.664415	0	0	0	1.0408e-05	7.11848	2.3496e-06	1.2615e-06	1.7816e-06	0.00012575
chr10	69430000	69435000	chr10	69775000	69780000	17	310	0	1.75825	0	0	0	267	1	0.577846	0	0	0	4.8044e-06	6.07381	2.0048e-06	0.00013488	0.00020111	0.00593417
chr10	69505000	69510000	chr10	69935000	69940000	18	209	1	0.452322	0	0	0	359	0	2.03616	0	0	0	3.2892e-06	6.2306	2.0565e-06	6.1557e-05	9.0618e-05	0.00317992
chr10	69775000	69780000	chr10	69810000	69815000	21	267	1	0.577846	0	0	0	204	0	1.15704	0	0	0	3.8648e-05	8.36239	2.7602e-06	0.00010687	0.00016992	0.00520373
chr10	69870000	69875000	chr10	69995000	70000000	16	216	1	0.467471	0	0	0	156	0	0.884795	0	0	0	1.4335e-05	5.66521	1.8699e-06	0.00018641	0.00027616	0.00757891
chr10	69940000	69945000	chr10	69945000	69950000	27	331	1	0.716356	0	0	0	316	1	0.683893	0	0	0	8.8865e-05	9.72675	3.2105e-06	2.5933e-06	3.9382e-06	0.00024532
chr10	70555000	70560000	chr10	70560000	70565000	24	209	0	1.1854	0	0	0	134	1	0.290005	0	0	0	8.8865e-05	7.63021	2.5185e-06	1.1868e-06	1.6965e-06	0.00012083
chr10	75080000	75085000	chr10	75110000	75115000	23	327	0	1.85467	0	0	0	228	1	0.493442	0	0	0	4.2723e-05	10.1892	3.3631e-06	0.00022366	0.00038138	0.00973137
chr10	75280000	75285000	chr10	75500000	75505000	21	458	0	2.59767	0	0	0	325	1	0.703371	0	0	0	8.0019e-06	7.6189	2.5148e-06	3.1808e-05	4.8127e-05	0.00191688
chr10	75375000	75380000	chr10	75555000	75560000	17	287	1	0.621131	0	0	0	247	1	0.534562	0	0	0	9.9759e-06	5.51805	1.8213e-06	4.6007e-05	6.5731e-05	0.00246458
chr10	75510000	75515000	chr10	75515000	75520000	35	263	0	1.49167	0	0	0	203	1	0.439336	0	0	0	8.8865e-05	11.473	3.7869e-06	1.2354e-08	1.8032e-08	2.3643e-06
chr10	75760000	75765000	chr10	75905000	75910000	16	148	0	0.839421	0	0	0	237	1	0.51292	0	0	0	1.2072e-05	5.4523	1.7996e-06	0.00012495	0.00018193	0.00549132
chr10	75825000	75830000	chr10	77145000	77150000	17	483	1	1.04532	0	0	0	160	0	0.907482	0	0	0	5.4219e-07	6.02785	1.9896e-06	0.00012411	0.0001844	0.00554471
chr10	76320000	76325000	chr10	76635000	76640000	21	201	0	1.14002	0	0	0	407	1	0.880837	0	0	0	4.7906e-06	6.35978	2.0992e-06	2.5229e-06	3.5253e-06	0.00022417
chr10	76500000	76505000	chr10	76730000	76735000	23	336	0	1.90571	0	0	0	593	1	1.28338	0	0	0	7.5201e-06	8.22218	2.7139e-06	1.1517e-05	1.7347e-05	0.00083812
chr10	76555000	76560000	chr10	76630000	76635000	33	331	0	1.87735	0	0	0	1495	1	3.23551	0	0	0	2.3157e-05	16.0986	5.3137e-06	7.8302e-05	0.00014574	0.00462013
chr10	76625000	76630000	chr10	76730000	76735000	31	375	0	2.12691	0	0	0	593	1	1.28338	0	0	0	1.7131e-05	11.0329	3.6416e-06	4.1383e-07	6.2669e-07	5.1893e-05
chr10	76630000	76635000	chr10	76635000	76640000	58	1495	1	3.23551	0	0	0	407	1	0.880837	0	0	0	8.8865e-05	28.8403	9.5194e-06	6.0757e-07	1.1721e-06	8.8316e-05
chr10	76630000	76635000	chr10	76645000	76650000	70	1495	1	3.23551	0	0	0	1048	1	2.2681	0	0	0	6.5831e-05	40.9413	1.3514e-05	9.8237e-06	2.2679e-05	0.00104071
chr10	76630000	76635000	chr10	76650000	76655000	93	1495	1	3.23551	0	0	0	1193	1	2.58191	0	0	0	5.5875e-05	38.8881	1.2836e-05	7.9546e-14	1.3499e-13	5.0112e-11
chr10	76630000	76635000	chr10	76730000	76735000	30	1495	1	3.23551	0	0	0	593	1	1.28338	0	0	0	1.8631e-05	12.902	4.2586e-06	1.9623e-05	3.3138e-05	0.00142074
chr10	76635000	76640000	chr10	76665000	76670000	36	407	1	0.880837	0	0	0	961	1	2.07981	0	0	0	4.2723e-05	14.4899	4.7827e-06	8.6077e-07	1.4007e-06	0.00010276
chr10	76645000	76650000	chr10	76650000	76655000	178	1048	1	2.2681	0	0	0	1193	1	2.58191	0	0	0	8.8865e-05	46.309	1.5285e-05	3.81e-49	5.13e-49	2.02e-45
chr10	76645000	76650000	chr10	76665000	76670000	49	1048	1	2.2681	0	0	0	961	1	2.07981	0	0	0	5.5875e-05	28.4244	9.3821e-06	0.00012652	0.00028477	0.00776211
chr10	76645000	76650000	chr10	76730000	76735000	38	1048	1	2.2681	0	0	0	593	1	1.28338	0	0	0	2.1848e-05	12.184	4.0216e-06	1.7783e-09	2.5736e-09	4.1756e-07
chr10	76645000	76650000	chr10	77205000	77210000	19	1048	1	2.2681	0	0	0	1130	1	2.44557	0	0	0	2.3469e-06	7.5834	2.5031e-06	0.00021821	0.00034606	0.0090348
chr10	76650000	76655000	chr10	76665000	76670000	131	1193	1	2.58191	0	0	0	961	1	2.07981	0	0	0	6.5831e-05	34.247	1.1304e-05	1.71e-36	2.31e-36	5.46e-33
chr10	76650000	76655000	chr10	76670000	76675000	72	1193	1	2.58191	0	0	0	504	0	2.85857	0	0	0	5.5875e-05	36.4073	1.2017e-05	6.4124e-08	1.2635e-07	1.3137e-05
chr10	76660000	76665000	chr10	77200000	77205000	18	374	1	0.809418	0	0	0	1616	1	3.49738	0	0	0	2.3693e-06	6.61387	2.183e-06	0.00012288	0.00018612	0.0055817
chr10	76665000	76670000	chr10	77200000	77205000	21	961	1	2.07981	0	0	0	1616	1	3.49738	0	0	0	2.367e-06	7.69826	2.541e-06	3.6524e-05	5.5551e-05	0.00214876
chr10	76895000	76900000	chr10	76900000	76905000	41	262	0	1.486	0	0	0	578	1	1.25092	0	0	0	8.8865e-05	22.428	7.4028e-06	0.0001311	0.00027402	0.00753672
chr10	76980000	76985000	chr10	77445000	77450000	21	248	0	1.4066	0	0	0	1190	1	2.57542	0	0	0	2.8467e-06	7.63276	2.5194e-06	3.2591e-05	4.9356e-05	0.00195475
chr10	77120000	77125000	chr10	77250000	77255000	26	512	0	2.90394	0	0	0	429	1	0.92845	0	0	0	1.3983e-05	9.66091	3.1888e-06	6.444e-06	9.9336e-06	0.00052996
chr10	77125000	77130000	chr10	77240000	77245000	20	275	1	0.59516	0	0	0	166	0	0.941513	0	0	0	1.5067e-05	6.42867	2.1219e-06	9.646e-06	1.379e-05	0.00069539
chr10	77135000	77140000	chr10	77205000	77210000	40	316	0	1.79228	0	0	0	1130	1	2.44557	0	0	0	2.3987e-05	14.6968	4.851e-06	2.4802e-08	3.8391e-08	4.657e-06
chr10	77140000	77145000	chr10	77225000	77230000	30	280	1	0.605981	0	0	0	675	0	3.82844	0	0	0	2.1848e-05	11.152	3.681e-06	1.4245e-06	2.2048e-06	0.00015141
chr10	77140000	77145000	chr10	77290000	77295000	22	280	1	0.605981	0	0	0	221	0	1.25346	0	0	0	1.1573e-05	6.68989	2.2081e-06	1.5961e-06	2.2361e-06	0.00015315
chr10	77145000	77150000	chr10	77200000	77205000	32	160	0	0.907482	0	0	0	1616	1	3.49738	0	0	0	2.8112e-05	14.0303	4.631e-06	1.5585e-05	2.6723e-05	0.00119051
chr10	77150000	77155000	chr10	77200000	77205000	49	387	0	2.19497	0	0	0	1616	1	3.49738	0	0	0	3.0204e-05	21.3405	7.0439e-06	1.1989e-07	2.0707e-07	2.0119e-05
chr10	77200000	77205000	chr10	77205000	77210000	125	1616	1	3.49738	0	0	0	1130	1	2.44557	0	0	0	8.8865e-05	58.3185	1.9249e-05	1.3284e-14	2.4591e-14	1.002e-11
chr10	77205000	77210000	chr10	77940000	77945000	17	1130	1	2.44557	0	0	0	215	0	1.21943	0	0	0	1.7469e-06	6.29724	2.0785e-06	0.00019935	0.00030253	0.0081288
chr10	77210000	77215000	chr10	77445000	77450000	26	942	0	5.3428	0	0	0	1190	1	2.57542	0	0	0	7.3198e-06	11.6665	3.8508e-06	0.00011698	0.00020229	0.00596322
chr10	77285000	77290000	chr10	77445000	77450000	25	224	0	1.27048	0	0	0	1190	1	2.57542	0	0	0	1.1229e-05	10.1783	3.3596e-06	3.8094e-05	6.175e-05	0.00234286
chr10	77320000	77325000	chr10	77395000	77400000	23	183	0	1.03793	0	0	0	550	1	1.19032	0	0	0	2.3157e-05	9.25609	3.0552e-06	6.2439e-05	0.00010022	0.00344787
chr10	77390000	77395000	chr10	77825000	77830000	16	190	1	0.411202	0	0	0	202	0	1.1457	0	0	0	3.2511e-06	5.80779	1.917e-06	0.00024058	0.00036063	0.00932759
chr10	77405000	77410000	chr10	77445000	77450000	54	719	1	1.55607	0	0	0	1190	1	2.57542	0	0	0	3.5457e-05	18.2984	6.0398e-06	7.2441e-12	1.081e-11	2.8786e-09
chr10	77440000	77445000	chr10	77445000	77450000	125	1188	1	2.57109	0	0	0	1190	1	2.57542	0	0	0	8.8865e-05	49.9278	1.648e-05	2.16e-19	3.56e-19	2.62e-16
chr10	77515000	77520000	chr10	77550000	77555000	42	554	1	1.19898	0	0	0	381	0	2.16094	0	0	0	3.8648e-05	15.994	5.2791e-06	2.9672e-08	4.6894e-08	5.5508e-06
chr10	77515000	77520000	chr10	77600000	77605000	26	554	1	1.19898	0	0	0	305	0	1.72989	0	0	0	2.1848e-05	10.8108	3.5683e-06	3.7986e-05	6.2458e-05	0.00236484
chr10	77530000	77535000	chr10	77535000	77540000	45	308	1	0.666579	0	0	0	453	0	2.56931	0	0	0	8.8865e-05	21.793	7.1932e-06	4.8064e-06	8.9925e-06	0.00048811
chr10	77530000	77535000	chr10	77560000	77565000	26	308	1	0.666579	0	0	0	271	0	1.53705	0	0	0	4.2723e-05	10.8269	3.5736e-06	3.8852e-05	6.3941e-05	0.00240764
chr10	77535000	77540000	chr10	77570000	77575000	39	453	0	2.56931	0	0	0	636	1	1.37644	0	0	0	3.8648e-05	18.5709	6.1297e-06	1.2872e-05	2.3637e-05	0.00107621
chr10	77545000	77550000	chr10	77570000	77575000	35	253	0	1.43496	0	0	0	636	1	1.37644	0	0	0	4.8269e-05	16.2005	5.3473e-06	1.9206e-05	3.4362e-05	0.00146481
chr10	77570000	77575000	chr10	77625000	77630000	24	636	1	1.37644	0	0	0	444	1	0.960913	0	0	0	2.8112e-05	10.0665	3.3227e-06	8.0268e-05	0.00013231	0.00428573
chr10	77570000	77575000	chr10	77975000	77980000	23	636	1	1.37644	0	0	0	305	0	1.72989	0	0	0	3.2278e-06	6.97227	2.3013e-06	9.059e-07	1.2689e-06	9.4702e-05
chr10	77570000	77575000	chr10	78300000	78305000	18	636	1	1.37644	0	0	0	292	0	1.65616	0	0	0	1.7576e-06	6.26401	2.0676e-06	6.5549e-05	9.6733e-05	0.00335344
chr10	77625000	77630000	chr10	77630000	77635000	27	444	1	0.960913	0	0	0	315	1	0.681729	0	0	0	8.8865e-05	11.6217	3.836e-06	4.7649e-05	8.0213e-05	0.00288585
chr10	78165000	78170000	chr10	78360000	78365000	18	255	0	1.4463	0	0	0	184	1	0.398216	0	0	0	9.1372e-06	6.13537	2.0251e-06	5.1313e-05	7.5013e-05	0.00273695
chr10	78215000	78220000	chr10	78405000	78410000	20	142	0	0.80539	0	0	0	379	1	0.820239	0	0	0	9.3285e-06	6.57371	2.1698e-06	1.3036e-05	1.8814e-05	0.00089399
chr10	78335000	78340000	chr10	78590000	78595000	28	432	1	0.934942	0	0	0	318	0	1.80362	0	0	0	6.8874e-06	7.62898	2.5181e-06	8.1595e-09	1.1028e-08	1.5294e-06
chr10	78475000	78480000	chr10	78565000	78570000	23	360	0	2.04184	0	0	0	261	1	0.564861	0	0	0	2.1079e-05	8.76555	2.8933e-06	2.9146e-05	4.5373e-05	0.00182886
chr10	79645000	79650000	chr10	80075000	80080000	22	358	0	2.03049	0	0	0	562	1	1.21629	0	0	0	3.2892e-06	7.21932	2.3829e-06	5.0214e-06	7.2602e-06	0.00040855
chr10	79700000	79705000	chr10	81295000	81300000	17	202	0	1.1457	0	0	0	221	1	0.478292	0	0	0	4.5413e-07	5.27457	1.741e-06	2.7251e-05	3.8231e-05	0.00159827
chr10	79775000	79780000	chr10	79790000	79795000	34	295	0	1.67317	0	0	0	341	1	0.737999	0	0	0	6.5831e-05	14.6019	4.8197e-06	6.0008e-06	1.0165e-05	0.00053985
chr10	79795000	79800000	chr10	80030000	80035000	23	272	0	1.54272	0	0	0	631	1	1.36562	0	0	0	7.3198e-06	7.9821	2.6347e-06	7.4063e-06	1.0997e-05	0.00057628
chr10	79935000	79940000	chr10	80255000	80260000	19	327	1	0.7077	0	0	0	252	0	1.42928	0	0	0	4.982e-06	6.80224	2.2452e-06	6.041e-05	9.0513e-05	0.00317703
chr10	79995000	80000000	chr10	80030000	80035000	52	458	0	2.59767	0	0	0	631	1	1.36562	0	0	0	3.8648e-05	18.5985	6.1388e-06	1.0688e-10	1.6382e-10	3.4365e-08
chr10	80000000	80005000	chr10	80050000	80055000	39	649	0	3.68097	0	0	0	463	1	1.00203	0	0	0	3.0204e-05	15.9414	5.2618e-06	4.6305e-07	7.6231e-07	6.1227e-05
chr10	80050000	80055000	chr10	80095000	80100000	45	463	1	1.00203	0	0	0	1205	1	2.60788	0	0	0	3.2665e-05	14.2066	4.6892e-06	4.1142e-11	5.9285e-11	1.3591e-08
chr10	80050000	80055000	chr10	80100000	80105000	34	463	1	1.00203	0	0	0	615	1	1.33099	0	0	0	3.0204e-05	10.2886	3.396e-06	3.0312e-09	4.2736e-09	6.5872e-07
chr10	80065000	80070000	chr10	80075000	80080000	40	300	0	1.70153	0	0	0	562	1	1.21629	0	0	0	7.7229e-05	21.7273	7.1716e-06	0.00013568	0.00028121	0.00769169
chr10	80070000	80075000	chr10	80095000	80100000	76	467	1	1.01069	0	0	0	1205	1	2.60788	0	0	0	4.8269e-05	18.9301	6.2483e-06	3.69e-23	4.88e-23	5.21e-20
chr10	80075000	80080000	chr10	80095000	80100000	54	562	1	1.21629	0	0	0	1205	1	2.60788	0	0	0	5.5875e-05	22.9814	7.5855e-06	1.4799e-08	2.5203e-08	3.1768e-06
chr10	80075000	80080000	chr10	81285000	81290000	17	562	1	1.21629	0	0	0	324	0	1.83765	0	0	0	6.4839e-07	6.05559	1.9988e-06	0.00013052	0.00019434	0.00577552
chr10	80095000	80100000	chr10	80960000	80965000	20	1205	1	2.60788	0	0	0	879	1	1.90235	0	0	0	1.1263e-06	6.83692	2.2567e-06	2.197e-05	3.2264e-05	0.00139129
chr10	80145000	80150000	chr10	80150000	80155000	45	460	1	0.995541	0	0	0	263	0	1.49167	0	0	0	8.8865e-05	19.6471	6.4849e-06	3.8722e-07	6.6858e-07	5.4866e-05
chr10	80535000	80540000	chr10	80540000	80545000	77	1557	1	3.36969	0	0	0	331	0	1.87735	0	0	0	8.8865e-05	48.0935	1.5874e-05	2.9644e-05	7.5137e-05	0.00274043
chr10	80535000	80540000	chr10	80545000	80550000	55	1557	1	3.36969	0	0	0	153	0	0.86778	0	0	0	7.7229e-05	26.4144	8.7186e-06	4.2255e-07	7.8961e-07	6.3118e-05
chr10	80575000	80580000	chr10	80960000	80965000	20	563	0	3.1932	0	0	0	879	1	1.90235	0	0	0	3.2427e-06	7.49016	2.4723e-06	7.0917e-05	0.00010887	0.00367862
chr10	80620000	80625000	chr10	80675000	80680000	30	257	0	1.45764	0	0	0	830	1	1.7963	0	0	0	2.8112e-05	13.1505	4.3406e-06	2.7126e-05	4.6403e-05	0.00186118
chr10	80685000	80690000	chr10	80990000	80995000	27	373	0	2.11557	0	0	0	852	1	1.84391	0	0	0	4.7445e-06	8.43807	2.7852e-06	2.0274e-07	2.8846e-07	2.6903e-05
chr10	80705000	80710000	chr10	80900000	80905000	17	214	0	1.21376	0	0	0	241	1	0.521577	0	0	0	9.1372e-06	6.34354	2.0938e-06	0.00021557	0.00032835	0.00866421
chr10	80750000	80755000	chr10	80800000	80805000	28	568	1	1.22928	0	0	0	288	0	1.63347	0	0	0	3.0204e-05	12.2062	4.0289e-06	4.355e-05	7.4037e-05	0.00270621
chr10	80750000	80755000	chr10	80875000	80880000	29	568	1	1.22928	0	0	0	351	0	1.99079	0	0	0	1.4335e-05	9.97576	3.2927e-06	4.9029e-07	7.291e-07	5.8957e-05
chr10	80750000	80755000	chr10	80940000	80945000	23	568	1	1.22928	0	0	0	667	1	1.44353	0	0	0	9.3285e-06	8.35482	2.7577e-06	1.4575e-05	2.2127e-05	0.00101959
chr10	80790000	80795000	chr10	80795000	80800000	23	94	0	0.533146	0	0	0	419	1	0.906808	0	0	0	8.8865e-05	9.72969	3.2115e-06	0.00012252	0.00020272	0.00597336
chr10	80825000	80830000	chr10	80980000	80985000	26	398	1	0.861359	0	0	0	301	0	1.7072	0	0	0	1.1331e-05	8.11706	2.6792e-06	3.2624e-07	4.6361e-07	4.0271e-05
chr10	80890000	80895000	chr10	80990000	80995000	28	363	0	2.05885	0	0	0	852	1	1.84391	0	0	0	1.8631e-05	12.6107	4.1624e-06	7.2409e-05	0.00012592	0.00412577
chr10	80900000	80905000	chr10	80960000	80965000	22	241	1	0.521577	0	0	0	879	1	1.90235	0	0	0	2.6408e-05	8.6678	2.861e-06	6.5893e-05	0.00010432	0.0035594
chr10	80930000	80935000	chr10	80940000	80945000	41	573	1	1.2401	0	0	0	667	1	1.44353	0	0	0	7.7229e-05	20.0323	6.6121e-06	1.4014e-05	2.6335e-05	0.00117583
chr10	80930000	80935000	chr10	80945000	80950000	42	573	1	1.2401	0	0	0	812	1	1.75735	0	0	0	6.5831e-05	20.484	6.7612e-06	1.0855e-05	2.0384e-05	0.00095303
chr10	80945000	80950000	chr10	80990000	80995000	37	812	1	1.75735	0	0	0	852	1	1.84391	0	0	0	3.2665e-05	15.6835	5.1767e-06	1.9114e-06	3.2172e-06	0.00020803
chr10	81035000	81040000	chr10	81305000	81310000	18	348	0	1.97377	0	0	0	113	1	0.244557	0	0	0	6.5203e-06	5.84788	1.9302e-06	2.8835e-05	4.1284e-05	0.00169739
chr10	81070000	81075000	chr10	81075000	81080000	122	535	0	3.03439	0	0	0	1239	1	2.68147	0	0	0	8.8865e-05	56.717	1.8721e-05	2.1198e-14	3.9114e-14	1.5429e-11
chr10	81075000	81080000	chr10	81125000	81130000	43	1239	1	2.68147	0	0	0	358	0	2.03049	0	0	0	3.0204e-05	18.6008	6.1396e-06	5.3756e-07	9.2108e-07	7.2103e-05
chr10	81090000	81095000	chr10	81095000	81100000	53	476	0	2.69976	0	0	0	539	1	1.16651	0	0	0	8.8865e-05	30.9195	1.0206e-05	8.3793e-05	0.0001906	0.00568659
chr10	81395000	81400000	chr10	81450000	81455000	30	241	0	1.3669	0	0	0	442	1	0.956585	0	0	0	2.8112e-05	10.0201	3.3073e-06	1.7816e-07	2.615e-07	2.4738e-05
chr10	81450000	81455000	chr10	81510000	81515000	26	442	1	0.956585	0	0	0	310	0	1.75825	0	0	0	2.6408e-05	10.7121	3.5357e-06	3.3028e-05	5.3999e-05	0.0020996
chr10	82265000	82270000	chr10	82275000	82280000	26	136	1	0.294334	0	0	0	398	0	2.25736	0	0	0	7.7229e-05	11.293	3.7275e-06	7.2932e-05	0.00012334	0.004059
chr10	82290000	82295000	chr10	82780000	82785000	22	296	0	1.67884	0	0	0	828	1	1.79197	0	0	0	2.5116e-06	7.51276	2.4797e-06	8.9963e-06	1.3241e-05	0.00067276
chr10	82325000	82330000	chr10	83320000	83325000	17	102	0	0.57852	0	0	0	832	1	1.80063	0	0	0	1.058e-06	5.90712	1.9498e-06	9.9285e-05	0.00014613	0.00462814
chr10	82385000	82390000	chr10	82685000	82690000	17	137	0	0.777032	0	0	0	297	1	0.642773	0	0	0	4.9285e-06	5.71297	1.8857e-06	6.8307e-05	9.9049e-05	0.00341368
chr10	82445000	82450000	chr10	83530000	83535000	19	179	0	1.01525	0	0	0	223	1	0.482621	0	0	0	9.3036e-07	5.68118	1.8752e-06	6.0523e-06	8.3954e-06	0.00046198
chr10	82685000	82690000	chr10	82730000	82735000	41	297	1	0.642773	0	0	0	381	0	2.16094	0	0	0	3.2665e-05	10.765	3.5532e-06	1.297e-12	1.7394e-12	5.3738e-10
chr10	82690000	82695000	chr10	83220000	83225000	20	443	1	0.958749	0	0	0	657	0	3.72635	0	0	0	2.3646e-06	6.76592	2.2332e-06	1.9143e-05	2.798e-05	0.00123834
chr10	82760000	82765000	chr10	82780000	82785000	44	433	1	0.937107	0	0	0	828	1	1.79197	0	0	0	5.5875e-05	16.1844	5.342e-06	5.5819e-09	8.6608e-09	1.2318e-06
chr10	82780000	82785000	chr10	82815000	82820000	39	828	1	1.79197	0	0	0	396	0	2.24602	0	0	0	3.8648e-05	19.7508	6.5192e-06	4.3704e-05	8.4586e-05	0.00301358
chr10	82795000	82800000	chr10	82865000	82870000	23	360	0	2.04184	0	0	0	223	1	0.482621	0	0	0	2.3987e-05	8.80691	2.9069e-06	3.1163e-05	4.8636e-05	0.00193298
chr10	82910000	82915000	chr10	83100000	83105000	24	443	1	0.958749	0	0	0	1086	1	2.35034	0	0	0	9.3285e-06	9.01303	2.9749e-06	1.6213e-05	2.5075e-05	0.00112971
chr10	82910000	82915000	chr10	83180000	83185000	31	443	1	0.958749	0	0	0	3229	1	6.98826	0	0	0	6.5203e-06	9.94514	3.2826e-06	4.9178e-08	7.0941e-08	7.9336e-06
chr10	82910000	82915000	chr10	83320000	83325000	18	443	1	0.958749	0	0	0	832	1	1.80063	0	0	0	3.263e-06	6.75923	2.231e-06	0.00015715	0.00024065	0.00681559
chr10	82915000	82920000	chr10	83180000	83185000	25	290	0	1.64481	0	0	0	3229	1	6.98826	0	0	0	6.6756e-06	10.9405	3.6111e-06	0.00010811	0.00018346	0.00552593
chr10	82955000	82960000	chr10	83180000	83185000	29	397	0	2.25169	0	0	0	3229	1	6.98826	0	0	0	7.7511e-06	12.9779	4.2836e-06	5.0138e-05	8.691e-05	0.00307913
chr10	82975000	82980000	chr10	84550000	84555000	17	436	1	0.943599	0	0	0	225	0	1.27615	0	0	0	4.8216e-07	6.18802	2.0425e-06	0.00016515	0.00024847	0.00698152
chr10	82980000	82985000	chr10	83180000	83185000	37	571	0	3.23858	0	0	0	3229	1	6.98826	0	0	0	8.962e-06	14.898	4.9174e-06	6.2641e-07	1.0203e-06	7.8568e-05
chr10	82985000	82990000	chr10	83180000	83185000	29	353	0	2.00213	0	0	0	3229	1	6.98826	0	0	0	9.1372e-06	13.7766	4.5472e-06	0.00012748	0.00023101	0.0066105
chr10	82990000	82995000	chr10	83180000	83185000	34	514	0	2.91529	0	0	0	3229	1	6.98826	0	0	0	9.3285e-06	15.2453	5.032e-06	1.3662e-05	2.3848e-05	0.00108409
chr10	82995000	83000000	chr10	83180000	83185000	35	358	0	2.03049	0	0	0	3229	1	6.98826	0	0	0	9.596e-06	14.4049	4.7546e-06	1.8951e-06	3.1246e-06	0.00020297
chr10	83005000	83010000	chr10	83195000	83200000	30	1063	0	6.02909	0	0	0	1310	1	2.83513	0	0	0	9.3285e-06	14.0253	4.6294e-06	7.8089e-05	0.00013996	0.00447269
chr10	83020000	83025000	chr10	83150000	83155000	21	537	1	1.16219	0	0	0	549	1	1.18816	0	0	0	1.3983e-05	8.06919	2.6634e-06	6.7712e-05	0.00010555	0.00358897
chr10	83100000	83105000	chr10	83180000	83185000	55	1086	1	2.35034	0	0	0	3229	1	6.98826	0	0	0	2.249e-05	22.1495	7.3109e-06	1.87e-09	3.0718e-09	4.8944e-07
chr10	83100000	83105000	chr10	83220000	83225000	32	1086	1	2.35034	0	0	0	657	0	3.72635	0	0	0	1.4627e-05	15.3178	5.056e-06	7.1394e-05	0.00013068	0.00424844
chr10	83100000	83105000	chr10	83320000	83325000	22	1086	1	2.35034	0	0	0	832	1	1.80063	0	0	0	8.0019e-06	9.44497	3.1175e-06	0.00020033	0.00033397	0.00878056
chr10	83105000	83110000	chr10	83195000	83200000	33	443	0	2.51259	0	0	0	1310	1	2.83513	0	0	0	2.1079e-05	16.1752	5.339e-06	8.4826e-05	0.00015851	0.00492652
chr10	83145000	83150000	chr10	83180000	83185000	101	565	0	3.20455	0	0	0	3229	1	6.98826	0	0	0	3.8648e-05	44.9059	1.4822e-05	2.5452e-13	4.5208e-13	1.5466e-10
chr10	83150000	83155000	chr10	83180000	83185000	52	549	1	1.18816	0	0	0	3229	1	6.98826	0	0	0	4.2723e-05	30.9663	1.0221e-05	0.00014828	0.0003457	0.00902958
chr10	83155000	83160000	chr10	83180000	83185000	94	345	0	1.95676	0	0	0	3229	1	6.98826	0	0	0	4.8269e-05	45.0058	1.4855e-05	6.6821e-11	1.2596e-10	2.7125e-08
chr10	83160000	83165000	chr10	83180000	83185000	109	683	0	3.87381	0	0	0	3229	1	6.98826	0	0	0	5.5875e-05	74.6652	2.4645e-05	3.8335e-05	0.00011526	0.00384527
chr10	83180000	83185000	chr10	83185000	83190000	90	3229	1	6.98826	0	0	0	212	0	1.20241	0	0	0	8.8865e-05	56.4779	1.8642e-05	9.3115e-06	2.3921e-05	0.00108668
chr10	83180000	83185000	chr10	83320000	83325000	33	3229	1	6.98826	0	0	0	832	1	1.80063	0	0	0	1.2736e-05	14.9456	4.9331e-06	2.1352e-05	3.7507e-05	0.00157146
chr10	83180000	83185000	chr10	83325000	83330000	31	3229	1	6.98826	0	0	0	364	0	2.06452	0	0	0	1.2072e-05	15.3262	5.0587e-06	0.00015044	0.00028238	0.00771422
chr10	83180000	83185000	chr10	83340000	83345000	33	3229	1	6.98826	0	0	0	423	0	2.39916	0	0	0	1.1229e-05	15.3752	5.0749e-06	3.54e-05	6.3517e-05	0.00239435
chr10	83180000	83185000	chr10	83630000	83635000	21	3229	1	6.98826	0	0	0	198	0	1.12301	0	0	0	3.077e-06	8.82648	2.9134e-06	0.00020888	0.00034294	0.00896819
chr10	85220000	85225000	chr10	85480000	85485000	25	349	0	1.97945	0	0	0	292	1	0.631952	0	0	0	6.7949e-06	7.046	2.3257e-06	8.8688e-08	1.2107e-07	1.2657e-05
chr10	85330000	85335000	chr10	85590000	85595000	25	291	1	0.629788	0	0	0	483	0	2.73946	0	0	0	6.7949e-06	7.72154	2.5487e-06	4.4515e-07	6.2931e-07	5.2034e-05
chr10	85390000	85395000	chr10	85505000	85510000	23	415	0	2.35378	0	0	0	397	1	0.859195	0	0	0	1.5067e-05	9.47561	3.1276e-06	8.5952e-05	0.0001399	0.00447175
chr10	85445000	85450000	chr10	86100000	86105000	19	315	1	0.681729	0	0	0	471	0	2.6714	0	0	0	2.0441e-06	7.05795	2.3296e-06	9.431e-05	0.00014392	0.00457524
chr10	85495000	85500000	chr10	85505000	85510000	33	188	0	1.06629	0	0	0	397	1	0.859195	0	0	0	7.7229e-05	13.3214	4.397e-06	2.4324e-06	3.9564e-06	0.00024612
chr10	85595000	85600000	chr10	85635000	85640000	22	675	1	1.46085	0	0	0	202	1	0.437172	0	0	0	3.5457e-05	7.94104	2.6211e-06	1.985e-05	3.0002e-05	0.00131228
chr10	85615000	85620000	chr10	87340000	87345000	21	239	0	1.35555	0	0	0	199	1	0.43068	0	0	0	3.0705e-07	5.29171	1.7466e-06	1.5452e-07	2.0263e-07	1.975e-05
chr10	86075000	86080000	chr10	86480000	86485000	18	346	1	0.74882	0	0	0	471	0	2.6714	0	0	0	3.2278e-06	6.74991	2.2279e-06	0.00015473	0.00023678	0.00673551
chr10	86170000	86175000	chr10	86340000	86345000	25	433	1	0.937107	0	0	0	484	1	1.04748	0	0	0	1.081e-05	7.27481	2.4012e-06	1.5684e-07	2.1664e-07	2.0927e-05
chr10	86340000	86345000	chr10	86435000	86440000	28	484	1	1.04748	0	0	0	434	0	2.46155	0	0	0	2.003e-05	11.3554	3.7481e-06	1.3487e-05	2.1893e-05	0.00101107
chr10	86890000	86895000	chr10	86900000	86905000	76	1298	1	2.80916	0	0	0	317	0	1.79795	0	0	0	7.7229e-05	37.1299	1.2255e-05	7.9097e-09	1.5118e-08	2.0186e-06
chr10	86890000	86895000	chr10	86905000	86910000	43	1298	1	2.80916	0	0	0	107	0	0.606879	0	0	0	6.5831e-05	17.462	5.7637e-06	1.1097e-07	1.8235e-07	1.8e-05
chr10	86890000	86895000	chr10	86945000	86950000	46	1298	1	2.80916	0	0	0	259	0	1.46899	0	0	0	2.8112e-05	15.9226	5.2556e-06	4.3342e-10	6.5208e-10	1.2167e-07
chr10	87340000	87345000	chr10	87365000	87370000	26	199	1	0.43068	0	0	0	320	0	1.81496	0	0	0	4.8269e-05	10.0186	3.3068e-06	1.1596e-05	1.8231e-05	0.00087121
chr10	87345000	87350000	chr10	87855000	87860000	15	116	1	0.251049	0	0	0	294	0	1.6675	0	0	0	2.3867e-06	5.07492	1.6751e-06	0.00018236	0.00026406	0.00732793
chr10	87555000	87560000	chr10	88135000	88140000	19	151	0	0.856436	0	0	0	268	1	0.580011	0	0	0	2.2714e-06	5.68179	1.8754e-06	6.0609e-06	8.4078e-06	0.00046257
chr10	88210000	88215000	chr10	89530000	89535000	19	310	0	1.75825	0	0	0	489	1	1.0583	0	0	0	5.4219e-07	6.03846	1.9931e-06	1.349e-05	1.9168e-05	0.00090741
chr10	88590000	88595000	chr10	88730000	88735000	23	305	1	0.660087	0	0	0	316	1	0.683893	0	0	0	1.2736e-05	5.59621	1.8471e-06	2.2837e-08	2.9677e-08	3.677e-06
chr10	89460000	89465000	chr10	89595000	89600000	33	462	0	2.62035	0	0	0	371	1	0.802925	0	0	0	1.3421e-05	8.77516	2.8964e-06	2.3861e-10	3.2055e-10	6.3933e-08
chr10	89465000	89470000	chr10	89515000	89520000	42	446	0	2.52961	0	0	0	1080	1	2.33736	0	0	0	3.0204e-05	19.2211	6.3443e-06	2.6507e-06	4.729e-06	0.00028665
[truncated: 10,071 more rows]

## Sheet: FitHiChIP_q_0.01_siNIPBL
chr1	s1	e1	chr2	s2	e2	cc	Coverage1	isPeak1	Bias1	Mapp1	GCContent1	RESites1	Coverage2	isPeak2	Bias2	Mapp2	GCContent2	RESites2	p	exp_cc_Bias	p_Bias	dbinom_Bias	P-Value_Bias	Q-Value_Bias
[truncated: 4,176 more rows]
