# Supplementary material for: The glucocorticoid receptor associates with the cohesin loader NIPBL to promote long-range gene regulation
Source: Sci Adv. 2022 Mar 30;8(13):eabj8360. doi: 10.1126/sciadv.abj8360 (PMC8967222; doi:10.1126/sciadv.abj8360)
Supplement: Supplementary file 2 — Tables S1 to S6 [file sciadv.abj8360_tables_s1_to_s6.zip › sciadv.abj8360_table_s4.xlsx]

## Sheet: related to Fig S6D
	comp1.IAAnt.TNFa2h.log2FoldChange	comp1.IAA6h.TNFa2h.log2FoldChange	comp1.IAA26h.TNFa2h.log2FoldChange
CCL20	6.70265	6.34966	6.44316
IL8	6.32165	5.72173	6.01568
RP11-79H23.3	6.16474	6.10485	6.00187
BIRC3	5.79115	5.12636	5.20013
CXCL1	5.45472	4.93942	4.78068
CXCL2	4.95374	4.83047	4.70341
ICAM1	4.72583	4.22151	4.42543
TNFAIP3	4.60195	3.98683	3.24359
KRT8P9	4.49449	4.42878	5.13157
CXCL3	4.23396	3.96977	2.76124
NFKBIA	4.21187	3.60239	3.46714
TNFRSF9	4.12889	4.07865	3.93346
LINC00944	4.10735	3.40647	2.87087
NUAK2	4.09728	2.47007	2.08899
TNFAIP2	4.0507	2.77123	3.36626
IRF1	4.01255	4.15808	3.15429
CD83	3.88211	3.51018	3.23619
STX11	3.80129	2.95417	2.79768
GBP3	3.69224	2.93583	2.09512
NFKBIZ	3.56365	3.09201	2.60781
LRRC49	3.45348	3.1683	1.93909
TNFSF18	3.44526	2.94067	2.13916
MAP3K8	3.33491	2.65209	2.29788
EFNA1	3.13989	2.61363	2.31586
RELB	3.09728	2.29564	2.4678
C3	3.01843	2.38074	1.33746
CSF1	3.01017	2.11852	2.46442
RP11-215G15.5	2.99383	2.75051	2.13769
IRAK2	2.96117	1.84272	2.0966
ANKRD33B	2.85942	2.30372	1.98384
ERAP2	2.68439	2.81686	2.14955
SDC4	2.62001	2.00403	1.8736
SGPP2	2.57737	2.17648	2.10179
NFKBIE	2.55923	2.21075	2.06082
PDGFB	2.49382	2.10518	2.35543
S100A3	2.49072	2.25827	1.97824
CD274	2.42169	1.74608	2.14609
SOD2	2.36233	2.03727	1.80189
NFKB1	2.32632	2.23882	2.21731
PLAU	2.27153	2.63702	2.78742
CCRN4L	2.23974	2.33428	1.5861
IL32	2.20778	2.13805	2.48037
ZC3H12A	2.15239	1.58591	1.40499
REL	2.13995	2.36067	2.01058
NFKB2	2.13268	1.84114	1.87794
RAET1L	2.08475	1.71561	1.41034
ETS1	2.05987	1.45559	1.2599
RP11-875O11.3	2.05926	2.18035	2.13555
ELF3	2.05477	2.45726	2.158
IKBKE	2.02924	1.7157	1.74762
IFNGR2	1.99904	1.52273	1.22244
EHD1	1.97578	1.25879	1.13545
TRIM15	1.90211	1.33525	1.10569
BCL3	1.87423	1.4671	1.4983
MAFF	1.83546	1.274	1.11144
USP43	1.8049	1.50739	1.56742
HIVEP2	1.79527	1.54711	1.11811
APOL2	1.74245	1.53855	1.16627
ITGB8	1.7017	1.253	1.35755
N4BP3	1.65766	1.78913	2.04755
PLA2G4C	1.61908	1.57199	1.55759
OPTN	1.59982	1.35462	1.09656
IL15	1.51837	1.61164	1.01129
SLC52A3	1.49628	1.05573	1.24741
NINJ1	1.43123	1.47413	1.88287
ZC3H12C	1.41819	1.33518	1.12231
NFE2L3	1.36845	1.16263	1.02425
ELMSAN1	1.30342	1.31103	1.39202
LAMB3	1.29413	1.01834	1.40261
TICAM1	1.28379	1.19245	1.77049
F3	1.27755	1.59757	1.3485
IL23A	1.24219	1.73442	1.64205
TRAF1	1.20332	1.20299	1.17696
RNF207	1.18789	1.24915	1.15619
TRIM47	1.01779	1.13565	1.54404
