# Supplementary material for: The glucocorticoid receptor associates with the cohesin loader NIPBL to promote long-range gene regulation
Source: Sci Adv. 2022 Mar 30;8(13):eabj8360. doi: 10.1126/sciadv.abj8360 (PMC8967222; doi:10.1126/sciadv.abj8360)
Supplement: Supplementary file 2 — Tables S1 to S6 [file sciadv.abj8360_tables_s1_to_s6.zip › sciadv.abj8360_table_s5.xlsx]

## Sheet: siCTRL_DEX_signif_increased
BIN1_CHR	BIN1_START	BIN1_END	BIN2_CHROMOSOME	BIN2_START	BIN2_END	FDR	DETECTION_SCALE
chr10	26710000	26715000	chr10	26885000	26890000	0.00476203	2.11121
chr10	17775000	17780000	chr10	17860000	17865000	0.042247	2.11121
chr10	4040000	4045000	chr10	4335000	4340000	0.132717	2.11121
chr10	7880000	7885000	chr10	8190000	8195000	0.0465508	2.11121
chr10	41980000	41985000	chr10	42290000	42295000	0.000609822	2.11121
chr10	42030000	42035000	chr10	42285000	42290000	0.100113	2.11121
chr10	42130000	42135000	chr10	42285000	42290000	0.0676899	2.11121
chr10	43570000	43575000	chr10	43915000	43920000	0.00133002	2.11121
chr10	44325000	44330000	chr10	45000000	45005000	0.179626	2.11121
chr10	53345000	53350000	chr10	53505000	53510000	0.0374026	2.11121
chr10	40055000	40060000	chr10	40210000	40215000	5.68567e-05	2.11121
chr10	40260000	40265000	chr10	40340000	40345000	0.0359431	2.11121
chr10	40260000	40265000	chr10	40520000	40525000	0.00191291	2.59921
chr10	41010000	41015000	chr10	41280000	41285000	0.00142935	2.59921
chr10	41435000	41440000	chr10	41505000	41510000	0.00632758	2.11121
chr10	41515000	41520000	chr10	41640000	41645000	0.0935017	2.11121
chr10	41515000	41520000	chr10	41680000	41685000	3.01949e-06	2.59921
chr10	58310000	58315000	chr10	58375000	58380000	0.165182	3.2
chr10	58810000	58815000	chr10	59045000	59050000	0.00212931	2.11121
chr10	59370000	59375000	chr10	59865000	59870000	0.0896751	2.59921
chr10	59455000	59460000	chr10	59775000	59780000	0.130874	2.11121
chr10	60300000	60305000	chr10	60750000	60755000	0.00423472	2.11121
chr10	61485000	61490000	chr10	61600000	61605000	0.00352169	2.11121
chr10	62105000	62110000	chr10	62180000	62185000	1.27855e-05	2.11121
chr10	62270000	62275000	chr10	62380000	62385000	0.000146496	2.59921
chr10	62495000	62500000	chr10	62555000	62560000	0.000976677	2.59921
chr10	62630000	62635000	chr10	62765000	62770000	0.0276982	3.2
chr10	63310000	63315000	chr10	63375000	63380000	0.103067	2.11121
chr10	66910000	66915000	chr10	67250000	67255000	0.0358398	2.11121
chr10	67320000	67325000	chr10	67725000	67730000	0.000490355	2.59921
chr10	67320000	67325000	chr10	67765000	67770000	0.000388279	2.11121
chr10	67865000	67870000	chr10	67920000	67925000	0.0638968	2.11121
chr10	68045000	68050000	chr10	68145000	68150000	0.180337	2.11121
chr10	69660000	69665000	chr10	69845000	69850000	0.000388279	2.11121
chr10	70180000	70185000	chr10	70290000	70295000	0.0010576	3.2
chr10	70320000	70325000	chr10	70560000	70565000	0.000388279	2.11121
chr10	70365000	70370000	chr10	70550000	70555000	0.0404344	3.2
chr10	70570000	70575000	chr10	70805000	70810000	0.0635746	2.11121
chr10	19910000	19915000	chr10	20065000	20070000	0.119436	2.11121
chr10	20995000	21000000	chr10	21185000	21190000	0.0320832	2.59921
chr10	21415000	21420000	chr10	22005000	22010000	0.18511	2.11121
chr10	21780000	21785000	chr10	21995000	22000000	0.00166308	2.11121
chr10	23800000	23805000	chr10	24140000	24145000	0.144831	2.11121
chr10	74930000	74935000	chr10	75015000	75020000	0.0216839	2.59921
chr10	74935000	74940000	chr10	75050000	75055000	0.0482578	2.11121
chr10	75275000	75280000	chr10	75435000	75440000	0.0004819	2.59921
chr10	75640000	75645000	chr10	75845000	75850000	0.130487	2.11121
chr10	75740000	75745000	chr10	75845000	75850000	0.0022117	2.11121
chr10	76455000	76460000	chr10	76770000	76775000	0.0897922	2.11121
chr10	76485000	76490000	chr10	76740000	76745000	0.00226944	2.11121
chr10	76625000	76630000	chr10	76725000	76730000	3.42283e-05	2.59921
chr10	77080000	77085000	chr10	77250000	77255000	0.000453553	2.11121
chr10	77140000	77145000	chr10	77210000	77215000	0.136781	2.59921
chr10	77285000	77290000	chr10	77350000	77355000	0.0411064	2.11121
chr10	77310000	77315000	chr10	77505000	77510000	0.163153	2.11121
chr10	77350000	77355000	chr10	77500000	77505000	0.00833013	2.11121
chr10	77520000	77525000	chr10	77585000	77590000	0.0487374	2.11121
chr10	78025000	78030000	chr10	78115000	78120000	0.066882	2.11121
chr10	78540000	78545000	chr10	78600000	78605000	0.0587171	2.11121
chr10	80025000	80030000	chr10	80115000	80120000	0.13325	2.59921
chr10	80595000	80600000	chr10	80735000	80740000	0.118294	2.11121
chr10	80745000	80750000	chr10	81000000	81005000	0.148444	2.11121
chr10	80975000	80980000	chr10	81150000	81155000	0.148444	2.11121
chr10	99180000	99185000	chr10	99570000	99575000	0.000142427	2.59921
chr10	115435000	115440000	chr10	115615000	115620000	0.00707926	2.59921
chr10	116330000	116335000	chr10	116475000	116480000	0.0257344	2.11121
chr10	116330000	116335000	chr10	116610000	116615000	0.00680485	2.11121
chr10	116330000	116335000	chr10	116885000	116890000	0.0252335	2.59921
chr10	116890000	116895000	chr10	117040000	117045000	0.145516	2.11121
chr10	116950000	116955000	chr10	117035000	117040000	0.0027651	3.67583
chr10	117455000	117460000	chr10	117680000	117685000	1.06959e-06	2.11121
chr10	117840000	117845000	chr10	118110000	118115000	0.198051	2.59921
chr10	118150000	118155000	chr10	118545000	118550000	0.0776235	2.59921
chr10	118610000	118615000	chr10	118940000	118945000	0.134115	2.11121
chr10	119490000	119495000	chr10	119600000	119605000	0.180405	2.59921
chr10	119800000	119805000	chr10	120070000	120075000	0.177353	2.59921
chr10	119930000	119935000	chr10	120130000	120135000	0.0391314	2.11121
chr10	120180000	120185000	chr10	120230000	120235000	0.0252335	2.11121
chr10	120245000	120250000	chr10	120895000	120900000	0.14736	2.11121
chr10	120290000	120295000	chr10	120825000	120830000	0.167347	2.11121
chr10	90145000	90150000	chr10	90690000	90695000	0.0512168	2.11121
chr10	91070000	91075000	chr10	91140000	91145000	1.13882e-05	2.11121
chr10	92305000	92310000	chr10	92645000	92650000	0.00594582	2.11121
chr10	93045000	93050000	chr10	93375000	93380000	0.0334634	2.11121
chr10	93050000	93055000	chr10	93470000	93475000	0.00116177	2.11121
chr10	93060000	93065000	chr10	93285000	93290000	1.13882e-05	3.2
chr10	93070000	93075000	chr10	93160000	93165000	0.00648552	2.11121
chr10	93160000	93165000	chr10	93275000	93280000	0.0136752	2.59921
chr10	93820000	93825000	chr10	93935000	93940000	0.0916204	2.11121
chr10	94220000	94225000	chr10	94605000	94610000	0.0845688	2.11121
chr10	94405000	94410000	chr10	94605000	94610000	7.97025e-05	2.11121
chr10	94515000	94520000	chr10	94545000	94550000	0.139093	2.11121
chr10	94625000	94630000	chr10	94805000	94810000	0.180335	2.59921
chr10	94625000	94630000	chr10	94955000	94960000	0.00594582	3.2
chr10	95180000	95185000	chr10	95415000	95420000	0.0975774	2.59921
chr10	95325000	95330000	chr10	95410000	95415000	0.00264307	2.11121
chr10	95545000	95550000	chr10	95885000	95890000	0.00277088	3.67583
chr10	95560000	95565000	chr10	95645000	95650000	0.00594582	2.59921
chr10	95900000	95905000	chr10	96025000	96030000	0.00598681	3.67583
chr10	95900000	95905000	chr10	96080000	96085000	0.00652615	2.11121
chr10	96230000	96235000	chr10	96615000	96620000	0.0554251	2.11121
chr10	96630000	96635000	chr10	96695000	96700000	0.00455708	2.59921
chr10	107445000	107450000	chr10	107700000	107705000	9.99957e-05	2.11121
chr10	107855000	107860000	chr10	107920000	107925000	5.85599e-05	2.59921
chr10	107935000	107940000	chr10	108170000	108175000	0.0659473	3.67583
chr10	110795000	110800000	chr10	110945000	110950000	0.0568315	2.11121
chr10	110850000	110855000	chr10	110930000	110935000	0.0414356	2.11121
chr10	111225000	111230000	chr10	111485000	111490000	0.00102817	2.11121
chr10	111975000	111980000	chr10	112050000	112055000	0.0334676	2.59921
chr10	111975000	111980000	chr10	112105000	112110000	0.000145623	2.11121
chr10	82905000	82910000	chr10	83355000	83360000	0.00443353	2.11121
chr10	82910000	82915000	chr10	83185000	83190000	0.097026	2.11121
chr10	82910000	82915000	chr10	83220000	83225000	0.00224728	2.11121
chr10	82915000	82920000	chr10	83145000	83150000	0.136373	2.11121
chr10	82980000	82985000	chr10	83185000	83190000	0.0331686	2.11121
chr10	83880000	83885000	chr10	84430000	84435000	0.144067	2.11121
chr10	84025000	84030000	chr10	84430000	84435000	0.145742	3.2
chr10	85220000	85225000	chr10	85655000	85660000	0.00193008	2.59921
chr10	85385000	85390000	chr10	85480000	85485000	0.145742	2.11121
chr10	85385000	85390000	chr10	85645000	85650000	0.00254226	2.11121
chr10	86060000	86065000	chr10	86455000	86460000	1.4227e-05	2.11121
chr10	86180000	86185000	chr10	86255000	86260000	0.135425	2.59921
chr10	87025000	87030000	chr10	87500000	87505000	0.000121858	2.11121
chr10	88545000	88550000	chr10	88660000	88665000	0.0784859	2.11121
chr10	89460000	89465000	chr10	89625000	89630000	5.19772e-07	2.11121
chr10	89495000	89500000	chr10	89625000	89630000	0.0274676	2.11121
chr10	89530000	89535000	chr10	89625000	89630000	0.0104808	2.11121
chr10	123010000	123015000	chr10	123090000	123095000	0.171262	2.11121
chr10	126920000	126925000	chr10	126985000	126990000	8.08982e-09	2.11121
chr10	127120000	127125000	chr10	127225000	127230000	0.0562995	2.59921
chr10	127125000	127130000	chr10	127170000	127175000	0.0105369	2.11121
chr10	127695000	127700000	chr10	127935000	127940000	0.000748439	2.11121
chr10	127820000	127825000	chr10	127935000	127940000	0.00408503	2.11121
chr10	128410000	128415000	chr10	128545000	128550000	0.10355	2.11121
chr11	11845000	11850000	chr11	11965000	11970000	0.141443	2.11121
chr11	29580000	29585000	chr11	29705000	29710000	0.00702472	2.11121
chr11	31245000	31250000	chr11	31640000	31645000	0.00481676	2.11121
chr11	32450000	32455000	chr11	32590000	32595000	0.000672873	2.59921
chr11	33175000	33180000	chr11	33610000	33615000	0.000713672	2.11121
chr11	33645000	33650000	chr11	33715000	33720000	0.132468	2.59921
chr11	33735000	33740000	chr11	33855000	33860000	0.155739	2.11121
chr11	33725000	33730000	chr11	34005000	34010000	0.00690745	2.11121
chr11	33955000	33960000	chr11	34210000	34215000	0.193637	2.11121
chr11	34875000	34880000	chr11	35410000	35415000	0.105294	2.11121
chr11	34880000	34885000	chr11	35445000	35450000	0.128536	2.59921
chr11	34885000	34890000	chr11	35110000	35115000	0.141939	2.11121
chr11	43495000	43500000	chr11	43580000	43585000	0.0325898	2.11121
chr11	43495000	43500000	chr11	43610000	43615000	0.00174978	2.11121
chr11	43835000	43840000	chr11	43925000	43930000	0.0779608	2.11121
chr11	44340000	44345000	chr11	44450000	44455000	0.0022964	2.11121
chr11	44590000	44595000	chr11	45535000	45540000	0.0142688	2.59921
chr11	44585000	44590000	chr11	45675000	45680000	0.0681284	2.11121
chr11	45950000	45955000	chr11	46010000	46015000	0.179271	2.59921
chr11	45955000	45960000	chr11	46215000	46220000	0.00305759	2.59921
chr11	49900000	49905000	chr11	49955000	49960000	0.0837059	2.11121
chr11	3470000	3475000	chr11	3800000	3805000	0.0331445	2.11121
chr11	4255000	4260000	chr11	4420000	4425000	6.89382e-06	2.11121
chr11	4485000	4490000	chr11	4810000	4815000	0.172788	2.11121
chr11	5110000	5115000	chr11	5470000	5475000	0.0298677	2.59921
chr11	5145000	5150000	chr11	5615000	5620000	0.16006	2.11121
chr11	5360000	5365000	chr11	5440000	5445000	0.023797	2.11121
chr11	6470000	6475000	chr11	6525000	6530000	0.0788922	2.11121
chr11	6655000	6660000	chr11	6765000	6770000	6.30485e-05	2.11121
chr11	7205000	7210000	chr11	8245000	8250000	0.000675229	2.11121
chr11	7215000	7220000	chr11	7335000	7340000	0.00582724	2.11121
chr11	8420000	8425000	chr11	8520000	8525000	0.00012474	2.11121
chr11	8460000	8465000	chr11	8520000	8525000	0.0388985	2.11121
chr11	8575000	8580000	chr11	8855000	8860000	0.00278505	2.11121
chr11	19830000	19835000	chr11	20035000	20040000	0.000123726	2.11121
chr11	20135000	20140000	chr11	20395000	20400000	0.0623555	2.11121
chr11	20140000	20145000	chr11	20210000	20215000	0.158638	2.11121
chr11	20300000	20305000	chr11	20400000	20405000	0.0022303	2.11121
chr11	20465000	20470000	chr11	20635000	20640000	0.000497622	2.59921
chr11	20795000	20800000	chr11	20905000	20910000	0.00118469	3.2
chr11	22225000	22230000	chr11	22435000	22440000	0.00065267	2.11121
chr11	22630000	22635000	chr11	22955000	22960000	1.89763e-05	2.11121
chr11	22680000	22685000	chr11	22955000	22960000	0.039658	2.59921
chr11	23150000	23155000	chr11	23265000	23270000	0.00180284	2.59921
chr11	23675000	23680000	chr11	23860000	23865000	0.0592372	2.59921
chr11	57955000	57960000	chr11	58055000	58060000	0.000893147	2.11121
chr11	58400000	58405000	chr11	58500000	58505000	0.00621768	2.11121
chr11	59525000	59530000	chr11	59610000	59615000	0.000137918	2.11121
chr11	59520000	59525000	chr11	59755000	59760000	0.0347572	2.59921
chr11	59625000	59630000	chr11	59710000	59715000	0.155134	2.59921
chr11	61235000	61240000	chr11	61390000	61395000	0.00079683	2.11121
chr11	61625000	61630000	chr11	61710000	61715000	6.75344e-05	2.11121
chr11	61665000	61670000	chr11	61715000	61720000	0.0213738	2.11121
chr11	61940000	61945000	chr11	62120000	62125000	0.0301871	2.11121
chr11	62550000	62555000	chr11	62600000	62605000	0.194943	2.11121
chr11	62740000	62745000	chr11	62905000	62910000	0.0854394	2.11121
chr11	62755000	62760000	chr11	62810000	62815000	0.188865	2.11121
chr11	62900000	62905000	chr11	63210000	63215000	0.0737324	2.11121
chr11	62905000	62910000	chr11	63170000	63175000	1.26384e-05	2.11121
chr11	62910000	62915000	chr11	63150000	63155000	0.000209608	5.19842
chr11	74405000	74410000	chr11	74525000	74530000	0.00163553	2.11121
chr11	75775000	75780000	chr11	76050000	76055000	0.198275	2.11121
chr11	75780000	75785000	chr11	75970000	75975000	0.0001676	2.11121
chr11	75780000	75785000	chr11	76170000	76175000	0.040295	2.11121
chr11	77210000	77215000	chr11	77300000	77305000	0.000881544	2.11121
chr11	78965000	78970000	chr11	79215000	79220000	0.0278469	2.11121
chr11	79020000	79025000	chr11	79170000	79175000	0.148089	2.11121
chr11	79470000	79475000	chr11	79545000	79550000	0.198332	2.11121
chr11	79790000	79795000	chr11	79915000	79920000	0.0120442	2.11121
chr11	80465000	80470000	chr11	80670000	80675000	0.00725579	2.11121
chr11	80475000	80480000	chr11	80560000	80565000	0.0197398	2.11121
chr11	81375000	81380000	chr11	81530000	81535000	0.021301	2.11121
chr11	66905000	66910000	chr11	66985000	66990000	6.12805e-05	2.11121
chr11	66910000	66915000	chr11	67015000	67020000	7.45289e-05	2.11121
chr11	68000000	68005000	chr11	68210000	68215000	0.00775707	2.11121
chr11	68565000	68570000	chr11	68725000	68730000	0.00270307	2.11121
chr11	68835000	68840000	chr11	68875000	68880000	0.180811	2.11121
chr11	69145000	69150000	chr11	69530000	69535000	0.0338825	3.2
chr11	69395000	69400000	chr11	69510000	69515000	6.99006e-05	2.11121
chr11	69675000	69680000	chr11	69910000	69915000	0.0949108	2.59921
chr11	69730000	69735000	chr11	69875000	69880000	0.00989788	2.11121
chr11	70065000	70070000	chr11	70165000	70170000	0.041252	2.11121
chr11	70150000	70155000	chr11	70205000	70210000	0.0911837	2.11121
chr11	70245000	70250000	chr11	70305000	70310000	0.124636	2.11121
chr11	70630000	70635000	chr11	70750000	70755000	3.01496e-05	2.11121
chr11	72220000	72225000	chr11	72325000	72330000	4.76648e-06	2.11121
chr11	50445000	50450000	chr11	50725000	50730000	0.0130685	2.11121
chr11	50500000	50505000	chr11	50770000	50775000	0.194279	2.11121
chr11	50940000	50945000	chr11	51535000	51540000	0.0489366	2.11121
chr11	51810000	51815000	chr11	52000000	52005000	0.00624007	2.11121
chr11	51820000	51825000	chr11	51915000	51920000	0.185216	2.11121
chr11	51860000	51865000	chr11	51965000	51970000	0.00576018	2.11121
chr11	51915000	51920000	chr11	51955000	51960000	0.0222243	2.11121
chr11	52140000	52145000	chr11	52215000	52220000	0.176243	2.11121
chr11	52225000	52230000	chr11	52340000	52345000	0.0138879	2.59921
chr11	52295000	52300000	chr11	52340000	52345000	0.120902	2.11121
chr11	52415000	52420000	chr11	52625000	52630000	0.136155	2.11121
chr11	52420000	52425000	chr11	53250000	53255000	0.0939602	2.11121
chr11	53600000	53605000	chr11	53665000	53670000	0.120902	2.11121
chr11	54085000	54090000	chr11	54255000	54260000	0.0246445	2.11121
chr11	54145000	54150000	chr11	54250000	54255000	0.00528822	2.11121
chr11	54780000	54785000	chr11	54855000	54860000	0.0336263	2.11121
chr11	55240000	55245000	chr11	55440000	55445000	0.0511413	2.11121
chr11	55245000	55250000	chr11	55380000	55385000	0.000423794	2.11121
chr11	57545000	57550000	chr11	57720000	57725000	0.194279	2.11121
chr11	57545000	57550000	chr11	57745000	57750000	0.0335892	2.11121
chr11	98260000	98265000	chr11	98340000	98345000	0.00934718	2.11121
chr11	98485000	98490000	chr11	98630000	98635000	0.0592503	2.11121
chr11	99035000	99040000	chr11	99145000	99150000	0.0386399	2.59921
chr11	99380000	99385000	chr11	99455000	99460000	0.00221639	2.11121
chr11	99380000	99385000	chr11	100000000	100005000	0.161048	2.11121
chr11	99380000	99385000	chr11	100295000	100300000	0.179564	2.59921
chr11	100055000	100060000	chr11	100155000	100160000	0.014645	2.11121
chr11	100980000	100985000	chr11	101060000	101065000	3.85449e-05	2.11121
chr11	100980000	100985000	chr11	101180000	101185000	0.103247	2.59921
chr11	101810000	101815000	chr11	101970000	101975000	0.0622584	2.11121
chr11	102060000	102065000	chr11	102135000	102140000	0.00524725	2.11121
chr11	102775000	102780000	chr11	102850000	102855000	0.000539302	2.11121
chr11	102900000	102905000	chr11	102990000	102995000	0.0200093	2.11121
chr11	102900000	102905000	chr11	103055000	103060000	0.0106858	2.59921
chr11	104315000	104320000	chr11	104455000	104460000	0.00169529	2.11121
chr11	104350000	104355000	chr11	104440000	104445000	0.0386399	2.59921
chr11	105340000	105345000	chr11	105645000	105650000	0.0100552	2.11121
chr11	105685000	105690000	chr11	105905000	105910000	0.0112917	2.59921
chr11	81990000	81995000	chr11	82225000	82230000	0.192546	2.11121
chr11	81995000	82000000	chr11	82040000	82045000	7.83333e-05	2.11121
chr11	82240000	82245000	chr11	82665000	82670000	0.197588	2.11121
chr11	83505000	83510000	chr11	83745000	83750000	0.156627	2.11121
chr11	83630000	83635000	chr11	83735000	83740000	0.107579	2.11121
chr11	84395000	84400000	chr11	84810000	84815000	0.00821772	2.11121
chr11	84460000	84465000	chr11	84795000	84800000	0.161684	2.11121
chr11	84495000	84500000	chr11	84790000	84795000	0.138572	2.11121
chr11	84615000	84620000	chr11	84795000	84800000	0.0802036	2.11121
chr11	85170000	85175000	chr11	85260000	85265000	0.000343375	2.11121
chr11	85380000	85385000	chr11	85820000	85825000	0.0786546	2.11121
chr11	86310000	86315000	chr11	86440000	86445000	0.0284003	2.59921
chr11	86570000	86575000	chr11	86650000	86655000	1.4942e-07	2.11121
chr11	86765000	86770000	chr11	86840000	86845000	0.0817633	2.59921
chr11	87800000	87805000	chr11	87885000	87890000	0.129668	2.11121
chr11	87800000	87805000	chr11	87955000	87960000	0.0948455	2.11121
chr11	87975000	87980000	chr11	88050000	88055000	0.000139394	2.59921
chr11	88385000	88390000	chr11	88730000	88735000	0.0284003	2.11121
chr11	88430000	88435000	chr11	88730000	88735000	0.134259	2.59921
chr11	88910000	88915000	chr11	88970000	88975000	0.0288841	2.11121
chr11	89100000	89105000	chr11	89300000	89305000	0.00130079	2.11121
chr11	89165000	89170000	chr11	89715000	89720000	0.0566258	2.11121
chr11	114670000	114675000	chr11	114730000	114735000	0.000196837	2.11121
chr11	114745000	114750000	chr11	114910000	114915000	0.00656239	2.59921
chr11	115085000	115090000	chr11	115265000	115270000	0.192983	2.11121
chr11	115310000	115315000	chr11	115440000	115445000	0.136919	2.11121
chr11	115355000	115360000	chr11	115465000	115470000	0.0308526	3.2
chr11	115625000	115630000	chr11	115775000	115780000	0.0674188	2.59921
chr11	116315000	116320000	chr11	116365000	116370000	0.110784	2.11121
chr11	117380000	117385000	chr11	117700000	117705000	0.00373686	3.2
chr11	117385000	117390000	chr11	117645000	117650000	0.0149324	2.11121
chr11	118105000	118110000	chr11	118220000	118225000	0.00553302	2.59921
chr11	119275000	119280000	chr11	119480000	119485000	0.175555	2.11121
chr11	119440000	119445000	chr11	119885000	119890000	0.00106148	2.11121
chr11	119490000	119495000	chr11	119995000	120000000	0.0270754	2.11121
chr11	119505000	119510000	chr11	119840000	119845000	0.0144964	2.59921
chr11	119510000	119515000	chr11	119775000	119780000	0.0308526	2.11121
chr11	119535000	119540000	chr11	119890000	119895000	0.0586979	2.11121
chr11	120105000	120110000	chr11	120210000	120215000	0.0310598	2.11121
chr11	120515000	120520000	chr11	120565000	120570000	0.0826137	2.11121
chr11	120810000	120815000	chr11	120905000	120910000	0.0963895	2.59921
chr11	121055000	121060000	chr11	121125000	121130000	0.0817456	2.59921
chr11	121055000	121060000	chr11	121195000	121200000	0.0779529	2.11121
chr11	121470000	121475000	chr11	121805000	121810000	0.0304326	2.11121
chr11	121475000	121480000	chr11	121835000	121840000	0.152603	3.2
chr11	89985000	89990000	chr11	90165000	90170000	1.89232e-05	2.11121
chr11	90185000	90190000	chr11	90300000	90305000	0.0450578	2.59921
chr11	93975000	93980000	chr11	94105000	94110000	0.146465	2.11121
chr11	94235000	94240000	chr11	94275000	94280000	2.7931e-05	2.11121
chr11	94550000	94555000	chr11	94625000	94630000	0.0252226	2.11121
chr11	95530000	95535000	chr11	95750000	95755000	0.0216624	2.11121
chr11	95765000	95770000	chr11	95850000	95855000	0.115195	2.11121
chr11	95880000	95885000	chr11	95975000	95980000	0.0015896	2.11121
chr11	96275000	96280000	chr11	96730000	96735000	0.00532161	2.11121
chr11	96280000	96285000	chr11	96620000	96625000	0.000748744	2.11121
chr11	97070000	97075000	chr11	97145000	97150000	0.000728848	2.11121
chr11	97275000	97280000	chr11	97310000	97315000	0.0550438	2.11121
chr11	97790000	97795000	chr11	97880000	97885000	0.000280601	2.11121
chr11	106420000	106425000	chr11	106625000	106630000	0.0326376	2.11121
chr11	106805000	106810000	chr11	106980000	106985000	0.0032014	2.59921
chr11	107275000	107280000	chr11	107470000	107475000	0.00186964	2.11121
chr11	107860000	107865000	chr11	108410000	108415000	0.013316	3.67583
chr11	108025000	108030000	chr11	108135000	108140000	0.19172	2.11121
chr11	108445000	108450000	chr11	109035000	109040000	0.0823168	2.59921
chr11	108450000	108455000	chr11	108915000	108920000	0.0816207	2.59921
chr11	108450000	108455000	chr11	109120000	109125000	0.0589388	2.59921
chr11	109240000	109245000	chr11	109440000	109445000	6.00991e-05	2.11121
chr11	109665000	109670000	chr11	109810000	109815000	0.103937	2.11121
chr11	109665000	109670000	chr11	109860000	109865000	1.65018e-05	2.59921
chr11	109955000	109960000	chr11	110265000	110270000	0.0189705	2.11121
chr11	112605000	112610000	chr11	112765000	112770000	0.00664459	2.11121
chr11	113035000	113040000	chr11	113155000	113160000	0.199745	2.11121
chr11	113180000	113185000	chr11	113290000	113295000	0.0036458	2.59921
chr11	113750000	113755000	chr11	113805000	113810000	0.0180843	2.11121
chr12	3980000	3985000	chr12	4075000	4080000	0.00177574	2.11121
chr12	4475000	4480000	chr12	4545000	4550000	0.11274	2.59921
chr12	8060000	8065000	chr12	8220000	8225000	0.189057	2.59921
chr12	8430000	8435000	chr12	8495000	8500000	0.0155971	2.11121
chr12	24605000	24610000	chr12	24690000	24695000	5.0617e-05	2.11121
chr12	16570000	16575000	chr12	16640000	16645000	0.002929	3.2
chr12	16850000	16855000	chr12	16895000	16900000	0.124886	2.11121
chr12	17555000	17560000	chr12	17805000	17810000	0.00127477	2.11121
chr12	39665000	39670000	chr12	40035000	40040000	0.0332813	2.11121
chr12	51665000	51670000	chr12	51740000	51745000	0.0214237	2.11121
chr12	54830000	54835000	chr12	54875000	54880000	0.00251665	2.11121
chr12	55775000	55780000	chr12	55825000	55830000	0.00793956	2.11121
chr12	69215000	69220000	chr12	69305000	69310000	0.173216	3.67583
chr12	69730000	69735000	chr12	69890000	69895000	0.00587171	2.11121
chr12	69920000	69925000	chr12	70060000	70065000	0.0921772	2.11121
chr12	70495000	70500000	chr12	70905000	70910000	0.000761755	2.11121
chr12	70495000	70500000	chr12	70665000	70670000	0.0265514	2.11121
chr12	71770000	71775000	chr12	72045000	72050000	0.00145239	2.59921
chr12	71825000	71830000	chr12	71990000	71995000	0.104249	2.11121
chr12	72100000	72105000	chr12	72415000	72420000	0.056122	2.11121
chr12	72515000	72520000	chr12	72655000	72660000	0.0235079	2.11121
chr12	72515000	72520000	chr12	72690000	72695000	0.133691	2.59921
chr12	29910000	29915000	chr12	30040000	30045000	0.000391134	2.59921
chr12	31505000	31510000	chr12	31650000	31655000	0.00939399	2.11121
chr12	31630000	31635000	chr12	31925000	31930000	0.123419	2.59921
chr12	31965000	31970000	chr12	32140000	32145000	3.8814e-07	2.11121
chr12	82090000	82095000	chr12	82160000	82165000	0.174822	2.11121
chr12	82115000	82120000	chr12	82460000	82465000	0.158427	2.11121
chr12	82180000	82185000	chr12	82235000	82240000	0.0784851	2.11121
chr12	83965000	83970000	chr12	84060000	84065000	0.0175076	2.11121
chr12	85135000	85140000	chr12	85310000	85315000	6.2932e-06	2.11121
chr12	85500000	85505000	chr12	85660000	85665000	8.0378e-06	2.11121
chr12	85510000	85515000	chr12	85605000	85610000	0.194677	2.11121
chr12	85860000	85865000	chr12	86080000	86085000	0.00260367	2.11121
chr12	85955000	85960000	chr12	86015000	86020000	0.156629	2.59921
chr12	86995000	87000000	chr12	87050000	87055000	0.0619389	2.11121
chr12	100135000	100140000	chr12	100480000	100485000	0.0222211	2.11121
chr12	100200000	100205000	chr12	100420000	100425000	0.00172868	2.11121
chr12	100200000	100205000	chr12	100475000	100480000	0.133908	2.11121
chr12	100205000	100210000	chr12	100275000	100280000	0.0537369	2.11121
chr12	102180000	102185000	chr12	102335000	102340000	0.076818	2.11121
chr12	102795000	102800000	chr12	103065000	103070000	0.0073047	2.11121
chr12	103140000	103145000	chr12	103315000	103320000	0.000326483	2.11121
chr12	103540000	103545000	chr12	103645000	103650000	0.0218795	2.11121
chr12	103990000	103995000	chr12	104065000	104070000	1.22652e-05	2.59921
chr12	104070000	104075000	chr12	104415000	104420000	0.00217744	2.11121
chr12	104770000	104775000	chr12	104930000	104935000	0.0127884	2.59921
chr12	105050000	105055000	chr12	105175000	105180000	0.0237712	2.11121
chr12	105430000	105435000	chr12	105485000	105490000	0.193336	2.11121
chr12	105835000	105840000	chr12	105960000	105965000	0.00982298	2.11121
chr12	116250000	116255000	chr12	116365000	116370000	0.143445	2.11121
chr12	116455000	116460000	chr12	116615000	116620000	0.11221	2.11121
chr12	117385000	117390000	chr12	117765000	117770000	0.00320058	2.59921
chr12	75460000	75465000	chr12	75645000	75650000	0.000103819	2.11121
chr12	76350000	76355000	chr12	76470000	76475000	0.0432881	2.11121
chr12	77000000	77005000	chr12	77670000	77675000	0.0298405	2.59921
chr12	77000000	77005000	chr12	77565000	77570000	0.149772	2.11121
chr12	78915000	78920000	chr12	79090000	79095000	2.05062e-05	2.11121
chr12	79025000	79030000	chr12	79085000	79090000	0.000345601	2.59921
chr12	79190000	79195000	chr12	79260000	79265000	0.0515766	2.11121
chr12	79315000	79320000	chr12	80135000	80140000	0.0408734	2.11121
chr12	79360000	79365000	chr12	79605000	79610000	0.0559413	2.11121
chr12	81795000	81800000	chr12	81915000	81920000	9.54573e-05	2.11121
chr12	108080000	108085000	chr12	108115000	108120000	0.0917774	2.11121
chr12	108320000	108325000	chr12	108500000	108505000	0.0240784	3.2
chr12	108900000	108905000	chr12	109435000	109440000	0.110816	2.11121
chr12	109590000	109595000	chr12	109685000	109690000	0.190352	2.11121
chr12	110030000	110035000	chr12	110245000	110250000	0.141871	2.11121
chr12	110085000	110090000	chr12	110200000	110205000	0.0618472	2.11121
chr12	110420000	110425000	chr12	110650000	110655000	0.119464	2.59921
chr12	110420000	110425000	chr12	110835000	110840000	0.0627141	2.59921
chr12	110445000	110450000	chr12	110590000	110595000	0.013523	3.2
chr12	110600000	110605000	chr12	110840000	110845000	0.00300082	2.59921
chr12	110720000	110725000	chr12	110835000	110840000	0.143956	3.2
chr12	111660000	111665000	chr12	111780000	111785000	0.143956	2.11121
chr12	111875000	111880000	chr12	111945000	111950000	2.58332e-05	2.11121
chr12	112075000	112080000	chr12	112475000	112480000	0.0111836	2.11121
chr12	112190000	112195000	chr12	112460000	112465000	0.190352	2.11121
chr12	112655000	112660000	chr12	112710000	112715000	0.0118499	2.11121
chr12	112745000	112750000	chr12	112805000	112810000	0.180802	2.11121
chr13	9185000	9190000	chr13	9465000	9470000	0.0264307	2.11121
chr13	9280000	9285000	chr13	9460000	9465000	0.0492991	2.11121
chr13	19695000	19700000	chr13	20275000	20280000	0.00854284	2.11121
chr13	23625000	23630000	chr13	23685000	23690000	0.000222421	2.11121
chr13	23785000	23790000	chr13	24300000	24305000	0.122872	2.11121
chr13	24480000	24485000	chr13	24690000	24695000	0.00237035	2.11121
chr13	69555000	69560000	chr13	69645000	69650000	0.0355721	2.11121
chr13	70650000	70655000	chr13	70730000	70735000	0.178135	2.59921
chr13	71960000	71965000	chr13	72625000	72630000	0.000253709	2.11121
chr13	72640000	72645000	chr13	72740000	72745000	0.197566	2.11121
chr13	73510000	73515000	chr13	73625000	73630000	0.0463684	2.11121
chr13	73645000	73650000	chr13	73820000	73825000	0.127395	2.59921
chr13	31080000	31085000	chr13	31640000	31645000	0.0920426	3.2
chr13	31800000	31805000	chr13	32490000	32495000	0.0992912	2.11121
chr13	31805000	31810000	chr13	32210000	32215000	0.0481972	2.11121
chr13	32425000	32430000	chr13	32480000	32485000	0.167464	2.11121
chr13	32905000	32910000	chr13	33000000	33005000	0.0992912	2.11121
chr13	34075000	34080000	chr13	34145000	34150000	0.00904752	2.11121
chr13	34185000	34190000	chr13	34635000	34640000	0.000160749	2.11121
chr13	34645000	34650000	chr13	34860000	34865000	3.25994e-05	2.11121
chr13	37445000	37450000	chr13	37945000	37950000	0.0081229	2.11121
chr13	38060000	38065000	chr13	38210000	38215000	0.0354101	2.59921
chr13	40845000	40850000	chr13	40980000	40985000	0.0813246	2.59921
chr13	41130000	41135000	chr13	41235000	41240000	0.132368	2.59921
chr13	41280000	41285000	chr13	41630000	41635000	0.0213526	2.11121
chr13	98030000	98035000	chr13	98225000	98230000	0.000444631	2.11121
chr13	98360000	98365000	chr13	98460000	98465000	0.0940811	2.11121
chr13	98865000	98870000	chr13	99120000	99125000	0.0672969	6.4
chr13	99360000	99365000	chr13	99845000	99850000	0.000603539	2.11121
chr13	99515000	99520000	chr13	99830000	99835000	0.0541176	2.11121
chr13	100490000	100495000	chr13	100610000	100615000	0.00377073	2.11121
chr13	101740000	101745000	chr13	102645000	102650000	0.141383	2.11121
chr13	103920000	103925000	chr13	104030000	104035000	0.0266867	2.11121
chr13	80880000	80885000	chr13	81155000	81160000	0.00868994	2.11121
chr13	114455000	114460000	chr13	114750000	114755000	0.0699583	2.11121
chr13	119640000	119645000	chr13	119725000	119730000	0.124288	2.11121
chr13	51835000	51840000	chr13	52240000	52245000	1.44142e-05	2.59921
chr13	51845000	51850000	chr13	51965000	51970000	2.29107e-05	2.11121
chr13	51980000	51985000	chr13	52125000	52130000	0.173822	2.59921
chr13	52255000	52260000	chr13	52565000	52570000	0.00243836	2.11121
chr13	52260000	52265000	chr13	52345000	52350000	0.16727	2.59921
chr13	52650000	52655000	chr13	53100000	53105000	3.18461e-05	2.59921
chr13	52655000	52660000	chr13	52710000	52715000	0.121781	2.11121
chr13	52705000	52710000	chr13	52980000	52985000	0.00409982	2.11121
chr13	52990000	52995000	chr13	53090000	53095000	0.000154574	2.11121
chr13	53460000	53465000	chr13	53635000	53640000	0.173822	2.11121
chr13	53475000	53480000	chr13	53595000	53600000	0.136239	2.11121
chr13	54110000	54115000	chr13	54235000	54240000	0.000179054	2.11121
chr13	56280000	56285000	chr13	56420000	56425000	6.08688e-08	2.11121
chr13	56325000	56330000	chr13	56420000	56425000	0.107172	2.11121
chr13	56475000	56480000	chr13	56550000	56555000	0.00414223	2.11121
chr13	56555000	56560000	chr13	56750000	56755000	0.0105114	2.59921
chr13	42300000	42305000	chr13	42580000	42585000	6.10909e-05	2.11121
chr13	42670000	42675000	chr13	42785000	42790000	0.179526	2.11121
chr13	42835000	42840000	chr13	43090000	43095000	0.0962806	2.11121
chr13	43175000	43180000	chr13	43400000	43405000	6.95229e-05	2.11121
chr13	43180000	43185000	chr13	43320000	43325000	0.00102892	2.11121
chr13	43235000	43240000	chr13	43300000	43305000	0.131553	2.11121
chr13	43595000	43600000	chr13	43725000	43730000	1.29759e-06	2.11121
chr13	45025000	45030000	chr13	45480000	45485000	0.0013027	2.59921
chr13	45875000	45880000	chr13	45965000	45970000	0.179526	2.11121
chr13	46935000	46940000	chr13	47010000	47015000	0.141342	2.11121
chr13	47080000	47085000	chr13	47285000	47290000	0.0532772	2.11121
chr13	47155000	47160000	chr13	47225000	47230000	0.137102	3.2
chr13	91220000	91225000	chr13	91365000	91370000	0.177113	2.59921
chr13	94065000	94070000	chr13	94200000	94205000	0.00113566	2.11121
chr13	95390000	95395000	chr13	95475000	95480000	0.000160861	3.2
chr13	108155000	108160000	chr13	108325000	108330000	0.0474202	2.11121
chr13	109925000	109930000	chr13	110025000	110030000	0.0354334	2.11121
chr13	111960000	111965000	chr13	112255000	112260000	0.139791	2.59921
chr13	112305000	112310000	chr13	112505000	112510000	0.00149432	2.11121
chr13	112310000	112315000	chr13	112470000	112475000	0.00411009	2.11121
chr13	112670000	112675000	chr13	112910000	112915000	0.00243562	2.11121
chr13	113320000	113325000	chr13	113665000	113670000	0.0325917	2.11121
chr13	113410000	113415000	chr13	113610000	113615000	0.136456	2.11121
chr13	113690000	113695000	chr13	113800000	113805000	0.0682359	2.11121
chr14	7960000	7965000	chr14	8080000	8085000	0.149916	2.11121
chr14	13455000	13460000	chr14	13910000	13915000	0.0318104	2.11121
chr14	34270000	34275000	chr14	34360000	34365000	0.0200068	2.11121
chr14	34450000	34455000	chr14	34555000	34560000	0.00104036	3.2
chr14	36865000	36870000	chr14	37030000	37035000	0.0617504	2.11121
chr14	45420000	45425000	chr14	45540000	45545000	0.0841641	2.11121
chr14	45455000	45460000	chr14	45540000	45545000	0.174957	2.11121
chr14	45995000	46000000	chr14	46715000	46720000	0.0042898	2.11121
chr14	46870000	46875000	chr14	47125000	47130000	0.121148	1.83792
chr14	46875000	46880000	chr14	47085000	47090000	7.37929e-07	2.11121
chr14	47415000	47420000	chr14	47525000	47530000	0.0261394	2.11121
chr14	47755000	47760000	chr14	47945000	47950000	0.0253365	3.2
chr14	47790000	47795000	chr14	48105000	48110000	0.189792	2.11121
chr14	48380000	48385000	chr14	48440000	48445000	0.160735	2.11121
chr14	121030000	121035000	chr14	121225000	121230000	0.0332265	2.11121
chr14	54060000	54065000	chr14	54225000	54230000	0.00905875	2.11121
chr14	54065000	54070000	chr14	54150000	54155000	0.00636242	2.11121
chr14	54225000	54230000	chr14	54460000	54465000	0.18372	2.11121
chr14	54235000	54240000	chr14	54410000	54415000	0.000654612	2.11121
chr14	55020000	55025000	chr14	55095000	55100000	0.000521592	2.11121
chr14	55125000	55130000	chr14	55435000	55440000	0.0610266	2.59921
chr14	56375000	56380000	chr14	56465000	56470000	0.0867281	2.11121
chr14	20575000	20580000	chr14	20660000	20665000	1.45343e-05	2.11121
chr14	20760000	20765000	chr14	20875000	20880000	0.118452	2.11121
chr14	20745000	20750000	chr14	21015000	21020000	0.174587	2.59921
chr14	20930000	20935000	chr14	20985000	20990000	0.00797364	2.11121
chr14	21135000	21140000	chr14	21655000	21660000	0.00168543	2.11121
chr14	25310000	25315000	chr14	25450000	25455000	0.174587	2.11121
chr14	25375000	25380000	chr14	25450000	25455000	0.0308516	2.11121
chr14	25715000	25720000	chr14	25800000	25805000	1.63109e-05	2.11121
chr14	25750000	25755000	chr14	25795000	25800000	0.0428767	2.11121
chr14	66390000	66395000	chr14	66665000	66670000	0.0228749	2.11121
chr14	66815000	66820000	chr14	66870000	66875000	0.000958129	2.11121
chr14	67015000	67020000	chr14	67190000	67195000	0.0188119	2.11121
chr14	67805000	67810000	chr14	67935000	67940000	0.000974494	2.59921
chr14	67835000	67840000	chr14	67935000	67940000	0.00965831	2.11121
chr14	68730000	68735000	chr14	68965000	68970000	0.0912843	2.11121
chr14	69865000	69870000	chr14	69965000	69970000	0.11795	2.59921
chr14	69870000	69875000	chr14	70010000	70015000	0.0875557	3.67583
chr14	69925000	69930000	chr14	70085000	70090000	0.0553836	2.11121
chr14	70015000	70020000	chr14	70130000	70135000	0.0157129	2.11121
chr14	70160000	70165000	chr14	70295000	70300000	0.136684	2.11121
chr14	70355000	70360000	chr14	70405000	70410000	0.0318129	2.11121
chr14	71235000	71240000	chr14	71320000	71325000	0.172388	2.11121
chr14	72575000	72580000	chr14	72990000	72995000	0.0665727	3.2
chr14	73105000	73110000	chr14	73270000	73275000	0.00178298	2.11121
chr14	73110000	73115000	chr14	73300000	73305000	0.0192601	2.59921
chr14	74755000	74760000	chr14	74950000	74955000	0.0738368	2.11121
chr14	75775000	75780000	chr14	75825000	75830000	0.0229053	3.2
chr14	75880000	75885000	chr14	76110000	76115000	0.0180933	2.11121
chr14	75885000	75890000	chr14	76070000	76075000	0.00237223	3.67583
chr14	76140000	76145000	chr14	76470000	76475000	0.00628171	2.59921
chr14	76495000	76500000	chr14	77010000	77015000	0.00379996	2.11121
chr14	78670000	78675000	chr14	79105000	79110000	0.00819475	2.11121
chr14	79165000	79170000	chr14	79320000	79325000	0.00237223	2.11121
chr14	26485000	26490000	chr14	26600000	26605000	0.0056694	2.11121
chr14	27115000	27120000	chr14	27175000	27180000	5.92042e-08	2.11121
chr14	30135000	30140000	chr14	30390000	30395000	0.153847	2.11121
chr14	30695000	30700000	chr14	30865000	30870000	0.051161	2.11121
chr14	30870000	30875000	chr14	30940000	30945000	0.00120193	2.11121
chr14	31130000	31135000	chr14	31190000	31195000	0.0249472	2.11121
chr14	31270000	31275000	chr14	31330000	31335000	0.0305634	2.11121
chr14	31645000	31650000	chr14	32075000	32080000	0.000793687	2.11121
chr14	32225000	32230000	chr14	32475000	32480000	0.000220935	2.11121
chr14	32305000	32310000	chr14	32475000	32480000	0.00213823	2.11121
chr14	33220000	33225000	chr14	33360000	33365000	0.0344801	2.11121
chr14	33310000	33315000	chr14	33365000	33370000	3.12476e-05	2.11121
chr14	33315000	33320000	chr14	33530000	33535000	0.0477866	2.11121
chr14	122220000	122225000	chr14	122880000	122885000	0.0313633	2.11121
chr14	60560000	60565000	chr14	60685000	60690000	0.150072	2.11121
chr14	60595000	60600000	chr14	60685000	60690000	0.0158836	2.11121
chr14	60795000	60800000	chr14	61110000	61115000	0.000656597	2.11121
chr14	61365000	61370000	chr14	61490000	61495000	0.16489	3.67583
chr14	62260000	62265000	chr14	62450000	62455000	0.00193542	2.11121
chr14	62835000	62840000	chr14	62935000	62940000	0.10798	2.11121
chr14	63545000	63550000	chr14	63795000	63800000	0.000476841	2.59921
chr14	64180000	64185000	chr14	64535000	64540000	0.0547583	2.11121
chr14	64205000	64210000	chr14	64455000	64460000	0.000476941	2.59921
chr14	64765000	64770000	chr14	65000000	65005000	0.00419469	2.11121
chr14	64860000	64865000	chr14	64955000	64960000	0.0368887	2.59921
chr14	65100000	65105000	chr14	65140000	65145000	0.0800576	2.11121
chr14	65165000	65170000	chr14	65385000	65390000	0.00846524	2.11121
chr15	6235000	6240000	chr15	6435000	6440000	0.0673999	2.11121
chr15	6500000	6505000	chr15	6565000	6570000	0.003086	2.11121
chr15	6840000	6845000	chr15	6880000	6885000	0.11902	2.11121
chr15	6905000	6910000	chr15	7225000	7230000	0.00166908	2.59921
chr15	7135000	7140000	chr15	7220000	7225000	0.0269452	2.11121
chr15	7460000	7465000	chr15	7810000	7815000	0.0194745	2.59921
chr15	7805000	7810000	chr15	8030000	8035000	0.135148	2.11121
chr15	10615000	10620000	chr15	10870000	10875000	0.114494	2.11121
chr15	11035000	11040000	chr15	11320000	11325000	0.000172723	2.11121
chr15	11405000	11410000	chr15	11580000	11585000	0.0727685	2.11121
chr15	25435000	25440000	chr15	25720000	25725000	0.000100502	2.11121
chr15	25805000	25810000	chr15	25960000	25965000	0.000966244	2.11121
chr15	51700000	51705000	chr15	51840000	51845000	0.0531782	2.59921
chr15	52925000	52930000	chr15	53345000	53350000	0.0731654	2.11121
chr15	53120000	53125000	chr15	53340000	53345000	0.0251178	2.59921
chr15	55100000	55105000	chr15	55275000	55280000	9.83565e-08	3.2
chr15	55155000	55160000	chr15	55265000	55270000	0.0441549	2.11121
chr15	55305000	55310000	chr15	55545000	55550000	0.000110178	2.11121
chr15	58975000	58980000	chr15	59200000	59205000	0.00316795	2.11121
chr15	59075000	59080000	chr15	59200000	59205000	0.184908	2.11121
chr15	59390000	59395000	chr15	59825000	59830000	0.0109963	2.11121
chr15	59400000	59405000	chr15	59590000	59595000	0.0608206	2.59921
chr15	64175000	64180000	chr15	64625000	64630000	0.0157948	2.11121
chr15	64175000	64180000	chr15	64365000	64370000	0.036971	2.59921
chr15	34320000	34325000	chr15	34420000	34425000	0.00440068	3.67583
chr15	36170000	36175000	chr15	36260000	36265000	0.0781526	2.11121
chr15	36280000	36285000	chr15	36460000	36465000	0.0766853	2.59921
chr15	37120000	37125000	chr15	37280000	37285000	0.160611	2.11121
chr15	37175000	37180000	chr15	37325000	37330000	0.00097278	2.11121
chr15	37340000	37345000	chr15	37910000	37915000	0.0115705	2.59921
chr15	37965000	37970000	chr15	38250000	38255000	0.0365161	2.11121
chr15	38290000	38295000	chr15	38475000	38480000	3.01546e-09	2.11121
chr15	38705000	38710000	chr15	39000000	39005000	0.0162205	2.59921
chr15	39860000	39865000	chr15	40130000	40135000	8.89283e-07	2.11121
chr15	67175000	67180000	chr15	67430000	67435000	0.00232425	2.59921
chr15	67175000	67180000	chr15	68235000	68240000	0.113092	2.59921
chr15	72205000	72210000	chr15	72515000	72520000	0.0258598	2.11121
chr15	72615000	72620000	chr15	73020000	73025000	0.00651133	2.11121
chr15	73305000	73310000	chr15	73510000	73515000	0.117391	2.59921
chr15	73375000	73380000	chr15	73555000	73560000	0.0627478	2.11121
chr15	90845000	90850000	chr15	90925000	90930000	0.00343369	2.11121
chr15	90990000	90995000	chr15	91295000	91300000	0.0200468	2.11121
chr15	91475000	91480000	chr15	91750000	91755000	0.00101025	2.11121
chr15	91575000	91580000	chr15	91750000	91755000	0.170894	2.11121
chr15	93425000	93430000	chr15	93570000	93575000	0.0449614	2.11121
chr15	94265000	94270000	chr15	94515000	94520000	0.0312508	2.59921
chr15	94340000	94345000	chr15	94515000	94520000	0.00199399	2.11121
chr15	94770000	94775000	chr15	95570000	95575000	0.0090556	2.11121
chr15	95770000	95775000	chr15	95900000	95905000	0.190838	2.11121
chr15	95770000	95775000	chr15	95935000	95940000	7.50478e-07	2.11121
chr15	95780000	95785000	chr15	95850000	95855000	0.109012	2.11121
chr15	96545000	96550000	chr15	96665000	96670000	2.83968e-05	2.11121
chr15	96665000	96670000	chr15	96935000	96940000	0.170894	2.11121
chr15	96700000	96705000	chr15	96835000	96840000	0.0509491	3.2
chr15	96965000	96970000	chr15	97185000	97190000	0.000718065	2.11121
chr15	97860000	97865000	chr15	97950000	97955000	1.72584e-08	2.11121
chr15	97905000	97910000	chr15	97950000	97955000	0.0949392	2.11121
chr15	27310000	27315000	chr15	27640000	27645000	0.0267924	2.11121
chr15	27750000	27755000	chr15	27820000	27825000	0.0228904	2.59921
chr15	31185000	31190000	chr15	31225000	31230000	0.0672666	2.11121
chr15	31315000	31320000	chr15	31585000	31590000	0.00274574	2.11121
chr15	31480000	31485000	chr15	31585000	31590000	0.0228904	2.11121
chr15	31515000	31520000	chr15	31580000	31585000	0.000307483	2.59921
chr15	81950000	81955000	chr15	82035000	82040000	0.0560567	2.11121
chr15	82060000	82065000	chr15	82115000	82120000	0.149656	2.11121
chr15	82355000	82360000	chr15	82415000	82420000	0.00133313	2.11121
chr15	83210000	83215000	chr15	83295000	83300000	1.93775e-05	2.11121
chr15	83305000	83310000	chr15	83510000	83515000	0.138831	2.11121
chr15	84135000	84140000	chr15	84625000	84630000	0.0274263	2.11121
chr15	84260000	84265000	chr15	84610000	84615000	1.22229e-05	2.11121
chr15	84285000	84290000	chr15	84410000	84415000	0.12968	2.11121
chr15	84755000	84760000	chr15	84925000	84930000	0.000305129	2.11121
chr15	85000000	85005000	chr15	85065000	85070000	0.000985745	2.11121
chr15	85315000	85320000	chr15	85585000	85590000	1.08048e-07	2.11121
chr15	85305000	85310000	chr15	85730000	85735000	0.0717554	2.11121
chr15	85380000	85385000	chr15	85460000	85465000	0.185176	2.11121
chr15	85610000	85615000	chr15	85665000	85670000	0.000472166	2.11121
chr15	87360000	87365000	chr15	87520000	87525000	0.149656	2.11121
chr15	87580000	87585000	chr15	87835000	87840000	0.0377693	2.11121
chr15	88820000	88825000	chr15	89075000	89080000	0.00331898	2.11121
chr15	88945000	88950000	chr15	89070000	89075000	0.031406	2.11121
chr15	89135000	89140000	chr15	89205000	89210000	0.161006	2.11121
chr15	73820000	73825000	chr15	74165000	74170000	0.0685401	2.11121
chr15	74000000	74005000	chr15	74410000	74415000	0.0417855	3.2
chr15	74415000	74420000	chr15	74525000	74530000	0.186814	2.11121
chr15	74585000	74590000	chr15	74750000	74755000	0.0661942	2.11121
chr15	76545000	76550000	chr15	76635000	76640000	0.11124	2.11121
chr15	76730000	76735000	chr15	76920000	76925000	0.0229147	2.11121
chr15	76735000	76740000	chr15	76885000	76890000	0.179132	2.11121
chr15	77070000	77075000	chr15	77355000	77360000	0.0107923	2.11121
chr15	77980000	77985000	chr15	78170000	78175000	1.60823e-05	2.11121
chr15	77980000	77985000	chr15	78340000	78345000	0.138377	2.11121
chr15	78355000	78360000	chr15	78420000	78425000	0.0691647	2.11121
chr15	78355000	78360000	chr15	78540000	78545000	0.0706144	2.11121
chr15	78590000	78595000	chr15	78865000	78870000	0.0380228	2.11121
chr15	79165000	79170000	chr15	79625000	79630000	0.179132	2.11121
chr15	79185000	79190000	chr15	79570000	79575000	0.11535	2.11121
chr15	79190000	79195000	chr15	79645000	79650000	0.198726	2.11121
chr15	79215000	79220000	chr15	79610000	79615000	0.0436167	2.11121
chr15	79220000	79225000	chr15	79515000	79520000	0.0456373	2.11121
chr15	79225000	79230000	chr15	79655000	79660000	0.0386606	2.11121
chr15	79755000	79760000	chr15	79825000	79830000	0.00786225	2.11121
chr15	79755000	79760000	chr15	79940000	79945000	0.0785962	2.11121
chr15	80085000	80090000	chr15	80240000	80245000	0.066336	3.2
chr15	80265000	80270000	chr15	80700000	80705000	1.08386e-05	2.11121
chr15	80270000	80275000	chr15	80615000	80620000	0.000978602	2.11121
chr15	80285000	80290000	chr15	80485000	80490000	0.116382	3.67583
chr15	80280000	80285000	chr15	80555000	80560000	0.0436167	2.59921
chr15	80330000	80335000	chr15	80690000	80695000	0.00446584	2.11121
chr15	80400000	80405000	chr15	80690000	80695000	0.179132	2.11121
chr15	80995000	81000000	chr15	81200000	81205000	0.122341	2.11121
chr15	81240000	81245000	chr15	81305000	81310000	8.21532e-05	2.11121
chr15	81460000	81465000	chr15	81600000	81605000	0.00798457	3.67583
chr15	81500000	81505000	chr15	81600000	81605000	0.147692	2.59921
chr15	81520000	81525000	chr15	81580000	81585000	0.122341	2.59921
chr15	98085000	98090000	chr15	98150000	98155000	0.000789633	2.11121
chr15	98660000	98665000	chr15	98795000	98800000	0.00102702	2.59921
chr15	99145000	99150000	chr15	99275000	99280000	0.110437	2.11121
chr15	99710000	99715000	chr15	99900000	99905000	0.0340866	2.11121
chr15	100030000	100035000	chr15	100190000	100195000	0.0257787	2.59921
chr15	100305000	100310000	chr15	100455000	100460000	0.0131394	2.11121
chr15	101345000	101350000	chr15	101480000	101485000	0.0476676	6.4
chr15	101460000	101465000	chr15	101765000	101770000	0.179304	2.11121
chr15	101525000	101530000	chr15	101770000	101775000	0.0003954	2.11121
chr15	101600000	101605000	chr15	101760000	101765000	0.11379	2.11121
chr15	101655000	101660000	chr15	101740000	101745000	0.0872269	2.11121
chr15	102235000	102240000	chr15	102320000	102325000	0.179474	2.11121
chr15	102755000	102760000	chr15	103125000	103130000	0.0152175	2.11121
chr15	103245000	103250000	chr15	103310000	103315000	0.0639502	2.11121
chr16	59480000	59485000	chr16	59605000	59610000	0.106895	3.2
chr16	44480000	44485000	chr16	44645000	44650000	0.0251633	2.11121
chr16	44760000	44765000	chr16	45085000	45090000	0.00477823	2.59921
chr16	4075000	4080000	chr16	4210000	4215000	0.0923358	2.59921
chr16	4210000	4215000	chr16	4280000	4285000	0.0388106	2.59921
chr16	4300000	4305000	chr16	4605000	4610000	0.00511324	2.11121
chr16	4310000	4315000	chr16	4480000	4485000	0.000819566	2.11121
chr16	4685000	4690000	chr16	4790000	4795000	0.0164005	2.11121
chr16	8765000	8770000	chr16	8870000	8875000	0.0482078	2.11121
chr16	8885000	8890000	chr16	9005000	9010000	0.0326186	2.59921
chr16	9005000	9010000	chr16	9465000	9470000	0.0923358	2.11121
chr16	84730000	84735000	chr16	84820000	84825000	0.0236265	2.11121
chr16	85810000	85815000	chr16	86415000	86420000	0.0346477	2.11121
chr16	50250000	50255000	chr16	50730000	50735000	0.184076	2.11121
chr16	50430000	50435000	chr16	50525000	50530000	0.0193102	2.11121
chr16	55480000	55485000	chr16	55850000	55855000	0.0149228	2.59921
chr16	57245000	57250000	chr16	57395000	57400000	0.0699013	2.11121
chr16	57675000	57680000	chr16	57750000	57755000	0.0450767	2.11121
chr16	34190000	34195000	chr16	34290000	34295000	0.0854137	2.11121
chr16	34300000	34305000	chr16	34575000	34580000	0.0594531	2.11121
chr16	34300000	34305000	chr16	34660000	34665000	0.0316528	2.11121
chr16	34305000	34310000	chr16	34520000	34525000	0.192742	3.67583
chr16	34530000	34535000	chr16	34660000	34665000	0.0480555	2.11121
chr16	35110000	35115000	chr16	35270000	35275000	1.47434e-06	2.11121
chr16	35315000	35320000	chr16	35625000	35630000	0.00297148	2.11121
chr16	38350000	38355000	chr16	38450000	38455000	0.00746561	2.11121
chr16	38625000	38630000	chr16	38810000	38815000	0.11027	2.11121
chr16	10065000	10070000	chr16	10230000	10235000	0.193752	2.11121
chr16	10090000	10095000	chr16	10265000	10270000	0.000225314	2.59921
chr16	10275000	10280000	chr16	10400000	10405000	1.14925e-10	2.11121
chr16	10560000	10565000	chr16	10915000	10920000	0.117886	2.11121
chr16	10565000	10570000	chr16	10855000	10860000	1.54612e-07	2.59921
chr16	10570000	10575000	chr16	10785000	10790000	2.25853e-05	2.11121
chr16	10875000	10880000	chr16	11080000	11085000	0.0145241	3.2
chr16	10955000	10960000	chr16	11115000	11120000	0.193752	2.11121
chr16	11310000	11315000	chr16	11415000	11420000	0.000324873	2.11121
chr16	11455000	11460000	chr16	11905000	11910000	0.146378	2.11121
chr16	11700000	11705000	chr16	11940000	11945000	0.196913	2.59921
chr16	13150000	13155000	chr16	13410000	13415000	0.00338856	4.22243
chr16	13170000	13175000	chr16	13300000	13305000	0.0683913	2.11121
chr16	13445000	13450000	chr16	13620000	13625000	0.0291745	2.11121
chr16	13815000	13820000	chr16	14155000	14160000	0.063521	2.11121
chr16	13905000	13910000	chr16	14150000	14155000	0.0492588	2.11121
chr16	13920000	13925000	chr16	14110000	14115000	0.0120633	2.11121
chr16	13930000	13935000	chr16	14055000	14060000	0.146997	2.11121
chr16	14235000	14240000	chr16	14300000	14305000	0.0141142	2.11121
chr16	14310000	14315000	chr16	14405000	14410000	0.117107	2.11121
chr16	15975000	15980000	chr16	16100000	16105000	0.178249	2.11121
chr16	16310000	16315000	chr16	16580000	16585000	0.0316497	2.59921
chr16	16435000	16440000	chr16	16545000	16550000	0.181424	2.11121
chr16	17555000	17560000	chr16	17610000	17615000	0.0548388	2.11121
chr16	17660000	17665000	chr16	17855000	17860000	0.170871	2.11121
chr16	89845000	89850000	chr16	90170000	90175000	7.02742e-05	2.11121
chr16	89950000	89955000	chr16	90160000	90165000	0.178902	3.2
chr16	90940000	90945000	chr16	90995000	91000000	0.187838	2.11121
chr16	91080000	91085000	chr16	91390000	91395000	0.0902918	2.59921
chr16	91510000	91515000	chr16	91580000	91585000	0.00570634	2.11121
chr16	91935000	91940000	chr16	92105000	92110000	0.0219266	2.11121
chr16	92335000	92340000	chr16	92485000	92490000	0.190882	3.2
chr16	92515000	92520000	chr16	92690000	92695000	0.0604858	2.11121
chr16	92520000	92525000	chr16	93295000	93300000	0.0181588	2.59921
chr16	92555000	92560000	chr16	92610000	92615000	0.0321364	2.11121
chr16	92700000	92705000	chr16	92820000	92825000	0.0241051	2.11121
chr16	92705000	92710000	chr16	93135000	93140000	0.00243849	2.11121
chr16	93005000	93010000	chr16	93100000	93105000	0.142993	2.11121
chr16	94040000	94045000	chr16	94255000	94260000	5.48217e-05	2.11121
chr16	94525000	94530000	chr16	94615000	94620000	0.0636779	2.11121
chr16	94785000	94790000	chr16	95345000	95350000	0.0006744	2.11121
chr16	95615000	95620000	chr16	95960000	95965000	0.00570634	2.11121
chr16	95720000	95725000	chr16	95765000	95770000	0.0604858	2.11121
chr16	95725000	95730000	chr16	95815000	95820000	0.0165597	2.11121
chr16	28855000	28860000	chr16	28925000	28930000	0.121169	2.59921
chr16	29455000	29460000	chr16	29555000	29560000	0.00475028	2.11121
chr16	29665000	29670000	chr16	30235000	30240000	0.114486	2.11121
chr16	29730000	29735000	chr16	29950000	29955000	0.16026	2.11121
chr16	29735000	29740000	chr16	29900000	29905000	0.0931269	2.11121
chr16	29965000	29970000	chr16	30055000	30060000	0.178803	2.59921
chr16	30250000	30255000	chr16	30315000	30320000	0.0248059	2.11121
chr16	31130000	31135000	chr16	31345000	31350000	0.121169	2.11121
chr16	31405000	31410000	chr16	31920000	31925000	0.070703	2.11121
chr16	31455000	31460000	chr16	31760000	31765000	0.178756	2.11121
chr16	31460000	31465000	chr16	31595000	31600000	0.0164745	2.59921
chr16	31595000	31600000	chr16	31705000	31710000	0.0144479	2.11121
chr16	32105000	32110000	chr16	32240000	32245000	0.15686	2.11121
chr16	32110000	32115000	chr16	32460000	32465000	0.0241247	2.11121
chr16	32370000	32375000	chr16	32455000	32460000	0.00119855	2.11121
chr16	32810000	32815000	chr16	32885000	32890000	0.000382259	2.11121
chr16	32810000	32815000	chr16	33015000	33020000	0.114486	2.59921
chr16	33300000	33305000	chr16	33550000	33555000	0.0603088	2.59921
chr16	33305000	33310000	chr16	33800000	33805000	0.00289844	2.11121
chr16	33310000	33315000	chr16	33745000	33750000	0.0125008	3.2
chr16	33560000	33565000	chr16	33730000	33735000	0.00586393	3.2
chr16	17920000	17925000	chr16	18040000	18045000	0.00525338	3.67583
chr16	18445000	18450000	chr16	18520000	18525000	0.125092	2.11121
chr16	21205000	21210000	chr16	21360000	21365000	0.00198307	2.11121
chr16	21490000	21495000	chr16	21810000	21815000	0.0685403	2.59921
chr16	22105000	22110000	chr16	22235000	22240000	0.0685403	2.11121
chr16	22305000	22310000	chr16	22805000	22810000	0.00593912	2.11121
chr16	22370000	22375000	chr16	22550000	22555000	0.000509085	2.11121
chr16	22560000	22565000	chr16	22805000	22810000	3.88465e-06	2.11121
chr16	22875000	22880000	chr16	23045000	23050000	3.88465e-06	2.11121
chr16	23155000	23160000	chr16	23220000	23225000	0.0128206	2.11121
chr16	23935000	23940000	chr16	25080000	25085000	0.0805308	2.11121
chr16	23960000	23965000	chr16	25260000	25265000	0.00999643	2.11121
chr16	23985000	23990000	chr16	24315000	24320000	0.000581081	2.11121
chr16	23985000	23990000	chr16	24585000	24590000	0.109669	2.11121
chr16	23990000	23995000	chr16	24205000	24210000	0.00102897	2.11121
chr16	23995000	24000000	chr16	24105000	24110000	0.17137	2.11121
chr16	24430000	24435000	chr16	25060000	25065000	0.0328063	2.11121
chr16	24975000	24980000	chr16	25045000	25050000	0.174466	2.11121
chr16	25375000	25380000	chr16	25955000	25960000	0.000287764	2.59921
chr17	3270000	3275000	chr17	3515000	3520000	0.0462534	2.59921
chr17	5795000	5800000	chr17	5890000	5895000	0.000121169	2.11121
chr17	5795000	5800000	chr17	5845000	5850000	0.00924142	2.11121
chr17	5935000	5940000	chr17	6020000	6025000	0.000259534	2.11121
chr17	6110000	6115000	chr17	6190000	6195000	0.0622138	3.2
chr17	8465000	8470000	chr17	8595000	8600000	3.57647e-05	2.11121
chr17	8540000	8545000	chr17	8590000	8595000	0.0847106	2.11121
chr17	8615000	8620000	chr17	8905000	8910000	0.161401	2.11121
chr17	24160000	24165000	chr17	24440000	24445000	0.101729	2.59921
chr17	24175000	24180000	chr17	24390000	24395000	0.101729	2.11121
chr17	24460000	24465000	chr17	24710000	24715000	0.0866465	2.59921
chr17	25110000	25115000	chr17	25275000	25280000	0.00368261	2.59921
chr17	34435000	34440000	chr17	34550000	34555000	0.0784624	2.11121
chr17	35010000	35015000	chr17	35110000	35115000	0.00821149	2.59921
chr17	35630000	35635000	chr17	35730000	35735000	0.014615	2.11121
chr17	35830000	35835000	chr17	35905000	35910000	0.0078882	2.11121
chr17	40835000	40840000	chr17	40895000	40900000	0.0456555	2.11121
chr17	12415000	12420000	chr17	12810000	12815000	0.00745701	2.11121
chr17	12675000	12680000	chr17	12805000	12810000	0.104584	2.59921
chr17	12715000	12720000	chr17	12805000	12810000	0.057666	2.11121
chr17	13680000	13685000	chr17	13830000	13835000	0.056107	2.11121
chr17	13680000	13685000	chr17	13760000	13765000	0.034376	2.11121
chr17	63320000	63325000	chr17	63470000	63475000	0.00762601	2.11121
chr17	64220000	64225000	chr17	64380000	64385000	0.172992	2.11121
chr17	64290000	64295000	chr17	64370000	64375000	0.116333	2.11121
chr17	49940000	49945000	chr17	50235000	50240000	0.0150419	2.11121
chr17	56360000	56365000	chr17	56485000	56490000	0.0478297	2.11121
chr17	74200000	74205000	chr17	74295000	74300000	0.160381	2.11121
chr17	74805000	74810000	chr17	75005000	75010000	0.000176928	2.59921
chr17	75085000	75090000	chr17	75380000	75385000	0.11029	2.59921
chr17	75180000	75185000	chr17	75280000	75285000	0.0422986	2.59921
chr17	79110000	79115000	chr17	79515000	79520000	0.0174574	2.11121
chr17	79355000	79360000	chr17	79445000	79450000	0.0448552	2.11121
chr17	79855000	79860000	chr17	80005000	80010000	0.0191664	2.11121
chr17	79865000	79870000	chr17	80190000	80195000	0.0448552	3.2
chr17	80115000	80120000	chr17	80175000	80180000	0.189425	2.11121
chr17	83865000	83870000	chr17	84190000	84195000	0.00357957	2.11121
chr17	83870000	83875000	chr17	83965000	83970000	0.0134345	2.11121
chr17	83870000	83875000	chr17	84380000	84385000	0.000491722	2.11121
chr17	83965000	83970000	chr17	84230000	84235000	0.175822	2.59921
chr17	83970000	83975000	chr17	84415000	84420000	0.0472316	2.11121
chr17	83980000	83985000	chr17	84110000	84115000	0.00338552	2.59921
chr17	84030000	84035000	chr17	84110000	84115000	0.000438302	2.11121
chr17	84200000	84205000	chr17	84335000	84340000	0.142461	2.11121
chr17	84475000	84480000	chr17	84615000	84620000	0.0856469	2.59921
chr17	84835000	84840000	chr17	85635000	85640000	0.128003	2.59921
chr17	84835000	84840000	chr17	85075000	85080000	0.0719911	2.11121
chr17	84835000	84840000	chr17	85115000	85120000	0.191789	3.2
chr17	84880000	84885000	chr17	85085000	85090000	0.0673187	2.11121
chr17	85675000	85680000	chr17	85775000	85780000	0.0819737	2.11121
chr17	86155000	86160000	chr17	86475000	86480000	0.0250043	2.11121
chr17	86295000	86300000	chr17	86440000	86445000	0.0308607	2.59921
chr17	86535000	86540000	chr17	86900000	86905000	0.00794584	2.11121
chr17	86915000	86920000	chr17	87255000	87260000	0.000242718	2.11121
chr17	87315000	87320000	chr17	87425000	87430000	0.00193187	2.11121
chr17	87420000	87425000	chr17	87525000	87530000	0.165369	2.11121
chr17	87770000	87775000	chr17	87945000	87950000	0.000189121	2.59921
chr17	88025000	88030000	chr17	88250000	88255000	0.0103404	2.11121
chr17	88065000	88070000	chr17	88255000	88260000	0.0265961	2.11121
chr17	43260000	43265000	chr17	43610000	43615000	0.0382158	2.11121
chr17	43690000	43695000	chr17	44085000	44090000	0.144907	2.11121
chr17	43695000	43700000	chr17	44050000	44055000	0.00459174	2.59921
chr17	43885000	43890000	chr17	44005000	44010000	0.0780136	2.11121
chr17	44070000	44075000	chr17	44130000	44135000	0.016139	2.11121
chr17	44455000	44460000	chr17	44735000	44740000	1.22434e-05	2.11121
chr17	44655000	44660000	chr17	44720000	44725000	0.0751851	2.59921
chr17	44745000	44750000	chr17	45250000	45255000	0.0500332	2.11121
chr17	45295000	45300000	chr17	45365000	45370000	0.0351596	2.11121
chr17	45735000	45740000	chr17	45840000	45845000	0.000244254	2.11121
chr17	45770000	45775000	chr17	46140000	46145000	0.134991	2.11121
chr17	45845000	45850000	chr17	46030000	46035000	3.87104e-06	2.11121
chr17	46780000	46785000	chr17	46855000	46860000	0.0382158	2.11121
chr17	46955000	46960000	chr17	47335000	47340000	0.057191	2.11121
chr17	47035000	47040000	chr17	47220000	47225000	0.101508	2.11121
chr17	47035000	47040000	chr17	47295000	47300000	0.0844159	2.11121
chr17	47035000	47040000	chr17	47330000	47335000	0.0210199	2.11121
chr17	47035000	47040000	chr17	47375000	47380000	0.0751851	2.59921
chr17	47615000	47620000	chr17	47680000	47685000	0.192149	2.11121
chr17	49270000	49275000	chr17	49395000	49400000	0.0559158	2.11121
chr17	49465000	49470000	chr17	49880000	49885000	0.000228754	2.11121
chr17	49530000	49535000	chr17	49625000	49630000	0.0751851	2.11121
chr17	49645000	49650000	chr17	49860000	49865000	0.0828601	3.67583
chr17	49690000	49695000	chr17	49860000	49865000	0.0321988	2.11121
chr17	65870000	65875000	chr17	66065000	66070000	0.0953772	2.11121
chr17	66570000	66575000	chr17	67585000	67590000	0.000861724	2.11121
chr17	66575000	66580000	chr17	67480000	67485000	0.125689	2.11121
chr17	67355000	67360000	chr17	67585000	67590000	0.0488936	2.11121
chr17	67865000	67870000	chr17	68000000	68005000	0.000596544	2.11121
chr17	70850000	70855000	chr17	70965000	70970000	0.028722	2.11121
chr17	71060000	71065000	chr17	71190000	71195000	0.000596544	2.11121
chr17	71240000	71245000	chr17	71385000	71390000	0.182689	2.11121
chr17	71695000	71700000	chr17	71870000	71875000	0.00908467	2.11121
chr17	71960000	71965000	chr17	72240000	72245000	9.49571e-05	2.11121
chr17	72855000	72860000	chr17	73195000	73200000	0.0361802	2.11121
chr17	72885000	72890000	chr17	73295000	73300000	0.114342	2.11121
chr17	72890000	72895000	chr17	73010000	73015000	0.125689	3.2
chr17	72890000	72895000	chr17	73265000	73270000	0.107518	2.11121
chr17	73745000	73750000	chr17	73880000	73885000	0.0011768	2.11121
chr17	73805000	73810000	chr17	73875000	73880000	0.0953772	2.11121
chr17	26500000	26505000	chr17	26635000	26640000	0.00112012	2.11121
chr17	26720000	26725000	chr17	26885000	26890000	0.177117	2.11121
chr17	27130000	27135000	chr17	27520000	27525000	0.00224771	2.11121
chr17	27250000	27255000	chr17	27510000	27515000	0.00284351	2.11121
chr17	27565000	27570000	chr17	27630000	27635000	0.0236608	2.11121
chr17	27645000	27650000	chr17	27765000	27770000	3.59006e-05	2.11121
chr17	28375000	28380000	chr17	28530000	28535000	2.58558e-06	2.11121
chr17	28410000	28415000	chr17	28475000	28480000	0.111206	2.11121
chr17	28475000	28480000	chr17	28520000	28525000	0.000676585	2.11121
chr17	28980000	28985000	chr17	29165000	29170000	0.11083	2.11121
chr17	29040000	29045000	chr17	29245000	29250000	4.66126e-06	2.11121
chr17	29260000	29265000	chr17	29510000	29515000	0.0245088	2.11121
chr17	29385000	29390000	chr17	29505000	29510000	2.00285e-07	2.59921
chr17	29975000	29980000	chr17	30105000	30110000	0.0411272	2.11121
chr17	29970000	29975000	chr17	30455000	30460000	0.000676585	2.11121
chr17	30215000	30220000	chr17	30450000	30455000	0.0236608	2.59921
chr17	31570000	31575000	chr17	31650000	31655000	0.0196477	2.11121
chr17	31680000	31685000	chr17	31935000	31940000	0.0537693	2.11121
chr17	31685000	31690000	chr17	32025000	32030000	2.85613e-06	2.11121
chr17	31730000	31735000	chr17	31850000	31855000	0.111206	2.11121
chr17	31915000	31920000	chr17	32010000	32015000	0.119084	2.59921
chr17	32030000	32035000	chr17	32215000	32220000	0.0643032	2.11121
chr17	32035000	32040000	chr17	32065000	32070000	0.111206	2.11121
chr18	6050000	6055000	chr18	6205000	6210000	0.0826996	3.2
chr18	42420000	42425000	chr18	42475000	42480000	0.186537	2.11121
chr18	11755000	11760000	chr18	12070000	12075000	0.0199503	2.11121
chr18	12215000	12220000	chr18	12435000	12440000	0.0677305	2.11121
chr18	12275000	12280000	chr18	12435000	12440000	0.000647081	2.11121
chr18	12455000	12460000	chr18	12690000	12695000	0.0793226	2.59921
chr18	24040000	24045000	chr18	24240000	24245000	0.0277634	2.59921
chr18	24045000	24050000	chr18	24290000	24295000	0.0291142	2.11121
chr18	24675000	24680000	chr18	24955000	24960000	0.000566697	2.11121
chr18	32890000	32895000	chr18	33165000	33170000	0.171953	2.11121
chr18	82525000	82530000	chr18	82560000	82565000	0.00166952	2.11121
chr18	82810000	82815000	chr18	82910000	82915000	0.0181855	2.11121
chr18	84810000	84815000	chr18	84920000	84925000	0.00114209	2.11121
chr18	88775000	88780000	chr18	88980000	88985000	0.00380239	2.11121
chr18	50025000	50030000	chr18	50115000	50120000	0.110691	2.11121
chr18	52470000	52475000	chr18	52570000	52575000	0.137312	2.59921
chr18	52955000	52960000	chr18	53355000	53360000	0.0238434	2.11121
chr18	54900000	54905000	chr18	54980000	54985000	0.0177545	2.11121
chr18	57130000	57135000	chr18	57285000	57290000	0.0191031	2.59921
chr18	57135000	57140000	chr18	57325000	57330000	0.0161877	2.11121
chr18	57390000	57395000	chr18	57920000	57925000	0.107261	2.59921
chr18	57395000	57400000	chr18	57960000	57965000	0.0111382	2.11121
chr18	57410000	57415000	chr18	57500000	57505000	0.137312	2.11121
chr18	33830000	33835000	chr18	34005000	34010000	0.0903469	3.67583
chr18	35010000	35015000	chr18	35250000	35255000	0.0684432	2.11121
chr18	35030000	35035000	chr18	35115000	35120000	0.192344	2.59921
chr18	35255000	35260000	chr18	35535000	35540000	0.0245878	2.11121
chr18	36330000	36335000	chr18	36520000	36525000	0.0169856	2.11121
chr18	38150000	38155000	chr18	38205000	38210000	0.00736519	2.11121
chr18	38330000	38335000	chr18	38460000	38465000	0.00694035	2.11121
chr18	38370000	38375000	chr18	38455000	38460000	0.006608	2.11121
chr18	39250000	39255000	chr18	39480000	39485000	0.067069	2.11121
chr18	39315000	39320000	chr18	39480000	39485000	0.112772	2.11121
chr18	65965000	65970000	chr18	66035000	66040000	0.00430183	2.11121
chr18	66075000	66080000	chr18	66400000	66405000	0.00275614	2.11121
chr18	66080000	66085000	chr18	66285000	66290000	0.0601925	2.59921
chr18	66365000	66370000	chr18	66400000	66405000	0.0601925	2.11121
chr18	67720000	67725000	chr18	67765000	67770000	0.00694598	2.59921
chr18	67875000	67880000	chr18	68245000	68250000	0.019831	2.11121
chr18	67930000	67935000	chr18	68155000	68160000	0.0334707	2.11121
chr18	67980000	67985000	chr18	68240000	68245000	0.0164618	2.11121
chr18	69200000	69205000	chr18	69575000	69580000	0.173217	2.11121
chr18	69345000	69350000	chr18	69500000	69505000	0.0106435	2.11121
chr18	69895000	69900000	chr18	70180000	70185000	0.00302809	2.11121
chr18	73670000	73675000	chr18	73855000	73860000	0.180376	3.2
chr18	73680000	73685000	chr18	73755000	73760000	0.00384294	3.2
chr18	57980000	57985000	chr18	58475000	58480000	0.00152542	2.11121
chr18	60465000	60470000	chr18	60580000	60585000	0.0707755	2.11121
chr18	60710000	60715000	chr18	60765000	60770000	0.000918167	2.59921
chr18	61205000	61210000	chr18	61285000	61290000	0.0597751	2.11121
chr18	62025000	62030000	chr18	62235000	62240000	0.000177355	2.11121
chr18	64760000	64765000	chr18	64875000	64880000	0.00823019	2.11121
chr18	64885000	64890000	chr18	64985000	64990000	0.0250511	2.11121
chr18	65020000	65025000	chr18	65150000	65155000	0.00357261	2.59921
chr18	65295000	65300000	chr18	65435000	65440000	0.0178785	2.59921
chr18	65760000	65765000	chr18	65920000	65925000	3.42391e-05	2.11121
chr18	65765000	65770000	chr18	65890000	65895000	0.145006	2.11121
chr18	74430000	74435000	chr18	74565000	74570000	0.119905	2.11121
chr18	75835000	75840000	chr18	76145000	76150000	0.000147936	2.11121
chr18	77310000	77315000	chr18	77560000	77565000	0.00735365	2.11121
chr18	77620000	77625000	chr18	77715000	77720000	0.000356094	2.59921
chr18	80485000	80490000	chr18	80730000	80735000	3.21053e-07	2.11121
chr18	80550000	80555000	chr18	80655000	80660000	0.187805	2.11121
chr18	80655000	80660000	chr18	80710000	80715000	0.000643026	2.11121
chr19	3295000	3300000	chr19	3445000	3450000	0.0234963	3.2
chr19	4055000	4060000	chr19	4085000	4090000	0.105881	2.11121
chr19	4340000	4345000	chr19	4410000	4415000	0.0273716	2.11121
chr19	4495000	4500000	chr19	4655000	4660000	0.192081	2.11121
chr19	4755000	4760000	chr19	4965000	4970000	0.103003	2.11121
chr19	5175000	5180000	chr19	5320000	5325000	0.0413813	2.11121
chr19	5705000	5710000	chr19	5890000	5895000	0.157928	2.11121
chr19	5790000	5795000	chr19	5845000	5850000	0.0670323	2.11121
chr19	5920000	5925000	chr19	5955000	5960000	0.00234634	2.11121
chr19	6480000	6485000	chr19	6855000	6860000	0.0502964	2.11121
chr19	6490000	6495000	chr19	6555000	6560000	0.0346355	2.59921
chr19	9995000	10000000	chr19	10195000	10200000	0.152691	2.11121
chr19	10255000	10260000	chr19	10330000	10335000	0.0542805	2.11121
chr19	10670000	10675000	chr19	10960000	10965000	0.0146499	2.59921
chr19	16350000	16355000	chr19	16555000	16560000	0.0188925	2.11121
chr19	16350000	16355000	chr19	16595000	16600000	0.00136197	2.11121
chr19	20365000	20370000	chr19	20430000	20435000	0.000587388	2.11121
chr19	23860000	23865000	chr19	23955000	23960000	0.00021896	2.11121
chr19	24150000	24155000	chr19	24215000	24220000	0.046961	2.59921
chr19	24300000	24305000	chr19	24470000	24475000	0.189652	2.11121
chr19	24620000	24625000	chr19	24875000	24880000	0.0609108	2.11121
chr19	25545000	25550000	chr19	25630000	25635000	0.000126518	2.11121
chr19	53400000	53405000	chr19	53580000	53585000	2.44343e-07	3.2
chr19	53770000	53775000	chr19	53920000	53925000	0.000705676	2.11121
chr19	55210000	55215000	chr19	55300000	55305000	0.000145722	2.11121
chr19	55260000	55265000	chr19	55300000	55305000	0.14642	2.11121
chr19	56565000	56570000	chr19	56775000	56780000	2.34734e-07	2.11121
chr19	57400000	57405000	chr19	57455000	57460000	0.0286368	2.11121
chr19	57480000	57485000	chr19	57610000	57615000	0.144071	2.11121
chr19	34245000	34250000	chr19	34480000	34485000	0.0229191	2.11121
chr19	34490000	34495000	chr19	34630000	34635000	0.105967	2.11121
chr19	36095000	36100000	chr19	36440000	36445000	0.0222587	2.59921
chr19	36980000	36985000	chr19	37275000	37280000	0.0372585	2.11121
chr19	37055000	37060000	chr19	37175000	37180000	0.0745862	2.11121
chr19	37565000	37570000	chr19	37935000	37940000	0.0172221	2.11121
chr19	37610000	37615000	chr19	37885000	37890000	0.0676345	2.11121
chr19	37750000	37755000	chr19	37825000	37830000	0.147452	2.11121
chr19	38075000	38080000	chr19	38195000	38200000	0.00411084	2.11121
chr19	38250000	38255000	chr19	38350000	38355000	0.0346292	2.11121
chr19	38425000	38430000	chr19	38775000	38780000	0.00430999	2.11121
chr19	38560000	38565000	chr19	38770000	38775000	0.00394268	2.11121
chr19	40390000	40395000	chr19	40540000	40545000	0.00394268	2.11121
chr19	41285000	41290000	chr19	41615000	41620000	0.116519	2.11121
chr19	41315000	41320000	chr19	41475000	41480000	0.00574979	2.11121
chr19	26730000	26735000	chr19	27420000	27425000	0.0152657	2.11121
chr19	27130000	27135000	chr19	27350000	27355000	0.191626	2.11121
chr19	27920000	27925000	chr19	28000000	28005000	0.114383	2.11121
chr19	28160000	28165000	chr19	28695000	28700000	0.0670328	2.11121
chr19	29140000	29145000	chr19	29250000	29255000	0.0758917	2.11121
chr19	29290000	29295000	chr19	29350000	29355000	0.104886	2.11121
chr19	29825000	29830000	chr19	30040000	30045000	0.00712647	2.11121
chr19	29835000	29840000	chr19	29900000	29905000	0.144029	2.59921
chr19	30245000	30250000	chr19	30550000	30555000	0.0200712	2.11121
chr19	32205000	32210000	chr19	32285000	32290000	0.162196	2.11121
chr19	32505000	32510000	chr19	32680000	32685000	0.014723	2.11121
chr19	33230000	33235000	chr19	33365000	33370000	0.0990693	2.11121
chr19	41945000	41950000	chr19	42025000	42030000	0.00749956	2.11121
chr19	42215000	42220000	chr19	42270000	42275000	0.000326651	2.11121
chr19	43495000	43500000	chr19	43620000	43625000	0.00380097	2.11121
chr19	43530000	43535000	chr19	43620000	43625000	2.4495e-06	2.11121
chr19	43830000	43835000	chr19	44065000	44070000	0.0381915	2.11121
chr19	43870000	43875000	chr19	43945000	43950000	0.0579959	2.59921
chr19	44155000	44160000	chr19	44355000	44360000	0.0582581	2.59921
chr19	44575000	44580000	chr19	44935000	44940000	0.0152595	2.11121
chr19	45075000	45080000	chr19	45155000	45160000	0.0134401	2.11121
chr19	45220000	45225000	chr19	45545000	45550000	0.0100066	3.2
chr19	45295000	45300000	chr19	45435000	45440000	0.00621741	2.11121
chr19	45805000	45810000	chr19	46015000	46020000	0.00749956	2.11121
chr19	45805000	45810000	chr19	45950000	45955000	0.0403361	2.11121
chr19	45845000	45850000	chr19	45975000	45980000	0.180739	2.11121
chr19	46080000	46085000	chr19	46330000	46335000	0.0293241	2.11121
chr19	46085000	46090000	chr19	46270000	46275000	0.00642411	2.59921
chr19	46130000	46135000	chr19	46250000	46255000	0.0153969	2.11121
chr19	46760000	46765000	chr19	46990000	46995000	0.0038764	2.11121
chr19	47505000	47510000	chr19	47645000	47650000	0.197096	2.11121
chr19	58315000	58320000	chr19	58460000	58465000	0.104282	3.2
chr19	58805000	58810000	chr19	58900000	58905000	3.3368e-05	2.11121
chr19	59100000	59105000	chr19	59175000	59180000	0.157634	2.11121
chr19	59420000	59425000	chr19	59735000	59740000	0.0603154	2.11121
chr19	60435000	60440000	chr19	60545000	60550000	0.000304849	2.11121
chr19	60435000	60440000	chr19	60600000	60605000	0.0401689	2.11121
chr1	9570000	9575000	chr1	9695000	9700000	0.00335958	2.11121
chr1	9625000	9630000	chr1	9695000	9700000	0.148253	2.59921
chr1	9770000	9775000	chr1	9930000	9935000	0.00989683	3.2
chr1	105900000	105905000	chr1	105995000	106000000	0.0304677	3.67583
chr1	51350000	51355000	chr1	51595000	51600000	0.0596223	2.11121
chr1	51465000	51470000	chr1	51595000	51600000	7.85722e-07	2.59921
chr1	51655000	51660000	chr1	52080000	52085000	0.101796	2.11121
chr1	53780000	53785000	chr1	53880000	53885000	0.191164	2.11121
chr1	54835000	54840000	chr1	54975000	54980000	0.0798787	2.11121
chr1	55885000	55890000	chr1	57200000	57205000	0.0719188	2.11121
chr1	71650000	71655000	chr1	71900000	71905000	0.149519	2.11121
chr1	71700000	71705000	chr1	72125000	72130000	0.0185804	2.11121
chr1	34005000	34010000	chr1	34120000	34125000	0.00273838	2.59921
chr1	34060000	34065000	chr1	34165000	34170000	0.00150138	2.11121
chr1	35835000	35840000	chr1	36135000	36140000	0.00266333	2.11121
chr1	36360000	36365000	chr1	36490000	36495000	0.0427712	3.2
chr1	37400000	37405000	chr1	37640000	37645000	0.191113	2.11121
chr1	37930000	37935000	chr1	37980000	37985000	0.00340859	2.11121
chr1	38205000	38210000	chr1	38305000	38310000	0.015311	2.11121
chr1	38390000	38395000	chr1	38785000	38790000	0.00140967	2.11121
chr1	39690000	39695000	chr1	39750000	39755000	0.00616313	2.11121
chr1	40040000	40045000	chr1	40365000	40370000	0.0273756	2.59921
chr1	40120000	40125000	chr1	40315000	40320000	0.0419319	2.59921
chr1	40545000	40550000	chr1	40655000	40660000	0.00634307	2.11121
chr1	40795000	40800000	chr1	40845000	40850000	0.00143309	2.11121
chr1	57420000	57425000	chr1	58035000	58040000	0.0203262	2.11121
chr1	58130000	58135000	chr1	58290000	58295000	0.066362	2.11121
chr1	58765000	58770000	chr1	58990000	58995000	4.5596e-05	2.11121
chr1	59145000	59150000	chr1	59235000	59240000	0.197435	2.11121
chr1	59295000	59300000	chr1	59615000	59620000	0.163531	2.11121
chr1	60565000	60570000	chr1	60855000	60860000	0.0810949	2.11121
chr1	62785000	62790000	chr1	62925000	62930000	0.0345809	2.11121
chr1	63760000	63765000	chr1	64445000	64450000	0.00165591	2.11121
chr1	63770000	63775000	chr1	64125000	64130000	0.0423428	2.11121
chr1	64020000	64025000	chr1	64115000	64120000	0.139159	2.11121
chr1	119090000	119095000	chr1	119460000	119465000	3.89634e-07	2.11121
chr1	119090000	119095000	chr1	119545000	119550000	0.0917463	2.11121
chr1	119095000	119100000	chr1	119355000	119360000	0.114551	2.11121
chr1	119155000	119160000	chr1	119425000	119430000	0.0364667	2.11121
chr1	119680000	119685000	chr1	119925000	119930000	0.0620249	2.11121
chr1	120170000	120175000	chr1	120325000	120330000	0.149702	2.11121
chr1	120585000	120590000	chr1	121180000	121185000	7.14107e-06	2.11121
chr1	120590000	120595000	chr1	121050000	121055000	0.000334165	2.11121
chr1	121045000	121050000	chr1	121180000	121185000	0.185891	2.11121
chr1	105895000	105900000	chr1	106010000	106015000	0.0299789	6.4
chr1	106070000	106075000	chr1	106390000	106395000	1.53734e-05	2.11121
chr1	9770000	9775000	chr1	10005000	10010000	0.00111124	2.11121
chr1	10835000	10840000	chr1	11135000	11140000	0.00131975	2.11121
chr1	73995000	74000000	chr1	74075000	74080000	4.99738e-05	2.11121
chr1	74000000	74005000	chr1	74040000	74045000	0.127892	2.11121
chr1	74605000	74610000	chr1	74755000	74760000	0.105518	2.11121
chr1	74950000	74955000	chr1	75275000	75280000	0.0754399	3.67583
chr1	75185000	75190000	chr1	75245000	75250000	0.0837384	2.11121
chr1	77975000	77980000	chr1	78450000	78455000	0.0161203	2.11121
chr1	78535000	78540000	chr1	78655000	78660000	0.00298911	2.11121
chr1	78725000	78730000	chr1	79640000	79645000	0.0231842	2.11121
chr1	80180000	80185000	chr1	80510000	80515000	0.000676772	2.11121
chr1	80185000	80190000	chr1	80400000	80405000	0.0723257	2.59921
chr1	80410000	80415000	chr1	80505000	80510000	0.0249141	2.11121
chr1	81745000	81750000	chr1	82285000	82290000	0.000439229	2.11121
chr1	82295000	82300000	chr1	82430000	82435000	0.00363237	2.11121
chr1	82785000	82790000	chr1	83070000	83075000	0.0432533	2.11121
chr1	84290000	84295000	chr1	84460000	84465000	0.0725503	2.11121
chr1	85935000	85940000	chr1	86010000	86015000	0.00266496	2.11121
chr1	86500000	86505000	chr1	86530000	86535000	0.00490483	2.11121
chr1	87075000	87080000	chr1	87155000	87160000	0.197012	3.2
chr1	87425000	87430000	chr1	87785000	87790000	0.106398	2.11121
chr1	87470000	87475000	chr1	87665000	87670000	0.0362093	2.59921
chr1	87820000	87825000	chr1	87920000	87925000	0.0342715	2.11121
chr1	88470000	88475000	chr1	88555000	88560000	0.0271765	2.59921
chr1	88525000	88530000	chr1	88700000	88705000	0.197627	2.11121
chr1	88560000	88565000	chr1	88700000	88705000	3.65053e-05	2.11121
chr1	89065000	89070000	chr1	89130000	89135000	0.0800497	3.2
chr1	89065000	89070000	chr1	89185000	89190000	0.118729	2.11121
chr1	89460000	89465000	chr1	89520000	89525000	0.00857168	2.11121
chr1	89645000	89650000	chr1	89940000	89945000	2.27681e-05	2.11121
chr1	89765000	89770000	chr1	89940000	89945000	0.0186103	2.11121
chr1	90055000	90060000	chr1	90275000	90280000	0.0336362	2.11121
chr1	90605000	90610000	chr1	90955000	90960000	0.0199754	2.59921
chr1	90645000	90650000	chr1	90955000	90960000	2.72393e-05	2.11121
chr1	90655000	90660000	chr1	90795000	90800000	0.0647177	2.11121
chr1	90970000	90975000	chr1	91095000	91100000	9.62041e-07	2.11121
chr1	91425000	91430000	chr1	91480000	91485000	2.08595e-06	2.11121
chr1	91570000	91575000	chr1	91870000	91875000	0.119638	2.59921
chr1	91575000	91580000	chr1	91750000	91755000	0.000439446	2.11121
chr1	91820000	91825000	chr1	91865000	91870000	0.179608	2.59921
chr1	91965000	91970000	chr1	92270000	92275000	0.135716	2.11121
chr1	92125000	92130000	chr1	92455000	92460000	0.182453	2.11121
chr1	92650000	92655000	chr1	92890000	92895000	5.11377e-05	2.11121
chr1	92690000	92695000	chr1	92895000	92900000	0.000527596	2.11121
chr1	92700000	92705000	chr1	92830000	92835000	8.79037e-07	2.11121
chr1	93170000	93175000	chr1	93300000	93305000	0.0711208	2.11121
chr1	93430000	93435000	chr1	93500000	93505000	0.0146264	2.59921
chr1	144245000	144250000	chr1	144365000	144370000	0.00972357	3.2
chr1	130795000	130800000	chr1	131050000	131055000	0.0142435	2.11121
chr1	130875000	130880000	chr1	130975000	130980000	2.06159e-05	2.11121
chr1	130980000	130985000	chr1	131050000	131055000	0.00229504	2.11121
chr1	131115000	131120000	chr1	131255000	131260000	0.00322532	2.11121
chr1	131115000	131120000	chr1	131155000	131160000	0.000158263	2.11121
chr1	131290000	131295000	chr1	131615000	131620000	0.190367	2.11121
chr1	131995000	132000000	chr1	132155000	132160000	0.10555	2.11121
chr1	132200000	132205000	chr1	132355000	132360000	0.190476	2.59921
chr1	132365000	132370000	chr1	132470000	132475000	0.000224085	2.11121
chr1	132525000	132530000	chr1	132595000	132600000	1.20038e-05	2.11121
chr1	133030000	133035000	chr1	133130000	133135000	0.00165531	2.11121
chr1	133380000	133385000	chr1	133605000	133610000	4.84906e-07	2.11121
chr1	133735000	133740000	chr1	134040000	134045000	0.0485301	2.59921
chr1	134725000	134730000	chr1	135130000	135135000	0.190367	2.11121
chr1	135170000	135175000	chr1	135365000	135370000	4.84906e-07	2.11121
chr1	135390000	135395000	chr1	135445000	135450000	0.1271	2.11121
chr1	135455000	135460000	chr1	135675000	135680000	0.00138478	2.59921
chr1	135460000	135465000	chr1	135700000	135705000	0.027315	2.11121
chr1	135490000	135495000	chr1	135530000	135535000	0.189162	2.11121
chr1	135545000	135550000	chr1	135665000	135670000	1.54628e-05	2.11121
chr1	135715000	135720000	chr1	135830000	135835000	0.0565937	2.11121
chr1	136615000	136620000	chr1	136685000	136690000	0.0136283	2.59921
chr1	136770000	136775000	chr1	137225000	137230000	0.00524111	2.11121
chr1	43760000	43765000	chr1	43890000	43895000	0.0172721	2.11121
chr1	43765000	43770000	chr1	43820000	43825000	0.0160465	2.11121
chr1	153890000	153895000	chr1	154120000	154125000	5.89247e-06	2.11121
chr1	155040000	155045000	chr1	155215000	155220000	2.47449e-06	2.11121
chr1	155225000	155230000	chr1	155535000	155540000	0.0064713	2.11121
chr1	155290000	155295000	chr1	155535000	155540000	9.98585e-07	2.11121
chr1	156300000	156305000	chr1	156525000	156530000	0.065906	2.11121
chr1	156740000	156745000	chr1	156910000	156915000	0.00142989	2.11121
chr1	156865000	156870000	chr1	157080000	157085000	0.100347	2.11121
chr1	156920000	156925000	chr1	156990000	156995000	0.0329017	2.11121
chr1	157165000	157170000	chr1	157280000	157285000	0.0491144	2.11121
chr1	157300000	157305000	chr1	157410000	157415000	0.0192867	2.11121
chr1	158715000	158720000	chr1	158950000	158955000	0.00533002	3.2
chr1	158845000	158850000	chr1	158950000	158955000	0.00533002	2.11121
chr1	159890000	159895000	chr1	160075000	160080000	0.0167762	2.11121
chr1	160095000	160100000	chr1	160180000	160185000	2.74414e-08	2.11121
chr1	160745000	160750000	chr1	160935000	160940000	0.0116018	3.2
chr1	161290000	161295000	chr1	161735000	161740000	0.0198428	3.2
chr1	186455000	186460000	chr1	186710000	186715000	5.66733e-06	2.11121
chr1	186590000	186595000	chr1	186700000	186705000	0.0273547	2.11121
chr1	186830000	186835000	chr1	187025000	187030000	0.164191	2.11121
chr1	188985000	188990000	chr1	189670000	189675000	0.0103374	2.11121
chr1	189020000	189025000	chr1	189625000	189630000	0.000108116	2.11121
chr1	189020000	189025000	chr1	189670000	189675000	0.0882685	2.11121
chr1	189030000	189035000	chr1	189225000	189230000	0.000271765	2.11121
chr1	189030000	189035000	chr1	189395000	189400000	0.0845939	2.11121
chr1	189055000	189060000	chr1	189625000	189630000	0.171316	2.11121
chr1	189080000	189085000	chr1	189225000	189230000	0.0282504	2.11121
chr1	189245000	189250000	chr1	189575000	189580000	0.00509003	2.59921
chr1	189245000	189250000	chr1	189615000	189620000	0.153218	2.59921
chr1	189690000	189695000	chr1	189925000	189930000	0.00672341	2.11121
chr1	189700000	189705000	chr1	189970000	189975000	0.0284723	2.11121
chr1	189745000	189750000	chr1	189860000	189865000	0.0129044	2.11121
chr1	189795000	189800000	chr1	189855000	189860000	0.188572	2.11121
chr1	190940000	190945000	chr1	191065000	191070000	0.000522526	2.59921
chr1	191085000	191090000	chr1	191270000	191275000	0.000504958	2.11121
chr1	192185000	192190000	chr1	192715000	192720000	4.42134e-05	2.11121
chr1	192190000	192195000	chr1	192490000	192495000	0.111536	2.11121
chr1	192190000	192195000	chr1	192545000	192550000	0.0119388	2.11121
chr1	192785000	192790000	chr1	192905000	192910000	0.00197914	2.59921
chr1	149850000	149855000	chr1	150200000	150205000	0.0181264	3.2
chr1	150435000	150440000	chr1	150495000	150500000	0.176784	2.11121
chr1	151035000	151040000	chr1	151385000	151390000	0.0516769	2.11121
chr1	151480000	151485000	chr1	151705000	151710000	0.00773296	2.59921
chr1	152780000	152785000	chr1	153400000	153405000	0.198823	3.67583
chr1	152830000	152835000	chr1	153395000	153400000	0.0260388	2.11121
chr1	153045000	153050000	chr1	153090000	153095000	0.114245	2.11121
chr1	153085000	153090000	chr1	153385000	153390000	0.06822	2.11121
chr1	153115000	153120000	chr1	153220000	153225000	0.00464065	3.2
chr1	153250000	153255000	chr1	153385000	153390000	0.000523174	2.11121
chr1	125515000	125520000	chr1	125570000	125575000	0.0120074	2.11121
chr1	127210000	127215000	chr1	127295000	127300000	0.0202439	2.11121
chr1	127495000	127500000	chr1	127760000	127765000	0.00010537	2.11121
chr1	127500000	127505000	chr1	127595000	127600000	0.158513	2.11121
chr1	127520000	127525000	chr1	127645000	127650000	0.173414	2.11121
chr1	127695000	127700000	chr1	127765000	127770000	0.00168888	2.11121
chr1	127825000	127830000	chr1	127920000	127925000	0.00137094	2.11121
chr1	127825000	127830000	chr1	128145000	128150000	0.0459579	2.11121
chr1	170000000	170005000	chr1	170110000	170115000	0.0997865	2.11121
chr1	170635000	170640000	chr1	170770000	170775000	0.110584	2.11121
chr1	171115000	171120000	chr1	171260000	171265000	0.0535426	3.2
chr1	172050000	172055000	chr1	172355000	172360000	0.0696396	2.11121
chr1	172525000	172530000	chr1	173395000	173400000	0.00775624	2.11121
chr1	172530000	172535000	chr1	172610000	172615000	0.011539	3.67583
chr1	175935000	175940000	chr1	176695000	176700000	0.151538	2.59921
chr1	176780000	176785000	chr1	176855000	176860000	0.0345867	2.59921
chr1	162000000	162005000	chr1	162310000	162315000	1.23117e-05	2.11121
chr1	161990000	161995000	chr1	162360000	162365000	0.17829	2.11121
chr1	161995000	162000000	chr1	162275000	162280000	0.181117	2.11121
chr1	162550000	162555000	chr1	162615000	162620000	0.15264	2.11121
chr1	162580000	162585000	chr1	162670000	162675000	0.0130458	2.11121
chr1	162675000	162680000	chr1	162715000	162720000	0.145488	2.11121
chr1	163160000	163165000	chr1	163385000	163390000	0.145488	2.11121
chr1	165385000	165390000	chr1	165495000	165500000	0.0410888	2.11121
chr1	166100000	166105000	chr1	166145000	166150000	0.0882313	2.11121
chr1	166210000	166215000	chr1	166320000	166325000	0.0407432	3.2
chr1	166790000	166795000	chr1	167030000	167035000	0.120388	2.11121
chr1	167220000	167225000	chr1	167330000	167335000	4.15712e-05	2.59921
chr1	167370000	167375000	chr1	167635000	167640000	0.00713374	2.11121
chr1	168220000	168225000	chr1	168425000	168430000	0.0656666	2.11121
chr1	169540000	169545000	chr1	169665000	169670000	0.00451823	2.11121
chr1	169585000	169590000	chr1	169650000	169655000	0.187605	2.11121
chr1	169675000	169680000	chr1	169775000	169780000	0.063252	2.59921
chr1	178145000	178150000	chr1	178240000	178245000	5.03171e-05	2.11121
chr1	178340000	178345000	chr1	178445000	178450000	0.0853042	2.11121
chr1	178530000	178535000	chr1	179470000	179475000	0.0885324	2.11121
chr1	179855000	179860000	chr1	180155000	180160000	0.00221512	2.59921
chr1	180885000	180890000	chr1	181080000	181085000	0.0246342	2.11121
chr1	181830000	181835000	chr1	182130000	182135000	0.0498912	2.11121
chr1	182550000	182555000	chr1	182890000	182895000	0.194129	2.11121
chr1	182555000	182560000	chr1	182655000	182660000	0.0156499	2.11121
chr1	183110000	183115000	chr1	183225000	183230000	0.0311053	2.11121
chr1	184270000	184275000	chr1	184445000	184450000	0.0175538	2.11121
chr1	184390000	184395000	chr1	184740000	184745000	0.0226282	2.11121
chr1	184480000	184485000	chr1	184790000	184795000	0.12828	2.11121
chr1	184740000	184745000	chr1	184790000	184795000	0.0292108	2.11121
chr1	184850000	184855000	chr1	185190000	185195000	0.00523408	2.11121
chr1	185545000	185550000	chr1	185680000	185685000	0.00899691	2.11121
chr1	194875000	194880000	chr1	194955000	194960000	6.52071e-05	2.11121
chr1	194975000	194980000	chr1	195030000	195035000	0.0230404	2.59921
chr2	10185000	10190000	chr2	10275000	10280000	0.192667	2.59921
chr2	13290000	13295000	chr2	13540000	13545000	0.0621614	2.11121
chr2	13405000	13410000	chr2	13560000	13565000	0.0670772	2.59921
chr2	83660000	83665000	chr2	83770000	83775000	0.0233731	2.11121
chr2	18025000	18030000	chr2	18200000	18205000	0.00462203	2.11121
chr2	19580000	19585000	chr2	19650000	19655000	0.0908714	2.11121
chr2	19660000	19665000	chr2	19720000	19725000	0.171296	2.11121
chr2	21205000	21210000	chr2	21255000	21260000	0.0908714	2.11121
chr2	21950000	21955000	chr2	22720000	22725000	0.00462203	2.11121
chr2	22755000	22760000	chr2	22860000	22865000	0.0174654	2.11121
chr2	24445000	24450000	chr2	24560000	24565000	0.163994	2.59921
chr2	25705000	25710000	chr2	25745000	25750000	0.00462203	2.11121
chr2	101470000	101475000	chr2	101525000	101530000	0.093295	2.11121
chr2	102085000	102090000	chr2	102450000	102455000	0.00115529	2.11121
chr2	103660000	103665000	chr2	103715000	103720000	0.144528	2.11121
chr2	103870000	103875000	chr2	103985000	103990000	0.000335627	2.59921
chr2	104135000	104140000	chr2	104420000	104425000	5.2397e-05	2.11121
chr2	66525000	66530000	chr2	66635000	66640000	0.054643	3.67583
chr2	70775000	70780000	chr2	71035000	71040000	0.00866701	2.11121
chr2	71445000	71450000	chr2	71545000	71550000	0.114519	2.11121
chr2	71850000	71855000	chr2	71950000	71955000	0.0118098	2.11121
chr2	72040000	72045000	chr2	72145000	72150000	0.0179376	2.59921
chr2	72095000	72100000	chr2	72220000	72225000	0.123465	2.11121
chr2	72295000	72300000	chr2	72390000	72395000	0.0118098	2.59921
chr2	73320000	73325000	chr2	73420000	73425000	0.0373904	2.11121
chr2	58475000	58480000	chr2	58665000	58670000	0.00266373	2.11121
chr2	58485000	58490000	chr2	58570000	58575000	0.01803	3.2
chr2	59610000	59615000	chr2	59740000	59745000	0.110514	2.11121
chr2	60045000	60050000	chr2	60200000	60205000	0.0067654	2.59921
chr2	60620000	60625000	chr2	60690000	60695000	0.0761857	2.11121
chr2	65400000	65405000	chr2	65565000	65570000	0.00337527	2.11121
chr2	3115000	3120000	chr2	3175000	3180000	0.0662636	2.11121
chr2	3115000	3120000	chr2	3230000	3235000	0.011301	2.11121
chr2	3345000	3350000	chr2	3415000	3420000	0.0453223	3.2
chr2	3545000	3550000	chr2	3800000	3805000	0.0354418	2.11121
chr2	4215000	4220000	chr2	4490000	4495000	0.011301	2.59921
chr2	4500000	4505000	chr2	4600000	4605000	0.00218412	2.11121
chr2	4640000	4645000	chr2	4860000	4865000	0.011301	3.2
chr2	5080000	5085000	chr2	5805000	5810000	0.0157202	2.59921
chr2	5095000	5100000	chr2	5165000	5170000	0.00278819	2.11121
chr2	5445000	5450000	chr2	5810000	5815000	0.0157202	3.2
chr2	5465000	5470000	chr2	5765000	5770000	0.0396401	2.11121
chr2	35210000	35215000	chr2	35270000	35275000	0.000337466	2.59921
chr2	35290000	35295000	chr2	35400000	35405000	0.102431	2.11121
chr2	35405000	35410000	chr2	35510000	35515000	0.0360767	2.11121
chr2	37815000	37820000	chr2	38375000	38380000	0.0878783	2.11121
chr2	37925000	37930000	chr2	38420000	38425000	0.152966	2.11121
chr2	38660000	38665000	chr2	38735000	38740000	0.00140549	2.11121
chr2	75785000	75790000	chr2	75875000	75880000	0.0449773	2.11121
chr2	75790000	75795000	chr2	75840000	75845000	0.115335	2.11121
chr2	75980000	75985000	chr2	76065000	76070000	0.000425652	2.11121
chr2	76250000	76255000	chr2	76360000	76365000	0.000360978	2.11121
chr2	76365000	76370000	chr2	76615000	76620000	0.000330653	2.11121
chr2	77385000	77390000	chr2	77705000	77710000	0.0391449	2.11121
chr2	113860000	113865000	chr2	114140000	114145000	0.0128583	2.59921
chr2	117535000	117540000	chr2	118240000	118245000	0.0150552	2.11121
chr2	117540000	117545000	chr2	118110000	118115000	0.00159867	2.11121
chr2	117545000	117550000	chr2	117770000	117775000	0.0702971	2.59921
chr2	117835000	117840000	chr2	118110000	118115000	0.0306701	2.11121
chr2	118260000	118265000	chr2	118470000	118475000	0.0858564	2.11121
chr2	118640000	118645000	chr2	118885000	118890000	0.000118978	2.11121
chr2	119110000	119115000	chr2	119185000	119190000	0.023169	2.11121
chr2	119295000	119300000	chr2	119520000	119525000	0.00168642	2.11121
chr2	119335000	119340000	chr2	119410000	119415000	0.0780216	2.59921
chr2	119965000	119970000	chr2	120165000	120170000	0.0195975	3.2
chr2	119970000	119975000	chr2	120015000	120020000	0.0166295	2.11121
chr2	120050000	120055000	chr2	120165000	120170000	0.0256695	2.11121
chr2	120485000	120490000	chr2	120610000	120615000	0.0649534	2.11121
chr2	121035000	121040000	chr2	121105000	121110000	0.00421967	2.59921
chr2	121225000	121230000	chr2	121335000	121340000	0.150998	2.11121
chr2	121570000	121575000	chr2	121790000	121795000	0.0176146	2.11121
chr2	129900000	129905000	chr2	130055000	130060000	0.00267798	2.59921
chr2	129900000	129905000	chr2	130245000	130250000	0.150352	2.11121
chr2	131095000	131100000	chr2	131415000	131420000	0.0619447	2.11121
chr2	131180000	131185000	chr2	131245000	131250000	0.0389982	2.11121
chr2	131285000	131290000	chr2	131520000	131525000	0.0261465	2.11121
chr2	131420000	131425000	chr2	131770000	131775000	0.124769	2.11121
chr2	132095000	132100000	chr2	132240000	132245000	0.114159	2.11121
chr2	110060000	110065000	chr2	110200000	110205000	0.000638581	2.11121
chr2	25835000	25840000	chr2	26010000	26015000	0.0503801	2.11121
chr2	26155000	26160000	chr2	26275000	26280000	0.0335706	2.59921
chr2	26410000	26415000	chr2	26565000	26570000	0.122803	2.11121
chr2	26925000	26930000	chr2	27000000	27005000	0.0178244	2.11121
chr2	27040000	27045000	chr2	27235000	27240000	0.000279305	2.11121
chr2	27330000	27335000	chr2	27420000	27425000	0.147634	2.11121
chr2	27465000	27470000	chr2	27525000	27530000	0.182948	2.11121
chr2	27540000	27545000	chr2	27890000	27895000	0.0327772	2.11121
chr2	27555000	27560000	chr2	27980000	27985000	0.138482	2.11121
chr2	27550000	27555000	chr2	27675000	27680000	0.0285351	2.11121
chr2	27560000	27565000	chr2	27730000	27735000	0.113023	2.11121
chr2	27595000	27600000	chr2	27760000	27765000	0.0655073	2.11121
chr2	28025000	28030000	chr2	28420000	28425000	0.147634	2.11121
chr2	28060000	28065000	chr2	28385000	28390000	0.193086	2.11121
chr2	28200000	28205000	chr2	28420000	28425000	0.0101584	2.11121
chr2	29170000	29175000	chr2	29600000	29605000	0.016338	2.11121
chr2	29205000	29210000	chr2	29525000	29530000	0.180616	2.11121
chr2	29330000	29335000	chr2	29565000	29570000	0.166906	2.11121
chr2	29935000	29940000	chr2	29975000	29980000	0.186574	2.11121
chr2	30130000	30135000	chr2	30280000	30285000	0.0221345	2.11121
chr2	30430000	30435000	chr2	30795000	30800000	0.00161689	2.59921
chr2	30430000	30435000	chr2	30935000	30940000	0.0285351	2.11121
chr2	30465000	30470000	chr2	30755000	30760000	0.00161689	2.11121
chr2	30470000	30475000	chr2	30655000	30660000	0.0966422	2.11121
chr2	30595000	30600000	chr2	30750000	30755000	0.0225911	2.11121
chr2	30800000	30805000	chr2	30935000	30940000	0.163076	2.59921
chr2	31020000	31025000	chr2	31145000	31150000	1.30613e-05	2.11121
chr2	31425000	31430000	chr2	31640000	31645000	0.0476639	2.11121
chr2	31440000	31445000	chr2	31660000	31665000	0.145719	2.11121
chr2	31480000	31485000	chr2	31670000	31675000	1.03736e-06	2.11121
chr2	31685000	31690000	chr2	31910000	31915000	0.000469611	2.11121
chr2	31910000	31915000	chr2	32135000	32140000	0.153305	2.11121
chr2	32490000	32495000	chr2	32565000	32570000	0.00158617	2.11121
chr2	32845000	32850000	chr2	32955000	32960000	0.181792	2.11121
chr2	33145000	33150000	chr2	33400000	33405000	0.0291421	3.2
chr2	139775000	139780000	chr2	139965000	139970000	0.0253071	2.11121
chr2	144005000	144010000	chr2	144205000	144210000	0.0162492	3.67583
chr2	144025000	144030000	chr2	144135000	144140000	0.187939	2.59921
chr2	145160000	145165000	chr2	145515000	145520000	0.000117464	2.59921
chr2	145215000	145220000	chr2	145315000	145320000	0.146664	2.11121
chr2	145290000	145295000	chr2	145510000	145515000	0.0749333	2.11121
chr2	145805000	145810000	chr2	145870000	145875000	0.0109822	3.2
chr2	154710000	154715000	chr2	154855000	154860000	6.50475e-06	2.59921
chr2	154710000	154715000	chr2	154775000	154780000	0.13747	2.59921
chr2	154775000	154780000	chr2	154850000	154855000	0.157233	2.11121
chr2	154920000	154925000	chr2	154965000	154970000	0.000338335	2.11121
chr2	155080000	155085000	chr2	155170000	155175000	0.0307486	2.11121
chr2	155670000	155675000	chr2	155760000	155765000	0.0134518	2.11121
chr2	155965000	155970000	chr2	156135000	156140000	0.0210858	2.59921
chr2	156905000	156910000	chr2	157030000	157035000	0.117515	3.2
chr2	157205000	157210000	chr2	157275000	157280000	0.0134518	2.11121
chr2	157370000	157375000	chr2	157450000	157455000	0.0759779	2.11121
chr2	157600000	157605000	chr2	157990000	157995000	0.0660847	2.59921
chr2	157635000	157640000	chr2	157985000	157990000	0.00138744	2.11121
chr2	157630000	157635000	chr2	157930000	157935000	0.0261825	2.59921
chr2	158105000	158110000	chr2	158195000	158200000	0.00828764	2.11121
chr2	158145000	158150000	chr2	158195000	158200000	0.0613574	2.11121
chr2	158280000	158285000	chr2	158340000	158345000	0.0522146	2.11121
chr2	160595000	160600000	chr2	160935000	160940000	0.0230479	2.59921
chr2	160720000	160725000	chr2	160940000	160945000	0.0484423	2.11121
chr2	160755000	160760000	chr2	160945000	160950000	0.00638623	2.11121
chr2	91115000	91120000	chr2	91195000	91200000	0.00413318	2.11121
chr2	92580000	92585000	chr2	92860000	92865000	0.130896	2.11121
chr2	92605000	92610000	chr2	92740000	92745000	0.0228557	2.59921
chr2	93420000	93425000	chr2	93785000	93790000	0.1495	2.59921
chr2	93875000	93880000	chr2	93905000	93910000	0.0774112	2.11121
chr2	93905000	93910000	chr2	93975000	93980000	0.0228557	2.11121
chr2	170275000	170280000	chr2	170340000	170345000	0.016428	2.11121
chr2	170445000	170450000	chr2	170505000	170510000	3.04842e-07	2.59921
chr2	172225000	172230000	chr2	172445000	172450000	0.0253536	2.11121
chr2	172230000	172235000	chr2	172325000	172330000	6.91117e-05	3.67583
chr2	172475000	172480000	chr2	172770000	172775000	7.33702e-08	2.11121
chr2	173230000	173235000	chr2	173410000	173415000	0.0375287	2.59921
chr2	173270000	173275000	chr2	173450000	173455000	0.138009	2.11121
chr2	173275000	173280000	chr2	173415000	173420000	0.120877	2.11121
chr2	174330000	174335000	chr2	174420000	174425000	0.00583128	2.59921
chr2	174465000	174470000	chr2	174670000	174675000	0.129522	3.2
chr2	145960000	145965000	chr2	146220000	146225000	0.169859	2.59921
chr2	147375000	147380000	chr2	147735000	147740000	0.0201962	2.11121
chr2	147665000	147670000	chr2	147740000	147745000	0.184013	2.59921
chr2	147810000	147815000	chr2	148015000	148020000	0.189045	2.11121
chr2	148410000	148415000	chr2	148535000	148540000	0.00187347	2.59921
chr2	150675000	150680000	chr2	150740000	150745000	0.129524	2.11121
chr2	151750000	151755000	chr2	151860000	151865000	0.00213537	2.11121
chr2	152685000	152690000	chr2	152835000	152840000	2.8112e-07	2.59921
chr2	152690000	152695000	chr2	152755000	152760000	0.041849	3.67583
chr2	152735000	152740000	chr2	152830000	152835000	0.0064741	2.11121
chr2	152775000	152780000	chr2	152825000	152830000	1.43783e-05	2.11121
chr2	152915000	152920000	chr2	153015000	153020000	0.00294313	2.11121
chr2	152915000	152920000	chr2	153140000	153145000	0.000832872	2.11121
chr2	153670000	153675000	chr2	153950000	153955000	0.0472944	2.11121
chr2	122670000	122675000	chr2	122750000	122755000	0.0112879	2.59921
chr2	125320000	125325000	chr2	125595000	125600000	0.0108799	2.59921
chr2	125330000	125335000	chr2	125540000	125545000	0.142979	2.11121
chr2	125895000	125900000	chr2	126030000	126035000	5.91689e-05	2.11121
chr2	125890000	125895000	chr2	126355000	126360000	0.00558337	2.11121
chr2	125890000	125895000	chr2	126425000	126430000	0.000668309	2.11121
chr2	126150000	126155000	chr2	126365000	126370000	0.0334079	2.11121
chr2	126790000	126795000	chr2	127000000	127005000	0.118843	2.11121
chr2	127355000	127360000	chr2	127435000	127440000	0.00558337	2.59921
chr2	128115000	128120000	chr2	128600000	128605000	0.0856536	2.11121
chr2	128180000	128185000	chr2	128380000	128385000	0.131374	2.59921
chr2	128465000	128470000	chr2	128545000	128550000	0.012625	2.11121
chr2	129285000	129290000	chr2	129410000	129415000	0.141363	3.67583
chr2	162925000	162930000	chr2	163090000	163095000	0.00918025	2.11121
chr2	163045000	163050000	chr2	163325000	163330000	0.0974789	2.11121
chr2	163100000	163105000	chr2	163400000	163405000	0.020365	2.11121
chr2	163530000	163535000	chr2	163595000	163600000	3.9344e-06	2.11121
chr2	163780000	163785000	chr2	163960000	163965000	0.137379	2.59921
chr2	163850000	163855000	chr2	163965000	163970000	0.0160486	3.2
chr2	164105000	164110000	chr2	164340000	164345000	2.19151e-06	2.11121
chr2	164170000	164175000	chr2	164335000	164340000	0.0328047	2.11121
chr2	164595000	164600000	chr2	164665000	164670000	0.180325	2.59921
chr2	165365000	165370000	chr2	165480000	165485000	0.00701306	2.11121
chr2	165530000	165535000	chr2	165695000	165700000	0.00413116	2.11121
chr2	165530000	165535000	chr2	165750000	165755000	0.00122816	2.59921
chr2	165780000	165785000	chr2	165915000	165920000	0.0456143	2.11121
chr2	165785000	165790000	chr2	166045000	166050000	0.000371847	2.11121
chr2	165820000	165825000	chr2	166045000	166050000	0.00155464	2.11121
chr2	166060000	166065000	chr2	166775000	166780000	0.0619566	2.11121
chr2	166105000	166110000	chr2	166150000	166155000	0.0668693	2.11121
chr2	166165000	166170000	chr2	166235000	166240000	0.066514	2.11121
chr2	166185000	166190000	chr2	166560000	166565000	0.00465423	2.11121
chr2	167070000	167075000	chr2	167280000	167285000	0.00665043	2.11121
chr2	167530000	167535000	chr2	167605000	167610000	2.38414e-08	2.11121
chr2	167775000	167780000	chr2	167855000	167860000	0.0998302	2.11121
chr2	167905000	167910000	chr2	168005000	168010000	0.117067	2.59921
chr2	168045000	168050000	chr2	168095000	168100000	0.130214	2.11121
chr2	168110000	168115000	chr2	168210000	168215000	0.00240179	2.11121
chr2	168255000	168260000	chr2	168445000	168450000	7.27257e-05	2.11121
chr2	168545000	168550000	chr2	168620000	168625000	0.0261589	2.11121
chr2	179920000	179925000	chr2	180110000	180115000	0.068696	2.11121
chr2	180395000	180400000	chr2	180765000	180770000	0.111539	2.11121
chr2	180470000	180475000	chr2	180750000	180755000	0.100039	2.11121
chr2	181180000	181185000	chr2	181330000	181335000	0.0163596	3.2
chr2	181395000	181400000	chr2	181580000	181585000	1.20575e-05	3.67583
chr3	10010000	10015000	chr3	10245000	10250000	0.0128539	2.59921
chr3	14605000	14610000	chr3	14660000	14665000	0.146721	2.11121
chr3	8590000	8595000	chr3	8915000	8920000	0.000653874	2.11121
chr3	8960000	8965000	chr3	9040000	9045000	0.000627902	2.59921
chr3	19530000	19535000	chr3	19890000	19895000	0.00656416	2.11121
chr3	27465000	27470000	chr3	28100000	28105000	0.0446086	2.11121
chr3	27980000	27985000	chr3	28100000	28105000	0.0208952	2.11121
chr3	30000000	30005000	chr3	30515000	30520000	0.0452625	2.11121
chr3	30985000	30990000	chr3	31135000	31140000	0.185803	2.11121
chr3	31145000	31150000	chr3	31235000	31240000	0.0335577	2.11121
chr3	32365000	32370000	chr3	32505000	32510000	0.185803	2.11121
chr3	58165000	58170000	chr3	58365000	58370000	0.0383144	2.11121
chr3	60505000	60510000	chr3	60605000	60610000	0.000825753	2.11121
chr3	63560000	63565000	chr3	63865000	63870000	0.0299249	2.11121
chr3	65375000	65380000	chr3	65860000	65865000	0.124318	2.11121
chr3	65425000	65430000	chr3	65505000	65510000	0.00890118	2.11121
chr3	65525000	65530000	chr3	65925000	65930000	0.0147949	2.11121
chr3	65755000	65760000	chr3	65830000	65835000	0.160441	2.11121
chr3	68615000	68620000	chr3	68710000	68715000	0.00195987	2.11121
chr3	69245000	69250000	chr3	69570000	69575000	0.159769	3.2
chr3	116025000	116030000	chr3	116495000	116500000	0.143676	3.67583
chr3	116035000	116040000	chr3	116295000	116300000	0.110962	2.11121
chr3	116765000	116770000	chr3	116830000	116835000	6.17305e-06	2.11121
chr3	116955000	116960000	chr3	117060000	117065000	0.0582643	2.11121
chr3	121550000	121555000	chr3	121630000	121635000	0.070183	2.11121
chr3	121635000	121640000	chr3	121720000	121725000	0.000324803	2.11121
chr3	78955000	78960000	chr3	79195000	79200000	0.00422193	2.11121
chr3	79215000	79220000	chr3	79440000	79445000	0.0293553	3.67583
chr3	79220000	79225000	chr3	79285000	79290000	0.0597216	2.11121
chr3	79505000	79510000	chr3	79580000	79585000	0.00304281	2.11121
chr3	80960000	80965000	chr3	81030000	81035000	0.0140395	2.11121
chr3	34330000	34335000	chr3	34515000	34520000	0.0945337	2.11121
chr3	34850000	34855000	chr3	34955000	34960000	0.024933	2.11121
chr3	35685000	35690000	chr3	35965000	35970000	0.0144772	2.11121
chr3	37475000	37480000	chr3	37560000	37565000	0.154802	2.11121
chr3	37620000	37625000	chr3	38210000	38215000	0.022523	2.59921
chr3	37645000	37650000	chr3	37815000	37820000	0.147283	2.11121
chr3	38055000	38060000	chr3	38200000	38205000	0.0936366	2.11121
chr3	38230000	38235000	chr3	38845000	38850000	0.00789421	2.59921
chr3	40525000	40530000	chr3	40805000	40810000	0.00827621	2.11121
chr3	41245000	41250000	chr3	41275000	41280000	0.191994	2.11121
chr3	41435000	41440000	chr3	41560000	41565000	0.0805193	2.11121
chr3	130105000	130110000	chr3	130570000	130575000	0.000948119	2.59921
chr3	130890000	130895000	chr3	131235000	131240000	0.000147638	2.11121
chr3	131485000	131490000	chr3	131550000	131555000	0.000171696	2.11121
chr3	133110000	133115000	chr3	133265000	133270000	0.00183902	2.59921
chr3	135285000	135290000	chr3	135395000	135400000	0.0208241	2.11121
chr3	136435000	136440000	chr3	136665000	136670000	0.0079833	2.11121
chr3	136670000	136675000	chr3	136855000	136860000	0.193681	2.11121
chr3	83285000	83290000	chr3	83765000	83770000	0.0281837	3.2
chr3	83420000	83425000	chr3	83700000	83705000	0.0671145	3.2
chr3	83915000	83920000	chr3	84305000	84310000	0.0134651	2.11121
chr3	83930000	83935000	chr3	84275000	84280000	0.175911	2.11121
chr3	83950000	83955000	chr3	84035000	84040000	0.039044	2.11121
chr3	84315000	84320000	chr3	84540000	84545000	2.07529e-05	2.11121
chr3	84690000	84695000	chr3	84905000	84910000	0.0581187	2.11121
chr3	85710000	85715000	chr3	85885000	85890000	0.172637	2.11121
chr3	85715000	85720000	chr3	85830000	85835000	0.101532	2.11121
chr3	85925000	85930000	chr3	86070000	86075000	0.0107313	2.11121
chr3	87240000	87245000	chr3	87500000	87505000	0.0906977	2.11121
chr3	87885000	87890000	chr3	87920000	87925000	0.0207291	2.11121
chr3	88005000	88010000	chr3	88070000	88075000	0.00144629	2.11121
chr3	88480000	88485000	chr3	88520000	88525000	5.98702e-06	2.11121
chr3	88585000	88590000	chr3	88740000	88745000	0.169902	2.11121
chr3	88605000	88610000	chr3	88670000	88675000	0.162776	2.11121
chr3	88935000	88940000	chr3	89045000	89050000	0.0107386	2.11121
chr3	89100000	89105000	chr3	89210000	89215000	0.00315418	3.2
chr3	89245000	89250000	chr3	89300000	89305000	0.121295	2.11121
chr3	89500000	89505000	chr3	89725000	89730000	0.175911	2.11121
chr3	89865000	89870000	chr3	89905000	89910000	0.0241437	2.11121
chr3	51370000	51375000	chr3	51405000	51410000	0.00255976	2.11121
chr3	51540000	51545000	chr3	52235000	52240000	0.0197704	2.11121
chr3	51645000	51650000	chr3	52235000	52240000	0.0197704	2.11121
chr3	51655000	51660000	chr3	52185000	52190000	0.0598171	2.11121
chr3	52255000	52260000	chr3	52800000	52805000	0.00405791	2.11121
chr3	52255000	52260000	chr3	52995000	53000000	0.00249755	2.59921
chr3	52990000	52995000	chr3	53445000	53450000	0.0115111	2.11121
chr3	53035000	53040000	chr3	53245000	53250000	3.14144e-05	2.11121
chr3	54350000	54355000	chr3	54685000	54690000	8.73447e-05	2.11121
chr3	54355000	54360000	chr3	54490000	54495000	0.0133394	2.11121
chr3	54355000	54360000	chr3	54525000	54530000	0.0202219	2.11121
chr3	55080000	55085000	chr3	55150000	55155000	0.000216795	2.11121
chr3	55075000	55080000	chr3	55355000	55360000	0.0639677	2.11121
chr3	55080000	55085000	chr3	55110000	55115000	0.00127977	2.11121
chr3	105990000	105995000	chr3	106450000	106455000	0.000951723	2.11121
chr3	107230000	107235000	chr3	107465000	107470000	0.00172548	2.11121
chr3	107555000	107560000	chr3	107915000	107920000	0.10653	2.11121
chr3	107640000	107645000	chr3	107915000	107920000	0.02556	2.11121
chr3	107680000	107685000	chr3	108070000	108075000	0.0240375	2.11121
chr3	107930000	107935000	chr3	108150000	108155000	0.041087	2.11121
chr3	108845000	108850000	chr3	108905000	108910000	0.00556173	2.11121
chr3	109180000	109185000	chr3	109250000	109255000	0.139349	2.59921
chr3	109265000	109270000	chr3	109490000	109495000	0.125015	3.2
chr3	109525000	109530000	chr3	109730000	109735000	0.139349	2.11121
chr3	90525000	90530000	chr3	90575000	90580000	0.0718715	2.11121
chr3	92920000	92925000	chr3	93000000	93005000	0.106187	2.11121
chr3	94365000	94370000	chr3	94445000	94450000	0.068513	2.11121
chr3	94370000	94375000	chr3	94600000	94605000	0.098148	2.11121
chr3	94615000	94620000	chr3	94665000	94670000	0.11179	2.11121
chr3	94885000	94890000	chr3	94995000	95000000	0.0707476	2.11121
chr3	95215000	95220000	chr3	95265000	95270000	0.0403196	2.11121
chr3	95335000	95340000	chr3	95450000	95455000	0.0526406	2.59921
chr3	95635000	95640000	chr3	95770000	95775000	0.132792	2.11121
chr3	96060000	96065000	chr3	96180000	96185000	0.150136	2.59921
chr3	97395000	97400000	chr3	97585000	97590000	0.0167464	2.11121
chr3	97785000	97790000	chr3	97880000	97885000	0.0101417	2.11121
chr3	100190000	100195000	chr3	100360000	100365000	0.189676	2.59921
chr3	100190000	100195000	chr3	100565000	100570000	0.000581741	2.11121
chr3	100570000	100575000	chr3	100685000	100690000	0.195282	2.11121
chr3	100980000	100985000	chr3	101155000	101160000	0.0667069	2.59921
chr3	101040000	101045000	chr3	101115000	101120000	0.188289	2.11121
chr3	101225000	101230000	chr3	101285000	101290000	0.15444	2.11121
chr3	101310000	101315000	chr3	101460000	101465000	4.07559e-05	2.11121
chr3	101580000	101585000	chr3	101805000	101810000	0.0120748	2.11121
chr3	101895000	101900000	chr3	102065000	102070000	0.101438	3.2
chr3	101960000	101965000	chr3	102025000	102030000	0.123253	2.11121
chr3	102300000	102305000	chr3	102690000	102695000	0.103315	2.11121
chr3	102365000	102370000	chr3	102465000	102470000	0.123253	3.67583
chr3	102370000	102375000	chr3	102685000	102690000	0.195282	2.11121
chr3	102470000	102475000	chr3	102685000	102690000	0.00494511	2.11121
chr3	103060000	103065000	chr3	103160000	103165000	0.00234546	2.11121
chr3	103185000	103190000	chr3	103375000	103380000	0.000131389	2.11121
chr3	103220000	103225000	chr3	103375000	103380000	0.00031068	2.11121
chr3	103430000	103435000	chr3	103685000	103690000	0.0465827	2.11121
chr3	104110000	104115000	chr3	104435000	104440000	0.00962013	2.11121
chr3	104220000	104225000	chr3	104380000	104385000	0.14831	2.11121
chr3	104225000	104230000	chr3	104435000	104440000	0.00761749	2.59921
chr3	104790000	104795000	chr3	104970000	104975000	0.0465827	2.11121
chr3	104875000	104880000	chr3	104970000	104975000	0.0263419	3.2
chr3	104990000	104995000	chr3	105055000	105060000	6.21934e-06	2.11121
chr3	137920000	137925000	chr3	138145000	138150000	0.0192303	2.11121
chr3	138240000	138245000	chr3	138430000	138435000	0.00124607	2.11121
chr3	138245000	138250000	chr3	138315000	138320000	0.0534482	2.59921
chr3	138480000	138485000	chr3	138535000	138540000	0.102755	2.59921
chr3	138640000	138645000	chr3	138900000	138905000	7.09552e-06	2.11121
chr3	142295000	142300000	chr3	142395000	142400000	0.000274457	2.11121
chr3	144825000	144830000	chr3	145005000	145010000	4.99742e-05	2.59921
chr3	145635000	145640000	chr3	145900000	145905000	0.0483401	3.2
chr3	145725000	145730000	chr3	145905000	145910000	0.0363021	2.11121
chr3	121885000	121890000	chr3	122105000	122110000	0.0943863	2.11121
chr3	121965000	121970000	chr3	122100000	122105000	0.030361	2.11121
chr3	122645000	122650000	chr3	122900000	122905000	0.00182294	2.11121
chr3	122650000	122655000	chr3	122780000	122785000	0.000109681	2.11121
chr3	122655000	122660000	chr3	122720000	122725000	0.134428	2.11121
chr3	126590000	126595000	chr3	126835000	126840000	0.0923199	3.2
chr3	127455000	127460000	chr3	127545000	127550000	0.00322737	2.11121
chr3	145940000	145945000	chr3	146065000	146070000	0.00034973	2.59921
chr3	146185000	146190000	chr3	146335000	146340000	2.61127e-06	2.11121
chr3	146345000	146350000	chr3	146515000	146520000	0.0404627	2.11121
chr3	146560000	146565000	chr3	146780000	146785000	0.000271222	2.11121
chr3	146560000	146565000	chr3	146910000	146915000	0.00245959	2.11121
chr3	149470000	149475000	chr3	149540000	149545000	0.160499	2.11121
chr3	152470000	152475000	chr3	152745000	152750000	0.0239391	2.11121
chr3	152780000	152785000	chr3	153250000	153255000	0.000712922	2.11121
chr3	152985000	152990000	chr3	153205000	153210000	0.195284	2.11121
chr4	80870000	80875000	chr4	81175000	81180000	0.0831622	2.11121
chr4	3645000	3650000	chr4	3780000	3785000	0.0508966	2.11121
chr4	6225000	6230000	chr4	6425000	6430000	0.0508966	2.11121
chr4	8600000	8605000	chr4	9090000	9095000	0.0558623	2.11121
chr4	32055000	32060000	chr4	32560000	32565000	0.00111674	3.67583
chr4	32145000	32150000	chr4	32240000	32245000	0.0467198	2.59921
chr4	32250000	32255000	chr4	32545000	32550000	0.00341898	3.67583
chr4	32255000	32260000	chr4	32295000	32300000	0.0665162	2.11121
chr4	32310000	32315000	chr4	32545000	32550000	0.0815657	3.67583
chr4	32340000	32345000	chr4	32540000	32545000	0.158447	2.59921
chr4	32405000	32410000	chr4	32535000	32540000	0.00570428	2.11121
chr4	32805000	32810000	chr4	33015000	33020000	0.113638	2.11121
chr4	33200000	33205000	chr4	33290000	33295000	0.00536211	2.11121
chr4	11675000	11680000	chr4	12030000	12035000	0.0235842	2.11121
chr4	11960000	11965000	chr4	12015000	12020000	0.0653556	2.11121
chr4	14960000	14965000	chr4	15320000	15325000	0.00875166	2.11121
chr4	16165000	16170000	chr4	16210000	16215000	0.0819442	2.11121
chr4	98485000	98490000	chr4	98700000	98705000	0.0332371	2.59921
chr4	98730000	98735000	chr4	98880000	98885000	9.01171e-05	2.59921
chr4	99005000	99010000	chr4	99180000	99185000	0.00829056	2.11121
chr4	100020000	100025000	chr4	100410000	100415000	9.01171e-05	2.11121
chr4	100115000	100120000	chr4	100400000	100405000	0.0661442	2.11121
chr4	101200000	101205000	chr4	101265000	101270000	0.068575	2.11121
chr4	102225000	102230000	chr4	102480000	102485000	0.0236623	2.11121
chr4	102490000	102495000	chr4	102655000	102660000	9.01171e-05	2.11121
chr4	105035000	105040000	chr4	105115000	105120000	0.0233244	2.11121
chr4	114345000	114350000	chr4	114630000	114635000	0.0173025	2.11121
chr4	114345000	114350000	chr4	114405000	114410000	0.0182014	2.11121
chr4	114650000	114655000	chr4	114905000	114910000	0.157094	2.59921
chr4	116340000	116345000	chr4	116400000	116405000	0.0152499	2.11121
chr4	117280000	117285000	chr4	117670000	117675000	0.0618765	3.67583
chr4	117930000	117935000	chr4	117985000	117990000	0.0313338	2.11121
chr4	117980000	117985000	chr4	118065000	118070000	0.165971	2.59921
chr4	118015000	118020000	chr4	118060000	118065000	0.0188196	2.11121
chr4	119010000	119015000	chr4	119105000	119110000	0.0964788	2.11121
chr4	119960000	119965000	chr4	120100000	120105000	0.172334	2.11121
chr4	120225000	120230000	chr4	120370000	120375000	5.82136e-06	2.11121
chr4	120590000	120595000	chr4	120680000	120685000	1.29909e-05	2.11121
chr4	120590000	120595000	chr4	120750000	120755000	0.00563112	2.11121
chr4	120845000	120850000	chr4	120905000	120910000	0.0316498	2.11121
chr4	34700000	34705000	chr4	34920000	34925000	0.174883	2.11121
chr4	34780000	34785000	chr4	34915000	34920000	0.0964973	2.11121
chr4	34815000	34820000	chr4	34900000	34905000	0.0697726	2.11121
chr4	34955000	34960000	chr4	35155000	35160000	0.0096128	2.11121
chr4	40300000	40305000	chr4	40640000	40645000	0.0648467	2.11121
chr4	40765000	40770000	chr4	40950000	40955000	0.00554484	2.59921
chr4	41215000	41220000	chr4	41290000	41295000	0.0648467	2.11121
chr4	57965000	57970000	chr4	58070000	58075000	0.0500668	2.11121
chr4	59140000	59145000	chr4	59350000	59355000	0.0467742	2.11121
chr4	59610000	59615000	chr4	59865000	59870000	0.184344	2.59921
chr4	59620000	59625000	chr4	59745000	59750000	0.105171	2.11121
chr4	62415000	62420000	chr4	62510000	62515000	0.0948113	2.11121
chr4	62560000	62565000	chr4	62760000	62765000	5.8053e-05	2.59921
chr4	63160000	63165000	chr4	63310000	63315000	0.000368178	2.59921
chr4	63165000	63170000	chr4	63380000	63385000	0.108538	3.67583
chr4	63415000	63420000	chr4	63945000	63950000	0.000368178	2.11121
chr4	63420000	63425000	chr4	63680000	63685000	0.0948113	2.11121
chr4	63475000	63480000	chr4	63565000	63570000	0.0948183	2.11121
chr4	63510000	63515000	chr4	63555000	63560000	0.000239674	2.11121
chr4	63500000	63505000	chr4	63945000	63950000	0.0104003	2.11121
chr4	64535000	64540000	chr4	64595000	64600000	0.0534578	2.11121
chr4	53115000	53120000	chr4	53355000	53360000	0.000407832	2.59921
chr4	53120000	53125000	chr4	53220000	53225000	0.106148	2.59921
chr4	53385000	53390000	chr4	53450000	53455000	0.000109673	2.11121
chr4	55395000	55400000	chr4	55450000	55455000	0.191048	2.11121
chr4	55470000	55475000	chr4	56680000	56685000	0.0519236	3.2
chr4	55750000	55755000	chr4	55860000	55865000	0.0606515	2.11121
chr4	56220000	56225000	chr4	56490000	56495000	0.172225	3.2
chr4	56300000	56305000	chr4	56380000	56385000	0.0519236	2.11121
chr4	56515000	56520000	chr4	56680000	56685000	0.122255	2.11121
chr4	57065000	57070000	chr4	57180000	57185000	0.0161908	2.59921
chr4	57530000	57535000	chr4	57605000	57610000	0.0161908	2.11121
chr4	57670000	57675000	chr4	57895000	57900000	1.80823e-05	2.11121
chr4	57675000	57680000	chr4	57720000	57725000	0.172549	2.11121
chr4	57725000	57730000	chr4	57780000	57785000	0.0445078	2.11121
chr4	95005000	95010000	chr4	95870000	95875000	0.000555043	2.11121
chr4	95005000	95010000	chr4	95920000	95925000	0.00928018	2.11121
chr4	43050000	43055000	chr4	43375000	43380000	0.0221999	2.59921
chr4	43640000	43645000	chr4	43815000	43820000	0.0472877	2.11121
chr4	45020000	45025000	chr4	45295000	45300000	0.0501992	2.59921
chr4	45090000	45095000	chr4	45350000	45355000	0.140948	2.11121
chr4	45160000	45165000	chr4	45280000	45285000	0.0418096	2.11121
chr4	45535000	45540000	chr4	45605000	45610000	0.0559372	2.11121
chr4	45540000	45545000	chr4	45770000	45775000	0.00231549	2.11121
chr4	45975000	45980000	chr4	46120000	46125000	0.000388333	2.11121
chr4	46200000	46205000	chr4	46370000	46375000	5.85021e-05	2.11121
chr4	46210000	46215000	chr4	46290000	46295000	0.18539	2.11121
chr4	46215000	46220000	chr4	46325000	46330000	0.074187	2.11121
chr4	46385000	46390000	chr4	46485000	46490000	0.0628155	2.59921
chr4	46780000	46785000	chr4	47015000	47020000	0.00231549	2.11121
chr4	47285000	47290000	chr4	47390000	47395000	0.154705	2.11121
chr4	47420000	47425000	chr4	48410000	48415000	0.00464404	2.11121
chr4	47430000	47435000	chr4	48030000	48035000	0.148965	2.59921
chr4	48475000	48480000	chr4	48545000	48550000	0.000942807	2.11121
chr4	154165000	154170000	chr4	154205000	154210000	0.00684821	2.11121
chr4	154330000	154335000	chr4	154675000	154680000	0.017134	3.2
chr4	154945000	154950000	chr4	155060000	155065000	0.00555314	2.59921
chr4	155130000	155135000	chr4	155220000	155225000	0.0995712	2.11121
chr4	155485000	155490000	chr4	155565000	155570000	0.000118377	2.11121
chr4	106090000	106095000	chr4	106220000	106225000	0.18175	2.11121
chr4	106235000	106240000	chr4	106345000	106350000	0.184397	2.11121
chr4	106615000	106620000	chr4	106705000	106710000	4.41885e-05	2.11121
chr4	106835000	106840000	chr4	107065000	107070000	0.0332332	2.11121
chr4	106835000	106840000	chr4	107165000	107170000	0.00234361	2.11121
chr4	107185000	107190000	chr4	107335000	107340000	0.13982	3.67583
chr4	107420000	107425000	chr4	107650000	107655000	0.00302276	2.11121
chr4	107895000	107900000	chr4	108100000	108105000	0.124938	2.11121
chr4	107930000	107935000	chr4	108135000	108140000	0.12683	2.11121
chr4	108335000	108340000	chr4	108550000	108555000	0.186834	2.11121
chr4	108865000	108870000	chr4	108975000	108980000	2.77566e-05	2.11121
chr4	82805000	82810000	chr4	82930000	82935000	0.00194426	2.11121
chr4	83260000	83265000	chr4	83405000	83410000	1.40478e-05	2.11121
chr4	83480000	83485000	chr4	83565000	83570000	0.0672884	2.11121
chr4	86540000	86545000	chr4	86700000	86705000	0.0649385	2.11121
chr4	86615000	86620000	chr4	86695000	86700000	0.00161288	2.11121
chr4	88030000	88035000	chr4	88305000	88310000	0.0127319	2.59921
chr4	88035000	88040000	chr4	88345000	88350000	0.000290274	2.11121
chr4	88355000	88360000	chr4	88540000	88545000	0.0270366	2.11121
chr4	88360000	88365000	chr4	88425000	88430000	0.0457575	2.11121
chr4	88945000	88950000	chr4	89050000	89055000	0.000352543	2.11121
chr4	129955000	129960000	chr4	130245000	130250000	0.0739545	2.11121
chr4	130335000	130340000	chr4	130570000	130575000	0.0774395	2.59921
chr4	130785000	130790000	chr4	130880000	130885000	5.91184e-07	2.59921
chr4	131915000	131920000	chr4	132080000	132085000	0.0182735	2.11121
chr4	132360000	132365000	chr4	132515000	132520000	0.0827212	3.2
chr4	132415000	132420000	chr4	132510000	132515000	0.184777	2.59921
chr4	132545000	132550000	chr4	132670000	132675000	0.00230099	2.11121
chr4	132550000	132555000	chr4	132630000	132635000	1.87801e-05	2.11121
chr4	133010000	133015000	chr4	133205000	133210000	0.000936408	2.59921
chr4	133310000	133315000	chr4	133410000	133415000	0.137327	2.11121
chr4	133350000	133355000	chr4	133450000	133455000	0.0438082	2.11121
chr4	133590000	133595000	chr4	133830000	133835000	0.0173767	2.11121
chr4	134540000	134545000	chr4	134745000	134750000	0.132989	2.59921
chr4	134580000	134585000	chr4	134710000	134715000	0.0117431	2.59921
chr4	134820000	134825000	chr4	134875000	134880000	0.156345	2.11121
chr4	134945000	134950000	chr4	135205000	135210000	1.87801e-05	2.11121
chr4	135065000	135070000	chr4	135205000	135210000	0.0812511	2.11121
chr4	135120000	135125000	chr4	135185000	135190000	0.153108	2.11121
chr4	135800000	135805000	chr4	135875000	135880000	0.0401636	2.11121
chr4	136380000	136385000	chr4	136525000	136530000	0.0386447	2.11121
chr4	136415000	136420000	chr4	136615000	136620000	0.182886	2.11121
chr4	136460000	136465000	chr4	136520000	136525000	0.0231948	2.59921
chr4	136640000	136645000	chr4	137015000	137020000	0.0633255	2.11121
chr4	136895000	136900000	chr4	136970000	136975000	0.0140799	2.11121
chr4	149645000	149650000	chr4	149710000	149715000	0.0025926	2.11121
chr4	150640000	150645000	chr4	150950000	150955000	0.119386	2.59921
chr4	150655000	150660000	chr4	150850000	150855000	0.00431448	2.11121
chr4	150700000	150705000	chr4	150850000	150855000	0.000938057	2.11121
chr4	152325000	152330000	chr4	152490000	152495000	0.122506	2.11121
chr4	123535000	123540000	chr4	123580000	123585000	0.00089989	2.11121
chr4	123750000	123755000	chr4	123895000	123900000	2.45274e-05	2.11121
chr4	123820000	123825000	chr4	123895000	123900000	0.0145026	2.11121
chr4	124130000	124135000	chr4	124670000	124675000	0.0452596	2.11121
chr4	124745000	124750000	chr4	124845000	124850000	0.187921	2.11121
chr4	124945000	124950000	chr4	125025000	125030000	0.00120193	2.11121
chr4	126330000	126335000	chr4	126520000	126525000	0.0190047	2.11121
chr4	126335000	126340000	chr4	126390000	126395000	0.146858	2.11121
chr4	126360000	126365000	chr4	126460000	126465000	0.158083	2.11121
chr4	126585000	126590000	chr4	126825000	126830000	0.158083	2.11121
chr4	127250000	127255000	chr4	127320000	127325000	0.000268519	2.59921
chr4	128910000	128915000	chr4	129100000	129105000	0.0310624	3.2
chr4	128955000	128960000	chr4	129125000	129130000	0.127038	2.11121
chr4	129000000	129005000	chr4	129075000	129080000	0.0144455	2.11121
chr4	138445000	138450000	chr4	138560000	138565000	0.00320208	2.11121
chr4	138445000	138450000	chr4	138745000	138750000	0.00672495	2.11121
chr4	139080000	139085000	chr4	139285000	139290000	0.000188455	2.11121
chr4	139135000	139140000	chr4	139200000	139205000	0.0967152	2.11121
chr4	139140000	139145000	chr4	139220000	139225000	0.0973613	2.11121
chr4	139475000	139480000	chr4	139570000	139575000	0.005244	2.11121
chr4	139475000	139480000	chr4	139620000	139625000	1.43612e-05	3.2
chr4	139680000	139685000	chr4	139855000	139860000	8.26656e-06	2.11121
chr4	139875000	139880000	chr4	140545000	140550000	0.000163041	2.11121
chr4	140105000	140110000	chr4	140520000	140525000	0.0510149	2.11121
chr4	140250000	140255000	chr4	140535000	140540000	0.000120653	2.11121
chr4	140590000	140595000	chr4	140710000	140715000	0.0188077	2.11121
chr4	141140000	141145000	chr4	141270000	141275000	0.0378684	2.11121
chr4	141145000	141150000	chr4	141365000	141370000	0.0355767	2.11121
chr4	141205000	141210000	chr4	141265000	141270000	0.0235357	2.11121
chr4	141205000	141210000	chr4	141360000	141365000	0.116067	2.11121
chr4	141855000	141860000	chr4	141925000	141930000	0.146104	2.11121
chr4	145155000	145160000	chr4	145290000	145295000	0.00669601	2.11121
chr5	43675000	43680000	chr5	43825000	43830000	0.0470909	3.2
chr5	64200000	64205000	chr5	64265000	64270000	0.0019285	2.11121
chr5	64285000	64290000	chr5	64865000	64870000	0.14278	2.11121
chr5	65000000	65005000	chr5	65240000	65245000	0.193138	2.59921
chr5	20905000	20910000	chr5	20970000	20975000	0.0612293	2.59921
chr5	21010000	21015000	chr5	21255000	21260000	0.0697686	2.11121
chr5	21265000	21270000	chr5	21415000	21420000	0.00820342	2.11121
chr5	21265000	21270000	chr5	21585000	21590000	0.195321	2.11121
chr5	23860000	23865000	chr5	24050000	24055000	0.170192	3.67583
chr5	53335000	53340000	chr5	53660000	53665000	0.010426	3.67583
chr5	53350000	53355000	chr5	53635000	53640000	0.0459352	2.59921
chr5	90660000	90665000	chr5	90785000	90790000	0.000574877	2.11121
chr5	90660000	90665000	chr5	90865000	90870000	0.0399879	2.11121
chr5	90685000	90690000	chr5	90750000	90755000	0.17658	2.11121
chr5	90790000	90795000	chr5	90900000	90905000	0.148191	2.59921
chr5	91035000	91040000	chr5	91305000	91310000	0.0840155	2.11121
chr5	91140000	91145000	chr5	91305000	91310000	0.126989	2.11121
chr5	91475000	91480000	chr5	91765000	91770000	0.150476	2.11121
chr5	92155000	92160000	chr5	92295000	92300000	0.130224	2.59921
chr5	92315000	92320000	chr5	92380000	92385000	4.60272e-05	2.59921
chr5	92675000	92680000	chr5	92725000	92730000	0.0219137	2.11121
chr5	92725000	92730000	chr5	92955000	92960000	0.00245122	2.11121
chr5	93200000	93205000	chr5	93265000	93270000	0.0984681	2.11121
chr5	73860000	73865000	chr5	74280000	74285000	0.00727143	2.11121
chr5	73935000	73940000	chr5	74275000	74280000	0.135493	2.11121
chr5	73995000	74000000	chr5	74275000	74280000	0.0572706	3.2
chr5	74065000	74070000	chr5	74275000	74280000	0.136265	2.11121
chr5	74100000	74105000	chr5	74275000	74280000	0.124021	2.11121
chr5	74430000	74435000	chr5	75155000	75160000	0.00154952	2.11121
chr5	74580000	74585000	chr5	75155000	75160000	0.0378204	2.11121
chr5	74795000	74800000	chr5	74895000	74900000	0.0378204	2.11121
chr5	27995000	28000000	chr5	28085000	28090000	0.00112668	2.11121
chr5	28290000	28295000	chr5	28385000	28390000	0.143325	2.59921
chr5	29770000	29775000	chr5	30025000	30030000	0.0112207	2.11121
chr5	30805000	30810000	chr5	30860000	30865000	0.00184691	2.59921
chr5	30805000	30810000	chr5	30995000	31000000	0.0189634	2.11121
chr5	31560000	31565000	chr5	32200000	32205000	0.0117328	2.59921
chr5	31565000	31570000	chr5	32140000	32145000	0.0285105	2.11121
chr5	32210000	32215000	chr5	32520000	32525000	0.0172299	2.59921
chr5	32215000	32220000	chr5	32460000	32465000	0.12276	2.11121
chr5	32320000	32325000	chr5	32510000	32515000	0.000694436	2.11121
chr5	66385000	66390000	chr5	66620000	66625000	0.0014854	2.11121
chr5	66425000	66430000	chr5	66515000	66520000	0.0327606	2.11121
chr5	66545000	66550000	chr5	66615000	66620000	0.00778451	2.11121
chr5	66695000	66700000	chr5	67015000	67020000	0.000171349	2.11121
chr5	72890000	72895000	chr5	72960000	72965000	0.128337	2.59921
chr5	34270000	34275000	chr5	34355000	34360000	0.143043	2.11121
chr5	34515000	34520000	chr5	34645000	34650000	0.000432982	2.59921
chr5	34520000	34525000	chr5	34575000	34580000	0.0439618	2.59921
chr5	34985000	34990000	chr5	35030000	35035000	0.0070563	2.11121
chr5	36030000	36035000	chr5	36280000	36285000	0.119744	2.59921
chr5	36035000	36040000	chr5	36100000	36105000	0.176761	2.11121
chr5	36950000	36955000	chr5	37110000	37115000	0.0133137	2.11121
chr5	37300000	37305000	chr5	37745000	37750000	0.00607882	2.11121
chr5	37750000	37755000	chr5	38085000	38090000	0.0281497	2.11121
chr5	38305000	38310000	chr5	38465000	38470000	0.00092185	2.11121
chr5	38310000	38315000	chr5	38515000	38520000	0.0823284	3.2
chr5	100420000	100425000	chr5	100510000	100515000	0.1137	3.2
chr5	100995000	101000000	chr5	101670000	101675000	0.0817474	3.2
chr5	102460000	102465000	chr5	102680000	102685000	0.0378906	2.11121
chr5	103995000	104000000	chr5	104070000	104075000	0.011512	2.11121
chr5	105405000	105410000	chr5	105655000	105660000	0.00277171	2.11121
chr5	105410000	105415000	chr5	105495000	105500000	0.0372312	2.11121
chr5	105695000	105700000	chr5	105780000	105785000	0.177044	2.11121
chr5	130000000	130005000	chr5	130040000	130045000	0.111291	2.11121
chr5	130005000	130010000	chr5	130145000	130150000	0.110799	2.11121
chr5	131535000	131540000	chr5	131595000	131600000	0.0793362	2.11121
chr5	134495000	134500000	chr5	134650000	134655000	0.00341127	2.11121
chr5	135010000	135015000	chr5	135150000	135155000	0.0303331	2.11121
chr5	135405000	135410000	chr5	135605000	135610000	0.0047489	2.59921
chr5	135505000	135510000	chr5	135770000	135775000	0.0460574	2.59921
chr5	135605000	135610000	chr5	135855000	135860000	0.00193487	2.11121
chr5	135970000	135975000	chr5	136095000	136100000	0.197659	2.59921
chr5	136205000	136210000	chr5	136705000	136710000	0.139372	2.11121
chr5	136370000	136375000	chr5	136660000	136665000	0.0341327	3.2
chr5	136380000	136385000	chr5	136565000	136570000	0.165562	3.2
chr5	136925000	136930000	chr5	137120000	137125000	0.0412009	2.11121
chr5	137055000	137060000	chr5	137105000	137110000	0.178466	2.11121
chr5	137155000	137160000	chr5	137280000	137285000	0.0130498	2.59921
chr5	137615000	137620000	chr5	137750000	137755000	0.177604	2.59921
chr5	137655000	137660000	chr5	137755000	137760000	9.46327e-06	2.11121
chr5	139795000	139800000	chr5	140320000	140325000	0.0261619	2.11121
chr5	139830000	139835000	chr5	140405000	140410000	0.0331498	2.11121
chr5	139835000	139840000	chr5	140290000	140295000	0.000348022	2.11121
chr5	139835000	139840000	chr5	140330000	140335000	0.00584207	2.59921
chr5	139840000	139845000	chr5	139930000	139935000	0.0450821	2.11121
chr5	139840000	139845000	chr5	140095000	140100000	0.155624	2.11121
chr5	140330000	140335000	chr5	140400000	140405000	0.000309962	2.59921
chr5	140460000	140465000	chr5	140630000	140635000	0.118449	3.2
chr5	140565000	140570000	chr5	140610000	140615000	0.000689494	2.11121
chr5	142490000	142495000	chr5	142665000	142670000	0.132194	2.59921
chr5	142555000	142560000	chr5	142715000	142720000	0.0523029	2.11121
chr5	142670000	142675000	chr5	142715000	142720000	0.146997	2.11121
chr5	142765000	142770000	chr5	142855000	142860000	0.000215603	2.11121
chr5	143080000	143085000	chr5	143290000	143295000	0.00243811	2.11121
chr5	143430000	143435000	chr5	143715000	143720000	0.00254074	2.11121
chr5	144270000	144275000	chr5	144735000	144740000	0.0968198	2.59921
chr5	106995000	107000000	chr5	107210000	107215000	0.0397829	2.11121
chr5	106995000	107000000	chr5	107285000	107290000	0.00131571	2.11121
chr5	107000000	107005000	chr5	107080000	107085000	0.0989791	2.11121
chr5	107610000	107615000	chr5	107785000	107790000	0.0140954	2.59921
chr5	107790000	107795000	chr5	107890000	107895000	0.171368	2.59921
chr5	107915000	107920000	chr5	108005000	108010000	6.51536e-05	2.59921
chr5	108030000	108035000	chr5	108160000	108165000	0.19454	2.59921
chr5	110845000	110850000	chr5	111265000	111270000	0.000626	2.59921
chr5	110850000	110855000	chr5	111215000	111220000	0.199858	2.11121
chr5	110905000	110910000	chr5	111205000	111210000	0.0112716	2.11121
chr5	110940000	110945000	chr5	111255000	111260000	0.0127227	2.11121
chr5	111410000	111415000	chr5	112155000	112160000	0.00173139	2.59921
chr5	111465000	111470000	chr5	112135000	112140000	0.0589196	2.11121
chr5	111730000	111735000	chr5	112155000	112160000	0.0797673	2.11121
chr5	111810000	111815000	chr5	112150000	112155000	0.193856	2.11121
chr5	112240000	112245000	chr5	112330000	112335000	0.000100271	2.59921
chr5	112670000	112675000	chr5	112760000	112765000	0.174275	2.11121
chr5	113465000	113470000	chr5	113580000	113585000	0.00567267	2.11121
chr5	113775000	113780000	chr5	113805000	113810000	0.00235115	2.11121
chr5	115160000	115165000	chr5	115235000	115240000	0.151507	2.11121
chr5	115360000	115365000	chr5	115440000	115445000	0.000260566	2.11121
chr5	115790000	115795000	chr5	115850000	115855000	0.191496	2.11121
chr5	116285000	116290000	chr5	116475000	116480000	0.146314	2.11121
chr5	118000000	118005000	chr5	118065000	118070000	0.0111406	2.11121
chr5	118270000	118275000	chr5	118585000	118590000	0.0910026	3.2
chr5	118330000	118335000	chr5	118555000	118560000	0.00468544	2.59921
chr5	118380000	118385000	chr5	118650000	118655000	0.167051	2.59921
chr5	118455000	118460000	chr5	118555000	118560000	0.0741744	2.11121
chr5	118595000	118600000	chr5	118715000	118720000	0.000472162	2.11121
chr5	119735000	119740000	chr5	120100000	120105000	1.74551e-05	2.11121
chr5	119790000	119795000	chr5	119960000	119965000	0.162877	2.11121
chr5	120205000	120210000	chr5	120445000	120450000	0.0325632	3.2
chr5	120505000	120510000	chr5	120600000	120605000	4.17843e-07	2.59921
chr5	146705000	146710000	chr5	146815000	146820000	0.0149021	2.11121
chr5	146975000	146980000	chr5	147305000	147310000	0.0953238	2.59921
chr5	147585000	147590000	chr5	147850000	147855000	0.0010638	2.59921
chr5	147750000	147755000	chr5	147785000	147790000	0.131637	2.11121
chr5	148325000	148330000	chr5	148450000	148455000	1.77373e-09	2.11121
chr5	148455000	148460000	chr5	148700000	148705000	0.174946	2.11121
chr5	148890000	148895000	chr5	149040000	149045000	0.0890815	2.11121
chr5	148995000	149000000	chr5	149045000	149050000	0.0061602	2.11121
chr5	148995000	149000000	chr5	149335000	149340000	0.16486	2.11121
chr5	149040000	149045000	chr5	149330000	149335000	0.0662543	2.11121
chr5	149060000	149065000	chr5	149175000	149180000	0.11854	3.67583
chr5	149065000	149070000	chr5	149280000	149285000	0.0662543	2.11121
chr5	149415000	149420000	chr5	149520000	149525000	0.0268908	2.11121
chr5	149535000	149540000	chr5	149625000	149630000	0.00614333	2.59921
chr5	149720000	149725000	chr5	149845000	149850000	0.0268908	2.11121
chr5	149860000	149865000	chr5	150015000	150020000	0.0404564	2.11121
chr5	150455000	150460000	chr5	150665000	150670000	0.174946	2.11121
chr5	151195000	151200000	chr5	151315000	151320000	0.0145171	2.11121
chr5	122400000	122405000	chr5	122625000	122630000	0.0463546	2.11121
chr5	122410000	122415000	chr5	122725000	122730000	0.00239255	2.11121
chr5	122445000	122450000	chr5	122625000	122630000	0.0194926	2.11121
chr5	122575000	122580000	chr5	122685000	122690000	0.193967	2.11121
chr5	123370000	123375000	chr5	123435000	123440000	1.14683e-05	2.11121
chr5	123370000	123375000	chr5	123495000	123500000	0.0222107	2.11121
[truncated: 650 more rows]

## Sheet: siCTRL_etOH_signif_increased
BIN1_CHR	BIN1_START	BIN1_END	BIN2_CHROMOSOME	BIN2_START	BIN2_END	FDR	DETECTION_SCALE
chr10	26755000	26760000	chr10	26885000	26890000	0.00034287	2.11121
chr10	26920000	26925000	chr10	26990000	26995000	0.00315394	2.11121
chr10	30620000	30625000	chr10	30715000	30720000	0.0139249	2.11121
chr10	30830000	30835000	chr10	31295000	31300000	0.00380799	2.11121
chr10	31535000	31540000	chr10	31605000	31610000	0.0622618	2.11121
chr10	9790000	9795000	chr10	10320000	10325000	0.00485782	2.11121
chr10	10410000	10415000	chr10	10555000	10560000	0.000485217	2.11121
chr10	11205000	11210000	chr10	11280000	11285000	0.0629962	2.11121
chr10	12685000	12690000	chr10	12990000	12995000	0.00216427	2.11121
chr10	12695000	12700000	chr10	12865000	12870000	0.0222471	2.59921
chr10	12690000	12695000	chr10	12915000	12920000	0.000329889	2.11121
chr10	12925000	12930000	chr10	12995000	13000000	0.00124868	2.11121
chr10	13020000	13025000	chr10	13425000	13430000	9.57998e-05	2.11121
chr10	13085000	13090000	chr10	13425000	13430000	6.63995e-05	2.11121
chr10	13565000	13570000	chr10	14195000	14200000	0.0199485	2.11121
chr10	17735000	17740000	chr10	17865000	17870000	6.63995e-05	2.11121
chr10	3335000	3340000	chr10	3525000	3530000	9.37641e-05	2.11121
chr10	3535000	3540000	chr10	3940000	3945000	0.00183504	2.11121
chr10	4085000	4090000	chr10	4330000	4335000	0.0392348	2.11121
chr10	4120000	4125000	chr10	4335000	4340000	0.193502	2.11121
chr10	4195000	4200000	chr10	4325000	4330000	0.0784934	2.11121
chr10	5600000	5605000	chr10	5785000	5790000	0.0070672	2.59921
chr10	7810000	7815000	chr10	8230000	8235000	0.122103	2.11121
chr10	7880000	7885000	chr10	8195000	8200000	0.000135101	2.11121
chr10	8790000	8795000	chr10	9070000	9075000	0.178558	2.11121
chr10	41825000	41830000	chr10	42290000	42295000	0.000179613	2.11121
chr10	41980000	41985000	chr10	42285000	42290000	1.32328e-06	2.59921
chr10	42030000	42035000	chr10	42275000	42280000	0.0312823	2.11121
chr10	42305000	42310000	chr10	42635000	42640000	0.00127542	2.11121
chr10	42840000	42845000	chr10	42940000	42945000	0.0383177	2.11121
chr10	43250000	43255000	chr10	43325000	43330000	0.153346	2.11121
chr10	43575000	43580000	chr10	43870000	43875000	0.0415362	2.11121
chr10	43575000	43580000	chr10	43910000	43915000	2.91461e-05	2.59921
chr10	43950000	43955000	chr10	44165000	44170000	0.000151486	2.11121
chr10	43955000	43960000	chr10	44070000	44075000	2.1928e-06	2.11121
chr10	43995000	44000000	chr10	44165000	44170000	0.0777209	3.2
chr10	44075000	44080000	chr10	44155000	44160000	0.000694524	2.11121
chr10	44290000	44295000	chr10	44995000	45000000	0.018309	2.11121
chr10	44285000	44290000	chr10	45045000	45050000	0.00257606	2.11121
chr10	44325000	44330000	chr10	44995000	45000000	0.0342476	2.11121
chr10	44325000	44330000	chr10	45045000	45050000	0.0283258	2.11121
chr10	52215000	52220000	chr10	52385000	52390000	0.0950799	2.11121
chr10	53345000	53350000	chr10	53510000	53515000	0.00027583	2.11121
chr10	40255000	40260000	chr10	40525000	40530000	2.36633e-05	2.11121
chr10	40300000	40305000	chr10	40345000	40350000	0.0293373	2.11121
chr10	40340000	40345000	chr10	40525000	40530000	0.0903615	2.11121
chr10	40370000	40375000	chr10	40520000	40525000	0.00027299	2.11121
chr10	40650000	40655000	chr10	41000000	41005000	0.000726333	2.11121
chr10	41430000	41435000	chr10	41505000	41510000	0.000458761	2.11121
chr10	41510000	41515000	chr10	41680000	41685000	6.49546e-09	2.11121
chr10	41830000	41835000	chr10	41890000	41895000	0.0490844	2.11121
chr10	58275000	58280000	chr10	58375000	58380000	0.0955485	2.11121
chr10	58810000	58815000	chr10	59050000	59055000	0.110841	2.59921
chr10	58810000	58815000	chr10	59110000	59115000	0.0393691	2.11121
chr10	59165000	59170000	chr10	59290000	59295000	1.0131e-06	2.11121
chr10	59345000	59350000	chr10	59860000	59865000	0.111243	5.19842
chr10	59405000	59410000	chr10	59855000	59860000	0.0546416	2.11121
chr10	59445000	59450000	chr10	59820000	59825000	0.0349462	2.11121
chr10	59450000	59455000	chr10	59865000	59870000	0.00137056	2.11121
chr10	59460000	59465000	chr10	59735000	59740000	0.173917	3.67583
chr10	59890000	59895000	chr10	59995000	60000000	0.000259388	2.59921
chr10	59890000	59895000	chr10	60065000	60070000	0.00118412	2.11121
chr10	59900000	59905000	chr10	59945000	59950000	6.82747e-05	2.11121
chr10	60145000	60150000	chr10	60235000	60240000	1.91743e-07	2.11121
chr10	60300000	60305000	chr10	60695000	60700000	0.132533	2.11121
chr10	60410000	60415000	chr10	60755000	60760000	9.07971e-08	2.11121
chr10	60765000	60770000	chr10	61135000	61140000	0.0656606	2.11121
chr10	60770000	60775000	chr10	61060000	61065000	6.02532e-08	2.59921
chr10	60845000	60850000	chr10	60985000	60990000	0.186247	2.59921
chr10	61270000	61275000	chr10	61330000	61335000	0.0222851	2.11121
chr10	61465000	61470000	chr10	61655000	61660000	0.0683066	2.11121
chr10	61605000	61610000	chr10	61655000	61660000	5.31478e-05	2.11121
chr10	61875000	61880000	chr10	61980000	61985000	0.0550864	2.11121
chr10	61875000	61880000	chr10	62095000	62100000	0.0630287	2.11121
chr10	62190000	62195000	chr10	62415000	62420000	0.173917	2.11121
chr10	62265000	62270000	chr10	62410000	62415000	0.0076008	2.11121
chr10	62275000	62280000	chr10	62380000	62385000	2.53344e-05	2.11121
chr10	62275000	62280000	chr10	62345000	62350000	0.186247	2.11121
chr10	62615000	62620000	chr10	62765000	62770000	0.175065	2.11121
chr10	62985000	62990000	chr10	63110000	63115000	0.185898	2.59921
chr10	63150000	63155000	chr10	63265000	63270000	0.0209234	2.11121
chr10	63305000	63310000	chr10	63375000	63380000	0.0307762	2.59921
chr10	66740000	66745000	chr10	66805000	66810000	0.00537831	2.11121
chr10	66855000	66860000	chr10	66900000	66905000	0.00281145	2.11121
chr10	66905000	66910000	chr10	67250000	67255000	0.00203883	2.11121
chr10	66915000	66920000	chr10	67095000	67100000	0.000266855	2.11121
chr10	66915000	66920000	chr10	67130000	67135000	0.00752551	2.11121
chr10	66920000	66925000	chr10	67005000	67010000	0.0226857	2.11121
chr10	67315000	67320000	chr10	67725000	67730000	8.00089e-05	2.11121
chr10	67320000	67325000	chr10	67800000	67805000	0.00384042	2.11121
chr10	67315000	67320000	chr10	67855000	67860000	4.65502e-05	2.11121
chr10	67900000	67905000	chr10	67980000	67985000	0.00584002	2.11121
chr10	68000000	68005000	chr10	68145000	68150000	0.00367718	2.11121
chr10	68155000	68160000	chr10	68280000	68285000	0.0320672	2.11121
chr10	68905000	68910000	chr10	69005000	69010000	0.00380556	2.11121
chr10	69370000	69375000	chr10	69445000	69450000	0.147931	2.11121
chr10	69450000	69455000	chr10	69650000	69655000	6.25285e-07	2.11121
chr10	69450000	69455000	chr10	69840000	69845000	0.00380556	2.11121
chr10	69455000	69460000	chr10	69790000	69795000	0.0353708	2.59921
chr10	69510000	69515000	chr10	69630000	69635000	0.193719	3.67583
chr10	69660000	69665000	chr10	69840000	69845000	1.18637e-05	2.11121
chr10	69965000	69970000	chr10	70295000	70300000	0.00501415	2.11121
chr10	70020000	70025000	chr10	70290000	70295000	0.159046	2.11121
chr10	70170000	70175000	chr10	70290000	70295000	0.00320577	2.11121
chr10	70310000	70315000	chr10	70810000	70815000	0.0501745	2.11121
chr10	70315000	70320000	chr10	70560000	70565000	4.2659e-06	2.11121
chr10	70315000	70320000	chr10	70960000	70965000	0.014214	2.11121
chr10	70355000	70360000	chr10	70960000	70965000	0.0353708	2.11121
chr10	70365000	70370000	chr10	70555000	70560000	0.00367718	2.11121
chr10	70585000	70590000	chr10	70800000	70805000	0.0128479	2.59921
chr10	70965000	70970000	chr10	71215000	71220000	0.0810494	2.11121
chr10	71325000	71330000	chr10	71400000	71405000	4.66968e-06	2.11121
chr10	18045000	18050000	chr10	18195000	18200000	0.00159219	2.59921
chr10	18390000	18395000	chr10	18525000	18530000	0.0757865	3.2
chr10	19005000	19010000	chr10	19185000	19190000	0.00024561	3.2
chr10	19710000	19715000	chr10	19890000	19895000	0.00159219	2.11121
chr10	20355000	20360000	chr10	20955000	20960000	0.00635755	2.11121
chr10	20990000	20995000	chr10	21185000	21190000	0.000360458	2.59921
chr10	21380000	21385000	chr10	22005000	22010000	0.000106101	2.11121
chr10	21420000	21425000	chr10	22005000	22010000	0.0140243	2.11121
chr10	21465000	21470000	chr10	22000000	22005000	3.46109e-05	2.11121
chr10	21600000	21605000	chr10	21995000	22000000	0.0131258	2.11121
chr10	23815000	23820000	chr10	24130000	24135000	0.000752325	2.11121
chr10	24180000	24185000	chr10	24295000	24300000	4.12308e-05	2.11121
chr10	24380000	24385000	chr10	24590000	24595000	0.0196866	2.11121
chr10	24960000	24965000	chr10	25215000	25220000	0.000397784	2.11121
chr10	25265000	25270000	chr10	25485000	25490000	5.91558e-05	2.59921
chr10	25270000	25275000	chr10	25395000	25400000	0.156738	2.11121
chr10	25275000	25280000	chr10	25435000	25440000	0.0858244	3.2
chr10	74935000	74940000	chr10	75020000	75025000	0.0012092	2.11121
chr10	74935000	74940000	chr10	75150000	75155000	0.0050602	2.11121
chr10	75055000	75060000	chr10	75150000	75155000	1.1989e-07	2.11121
chr10	75175000	75180000	chr10	75485000	75490000	0.000184477	2.11121
chr10	75180000	75185000	chr10	75440000	75445000	1.94423e-05	2.11121
chr10	75260000	75265000	chr10	75435000	75440000	1.01768e-05	2.11121
chr10	75585000	75590000	chr10	75635000	75640000	0.056565	2.11121
chr10	75580000	75585000	chr10	75850000	75855000	0.103649	2.11121
chr10	75705000	75710000	chr10	75845000	75850000	0.0246191	2.11121
chr10	75740000	75745000	chr10	75850000	75855000	2.75618e-05	2.11121
chr10	75740000	75745000	chr10	75950000	75955000	0.0129147	2.59921
chr10	76390000	76395000	chr10	76735000	76740000	0.19399	2.11121
chr10	76620000	76625000	chr10	76730000	76735000	4.99076e-05	2.11121
chr10	76830000	76835000	chr10	77070000	77075000	0.000184477	2.11121
chr10	77085000	77090000	chr10	77120000	77125000	4.61334e-06	2.11121
chr10	77285000	77290000	chr10	77610000	77615000	0.127423	3.2
chr10	77520000	77525000	chr10	77560000	77565000	0.00870431	2.11121
chr10	77520000	77525000	chr10	77610000	77615000	0.0102171	3.2
chr10	77625000	77630000	chr10	77975000	77980000	0.124612	2.11121
chr10	77630000	77635000	chr10	77915000	77920000	0.128188	2.11121
chr10	78025000	78030000	chr10	78160000	78165000	1.76164e-08	2.11121
chr10	78025000	78030000	chr10	78105000	78110000	0.0218122	2.59921
chr10	78275000	78280000	chr10	78390000	78395000	1.72381e-05	2.11121
chr10	78540000	78545000	chr10	78605000	78610000	0.000761526	2.11121
chr10	78755000	78760000	chr10	79115000	79120000	0.00332395	2.11121
chr10	79830000	79835000	chr10	79920000	79925000	0.0888697	2.11121
chr10	79920000	79925000	chr10	80135000	80140000	0.179823	2.11121
chr10	79980000	79985000	chr10	80130000	80135000	0.000416153	3.67583
chr10	80175000	80180000	chr10	80245000	80250000	1.16226e-05	2.11121
chr10	80345000	80350000	chr10	80555000	80560000	0.100925	2.11121
chr10	80375000	80380000	chr10	80505000	80510000	0.0474928	2.11121
chr10	80510000	80515000	chr10	80555000	80560000	0.0913362	2.11121
chr10	80575000	80580000	chr10	80685000	80690000	4.92665e-05	2.11121
chr10	80745000	80750000	chr10	80875000	80880000	0.0227323	2.11121
chr10	80880000	80885000	chr10	80990000	80995000	1.01768e-05	2.11121
chr10	81190000	81195000	chr10	81315000	81320000	0.158741	2.59921
chr10	81285000	81290000	chr10	81445000	81450000	0.13754	2.11121
chr10	99160000	99165000	chr10	99610000	99615000	0.000522928	2.11121
chr10	99195000	99200000	chr10	99400000	99405000	0.0547916	2.11121
chr10	100105000	100110000	chr10	100175000	100180000	0.167523	2.11121
chr10	115535000	115540000	chr10	115685000	115690000	0.0700465	2.11121
chr10	115920000	115925000	chr10	116190000	116195000	0.0309556	2.11121
chr10	115925000	115930000	chr10	115995000	116000000	0.166276	2.11121
chr10	116080000	116085000	chr10	116195000	116200000	0.0042482	2.11121
chr10	116325000	116330000	chr10	116895000	116900000	0.0253161	2.11121
chr10	116330000	116335000	chr10	116795000	116800000	0.065786	3.2
chr10	116330000	116335000	chr10	116845000	116850000	1.88228e-05	2.11121
chr10	116490000	116495000	chr10	116790000	116795000	0.034952	2.59921
chr10	116525000	116530000	chr10	116795000	116800000	0.031916	2.59921
chr10	116610000	116615000	chr10	116790000	116795000	0.099184	2.59921
chr10	116940000	116945000	chr10	117035000	117040000	4.01004e-06	2.11121
chr10	116980000	116985000	chr10	117030000	117035000	1.36995e-06	2.11121
chr10	117065000	117070000	chr10	117205000	117210000	5.67441e-07	3.67583
chr10	117130000	117135000	chr10	117205000	117210000	0.0286563	2.11121
chr10	117270000	117275000	chr10	117400000	117405000	0.175684	2.11121
chr10	117450000	117455000	chr10	117680000	117685000	6.26912e-08	2.11121
chr10	117515000	117520000	chr10	117675000	117680000	0.000460476	2.11121
chr10	117740000	117745000	chr10	118115000	118120000	0.174174	2.11121
chr10	117795000	117800000	chr10	118045000	118050000	0.0768561	2.59921
chr10	118155000	118160000	chr10	118540000	118545000	0.0249003	2.11121
chr10	118870000	118875000	chr10	119060000	119065000	0.00941127	3.2
chr10	119645000	119650000	chr10	119780000	119785000	1.28582e-06	2.11121
chr10	119645000	119650000	chr10	120125000	120130000	8.65316e-05	2.11121
chr10	119790000	119795000	chr10	120090000	120095000	0.0938845	2.11121
chr10	119795000	119800000	chr10	120125000	120130000	1.27153e-07	2.11121
chr10	119885000	119890000	chr10	120120000	120125000	0.000965667	2.11121
chr10	119935000	119940000	chr10	120115000	120120000	0.12258	2.11121
chr10	120240000	120245000	chr10	120870000	120875000	1.69998e-05	2.59921
chr10	120245000	120250000	chr10	120915000	120920000	0.087539	2.11121
chr10	120250000	120255000	chr10	120700000	120705000	0.0163097	2.59921
chr10	120305000	120310000	chr10	120700000	120705000	0.0299917	2.11121
chr10	120350000	120355000	chr10	120865000	120870000	0.087539	2.59921
chr10	120430000	120435000	chr10	120700000	120705000	0.0138815	2.11121
chr10	120465000	120470000	chr10	120700000	120705000	0.0249003	2.11121
chr10	120475000	120480000	chr10	120665000	120670000	0.000251334	2.11121
chr10	120485000	120490000	chr10	120565000	120570000	0.0297513	2.11121
chr10	120870000	120875000	chr10	121255000	121260000	0.0249003	2.11121
chr10	121025000	121030000	chr10	121260000	121265000	0.078737	2.59921
chr10	121765000	121770000	chr10	121970000	121975000	0.1801	2.11121
chr10	90145000	90150000	chr10	90685000	90690000	0.00322665	2.11121
chr10	90730000	90735000	chr10	91030000	91035000	4.82806e-07	2.11121
chr10	92305000	92310000	chr10	92650000	92655000	0.000154408	2.59921
chr10	92305000	92310000	chr10	93015000	93020000	0.0615106	2.59921
chr10	93050000	93055000	chr10	93465000	93470000	8.70371e-05	2.59921
chr10	93050000	93055000	chr10	93565000	93570000	0.0134433	3.2
chr10	93060000	93065000	chr10	93375000	93380000	0.00925124	2.11121
chr10	93070000	93075000	chr10	93235000	93240000	0.000559528	3.67583
chr10	93290000	93295000	chr10	93470000	93475000	0.00578071	2.59921
chr10	93295000	93300000	chr10	93370000	93375000	0.000127677	2.11121
chr10	93295000	93300000	chr10	93390000	93395000	0.0458109	6.4
chr10	93425000	93430000	chr10	93470000	93475000	1.67919e-05	2.11121
chr10	93480000	93485000	chr10	93575000	93580000	0.198656	2.59921
chr10	93485000	93490000	chr10	93810000	93815000	0.00920455	2.11121
chr10	93585000	93590000	chr10	93805000	93810000	0.00162339	2.59921
chr10	94040000	94045000	chr10	94110000	94115000	0.187873	2.11121
chr10	94625000	94630000	chr10	94960000	94965000	0.000253033	2.59921
chr10	94665000	94670000	chr10	94945000	94950000	0.00543017	2.11121
chr10	94985000	94990000	chr10	95475000	95480000	1.71475e-06	2.59921
chr10	95255000	95260000	chr10	95415000	95420000	0.0667754	2.11121
chr10	95330000	95335000	chr10	95375000	95380000	0.0908838	2.11121
chr10	95490000	95495000	chr10	95890000	95895000	0.0010442	2.11121
chr10	95545000	95550000	chr10	95890000	95895000	3.85745e-06	2.11121
chr10	95550000	95555000	chr10	95750000	95755000	0.0815164	2.11121
chr10	95550000	95555000	chr10	95855000	95860000	4.82806e-07	2.11121
chr10	95555000	95560000	chr10	95670000	95675000	0.0383466	2.11121
chr10	95560000	95565000	chr10	95630000	95635000	0.000807166	2.11121
chr10	95640000	95645000	chr10	95710000	95715000	0.158282	2.11121
chr10	95895000	95900000	chr10	96105000	96110000	0.0590618	2.11121
chr10	96215000	96220000	chr10	96615000	96620000	0.0835169	2.11121
chr10	96625000	96630000	chr10	96805000	96810000	0.06908	2.11121
chr10	96625000	96630000	chr10	96865000	96870000	0.00925124	2.11121
chr10	96625000	96630000	chr10	96935000	96940000	0.0455762	2.11121
chr10	96700000	96705000	chr10	96875000	96880000	0.189226	2.59921
chr10	96730000	96735000	chr10	96935000	96940000	0.155223	2.11121
chr10	107440000	107445000	chr10	107705000	107710000	4.86712e-06	2.11121
chr10	107440000	107445000	chr10	107745000	107750000	0.000360465	2.11121
chr10	108300000	108305000	chr10	108440000	108445000	2.66496e-07	2.11121
chr10	108335000	108340000	chr10	108435000	108440000	0.000594055	2.11121
chr10	109920000	109925000	chr10	110080000	110085000	2.47799e-05	2.11121
chr10	110790000	110795000	chr10	110970000	110975000	6.06848e-05	2.11121
chr10	110795000	110800000	chr10	111095000	111100000	2.37962e-05	2.11121
chr10	110795000	110800000	chr10	110925000	110930000	0.105992	2.59921
chr10	110985000	110990000	chr10	111095000	111100000	2.69167e-06	2.11121
chr10	111295000	111300000	chr10	111490000	111495000	2.64958e-05	2.11121
chr10	111500000	111505000	chr10	111925000	111930000	2.09008e-06	2.11121
chr10	111510000	111515000	chr10	111735000	111740000	0.054188	2.11121
chr10	111975000	111980000	chr10	112100000	112105000	7.7026e-06	2.11121
chr10	112080000	112085000	chr10	112135000	112140000	0.00291422	2.59921
chr10	82755000	82760000	chr10	82885000	82890000	0.0979224	3.2
chr10	82905000	82910000	chr10	83245000	83250000	0.0979224	2.11121
chr10	82905000	82910000	chr10	83350000	83355000	0.0765951	2.11121
chr10	82910000	82915000	chr10	83095000	83100000	0.0553399	2.59921
chr10	82910000	82915000	chr10	83180000	83185000	0.019703	2.11121
chr10	82910000	82915000	chr10	83210000	83215000	0.00625019	2.11121
chr10	83295000	83300000	chr10	83355000	83360000	0.0571072	2.11121
chr10	83710000	83715000	chr10	84455000	84460000	0.0700655	2.11121
chr10	83785000	83790000	chr10	84450000	84455000	0.0106924	2.11121
chr10	83820000	83825000	chr10	84435000	84440000	0.000292643	2.59921
chr10	83905000	83910000	chr10	84465000	84470000	0.0700655	2.11121
chr10	83995000	84000000	chr10	84465000	84470000	0.165048	2.11121
chr10	84390000	84395000	chr10	84435000	84440000	0.0899733	2.11121
chr10	84520000	84525000	chr10	84620000	84625000	0.000619004	2.59921
chr10	84575000	84580000	chr10	84625000	84630000	0.189981	2.11121
chr10	84655000	84660000	chr10	84985000	84990000	0.184526	2.11121
chr10	84720000	84725000	chr10	85040000	85045000	0.0771521	2.11121
chr10	85215000	85220000	chr10	85385000	85390000	0.0279666	2.11121
chr10	85220000	85225000	chr10	85650000	85655000	0.000403976	2.59921
chr10	85385000	85390000	chr10	85600000	85605000	0.028656	2.11121
chr10	85455000	85460000	chr10	85590000	85595000	0.026711	2.11121
chr10	85540000	85545000	chr10	85650000	85655000	0.167971	2.11121
chr10	85680000	85685000	chr10	85840000	85845000	0.0896771	2.59921
chr10	85685000	85690000	chr10	85865000	85870000	0.0143682	2.11121
chr10	85965000	85970000	chr10	86055000	86060000	0.0422334	2.11121
chr10	85965000	85970000	chr10	86460000	86465000	2.51402e-05	2.11121
chr10	86020000	86025000	chr10	86460000	86465000	0.00220512	2.11121
chr10	86065000	86070000	chr10	86455000	86460000	1.10392e-06	2.11121
chr10	86065000	86070000	chr10	86295000	86300000	7.11212e-07	2.11121
chr10	86125000	86130000	chr10	86295000	86300000	0.185449	2.11121
chr10	86130000	86135000	chr10	86165000	86170000	0.102809	2.11121
chr10	86175000	86180000	chr10	86295000	86300000	0.000327965	2.11121
chr10	86180000	86185000	chr10	86265000	86270000	0.165048	2.59921
chr10	86340000	86345000	chr10	86445000	86450000	0.189981	3.2
chr10	87025000	87030000	chr10	87505000	87510000	2.38634e-05	2.59921
chr10	87550000	87555000	chr10	88305000	88310000	0.00200621	2.11121
chr10	87595000	87600000	chr10	88305000	88310000	0.0132013	2.11121
chr10	87650000	87655000	chr10	87965000	87970000	0.0445268	2.11121
chr10	87645000	87650000	chr10	88305000	88310000	0.036413	2.11121
chr10	87845000	87850000	chr10	88295000	88300000	0.098471	2.11121
chr10	87860000	87865000	chr10	88140000	88145000	0.184649	3.2
chr10	87990000	87995000	chr10	88050000	88055000	0.0700655	2.59921
chr10	88370000	88375000	chr10	88500000	88505000	0.0642675	2.11121
chr10	88375000	88380000	chr10	88725000	88730000	0.0161535	2.11121
chr10	88375000	88380000	chr10	88425000	88430000	1.10251e-05	2.11121
chr10	88555000	88560000	chr10	88660000	88665000	0.0164737	2.59921
chr10	88555000	88560000	chr10	88720000	88725000	0.0434138	2.11121
chr10	88620000	88625000	chr10	88720000	88725000	0.00500948	2.11121
chr10	88745000	88750000	chr10	88815000	88820000	0.0991208	2.11121
chr10	89320000	89325000	chr10	89630000	89635000	0.0998268	2.11121
chr10	89455000	89460000	chr10	89530000	89535000	0.103433	2.11121
chr10	121700000	121705000	chr10	122050000	122055000	1.80719e-06	2.11121
chr10	121765000	121770000	chr10	122050000	122055000	0.000470708	2.11121
chr10	122105000	122110000	chr10	122525000	122530000	9.35929e-06	2.11121
chr10	122550000	122555000	chr10	122790000	122795000	0.0748804	2.11121
chr10	122800000	122805000	chr10	123000000	123005000	6.23587e-10	2.11121
chr10	122800000	122805000	chr10	123085000	123090000	0.00016101	2.11121
chr10	122900000	122905000	chr10	122975000	122980000	0.0748804	3.67583
chr10	125725000	125730000	chr10	125995000	126000000	0.0748804	2.59921
chr10	126915000	126920000	chr10	126990000	126995000	1.6295e-10	2.11121
chr10	127125000	127130000	chr10	127225000	127230000	0.0137566	2.11121
chr10	127345000	127350000	chr10	127530000	127535000	0.190811	2.11121
chr10	127355000	127360000	chr10	127455000	127460000	0.152516	2.11121
chr10	127605000	127610000	chr10	128035000	128040000	0.171023	2.11121
chr10	127670000	127675000	chr10	128040000	128045000	0.0194523	2.59921
chr10	127690000	127695000	chr10	127935000	127940000	0.00269885	2.59921
chr10	127740000	127745000	chr10	127935000	127940000	2.0068e-05	2.11121
chr10	127945000	127950000	chr10	128005000	128010000	4.66655e-05	2.11121
chr10	128330000	128335000	chr10	128450000	128455000	0.00629685	2.11121
chr10	128370000	128375000	chr10	128540000	128545000	0.106868	2.59921
chr10	128555000	128560000	chr10	128675000	128680000	0.00232602	2.11121
chr11	11555000	11560000	chr11	11785000	11790000	0.128326	2.11121
chr11	11815000	11820000	chr11	11970000	11975000	0.000993985	2.11121
chr11	16520000	16525000	chr11	16950000	16955000	0.0396616	2.11121
chr11	28805000	28810000	chr11	29040000	29045000	7.4001e-05	2.11121
chr11	29255000	29260000	chr11	29525000	29530000	0.061189	3.2
chr11	29280000	29285000	chr11	29425000	29430000	0.0775848	2.11121
chr11	29545000	29550000	chr11	29700000	29705000	0.061189	2.11121
chr11	29715000	29720000	chr11	29885000	29890000	0.0691289	2.11121
chr11	31240000	31245000	chr11	31660000	31665000	0.0111576	2.11121
chr11	31245000	31250000	chr11	31635000	31640000	0.000333257	2.11121
chr11	31675000	31680000	chr11	31945000	31950000	1.26944e-06	2.11121
chr11	31675000	31680000	chr11	32165000	32170000	0.0286726	2.11121
chr11	32245000	32250000	chr11	32325000	32330000	0.187643	2.11121
chr11	32625000	32630000	chr11	32705000	32710000	1.44642e-06	2.11121
chr11	33170000	33175000	chr11	33550000	33555000	0.00667214	2.11121
chr11	33170000	33175000	chr11	33615000	33620000	2.22161e-05	2.11121
chr11	33175000	33180000	chr11	33290000	33295000	3.53457e-06	2.11121
chr11	33175000	33180000	chr11	33715000	33720000	0.00127458	2.11121
chr11	33570000	33575000	chr11	33720000	33725000	0.00137811	2.11121
chr11	33635000	33640000	chr11	33715000	33720000	0.00137811	2.59921
chr11	33730000	33735000	chr11	33915000	33920000	8.41416e-10	2.11121
chr11	33735000	33740000	chr11	33865000	33870000	0.0898417	2.11121
chr11	33945000	33950000	chr11	34210000	34215000	0.0632046	3.67583
chr11	34840000	34845000	chr11	35660000	35665000	0.00818991	2.11121
chr11	34840000	34845000	chr11	35405000	35410000	0.00247258	2.11121
chr11	34875000	34880000	chr11	35450000	35455000	0.180054	2.11121
chr11	34895000	34900000	chr11	35430000	35435000	0.129037	2.11121
chr11	35115000	35120000	chr11	35405000	35410000	3.48615e-05	2.11121
chr11	35115000	35120000	chr11	35445000	35450000	0.00518104	2.11121
chr11	35450000	35455000	chr11	35660000	35665000	0.000119731	2.11121
chr11	35785000	35790000	chr11	35815000	35820000	0.0299549	2.11121
chr11	35840000	35845000	chr11	35995000	36000000	2.23848e-05	2.11121
chr11	43490000	43495000	chr11	43610000	43615000	0.00218199	2.11121
chr11	43765000	43770000	chr11	44405000	44410000	0.0112385	2.59921
chr11	43830000	43835000	chr11	44330000	44335000	0.0029485	2.59921
chr11	43925000	43930000	chr11	44325000	44330000	0.00745707	2.11121
chr11	44225000	44230000	chr11	44320000	44325000	0.0570304	2.11121
chr11	44340000	44345000	chr11	44410000	44415000	0.09337	2.11121
chr11	44470000	44475000	chr11	44520000	44525000	0.0045163	2.11121
chr11	44600000	44605000	chr11	45675000	45680000	0.00805777	2.11121
chr11	44605000	44610000	chr11	45535000	45540000	0.000334964	2.11121
chr11	44615000	44620000	chr11	44945000	44950000	0.0262624	2.11121
chr11	45750000	45755000	chr11	45885000	45890000	0.00218199	2.59921
chr11	45795000	45800000	chr11	45880000	45885000	5.08125e-07	2.11121
chr11	46015000	46020000	chr11	46215000	46220000	0.000103895	2.11121
chr11	46050000	46055000	chr11	46210000	46215000	0.010536	2.11121
chr11	46055000	46060000	chr11	46125000	46130000	0.0903121	2.11121
chr11	46270000	46275000	chr11	46425000	46430000	0.000211083	2.11121
chr11	48785000	48790000	chr11	49105000	49110000	0.0104167	2.11121
chr11	48790000	48795000	chr11	48855000	48860000	5.79452e-05	2.11121
chr11	48820000	48825000	chr11	48850000	48855000	0.0262624	2.11121
chr11	48870000	48875000	chr11	49100000	49105000	5.08125e-07	2.11121
chr11	3345000	3350000	chr11	3405000	3410000	0.013652	2.11121
chr11	3465000	3470000	chr11	3780000	3785000	0.152146	2.11121
chr11	3530000	3535000	chr11	3595000	3600000	0.0108741	2.59921
chr11	3530000	3535000	chr11	3660000	3665000	0.0188224	2.11121
chr11	3530000	3535000	chr11	3790000	3795000	0.000314964	2.11121
chr11	4130000	4135000	chr11	4215000	4220000	0.000271956	2.11121
chr11	4130000	4135000	chr11	4425000	4430000	0.0646604	3.2
chr11	4220000	4225000	chr11	4420000	4425000	1.06959e-05	2.11121
chr11	4220000	4225000	chr11	4450000	4455000	0.123996	2.11121
chr11	4260000	4265000	chr11	4300000	4305000	0.000143988	2.11121
chr11	4305000	4310000	chr11	4415000	4420000	0.00217163	2.11121
chr11	4435000	4440000	chr11	4690000	4695000	0.0612826	2.11121
chr11	4440000	4445000	chr11	4770000	4775000	0.010962	2.11121
chr11	4470000	4475000	chr11	4690000	4695000	0.100925	2.11121
chr11	4915000	4920000	chr11	4975000	4980000	4.48766e-06	2.11121
chr11	5105000	5110000	chr11	5510000	5515000	0.0871299	2.11121
chr11	5115000	5120000	chr11	5470000	5475000	0.0050768	3.2
chr11	5180000	5185000	chr11	5275000	5280000	0.00449317	2.59921
chr11	5285000	5290000	chr11	5465000	5470000	2.34207e-06	2.59921
chr11	5835000	5840000	chr11	5875000	5880000	0.0481443	2.11121
chr11	5995000	6000000	chr11	6025000	6030000	0.0196615	2.11121
chr11	6025000	6030000	chr11	6180000	6185000	0.108148	2.11121
chr11	6200000	6205000	chr11	6265000	6270000	0.119526	2.11121
chr11	6430000	6435000	chr11	6600000	6605000	0.0708796	2.11121
chr11	6460000	6465000	chr11	6530000	6535000	0.108148	2.59921
chr11	6650000	6655000	chr11	6765000	6770000	2.34207e-06	2.59921
chr11	6885000	6890000	chr11	7140000	7145000	0.0637471	2.11121
chr11	7200000	7205000	chr11	8245000	8250000	0.00688688	3.2
chr11	7205000	7210000	chr11	8300000	8305000	0.00688688	2.11121
chr11	7200000	7205000	chr11	8405000	8410000	0.011793	3.2
chr11	8420000	8425000	chr11	8860000	8865000	0.0646604	2.11121
chr11	8425000	8430000	chr11	8520000	8525000	0.000165728	2.11121
chr11	8535000	8540000	chr11	8860000	8865000	5.57391e-05	2.11121
chr11	8535000	8540000	chr11	8955000	8960000	0.00217163	2.11121
chr11	8660000	8665000	chr11	8855000	8860000	0.05648	2.11121
chr11	18875000	18880000	chr11	19020000	19025000	3.25501e-05	2.11121
chr11	18940000	18945000	chr11	19005000	19010000	0.113763	2.59921
chr11	19825000	19830000	chr11	20065000	20070000	0.000224916	2.11121
chr11	19830000	19835000	chr11	19985000	19990000	0.185438	2.59921
chr11	19915000	19920000	chr11	20065000	20070000	0.101422	2.11121
chr11	20140000	20145000	chr11	20400000	20405000	0.0160546	2.11121
chr11	20215000	20220000	chr11	20400000	20405000	0.0477138	2.11121
chr11	20260000	20265000	chr11	20400000	20405000	1.47371e-06	2.11121
chr11	20475000	20480000	chr11	20530000	20535000	0.0141244	2.11121
chr11	20795000	20800000	chr11	20910000	20915000	7.22798e-07	2.11121
chr11	21370000	21375000	chr11	21430000	21435000	0.185438	2.11121
chr11	22225000	22230000	chr11	22615000	22620000	1.6048e-05	2.11121
chr11	22630000	22635000	chr11	22960000	22965000	7.22798e-07	2.59921
chr11	22630000	22635000	chr11	22985000	22990000	0.00339835	2.11121
chr11	22635000	22640000	chr11	22700000	22705000	0.133351	2.59921
chr11	22635000	22640000	chr11	22815000	22820000	0.106081	2.59921
chr11	22635000	22640000	chr11	22855000	22860000	0.00793753	2.11121
chr11	22680000	22685000	chr11	22770000	22775000	0.0770462	2.11121
chr11	22775000	22780000	chr11	22955000	22960000	0.00536132	2.11121
chr11	22820000	22825000	chr11	22955000	22960000	0.0593136	2.11121
chr11	23010000	23015000	chr11	23070000	23075000	0.133351	2.59921
chr11	23145000	23150000	chr11	23290000	23295000	0.0237061	2.11121
chr11	23495000	23500000	chr11	23565000	23570000	0.00300705	2.11121
chr11	23675000	23680000	chr11	23950000	23955000	0.000224916	2.11121
chr11	23855000	23860000	chr11	23955000	23960000	0.00467504	2.11121
chr11	57950000	57955000	chr11	58155000	58160000	0.0398515	2.11121
chr11	57960000	57965000	chr11	58010000	58015000	0.00272224	2.11121
chr11	58005000	58010000	chr11	58100000	58105000	0.162157	2.11121
chr11	58180000	58185000	chr11	58225000	58230000	0.000155003	2.59921
chr11	58400000	58405000	chr11	58640000	58645000	0.0813664	2.11121
chr11	58725000	58730000	chr11	58915000	58920000	0.0713919	2.11121
chr11	58960000	58965000	chr11	59185000	59190000	0.177525	2.59921
chr11	59235000	59240000	chr11	59480000	59485000	0.0266981	2.59921
chr11	59505000	59510000	chr11	59835000	59840000	0.0713919	2.11121
chr11	59515000	59520000	chr11	59775000	59780000	0.0138471	2.11121
chr11	59525000	59530000	chr11	59565000	59570000	0.0708716	2.11121
chr11	59520000	59525000	chr11	59610000	59615000	9.01403e-06	2.11121
chr11	59520000	59525000	chr11	59745000	59750000	0.0468521	2.11121
chr11	59625000	59630000	chr11	59745000	59750000	1.83383e-05	2.11121
chr11	59880000	59885000	chr11	59960000	59965000	0.112978	2.11121
chr11	60085000	60090000	chr11	60295000	60300000	0.0236333	2.11121
chr11	60085000	60090000	chr11	60405000	60410000	0.0132844	2.11121
chr11	60305000	60310000	chr11	60410000	60415000	0.00272224	2.11121
chr11	60310000	60315000	chr11	60340000	60345000	0.104595	2.11121
chr11	60965000	60970000	chr11	61090000	61095000	0.0236333	2.11121
chr11	61100000	61105000	chr11	61405000	61410000	0.00100182	2.11121
chr11	61105000	61110000	chr11	61155000	61160000	0.0303599	2.11121
chr11	61185000	61190000	chr11	61400000	61405000	0.00014031	2.59921
chr11	61265000	61270000	chr11	61390000	61395000	0.0896852	2.11121
chr11	61460000	61465000	chr11	61735000	61740000	0.160916	2.11121
chr11	61665000	61670000	chr11	61710000	61715000	0.00183037	2.11121
chr11	61945000	61950000	chr11	62280000	62285000	6.16419e-06	2.11121
chr11	62045000	62050000	chr11	62275000	62280000	1.48645e-06	2.11121
chr11	62050000	62055000	chr11	62160000	62165000	0.114776	2.11121
chr11	62125000	62130000	chr11	62275000	62280000	1.92171e-07	2.11121
chr11	62745000	62750000	chr11	63180000	63185000	0.165109	2.11121
chr11	62750000	62755000	chr11	62850000	62855000	1.24041e-05	2.11121
chr11	65195000	65200000	chr11	65675000	65680000	0.00122229	2.11121
chr11	65265000	65270000	chr11	65675000	65680000	0.0823299	2.59921
chr11	65435000	65440000	chr11	65520000	65525000	0.187451	2.11121
chr11	73060000	73065000	chr11	74370000	74375000	0.0294783	2.11121
chr11	74390000	74395000	chr11	74530000	74535000	0.000171374	3.2
chr11	74440000	74445000	chr11	74520000	74525000	0.147637	2.11121
chr11	74940000	74945000	chr11	75165000	75170000	0.000840046	2.59921
chr11	74980000	74985000	chr11	75155000	75160000	3.53025e-05	2.11121
chr11	75180000	75185000	chr11	75285000	75290000	1.24766e-05	2.11121
chr11	75180000	75185000	chr11	75405000	75410000	0.0780885	2.11121
chr11	75710000	75715000	chr11	75980000	75985000	0.0127531	2.11121
chr11	75780000	75785000	chr11	76070000	76075000	0.056047	2.11121
chr11	75775000	75780000	chr11	76165000	76170000	0.0128698	3.2
chr11	76180000	76185000	chr11	76405000	76410000	0.000311235	2.11121
chr11	76250000	76255000	chr11	76400000	76405000	6.28895e-10	2.11121
chr11	76535000	76540000	chr11	76575000	76580000	0.0194643	2.11121
chr11	76655000	76660000	chr11	76890000	76895000	0.0916338	2.11121
chr11	76785000	76790000	chr11	76890000	76895000	0.000410958	2.11121
chr11	76900000	76905000	chr11	76945000	76950000	0.0174844	2.11121
chr11	77100000	77105000	chr11	77305000	77310000	2.70312e-07	2.11121
chr11	77100000	77105000	chr11	77345000	77350000	0.0527384	2.11121
chr11	77825000	77830000	chr11	77965000	77970000	6.28895e-10	2.11121
chr11	77985000	77990000	chr11	78170000	78175000	0.0490175	2.11121
chr11	78355000	78360000	chr11	78450000	78455000	0.000112076	2.11121
chr11	78520000	78525000	chr11	78825000	78830000	0.133657	2.11121
chr11	78585000	78590000	chr11	78825000	78830000	0.000106988	2.11121
chr11	78845000	78850000	chr11	78955000	78960000	0.000264285	2.11121
chr11	78855000	78860000	chr11	78920000	78925000	0.000264285	2.11121
chr11	78965000	78970000	chr11	79295000	79300000	0.0044682	2.11121
chr11	79025000	79030000	chr11	79175000	79180000	0.136142	2.11121
chr11	79025000	79030000	chr11	79390000	79395000	0.0245097	2.11121
chr11	79480000	79485000	chr11	79570000	79575000	0.0544289	2.59921
chr11	79585000	79590000	chr11	79685000	79690000	1.83781e-06	2.11121
chr11	79700000	79705000	chr11	79920000	79925000	5.7672e-08	2.11121
chr11	80140000	80145000	chr11	80180000	80185000	0.0676558	2.11121
chr11	80245000	80250000	chr11	80365000	80370000	0.144686	2.11121
chr11	80420000	80425000	chr11	80670000	80675000	0.00226539	2.11121
chr11	80465000	80470000	chr11	80665000	80670000	0.00770055	2.59921
chr11	80470000	80475000	chr11	80560000	80565000	0.0688186	2.59921
chr11	80695000	80700000	chr11	80815000	80820000	0.000200188	2.11121
chr11	80905000	80910000	chr11	81610000	81615000	0.141625	2.11121
chr11	81240000	81245000	chr11	81530000	81535000	0.136142	3.2
chr11	81245000	81250000	chr11	81470000	81475000	0.0338641	2.11121
chr11	66905000	66910000	chr11	67085000	67090000	0.000599086	2.11121
chr11	66905000	66910000	chr11	66980000	66985000	0.000538778	2.59921
chr11	66905000	66910000	chr11	67015000	67020000	2.65688e-06	2.11121
chr11	67110000	67115000	chr11	67345000	67350000	1.40706e-07	2.59921
chr11	67110000	67115000	chr11	67675000	67680000	0.137878	2.11121
chr11	67815000	67820000	chr11	67955000	67960000	0.0691422	2.11121
chr11	67820000	67825000	chr11	67925000	67930000	4.98141e-05	2.11121
chr11	67995000	68000000	chr11	68280000	68285000	0.0828291	2.11121
chr11	67995000	68000000	chr11	68350000	68355000	0.192952	2.11121
chr11	68000000	68005000	chr11	68120000	68125000	0.083121	2.59921
chr11	68000000	68005000	chr11	68405000	68410000	6.83739e-07	2.11121
chr11	68005000	68010000	chr11	68205000	68210000	0.0552221	3.2
chr11	68005000	68010000	chr11	68225000	68230000	0.13468	2.59921
chr11	68080000	68085000	chr11	68405000	68410000	0.000125815	2.11121
chr11	68090000	68095000	chr11	68210000	68215000	0.0324813	2.11121
chr11	68125000	68130000	chr11	68405000	68410000	0.0870399	2.11121
chr11	68415000	68420000	chr11	68555000	68560000	0.00539565	2.11121
chr11	68420000	68425000	chr11	68480000	68485000	0.102454	2.11121
chr11	68565000	68570000	chr11	68805000	68810000	0.00548162	2.11121
chr11	69180000	69185000	chr11	69525000	69530000	0.0454259	2.11121
chr11	69190000	69195000	chr11	69390000	69395000	0.16405	2.11121
chr11	69265000	69270000	chr11	69515000	69520000	4.68409e-05	2.11121
chr11	69400000	69405000	chr11	69430000	69435000	0.00526263	2.11121
chr11	69680000	69685000	chr11	69945000	69950000	0.110165	2.11121
chr11	69685000	69690000	chr11	69870000	69875000	0.0933543	2.59921
chr11	69725000	69730000	chr11	69880000	69885000	0.068485	3.2
chr11	70000000	70005000	chr11	70210000	70215000	0.0267247	2.59921
chr11	70065000	70070000	chr11	70145000	70150000	0.150331	2.11121
chr11	70150000	70155000	chr11	70210000	70215000	0.0036099	2.11121
chr11	70410000	70415000	chr11	70610000	70615000	0.05884	2.11121
chr11	70450000	70455000	chr11	70505000	70510000	0.0372187	2.11121
chr11	70515000	70520000	chr11	70750000	70755000	0.0173371	2.11121
chr11	70530000	70535000	chr11	70605000	70610000	4.08186e-06	2.11121
chr11	71340000	71345000	chr11	72025000	72030000	9.27925e-05	2.11121
chr11	71555000	71560000	chr11	72025000	72030000	0.137878	2.11121
chr11	72220000	72225000	chr11	72425000	72430000	6.83739e-07	2.11121
chr11	72220000	72225000	chr11	72560000	72565000	0.000207555	2.11121
chr11	72345000	72350000	chr11	72425000	72430000	2.28618e-06	2.11121
chr11	72345000	72350000	chr11	72560000	72565000	3.44114e-05	2.11121
chr11	72440000	72445000	chr11	72555000	72560000	4.32346e-05	3.2
chr11	72570000	72575000	chr11	72725000	72730000	2.66584e-06	2.11121
chr11	72925000	72930000	chr11	73045000	73050000	0.0552221	2.11121
chr11	73005000	73010000	chr11	73040000	73045000	3.3142e-06	2.11121
chr11	50160000	50165000	chr11	50230000	50235000	0.00666619	2.11121
chr11	50325000	50330000	chr11	50365000	50370000	0.147064	2.59921
chr11	50400000	50405000	chr11	50770000	50775000	0.0372297	2.59921
chr11	50445000	50450000	chr11	50765000	50770000	1.31656e-06	2.11121
chr11	51180000	51185000	chr11	51530000	51535000	0.0141385	2.11121
chr11	51285000	51290000	chr11	51530000	51535000	0.00122702	2.11121
chr11	51325000	51330000	chr11	51530000	51535000	0.00646057	2.11121
chr11	51815000	51820000	chr11	51965000	51970000	1.84233e-07	2.11121
chr11	51855000	51860000	chr11	51965000	51970000	7.79063e-05	2.11121
chr11	51865000	51870000	chr11	51915000	51920000	0.154108	2.11121
chr11	52140000	52145000	chr11	52345000	52350000	0.0255697	2.11121
chr11	52145000	52150000	chr11	52215000	52220000	0.0388814	2.11121
chr11	52225000	52230000	chr11	52345000	52350000	3.11281e-05	2.11121
chr11	52255000	52260000	chr11	52340000	52345000	3.99892e-07	2.11121
chr11	52255000	52260000	chr11	52295000	52300000	0.00356038	2.11121
chr11	52400000	52405000	chr11	53290000	53295000	0.0730993	2.11121
chr11	52415000	52420000	chr11	53255000	53260000	0.0203024	2.59921
chr11	52420000	52425000	chr11	53030000	53035000	0.0289041	2.11121
chr11	52510000	52515000	chr11	53255000	53260000	0.0730993	2.11121
chr11	52520000	52525000	chr11	53030000	53035000	0.000159532	2.11121
chr11	53465000	53470000	chr11	53735000	53740000	0.0775378	2.11121
chr11	53470000	53475000	chr11	53580000	53585000	0.0107736	2.11121
chr11	53470000	53475000	chr11	53625000	53630000	5.89996e-05	2.11121
chr11	53780000	53785000	chr11	53850000	53855000	0.0196257	2.59921
chr11	53990000	53995000	chr11	54130000	54135000	0.164177	2.11121
chr11	54000000	54005000	chr11	54255000	54260000	0.000331756	2.11121
chr11	54000000	54005000	chr11	54085000	54090000	1.34496e-05	2.11121
chr11	54090000	54095000	chr11	54255000	54260000	0.00148194	2.11121
chr11	54140000	54145000	chr11	54255000	54260000	0.000223939	2.11121
chr11	54785000	54790000	chr11	54855000	54860000	0.00460915	2.11121
chr11	54995000	55000000	chr11	55085000	55090000	0.00782155	2.11121
chr11	55160000	55165000	chr11	55240000	55245000	0.00593661	2.11121
chr11	55160000	55165000	chr11	55445000	55450000	0.0922514	2.11121
chr11	55200000	55205000	chr11	55385000	55390000	8.78066e-08	2.11121
chr11	55200000	55205000	chr11	55445000	55450000	4.55688e-05	2.11121
chr11	55240000	55245000	chr11	55380000	55385000	0.00155828	2.11121
chr11	55520000	55525000	chr11	55985000	55990000	0.000192513	2.11121
chr11	55520000	55525000	chr11	56105000	56110000	0.000242649	2.59921
chr11	55570000	55575000	chr11	56105000	56110000	0.100389	2.11121
chr11	56130000	56135000	chr11	57465000	57470000	0.00136016	2.11121
chr11	57015000	57020000	chr11	57465000	57470000	0.0922514	2.11121
chr11	57475000	57480000	chr11	57775000	57780000	7.18482e-05	2.11121
chr11	57515000	57520000	chr11	57775000	57780000	0.163846	2.11121
chr11	57545000	57550000	chr11	57775000	57780000	1.15585e-05	2.11121
chr11	57550000	57555000	chr11	57720000	57725000	0.00448787	2.11121
chr11	57860000	57865000	chr11	57925000	57930000	0.0361758	2.11121
chr11	97895000	97900000	chr11	98075000	98080000	0.121919	2.59921
chr11	98490000	98495000	chr11	98640000	98645000	0.149985	2.11121
chr11	98690000	98695000	chr11	98855000	98860000	0.0876172	2.11121
chr11	98695000	98700000	chr11	98825000	98830000	0.000158969	2.11121
chr11	98695000	98700000	chr11	98910000	98915000	0.00674096	2.59921
chr11	98915000	98920000	chr11	99000000	99005000	0.0159497	2.11121
chr11	98920000	98925000	chr11	98970000	98975000	1.06155e-05	2.11121
chr11	99375000	99380000	chr11	100165000	100170000	0.0935947	2.11121
chr11	99375000	99380000	chr11	100300000	100305000	0.0343578	3.2
chr11	99380000	99385000	chr11	99460000	99465000	0.0193663	2.11121
chr11	99410000	99415000	chr11	100290000	100295000	0.0593354	2.11121
chr11	99465000	99470000	chr11	100000000	100005000	0.000556785	2.11121
chr11	100010000	100015000	chr11	100160000	100165000	0.00978324	2.59921
chr11	100360000	100365000	chr11	100480000	100485000	0.0156252	2.59921
chr11	100425000	100430000	chr11	100695000	100700000	0.0184641	2.11121
chr11	100510000	100515000	chr11	100555000	100560000	0.0565361	2.11121
chr11	100570000	100575000	chr11	100700000	100705000	4.22743e-05	2.11121
chr11	101750000	101755000	chr11	101970000	101975000	0.00277157	2.11121
chr11	101760000	101765000	chr11	101910000	101915000	0.000106525	2.11121
chr11	101810000	101815000	chr11	101965000	101970000	0.00660672	2.11121
chr11	102270000	102275000	chr11	102455000	102460000	0.121919	2.11121
chr11	102300000	102305000	chr11	102425000	102430000	5.97538e-07	3.67583
chr11	102480000	102485000	chr11	102655000	102660000	0.000471673	2.59921
chr11	102570000	102575000	chr11	102650000	102655000	1.41958e-05	2.11121
chr11	103110000	103115000	chr11	103155000	103160000	4.74664e-05	2.11121
chr11	103165000	103170000	chr11	103320000	103325000	5.39198e-05	2.11121
chr11	103330000	103335000	chr11	103555000	103560000	0.000653866	2.11121
chr11	103330000	103335000	chr11	103675000	103680000	0.0481183	2.11121
chr11	103335000	103340000	chr11	103400000	103405000	0.125739	2.11121
chr11	103335000	103340000	chr11	103460000	103465000	0.00171568	2.11121
chr11	103635000	103640000	chr11	103755000	103760000	0.000255252	2.11121
chr11	103670000	103675000	chr11	103755000	103760000	0.158361	2.11121
chr11	103760000	103765000	chr11	103910000	103915000	2.5071e-05	2.11121
chr11	103765000	103770000	chr11	104195000	104200000	0.187001	2.11121
chr11	103990000	103995000	chr11	104170000	104175000	7.85048e-07	2.11121
chr11	104315000	104320000	chr11	104450000	104455000	0.000225923	2.11121
chr11	105130000	105135000	chr11	105180000	105185000	0.0614202	2.11121
chr11	105270000	105275000	chr11	105340000	105345000	0.00869537	2.11121
chr11	105590000	105595000	chr11	105910000	105915000	0.00112932	2.11121
chr11	82050000	82055000	chr11	82115000	82120000	0.11717	2.59921
chr11	82230000	82235000	chr11	82395000	82400000	0.142615	2.11121
chr11	82235000	82240000	chr11	82890000	82895000	0.00981396	2.11121
chr11	82610000	82615000	chr11	82890000	82895000	0.112703	2.11121
chr11	82745000	82750000	chr11	82890000	82895000	0.0017631	2.11121
chr11	82910000	82915000	chr11	83190000	83195000	0.0149448	2.11121
chr11	82915000	82920000	chr11	82960000	82965000	0.0101018	2.59921
chr11	83435000	83440000	chr11	83735000	83740000	0.0350439	2.11121
chr11	83440000	83445000	chr11	83480000	83485000	0.00211893	2.11121
chr11	83555000	83560000	chr11	83735000	83740000	2.33662e-08	2.11121
chr11	83635000	83640000	chr11	83730000	83735000	0.0164417	2.59921
chr11	83785000	83790000	chr11	84030000	84035000	0.00660036	2.11121
chr11	83795000	83800000	chr11	83930000	83935000	1.07893e-05	2.59921
chr11	84260000	84265000	chr11	84810000	84815000	0.0343457	2.11121
chr11	84370000	84375000	chr11	84800000	84805000	0.00981396	2.11121
chr11	84430000	84435000	chr11	84720000	84725000	0.142615	2.11121
chr11	84500000	84505000	chr11	84810000	84815000	0.000321936	2.11121
chr11	84915000	84920000	chr11	84975000	84980000	0.00988838	2.59921
chr11	85180000	85185000	chr11	85335000	85340000	0.0343457	2.11121
chr11	85520000	85525000	chr11	85820000	85825000	0.0010136	2.59921
chr11	86215000	86220000	chr11	86445000	86450000	0.111515	2.11121
chr11	86570000	86575000	chr11	86655000	86660000	3.59495e-08	2.11121
chr11	86585000	86590000	chr11	86620000	86625000	0.0777351	2.11121
chr11	86705000	86710000	chr11	87100000	87105000	0.161665	2.11121
chr11	86740000	86745000	chr11	86830000	86835000	0.129638	2.11121
chr11	86760000	86765000	chr11	86805000	86810000	0.0363533	2.11121
chr11	86850000	86855000	chr11	87005000	87010000	0.0179731	3.2
chr11	87210000	87215000	chr11	87395000	87400000	5.51005e-06	2.11121
chr11	87960000	87965000	chr11	88825000	88830000	0.0296859	2.11121
chr11	87970000	87975000	chr11	88200000	88205000	2.18824e-09	2.11121
chr11	87975000	87980000	chr11	88045000	88050000	4.27395e-06	2.59921
chr11	88055000	88060000	chr11	88195000	88200000	3.09219e-12	2.11121
chr11	88055000	88060000	chr11	88825000	88830000	0.0180635	2.59921
chr11	88215000	88220000	chr11	88825000	88830000	5.13915e-05	2.11121
chr11	88250000	88255000	chr11	88820000	88825000	0.000321936	2.11121
chr11	88290000	88295000	chr11	88820000	88825000	0.00032358	2.11121
chr11	88295000	88300000	chr11	88730000	88735000	0.0297406	3.2
chr11	88335000	88340000	chr11	88735000	88740000	0.150105	2.11121
chr11	88425000	88430000	chr11	88725000	88730000	0.0043078	2.11121
chr11	88515000	88520000	chr11	88715000	88720000	0.138969	2.11121
chr11	88730000	88735000	chr11	88820000	88825000	0.198373	2.11121
chr11	88990000	88995000	chr11	89035000	89040000	0.000321936	2.11121
chr11	88990000	88995000	chr11	89065000	89070000	0.00660036	2.11121
chr11	89095000	89100000	chr11	89300000	89305000	0.000159464	2.11121
chr11	89160000	89165000	chr11	89400000	89405000	0.0432012	2.11121
chr11	89165000	89170000	chr11	89720000	89725000	0.169855	2.11121
chr11	89540000	89545000	chr11	89720000	89725000	2.32913e-05	2.11121
chr11	113820000	113825000	chr11	114635000	114640000	0.00415257	2.11121
chr11	113865000	113870000	chr11	114635000	114640000	0.000535345	2.11121
chr11	113860000	113865000	chr11	114560000	114565000	0.106526	2.11121
chr11	113865000	113870000	chr11	114465000	114470000	0.135966	2.11121
chr11	114200000	114205000	chr11	114635000	114640000	0.159864	2.11121
chr11	114415000	114420000	chr11	114635000	114640000	0.0681605	2.11121
chr11	114475000	114480000	chr11	114635000	114640000	0.142821	2.59921
chr11	114675000	114680000	chr11	114725000	114730000	6.16861e-06	2.11121
chr11	114740000	114745000	chr11	114790000	114795000	0.00341233	2.11121
chr11	114740000	114745000	chr11	114915000	114920000	2.15577e-05	2.11121
chr11	114740000	114745000	chr11	115060000	115065000	0.0284453	2.11121
chr11	114860000	114865000	chr11	115050000	115055000	0.0911457	2.11121
chr11	115075000	115080000	chr11	115275000	115280000	0.163448	2.11121
chr11	115160000	115165000	chr11	115270000	115275000	0.00867048	2.11121
chr11	115200000	115205000	chr11	115350000	115355000	0.00240434	2.11121
chr11	115320000	115325000	chr11	115445000	115450000	0.11302	2.11121
chr11	115630000	115635000	chr11	115810000	115815000	0.0204986	2.11121
chr11	115940000	115945000	chr11	115995000	116000000	7.94277e-06	2.11121
chr11	116150000	116155000	chr11	116475000	116480000	0.0104248	2.11121
chr11	116225000	116230000	chr11	116455000	116460000	7.23197e-06	2.59921
chr11	116315000	116320000	chr11	116445000	116450000	2.15577e-05	2.11121
chr11	116595000	116600000	chr11	116625000	116630000	0.0563517	2.11121
chr11	116640000	116645000	chr11	116840000	116845000	0.140888	2.11121
chr11	116640000	116645000	chr11	117050000	117055000	0.140103	2.59921
chr11	116880000	116885000	chr11	117050000	117055000	4.97198e-05	2.11121
chr11	117065000	117070000	chr11	117365000	117370000	0.000911361	2.11121
chr11	117180000	117185000	chr11	117360000	117365000	0.0019477	2.11121
chr11	117180000	117185000	chr11	117230000	117235000	0.0296657	2.11121
chr11	117255000	117260000	chr11	117835000	117840000	0.191116	2.59921
chr11	117265000	117270000	chr11	117305000	117310000	0.163756	2.11121
chr11	117380000	117385000	chr11	117640000	117645000	0.00504425	2.11121
chr11	117380000	117385000	chr11	117735000	117740000	0.0030766	2.11121
chr11	117860000	117865000	chr11	118235000	118240000	0.000291817	2.11121
chr11	117875000	117880000	chr11	117965000	117970000	0.0552962	2.59921
chr11	117870000	117875000	chr11	118100000	118105000	2.82788e-06	2.11121
chr11	117910000	117915000	chr11	117965000	117970000	0.041134	2.11121
chr11	117910000	117915000	chr11	118020000	118025000	0.0462515	2.11121
chr11	118270000	118275000	chr11	118385000	118390000	0.088686	2.11121
chr11	118445000	118450000	chr11	118740000	118745000	1.31048e-06	2.11121
chr11	118485000	118490000	chr11	118740000	118745000	2.4122e-05	2.11121
chr11	118570000	118575000	chr11	118740000	118745000	0.00140808	2.11121
chr11	118640000	118645000	chr11	118735000	118740000	0.0121333	2.11121
chr11	119030000	119035000	chr11	119240000	119245000	0.170846	2.11121
chr11	119385000	119390000	chr11	119920000	119925000	0.113902	2.11121
chr11	119415000	119420000	chr11	119475000	119480000	0.0251195	2.11121
chr11	119440000	119445000	chr11	119890000	119895000	0.000336836	3.67583
chr11	119455000	119460000	chr11	119830000	119835000	0.0684624	2.11121
chr11	119475000	119480000	chr11	119960000	119965000	0.0985127	2.11121
chr11	119495000	119500000	chr11	119995000	120000000	0.00138338	2.11121
chr11	119500000	119505000	chr11	119830000	119835000	0.00375946	2.59921
chr11	119500000	119505000	chr11	119900000	119905000	1.66439e-06	2.11121
chr11	119505000	119510000	chr11	119870000	119875000	0.0200233	2.11121
chr11	119545000	119550000	chr11	119890000	119895000	0.135598	2.59921
chr11	120015000	120020000	chr11	120305000	120310000	0.0256501	2.11121
chr11	120110000	120115000	chr11	120205000	120210000	0.000988909	2.11121
chr11	120110000	120115000	chr11	120305000	120310000	3.16972e-06	2.11121
chr11	120155000	120160000	chr11	120310000	120315000	0.0316355	2.11121
chr11	120510000	120515000	chr11	120565000	120570000	0.0143262	2.59921
chr11	120485000	120490000	chr11	120605000	120610000	0.046266	2.11121
chr11	120620000	120625000	chr11	120785000	120790000	0.023673	2.11121
chr11	120655000	120660000	chr11	120775000	120780000	0.000648358	2.11121
chr11	120660000	120665000	chr11	120705000	120710000	0.000251345	2.11121
chr11	120900000	120905000	chr11	121040000	121045000	0.00137799	2.59921
chr11	121015000	121020000	chr11	121200000	121205000	0.13819	2.11121
chr11	121470000	121475000	chr11	121845000	121850000	0.0717919	2.59921
chr11	121475000	121480000	chr11	121805000	121810000	0.000347258	2.11121
chr11	121680000	121685000	chr11	121805000	121810000	0.0848043	2.11121
chr11	121865000	121870000	chr11	121915000	121920000	0.0967464	2.11121
chr11	89935000	89940000	chr11	90170000	90175000	0.180071	2.11121
chr11	90190000	90195000	chr11	90255000	90260000	0.0723391	2.11121
chr11	90310000	90315000	chr11	90615000	90620000	3.22826e-07	2.11121
chr11	93500000	93505000	chr11	93810000	93815000	0.0126956	2.11121
chr11	94865000	94870000	chr11	94970000	94975000	0.076381	2.11121
chr11	95055000	95060000	chr11	95240000	95245000	0.0165266	2.59921
chr11	95115000	95120000	chr11	95245000	95250000	2.71407e-07	2.11121
chr11	95120000	95125000	chr11	95160000	95165000	0.0169916	2.11121
chr11	95390000	95395000	chr11	95515000	95520000	0.00110149	2.11121
chr11	95535000	95540000	chr11	95750000	95755000	0.0103495	2.59921
chr11	95685000	95690000	chr11	95750000	95755000	0.000136712	2.11121
chr11	95770000	95775000	chr11	95820000	95825000	0.0160509	2.11121
chr11	95770000	95775000	chr11	95970000	95975000	0.133699	2.59921
chr11	95875000	95880000	chr11	96035000	96040000	0.00123246	2.11121
chr11	96090000	96095000	chr11	96235000	96240000	1.19091e-05	2.11121
chr11	96145000	96150000	chr11	96195000	96200000	0.146081	2.11121
chr11	96145000	96150000	chr11	96235000	96240000	0.000183718	2.11121
chr11	96275000	96280000	chr11	96620000	96625000	4.93316e-05	2.11121
chr11	96275000	96280000	chr11	96860000	96865000	0.00336167	2.11121
chr11	96280000	96285000	chr11	96675000	96680000	0.000943233	2.11121
chr11	96280000	96285000	chr11	96780000	96785000	0.00463331	2.59921
chr11	97070000	97075000	chr11	97175000	97180000	0.00455328	2.11121
chr11	97200000	97205000	chr11	97325000	97330000	0.000952998	3.2
chr11	97480000	97485000	chr11	97680000	97685000	0.145043	2.59921
chr11	97485000	97490000	chr11	97620000	97625000	2.19009e-06	2.11121
chr11	97530000	97535000	chr11	97615000	97620000	0.0112966	2.11121
chr11	105925000	105930000	chr11	106075000	106080000	0.000737516	2.11121
chr11	106525000	106530000	chr11	106750000	106755000	0.0366214	3.67583
chr11	106645000	106650000	chr11	106740000	106745000	1.6096e-07	2.11121
chr11	106800000	106805000	chr11	106980000	106985000	0.00101276	3.2
chr11	106920000	106925000	chr11	106970000	106975000	0.153576	2.11121
chr11	107210000	107215000	chr11	107470000	107475000	3.87856e-06	2.11121
chr11	107270000	107275000	chr11	107465000	107470000	0.000467674	2.11121
chr11	107510000	107515000	chr11	107845000	107850000	0.0222312	2.59921
chr11	107630000	107635000	chr11	107850000	107855000	3.50718e-06	2.11121
chr11	107665000	107670000	chr11	107850000	107855000	0.072286	2.11121
chr11	107865000	107870000	chr11	108415000	108420000	1.44116e-05	2.11121
chr11	107975000	107980000	chr11	108420000	108425000	0.0738729	2.11121
chr11	108010000	108015000	chr11	108415000	108420000	1.1943e-05	2.11121
chr11	108020000	108025000	chr11	108330000	108335000	0.0696358	2.59921
chr11	108210000	108215000	chr11	108370000	108375000	0.015689	2.11121
chr11	108215000	108220000	chr11	108260000	108265000	0.0150484	2.11121
chr11	108270000	108275000	chr11	108370000	108375000	0.0557418	2.11121
chr11	108445000	108450000	chr11	108970000	108975000	0.135224	2.59921
chr11	108450000	108455000	chr11	109185000	109190000	5.20788e-05	2.59921
chr11	108925000	108930000	chr11	109180000	109185000	0.0178946	2.11121
chr11	108925000	108930000	chr11	109120000	109125000	0.128404	2.11121
chr11	109245000	109250000	chr11	109320000	109325000	0.152558	2.59921
chr11	109245000	109250000	chr11	109585000	109590000	0.000152915	2.11121
chr11	109325000	109330000	chr11	109585000	109590000	0.0520007	2.11121
chr11	109445000	109450000	chr11	109580000	109585000	1.8583e-05	2.11121
chr11	109445000	109450000	chr11	109860000	109865000	0.00889216	2.11121
chr11	109670000	109675000	chr11	109855000	109860000	2.7815e-08	2.11121
chr11	109820000	109825000	chr11	109850000	109855000	0.0437245	2.11121
chr11	109875000	109880000	chr11	110105000	110110000	0.000327077	2.11121
chr11	109950000	109955000	chr11	110265000	110270000	0.000175173	2.11121
chr11	112210000	112215000	chr11	112775000	112780000	0.00230508	2.11121
chr11	112380000	112385000	chr11	112550000	112555000	0.131434	2.11121
chr11	112785000	112790000	chr11	113100000	113105000	0.000629412	2.59921
chr11	112790000	112795000	chr11	112850000	112855000	0.0439595	2.11121
chr11	113005000	113010000	chr11	113155000	113160000	0.00215116	2.11121
chr11	113060000	113065000	chr11	113155000	113160000	0.072286	2.59921
chr11	113065000	113070000	chr11	113095000	113100000	0.0926294	2.11121
chr11	113105000	113110000	chr11	113155000	113160000	0.00144528	2.11121
chr11	113175000	113180000	chr11	113695000	113700000	0.0718368	2.11121
chr11	113175000	113180000	chr11	113805000	113810000	0.131434	2.11121
chr11	113295000	113300000	chr11	113625000	113630000	2.45772e-06	2.11121
chr11	113410000	113415000	chr11	113620000	113625000	0.0121331	3.2
chr11	113495000	113500000	chr11	113620000	113625000	0.0237806	2.59921
chr11	113650000	113655000	chr11	113810000	113815000	0.00146331	2.11121
chr12	3255000	3260000	chr12	3360000	3365000	0.0339476	2.11121
chr12	3310000	3315000	chr12	3350000	3355000	0.00731358	2.11121
chr12	4105000	4110000	chr12	4545000	4550000	0.0339476	2.59921
chr12	4460000	4465000	chr12	4545000	4550000	0.124166	2.11121
chr12	7905000	7910000	chr12	7975000	7980000	0.000440382	2.11121
chr12	7990000	7995000	chr12	8300000	8305000	0.000375275	2.11121
chr12	8060000	8065000	chr12	8225000	8230000	0.000752137	2.11121
chr12	8060000	8065000	chr12	8300000	8305000	0.000588809	2.11121
chr12	8320000	8325000	chr12	8545000	8550000	0.000148894	2.11121
chr12	8385000	8390000	chr12	8495000	8500000	0.169221	2.11121
chr12	8755000	8760000	chr12	9000000	9005000	0.0339476	2.11121
chr12	8765000	8770000	chr12	8875000	8880000	0.0010925	2.59921
chr12	21075000	21080000	chr12	21265000	21270000	0.0033509	2.11121
chr12	24470000	24475000	chr12	24595000	24600000	8.13745e-05	3.2
chr12	24635000	24640000	chr12	24695000	24700000	0.110874	2.11121
chr12	24675000	24680000	chr12	24950000	24955000	0.0149621	2.11121
chr12	24720000	24725000	chr12	24905000	24910000	0.120472	2.11121
chr12	24750000	24755000	chr12	24940000	24945000	0.0236448	2.11121
chr12	24770000	24775000	chr12	24940000	24945000	0.112097	3.67583
chr12	25100000	25105000	chr12	25180000	25185000	0.00643694	2.11121
chr12	25105000	25110000	chr12	25305000	25310000	0.154965	2.59921
chr12	44290000	44295000	chr12	44545000	44550000	0.00150508	2.11121
chr12	44845000	44850000	chr12	45165000	45170000	0.0169397	2.11121
chr12	9045000	9050000	chr12	10585000	10590000	0.0448296	2.11121
chr12	9570000	9575000	chr12	10220000	10225000	0.0497659	2.11121
chr12	15535000	15540000	chr12	16515000	16520000	0.0470548	2.59921
chr12	16570000	16575000	chr12	16635000	16640000	0.000830056	2.11121
chr12	16820000	16825000	chr12	16970000	16975000	0.0117522	2.59921
chr12	16820000	16825000	chr12	16935000	16940000	0.00271142	2.11121
chr12	17025000	17030000	chr12	17250000	17255000	5.22844e-05	3.2
chr12	17555000	17560000	chr12	17800000	17805000	0.00016213	2.11121
chr12	39660000	39665000	chr12	40035000	40040000	0.00219858	2.11121
chr12	40080000	40085000	chr12	40160000	40165000	3.81687e-05	2.11121
chr12	40255000	40260000	chr12	40675000	40680000	0.000519912	2.11121
chr12	59060000	59065000	chr12	59130000	59135000	0.0876047	2.11121
chr12	51445000	51450000	chr12	51610000	51615000	0.17254	2.59921
chr12	51660000	51665000	chr12	51735000	51740000	0.0010715	3.2
chr12	51905000	51910000	chr12	52000000	52005000	0.0614481	2.11121
chr12	52010000	52015000	chr12	52635000	52640000	0.0875201	2.11121
chr12	52635000	52640000	chr12	52890000	52895000	0.0945185	2.59921
chr12	52640000	52645000	chr12	52835000	52840000	0.0201647	2.11121
chr12	52780000	52785000	chr12	52825000	52830000	0.0748132	2.11121
chr12	52915000	52920000	chr12	54060000	54065000	0.00786064	2.11121
chr12	53750000	53755000	chr12	54055000	54060000	0.102613	2.11121
chr12	54095000	54100000	chr12	54355000	54360000	0.0125321	2.59921
chr12	54100000	54105000	chr12	54545000	54550000	0.000159224	2.11121
chr12	54830000	54835000	chr12	54880000	54885000	0.000157974	2.11121
chr12	54990000	54995000	chr12	55075000	55080000	0.00100167	2.59921
chr12	55315000	55320000	chr12	55500000	55505000	8.80978e-06	2.11121
chr12	55775000	55780000	chr12	55830000	55835000	0.0834195	2.11121
chr12	56060000	56065000	chr12	56400000	56405000	0.0423013	2.11121
chr12	56240000	56245000	chr12	56405000	56410000	0.159475	2.11121
chr12	56675000	56680000	chr12	56985000	56990000	0.000246024	2.11121
chr12	69210000	69215000	chr12	69300000	69305000	0.010739	2.59921
chr12	69340000	69345000	chr12	69625000	69630000	0.0533886	2.59921
chr12	69360000	69365000	chr12	69575000	69580000	4.94706e-06	2.11121
chr12	69470000	69475000	chr12	69570000	69575000	0.0189118	2.11121
chr12	70230000	70235000	chr12	70430000	70435000	0.0114215	2.11121
chr12	70455000	70460000	chr12	70930000	70935000	0.00979523	2.11121
chr12	70495000	70500000	chr12	70680000	70685000	0.0699776	2.11121
chr12	70495000	70500000	chr12	70860000	70865000	0.013038	2.11121
chr12	70670000	70675000	chr12	70905000	70910000	0.141719	2.11121
chr12	70705000	70710000	chr12	70825000	70830000	0.00850862	2.11121
chr12	71200000	71205000	chr12	71705000	71710000	0.000600964	2.11121
chr12	71210000	71215000	chr12	71290000	71295000	0.136945	2.11121
chr12	71765000	71770000	chr12	72045000	72050000	7.21532e-06	2.11121
chr12	71830000	71835000	chr12	71895000	71900000	0.0798572	3.2
chr12	72105000	72110000	chr12	72265000	72270000	0.00215444	2.11121
chr12	72105000	72110000	chr12	72420000	72425000	0.000625961	2.11121
chr12	72460000	72465000	chr12	72650000	72655000	0.000413369	2.11121
chr12	72515000	72520000	chr12	72650000	72655000	0.00850862	2.59921
chr12	72845000	72850000	chr12	72970000	72975000	4.94706e-06	2.11121
chr12	73020000	73025000	chr12	73515000	73520000	0.000309408	2.11121
chr12	73015000	73020000	chr12	73550000	73555000	0.00456844	2.11121
chr12	73050000	73055000	chr12	73450000	73455000	0.023598	2.11121
chr12	73280000	73285000	chr12	73450000	73455000	0.0147696	2.11121
chr12	73710000	73715000	chr12	73935000	73940000	0.000863538	2.11121
chr12	29675000	29680000	chr12	29880000	29885000	0.154649	2.11121
chr12	30050000	30055000	chr12	30365000	30370000	0.139041	2.11121
chr12	30125000	30130000	chr12	30365000	30370000	0.0528076	2.59921
chr12	30200000	30205000	chr12	30365000	30370000	0.00450785	2.11121
chr12	30595000	30600000	chr12	30885000	30890000	2.4793e-05	2.11121
chr12	31500000	31505000	chr12	31930000	31935000	0.00608158	2.59921
chr12	31510000	31515000	chr12	31615000	31620000	0.0601014	2.59921
chr12	31960000	31965000	chr12	32245000	32250000	2.4793e-05	2.11121
chr12	31965000	31970000	chr12	32145000	32150000	1.3119e-06	2.59921
chr12	32915000	32920000	chr12	33010000	33015000	2.0045e-05	2.11121
chr12	32950000	32955000	chr12	33010000	33015000	0.0383945	2.11121
chr12	33020000	33025000	chr12	33375000	33380000	0.0182984	2.11121
chr12	33025000	33030000	chr12	33105000	33110000	2.24481e-05	2.11121
chr12	33025000	33030000	chr12	33270000	33275000	0.00891122	2.11121
chr12	33390000	33395000	chr12	33420000	33425000	0.0221369	2.11121
chr12	82170000	82175000	chr12	82390000	82395000	0.171857	2.11121
chr12	82270000	82275000	chr12	82420000	82425000	5.24134e-05	2.11121
chr12	82495000	82500000	chr12	83020000	83025000	0.000461777	2.11121
chr12	82700000	82705000	chr12	83015000	83020000	0.00126493	2.11121
chr12	82700000	82705000	chr12	82945000	82950000	0.00775586	2.11121
chr12	83720000	83725000	chr12	83935000	83940000	0.0160973	2.59921
chr12	83970000	83975000	chr12	84060000	84065000	0.0187696	2.11121
chr12	83970000	83975000	chr12	84130000	84135000	0.028354	2.11121
chr12	84470000	84475000	chr12	84590000	84595000	0.197435	2.11121
chr12	84620000	84625000	chr12	84755000	84760000	0.181495	2.11121
chr12	84780000	84785000	chr12	85025000	85030000	0.0133168	2.11121
chr12	84870000	84875000	chr12	84975000	84980000	0.164112	2.11121
chr12	85220000	85225000	chr12	85280000	85285000	0.0136275	2.11121
chr12	85340000	85345000	chr12	85485000	85490000	2.69648e-07	2.11121
chr12	85375000	85380000	chr12	85660000	85665000	0.185662	2.11121
chr12	85500000	85505000	chr12	85725000	85730000	0.00804914	2.11121
chr12	85510000	85515000	chr12	85815000	85820000	0.147408	3.2
chr12	85845000	85850000	chr12	86110000	86115000	0.00555893	2.11121
chr12	85850000	85855000	chr12	86085000	86090000	0.000581747	3.67583
chr12	85950000	85955000	chr12	86075000	86080000	5.75643e-05	2.11121
chr12	86100000	86105000	chr12	86625000	86630000	0.185662	2.11121
chr12	86135000	86140000	chr12	86430000	86435000	0.00331282	2.59921
chr12	86130000	86135000	chr12	86610000	86615000	6.29059e-05	2.11121
chr12	86175000	86180000	chr12	86610000	86615000	0.197435	3.2
chr12	86775000	86780000	chr12	86930000	86935000	1.35911e-05	3.2
chr12	91640000	91645000	chr12	91790000	91795000	1.39416e-05	2.59921
chr12	98275000	98280000	chr12	98630000	98635000	0.0499699	2.59921
chr12	98280000	98285000	chr12	98405000	98410000	0.0444908	2.11121
chr12	98280000	98285000	chr12	98455000	98460000	0.0975415	2.11121
chr12	98480000	98485000	chr12	98565000	98570000	0.088978	2.59921
chr12	99095000	99100000	chr12	99395000	99400000	0.00459077	2.11121
chr12	99390000	99395000	chr12	99555000	99560000	0.178274	2.11121
chr12	99395000	99400000	chr12	99845000	99850000	0.138564	2.11121
chr12	99900000	99905000	chr12	100105000	100110000	0.00041961	2.59921
chr12	99985000	99990000	chr12	100085000	100090000	0.0976323	2.11121
chr12	100125000	100130000	chr12	100415000	100420000	0.0950473	2.11121
chr12	100130000	100135000	chr12	100335000	100340000	0.00551972	2.59921
chr12	100170000	100175000	chr12	100480000	100485000	0.00489258	2.11121
chr12	100160000	100165000	chr12	100520000	100525000	0.121379	2.11121
chr12	100205000	100210000	chr12	100270000	100275000	0.00135666	2.11121
chr12	100205000	100210000	chr12	100305000	100310000	0.102104	2.11121
chr12	100205000	100210000	chr12	100330000	100335000	2.70798e-05	3.2
chr12	100580000	100585000	chr12	100840000	100845000	9.07285e-05	2.59921
chr12	101995000	102000000	chr12	102340000	102345000	0.0795772	2.11121
chr12	102390000	102395000	chr12	102455000	102460000	1.1755e-08	2.11121
chr12	102470000	102475000	chr12	102750000	102755000	0.00320343	2.11121
chr12	102515000	102520000	chr12	102720000	102725000	6.89933e-05	3.2
chr12	102575000	102580000	chr12	102715000	102720000	2.97666e-07	2.11121
chr12	102745000	102750000	chr12	103060000	103065000	0.00489258	2.59921
chr12	102790000	102795000	chr12	103060000	103065000	0.059984	2.11121
chr12	102880000	102885000	chr12	103065000	103070000	0.080856	2.11121
chr12	103140000	103145000	chr12	103350000	103355000	0.000244183	2.11121
chr12	103985000	103990000	chr12	104420000	104425000	7.51514e-08	2.11121
chr12	103990000	103995000	chr12	104070000	104075000	1.32967e-07	2.11121
chr12	104070000	104075000	chr12	104420000	104425000	0.00881619	3.67583
chr12	104770000	104775000	chr12	104935000	104940000	0.000603693	2.11121
chr12	104805000	104810000	chr12	104935000	104940000	0.148799	2.11121
chr12	104835000	104840000	chr12	104935000	104940000	0.00489258	2.11121
chr12	105040000	105045000	chr12	105425000	105430000	0.000119765	2.11121
chr12	105430000	105435000	chr12	105480000	105485000	0.0291915	2.11121
chr12	105435000	105440000	chr12	105605000	105610000	0.0199319	2.11121
chr12	105495000	105500000	chr12	105585000	105590000	4.35489e-07	2.59921
chr12	105840000	105845000	chr12	105965000	105970000	0.000161503	2.11121
chr12	116240000	116245000	chr12	116345000	116350000	0.0652587	2.59921
chr12	117385000	117390000	chr12	117760000	117765000	1.63555e-05	2.59921
chr12	117995000	118000000	chr12	118445000	118450000	0.012167	2.59921
chr12	118055000	118060000	chr12	118450000	118455000	0.0853577	2.11121
chr12	118455000	118460000	chr12	118855000	118860000	0.0888874	2.11121
chr12	118565000	118570000	chr12	118810000	118815000	0.0888874	2.11121
chr12	118695000	118700000	chr12	118805000	118810000	0.17846	2.11121
chr12	74020000	74025000	chr12	74290000	74295000	0.00238073	2.11121
chr12	74325000	74330000	chr12	75385000	75390000	0.0138143	2.11121
chr12	75790000	75795000	chr12	75940000	75945000	0.012156	3.2
chr12	75795000	75800000	chr12	75890000	75895000	4.44478e-05	2.11121
chr12	75955000	75960000	chr12	76185000	76190000	0.0949338	2.11121
chr12	76370000	76375000	chr12	76465000	76470000	0.00546157	2.11121
chr12	76995000	77000000	chr12	77570000	77575000	0.000250625	2.11121
chr12	76995000	77000000	chr12	77670000	77675000	0.00055288	2.59921
chr12	77010000	77015000	chr12	77235000	77240000	0.00366648	2.11121
chr12	77135000	77140000	chr12	77225000	77230000	0.0556346	2.59921
chr12	79190000	79195000	chr12	79255000	79260000	0.015628	2.11121
chr12	79315000	79320000	chr12	80145000	80150000	0.000663446	2.11121
chr12	79350000	79355000	chr12	79920000	79925000	0.0531664	2.59921
chr12	79405000	79410000	chr12	79460000	79465000	0.0949338	2.11121
chr12	79510000	79515000	chr12	79595000	79600000	0.00264675	2.11121
chr12	80155000	80160000	chr12	80630000	80635000	0.0380619	2.11121
chr12	80160000	80165000	chr12	80395000	80400000	7.28494e-06	2.11121
chr12	80200000	80205000	chr12	80260000	80265000	0.0106623	2.11121
chr12	80260000	80265000	chr12	80375000	80380000	0.038331	2.11121
chr12	80485000	80490000	chr12	80625000	80630000	0.123013	2.59921
chr12	80730000	80735000	chr12	80895000	80900000	0.050887	2.11121
chr12	80770000	80775000	chr12	80895000	80900000	1.28518e-07	2.11121
chr12	80980000	80985000	chr12	81180000	81185000	1.94558e-05	2.11121
chr12	81195000	81200000	chr12	81400000	81405000	0.000596858	2.59921
chr12	81795000	81800000	chr12	81910000	81915000	3.13723e-05	2.59921
chr12	81795000	81800000	chr12	81965000	81970000	0.100389	2.11121
chr12	105855000	105860000	chr12	106055000	106060000	0.0210228	2.11121
chr12	107005000	107010000	chr12	107165000	107170000	0.194429	3.2
chr12	108200000	108205000	chr12	108515000	108520000	0.000157575	3.2
chr12	108210000	108215000	chr12	108295000	108300000	1.27606e-07	2.59921
chr12	108325000	108330000	chr12	108500000	108505000	0.000157575	2.11121
chr12	108325000	108330000	chr12	108540000	108545000	0.0211825	2.11121
chr12	108360000	108365000	chr12	108495000	108500000	4.97918e-06	2.11121
chr12	108450000	108455000	chr12	108485000	108490000	0.0332317	2.11121
chr12	108900000	108905000	chr12	109390000	109395000	6.07215e-05	2.11121
chr12	108900000	108905000	chr12	110400000	110405000	0.0828619	2.11121
chr12	109595000	109600000	chr12	109840000	109845000	0.166226	2.11121
chr12	109960000	109965000	chr12	110370000	110375000	0.154344	2.11121
chr12	109975000	109980000	chr12	110395000	110400000	0.0947508	2.11121
chr12	110105000	110110000	chr12	110365000	110370000	0.0665732	2.11121
chr12	110420000	110425000	chr12	110600000	110605000	0.0125714	2.11121
chr12	110420000	110425000	chr12	110565000	110570000	0.0968493	2.11121
chr12	110420000	110425000	chr12	110675000	110680000	0.00661599	2.11121
chr12	110420000	110425000	chr12	110840000	110845000	0.024193	2.11121
chr12	110450000	110455000	chr12	110590000	110595000	0.000347011	2.11121
chr12	110455000	110460000	chr12	110525000	110530000	0.0848544	2.11121
chr12	110595000	110600000	chr12	110840000	110845000	5.56473e-05	2.11121
chr12	110600000	110605000	chr12	110695000	110700000	0.0312045	2.59921
chr12	110670000	110675000	chr12	110840000	110845000	0.000415062	2.11121
chr12	110725000	110730000	chr12	110835000	110840000	0.00665959	2.59921
chr12	110935000	110940000	chr12	110990000	110995000	2.13818e-05	2.11121
chr12	111085000	111090000	chr12	111250000	111255000	0.0302732	2.59921
chr12	111425000	111430000	chr12	111465000	111470000	2.13619e-06	2.11121
chr12	111660000	111665000	chr12	111730000	111735000	0.000872762	2.11121
chr12	111665000	111670000	chr12	111695000	111700000	0.0333015	2.11121
chr12	111665000	111670000	chr12	111955000	111960000	0.160351	2.11121
chr12	111875000	111880000	chr12	112090000	112095000	0.0172668	2.11121
chr12	111875000	111880000	chr12	111950000	111955000	1.27606e-07	2.11121
chr12	111875000	111880000	chr12	112000000	112005000	0.00723681	2.11121
chr12	111975000	111980000	chr12	112525000	112530000	0.0145737	2.11121
chr12	112020000	112025000	chr12	112530000	112535000	0.0815306	2.11121
chr12	112075000	112080000	chr12	112540000	112545000	0.000522578	2.11121
chr12	112110000	112115000	chr12	112470000	112475000	0.000157575	3.67583
chr12	112110000	112115000	chr12	112540000	112545000	0.000125882	2.11121
chr12	112155000	112160000	chr12	112410000	112415000	0.188313	2.11121
chr12	112205000	112210000	chr12	112395000	112400000	0.188313	2.11121
chr12	112650000	112655000	chr12	112705000	112710000	0.110309	2.11121
chr12	112745000	112750000	chr12	112840000	112845000	0.000131794	2.11121
chr12	113005000	113010000	chr12	113045000	113050000	0.0875098	2.11121
chr13	12210000	12215000	chr13	12385000	12390000	0.052514	2.11121
chr13	12475000	12480000	chr13	12590000	12595000	0.189209	2.11121
chr13	14650000	14655000	chr13	15755000	15760000	0.0119795	2.11121
chr13	17835000	17840000	chr13	17980000	17985000	0.0119795	2.11121
chr13	4195000	4200000	chr13	4270000	4275000	0.18646	2.11121
chr13	9185000	9190000	chr13	9470000	9475000	0.000361386	2.59921
chr13	9280000	9285000	chr13	9465000	9470000	0.0535756	2.59921
chr13	19365000	19370000	chr13	19635000	19640000	0.0133075	2.11121
chr13	19365000	19370000	chr13	19435000	19440000	0.0149212	2.11121
chr13	19695000	19700000	chr13	20285000	20290000	0.000908926	2.59921
chr13	20310000	20315000	chr13	20475000	20480000	7.27579e-05	2.59921
chr13	21400000	21405000	chr13	21450000	21455000	0.0805303	2.11121
chr13	23630000	23635000	chr13	23685000	23690000	3.98347e-06	2.11121
chr13	23700000	23705000	chr13	23735000	23740000	4.66377e-06	2.11121
chr13	24025000	24030000	chr13	24285000	24290000	0.134965	2.11121
chr13	24110000	24115000	chr13	24295000	24300000	0.0184189	2.11121
chr13	24485000	24490000	chr13	24685000	24690000	0.162067	2.11121
chr13	24510000	24515000	chr13	24685000	24690000	4.36264e-05	3.2
chr13	24770000	24775000	chr13	24800000	24805000	0.0184189	2.11121
chr13	24935000	24940000	chr13	24990000	24995000	0.0203478	2.11121
chr13	25020000	25025000	chr13	25115000	25120000	0.000122136	2.11121
chr13	69505000	69510000	chr13	69545000	69550000	0.0366842	2.11121
chr13	69550000	69555000	chr13	69650000	69655000	0.000182854	2.11121
chr13	69690000	69695000	chr13	70585000	70590000	0.00371094	2.11121
chr13	69695000	69700000	chr13	70235000	70240000	0.0629344	2.11121
chr13	70605000	70610000	chr13	70840000	70845000	0.00671378	2.11121
chr13	70645000	70650000	chr13	70835000	70840000	3.74031e-06	2.11121
chr13	70640000	70645000	chr13	71000000	71005000	0.00289934	2.11121
chr13	70645000	70650000	chr13	70765000	70770000	0.000141048	2.11121
chr13	71955000	71960000	chr13	72625000	72630000	5.26971e-07	2.11121
chr13	72635000	72640000	chr13	72850000	72855000	0.0427357	2.11121
chr13	72640000	72645000	chr13	72710000	72715000	0.0740396	2.11121
chr13	72640000	72645000	chr13	72770000	72775000	0.0417746	2.11121
chr13	73515000	73520000	chr13	73620000	73625000	0.00794886	2.11121
chr13	73640000	73645000	chr13	73900000	73905000	0.0417746	3.2
chr13	73645000	73650000	chr13	73710000	73715000	6.29496e-05	2.11121
chr13	34185000	34190000	chr13	34630000	34635000	0.00126369	2.11121
chr13	29765000	29770000	chr13	29825000	29830000	0.00224835	2.11121
chr13	34185000	34190000	chr13	34860000	34865000	0.0311082	2.11121
chr13	29855000	29860000	chr13	29980000	29985000	0.121891	2.11121
chr13	34650000	34655000	chr13	34710000	34715000	0.0996695	2.11121
chr13	29985000	29990000	chr13	30080000	30085000	0.0256793	2.11121
chr13	35070000	35075000	chr13	35775000	35780000	0.0491567	2.11121
chr13	30095000	30100000	chr13	30255000	30260000	3.39295e-05	2.59921
chr13	36015000	36020000	chr13	36275000	36280000	0.00878518	2.11121
chr13	30880000	30885000	chr13	31660000	31665000	0.149151	2.11121
chr13	37345000	37350000	chr13	37405000	37410000	0.0263596	2.11121
chr13	30995000	31000000	chr13	31655000	31660000	0.0371021	3.2
chr13	37440000	37445000	chr13	37945000	37950000	0.0166758	2.59921
chr13	31080000	31085000	chr13	31655000	31660000	0.00701411	2.11121
chr13	37515000	37520000	chr13	37940000	37945000	0.0144554	2.11121
chr13	31080000	31085000	chr13	31620000	31625000	0.00141817	2.11121
chr13	37780000	37785000	chr13	37825000	37830000	0.154582	2.11121
chr13	31205000	31210000	chr13	31620000	31625000	0.000123302	2.11121
chr13	37995000	38000000	chr13	38035000	38040000	0.010846	2.11121
chr13	31790000	31795000	chr13	32725000	32730000	0.109674	3.2
chr13	38060000	38065000	chr13	38205000	38210000	0.000169803	2.11121
chr13	31795000	31800000	chr13	32210000	32215000	0.0221308	2.59921
chr13	38220000	38225000	chr13	38595000	38600000	0.140722	2.11121
chr13	31795000	31800000	chr13	32410000	32415000	0.000650842	2.59921
chr13	38340000	38345000	chr13	38580000	38585000	0.057618	2.11121
chr13	31795000	31800000	chr13	32485000	32490000	0.000427206	2.11121
chr13	38340000	38345000	chr13	38430000	38435000	0.00878518	2.11121
chr13	31795000	31800000	chr13	32675000	32680000	0.000418853	2.11121
chr13	38685000	38690000	chr13	39010000	39015000	0.0747381	2.11121
chr13	38695000	38700000	chr13	38765000	38770000	0.057618	2.11121
chr13	40840000	40845000	chr13	41010000	41015000	0.058616	2.59921
chr13	40840000	40845000	chr13	41080000	41085000	0.0966997	2.11121
chr13	41080000	41085000	chr13	41235000	41240000	0.00673487	2.11121
chr13	41140000	41145000	chr13	41235000	41240000	0.000239148	2.11121
chr13	41295000	41300000	chr13	41465000	41470000	0.0560597	3.2
chr13	41410000	41415000	chr13	41565000	41570000	0.159801	2.11121
chr13	41645000	41650000	chr13	41705000	41710000	0.0747381	2.11121
chr13	97225000	97230000	chr13	98195000	98200000	0.134691	2.11121
chr13	98035000	98040000	chr13	98230000	98235000	0.000122458	3.67583
chr13	98835000	98840000	chr13	99125000	99130000	0.00539699	2.11121
chr13	98865000	98870000	chr13	99125000	99130000	0.000513682	2.11121
chr13	99355000	99360000	chr13	99955000	99960000	0.116546	2.11121
chr13	99415000	99420000	chr13	99835000	99840000	0.00941105	2.11121
chr13	99855000	99860000	chr13	99955000	99960000	0.0104137	2.11121
chr13	100495000	100500000	chr13	100610000	100615000	0.000259318	2.59921
chr13	101735000	101740000	chr13	102645000	102650000	0.00649918	2.11121
chr13	103210000	103215000	chr13	103260000	103265000	0.179727	2.11121
chr13	103805000	103810000	chr13	104045000	104050000	0.0200885	2.11121
chr13	103850000	103855000	chr13	104045000	104050000	0.0460413	4.22243
chr13	103875000	103880000	chr13	104050000	104055000	0.140923	2.59921
chr13	58010000	58015000	chr13	58115000	58120000	0.00866268	2.11121
chr13	58155000	58160000	chr13	58230000	58235000	0.0404111	2.11121
chr13	58185000	58190000	chr13	58550000	58555000	0.0353799	2.11121
chr13	58285000	58290000	chr13	58545000	58550000	7.13368e-06	2.11121
chr13	58290000	58295000	chr13	58585000	58590000	0.0175427	2.11121
chr13	58340000	58345000	chr13	58555000	58560000	0.193382	3.67583
chr13	58390000	58395000	chr13	58540000	58545000	1.89203e-05	2.11121
chr13	58635000	58640000	chr13	59395000	59400000	0.00105612	2.11121
chr13	58640000	58645000	chr13	59360000	59365000	0.0947277	2.59921
chr13	59635000	59640000	chr13	59730000	59735000	0.0371555	3.2
chr13	59780000	59785000	chr13	59810000	59815000	0.106243	2.11121
chr13	59850000	59855000	chr13	60165000	60170000	0.0403927	2.11121
chr13	59850000	59855000	chr13	60465000	60470000	0.000111166	2.11121
chr13	59860000	59865000	chr13	60735000	60740000	0.0240359	2.11121
chr13	59895000	59900000	chr13	60465000	60470000	0.00199085	2.59921
chr13	59885000	59890000	chr13	60735000	60740000	0.174141	2.11121
chr13	60175000	60180000	chr13	60460000	60465000	0.000189447	2.11121
chr13	62920000	62925000	chr13	63335000	63340000	0.00012735	2.11121
chr13	63045000	63050000	chr13	63330000	63335000	0.0371555	2.11121
chr13	63565000	63570000	chr13	63815000	63820000	0.165545	2.11121
chr13	64245000	64250000	chr13	64305000	64310000	3.70799e-05	2.11121
chr13	64315000	64320000	chr13	64435000	64440000	1.15624e-06	2.11121
chr13	64365000	64370000	chr13	64430000	64435000	0.000660045	2.11121
chr13	73970000	73975000	chr13	74300000	74305000	0.0160318	2.59921
chr13	74095000	74100000	chr13	74300000	74305000	0.000862639	2.11121
chr13	74190000	74195000	chr13	74300000	74305000	0.00268657	2.11121
chr13	74340000	74345000	chr13	74530000	74535000	0.000168813	2.11121
chr13	76415000	76420000	chr13	76675000	76680000	0.0154182	2.11121
chr13	77985000	77990000	chr13	78195000	78200000	0.128395	2.11121
chr13	80865000	80870000	chr13	81365000	81370000	0.000862639	2.11121
chr13	80875000	80880000	chr13	81155000	81160000	0.000433149	2.11121
chr13	81440000	81445000	chr13	81760000	81765000	0.000296671	2.11121
chr13	81640000	81645000	chr13	81760000	81765000	0.194796	2.11121
chr13	81655000	81660000	chr13	81710000	81715000	0.0431753	2.11121
chr13	113875000	113880000	chr13	114790000	114795000	0.000362163	2.11121
chr13	114075000	114080000	chr13	114790000	114795000	0.0016281	2.11121
chr13	114460000	114465000	chr13	114750000	114755000	0.0365864	2.11121
chr13	118400000	118405000	chr13	119365000	119370000	0.000447059	2.11121
chr13	119640000	119645000	chr13	119730000	119735000	0.00312891	2.11121
chr13	50950000	50955000	chr13	51420000	51425000	0.00120377	2.11121
chr13	51725000	51730000	chr13	51815000	51820000	0.17642	2.59921
chr13	51835000	51840000	chr13	52235000	52240000	2.7124e-06	3.67583
chr13	51845000	51850000	chr13	52110000	52115000	0.0192189	2.11121
chr13	51850000	51855000	chr13	51890000	51895000	0.0597758	2.11121
chr13	51850000	51855000	chr13	51965000	51970000	3.08378e-07	2.11121
chr13	51895000	51900000	chr13	51960000	51965000	0.00136725	2.11121
chr13	51970000	51975000	chr13	52020000	52025000	0.00267882	2.11121
chr13	51970000	51975000	chr13	52110000	52115000	0.101767	2.11121
chr13	51970000	51975000	chr13	52220000	52225000	0.00536509	2.11121
chr13	52025000	52030000	chr13	52110000	52115000	0.114569	2.59921
chr13	52255000	52260000	chr13	52560000	52565000	7.26783e-05	2.11121
chr13	52255000	52260000	chr13	52620000	52625000	5.38553e-06	2.11121
chr13	52265000	52270000	chr13	52490000	52495000	0.0149883	2.11121
chr13	52655000	52660000	chr13	53095000	53100000	2.56503e-07	2.11121
chr13	52710000	52715000	chr13	52980000	52985000	0.000124592	2.11121
chr13	52715000	52720000	chr13	52835000	52840000	0.136388	2.59921
chr13	53115000	53120000	chr13	53310000	53315000	2.2691e-06	2.11121
chr13	53115000	53120000	chr13	53355000	53360000	4.66288e-06	2.11121
chr13	53440000	53445000	chr13	53590000	53595000	0.000164784	2.11121
chr13	53510000	53515000	chr13	53580000	53585000	0.0815156	2.59921
chr13	53780000	53785000	chr13	54105000	54110000	0.159862	2.59921
chr13	53785000	53790000	chr13	54185000	54190000	0.119902	2.59921
chr13	53855000	53860000	chr13	53995000	54000000	0.0495797	2.11121
chr13	54110000	54115000	chr13	54445000	54450000	0.000164784	2.11121
chr13	54245000	54250000	chr13	54445000	54450000	6.03794e-08	2.11121
chr13	54465000	54470000	chr13	54565000	54570000	0.0437623	2.11121
chr13	54710000	54715000	chr13	55055000	55060000	0.19594	2.11121
chr13	54715000	54720000	chr13	54890000	54895000	0.0549231	2.11121
chr13	54795000	54800000	chr13	55065000	55070000	0.000785443	2.11121
chr13	54800000	54805000	chr13	54885000	54890000	4.66288e-06	2.11121
chr13	55330000	55335000	chr13	55515000	55520000	0.0243829	2.59921
chr13	55410000	55415000	chr13	55465000	55470000	3.08378e-07	2.11121
chr13	55600000	55605000	chr13	55640000	55645000	0.135622	2.11121
chr13	55745000	55750000	chr13	55960000	55965000	0.0282312	2.59921
chr13	55970000	55975000	chr13	56060000	56065000	0.0402983	3.2
chr13	56195000	56200000	chr13	56425000	56430000	0.000446864	2.11121
chr13	56275000	56280000	chr13	56420000	56425000	1.75269e-08	2.11121
chr13	56470000	56475000	chr13	56800000	56805000	0.0406678	2.11121
chr13	56555000	56560000	chr13	56745000	56750000	0.00851279	3.2
chr13	56755000	56760000	chr13	57260000	57265000	0.0127619	2.11121
chr13	56805000	56810000	chr13	57265000	57270000	1.30757e-06	2.59921
chr13	41640000	41645000	chr13	42240000	42245000	5.33617e-05	2.11121
chr13	41640000	41645000	chr13	42295000	42300000	0.00896281	2.11121
chr13	41705000	41710000	chr13	42140000	42145000	0.131314	2.11121
chr13	41705000	41710000	chr13	42245000	42250000	0.123146	2.59921
chr13	41710000	41715000	chr13	42055000	42060000	0.192982	2.11121
chr13	41740000	41745000	chr13	42240000	42245000	0.0298251	2.11121
chr13	42175000	42180000	chr13	42590000	42595000	0.0220235	2.11121
chr13	42300000	42305000	chr13	42585000	42590000	2.26299e-06	2.11121
chr13	42620000	42625000	chr13	42820000	42825000	0.0100609	2.11121
chr13	42835000	42840000	chr13	43160000	43165000	0.000879676	2.11121
chr13	42835000	42840000	chr13	43095000	43100000	0.000494099	2.11121
chr13	43175000	43180000	chr13	43395000	43400000	4.44812e-06	2.11121
chr13	43185000	43190000	chr13	43315000	43320000	9.41286e-05	3.2
chr13	43190000	43195000	chr13	43255000	43260000	0.0368884	2.11121
chr13	43230000	43235000	chr13	43315000	43320000	0.122022	2.11121
chr13	43585000	43590000	chr13	43730000	43735000	5.41569e-06	3.67583
chr13	43860000	43865000	chr13	44830000	44835000	0.0457533	2.11121
chr13	43865000	43870000	chr13	44225000	44230000	0.0322971	2.11121
chr13	44625000	44630000	chr13	44715000	44720000	0.151628	2.11121
chr13	44805000	44810000	chr13	44975000	44980000	0.0360794	2.11121
chr13	45000000	45005000	chr13	45470000	45475000	0.0353724	2.11121
chr13	45025000	45030000	chr13	45470000	45475000	0.000601242	3.2
chr13	45030000	45035000	chr13	45435000	45440000	0.000127489	2.11121
chr13	45680000	45685000	chr13	45965000	45970000	0.0353747	2.11121
chr13	46310000	46315000	chr13	46660000	46665000	9.41286e-05	2.11121
chr13	46700000	46705000	chr13	46775000	46780000	0.182151	2.11121
chr13	46840000	46845000	chr13	46920000	46925000	0.0158935	2.59921
chr13	47075000	47080000	chr13	47285000	47290000	0.00147308	2.11121
chr13	47300000	47305000	chr13	48465000	48470000	0.0024182	2.11121
chr13	48010000	48015000	chr13	48460000	48465000	0.0473283	2.11121
chr13	48525000	48530000	chr13	48635000	48640000	1.17856e-06	2.11121
chr13	48530000	48535000	chr13	48570000	48575000	5.41569e-06	2.11121
chr13	48655000	48660000	chr13	48800000	48805000	1.11437e-06	2.11121
chr13	48655000	48660000	chr13	49010000	49015000	0.0307704	2.59921
chr13	49330000	49335000	chr13	49380000	49385000	0.000382137	2.11121
chr13	49450000	49455000	chr13	49645000	49650000	0.000237454	2.11121
chr13	89665000	89670000	chr13	90885000	90890000	0.0290186	2.11121
chr13	89735000	89740000	chr13	90095000	90100000	0.172167	2.11121
chr13	90930000	90935000	chr13	91690000	91695000	0.0057695	2.11121
chr13	90965000	90970000	chr13	91635000	91640000	0.0244989	2.11121
chr13	90965000	90970000	chr13	91090000	91095000	5.37046e-05	2.11121
chr13	91105000	91110000	chr13	91635000	91640000	0.0548544	2.11121
chr13	91215000	91220000	chr13	91360000	91365000	0.176134	2.11121
chr13	91220000	91225000	chr13	91460000	91465000	0.123405	2.11121
chr13	91370000	91375000	chr13	91455000	91460000	5.6611e-06	2.11121
chr13	91905000	91910000	chr13	92335000	92340000	6.56879e-06	2.11121
chr13	91910000	91915000	chr13	92220000	92225000	0.110685	2.11121
chr13	92985000	92990000	chr13	93240000	93245000	0.000770746	2.11121
chr13	93790000	93795000	chr13	94125000	94130000	0.0610294	2.11121
chr13	93835000	93840000	chr13	94060000	94065000	0.077781	3.2
chr13	93990000	93995000	chr13	94055000	94060000	0.000770746	2.59921
chr13	94560000	94565000	chr13	94940000	94945000	5.30124e-05	2.11121
chr13	95015000	95020000	chr13	95345000	95350000	0.12001	3.2
chr13	95020000	95025000	chr13	95280000	95285000	0.123405	2.59921
chr13	95390000	95395000	chr13	95470000	95475000	9.03606e-07	2.59921
chr13	95385000	95390000	chr13	95525000	95530000	0.0548544	2.11121
chr13	95565000	95570000	chr13	95665000	95670000	2.73102e-05	2.11121
chr13	95565000	95570000	chr13	95715000	95720000	5.88872e-05	2.11121
chr13	96430000	96435000	chr13	96590000	96595000	0.000770746	2.59921
chr13	97040000	97045000	chr13	97105000	97110000	0.179931	2.11121
chr13	97235000	97240000	chr13	97930000	97935000	3.48912e-05	2.11121
chr13	97235000	97240000	chr13	97840000	97845000	0.115477	2.59921
chr13	97710000	97715000	chr13	97815000	97820000	0.186954	2.11121
chr13	106940000	106945000	chr13	107100000	107105000	0.000340246	2.11121
chr13	107890000	107895000	chr13	108040000	108045000	0.00924683	2.11121
chr13	108160000	108165000	chr13	108325000	108330000	0.00043681	2.11121
chr13	108190000	108195000	chr13	108320000	108325000	8.46924e-07	2.11121
chr13	108345000	108350000	chr13	109210000	109215000	0.00283764	2.11121
chr13	109615000	109620000	chr13	109735000	109740000	0.000648729	2.11121
chr13	110395000	110400000	chr13	110770000	110775000	0.0895228	2.11121
chr13	110395000	110400000	chr13	110875000	110880000	0.083832	2.11121
chr13	110395000	110400000	chr13	110920000	110925000	0.0258174	2.11121
chr13	110400000	110405000	chr13	110540000	110545000	0.0434393	2.11121
chr13	110545000	110550000	chr13	110965000	110970000	0.136946	2.11121
chr13	110885000	110890000	chr13	110960000	110965000	0.113492	2.11121
chr13	111240000	111245000	chr13	111405000	111410000	0.0335959	2.11121
chr13	111455000	111460000	chr13	111740000	111745000	0.0453814	2.11121
chr13	111535000	111540000	chr13	111740000	111745000	0.101042	2.59921
chr13	111750000	111755000	chr13	112260000	112265000	0.00422285	2.59921
chr13	111770000	111775000	chr13	112530000	112535000	0.0453814	2.11121
chr13	111785000	111790000	chr13	112260000	112265000	7.68489e-06	2.59921
chr13	111790000	111795000	chr13	112205000	112210000	0.171379	2.59921
chr13	112190000	112195000	chr13	112250000	112255000	0.192754	2.11121
chr13	112270000	112275000	chr13	112525000	112530000	3.26287e-05	2.11121
chr13	112305000	112310000	chr13	112485000	112490000	0.00347397	4.52548
chr13	112310000	112315000	chr13	112465000	112470000	0.00155474	3.2
chr13	112370000	112375000	chr13	112465000	112470000	0.0253924	2.11121
chr13	112675000	112680000	chr13	112890000	112895000	0.00983759	2.11121
chr13	112925000	112930000	chr13	113035000	113040000	0.0895228	2.11121
chr13	112960000	112965000	chr13	113030000	113035000	0.000759117	2.11121
chr13	113055000	113060000	chr13	113135000	113140000	0.162843	2.59921
chr13	113300000	113305000	chr13	113630000	113635000	0.0375715	2.11121
chr13	113330000	113335000	chr13	113620000	113625000	2.07257e-06	2.11121
chr13	113345000	113350000	chr13	113415000	113420000	0.0935659	2.11121
chr13	113420000	113425000	chr13	113615000	113620000	0.123919	2.11121
chr13	113425000	113430000	chr13	113545000	113550000	0.123919	2.59921
chr13	113515000	113520000	chr13	113610000	113615000	0.150825	2.11121
chr13	113640000	113645000	chr13	113860000	113865000	0.139423	2.11121
chr13	113690000	113695000	chr13	113790000	113795000	0.0807926	2.11121
chr13	113690000	113695000	chr13	113860000	113865000	8.46924e-07	2.11121
chr14	7815000	7820000	chr14	7880000	7885000	0.00993268	2.11121
chr14	7965000	7970000	chr14	8160000	8165000	0.0215698	2.11121
chr14	8090000	8095000	chr14	8155000	8160000	0.00176544	2.11121
chr14	11555000	11560000	chr14	12135000	12140000	0.0583087	2.59921
chr14	12575000	12580000	chr14	13230000	13235000	0.0538244	2.11121
chr14	13355000	13360000	chr14	13910000	13915000	0.000224104	2.11121
chr14	13455000	13460000	chr14	13905000	13910000	0.00333677	2.59921
chr14	14860000	14865000	chr14	14985000	14990000	0.138834	2.11121
chr14	16245000	16250000	chr14	16370000	16375000	0.126666	2.11121
chr14	99140000	99145000	chr14	99890000	99895000	0.000286912	2.11121
chr14	101775000	101780000	chr14	101925000	101930000	0.0235122	3.67583
chr14	101785000	101790000	chr14	101875000	101880000	0.0235122	2.11121
chr14	103475000	103480000	chr14	103535000	103540000	0.0329782	2.11121
chr14	34080000	34085000	chr14	34235000	34240000	0.0412261	2.59921
chr14	34330000	34335000	chr14	34400000	34405000	0.00742221	2.11121
chr14	34365000	34370000	chr14	34395000	34400000	0.0318504	2.11121
chr14	34455000	34460000	chr14	34555000	34560000	0.000269438	2.11121
chr14	34510000	34515000	chr14	34545000	34550000	0.10237	2.11121
chr14	36870000	36875000	chr14	36935000	36940000	0.000164283	2.11121
chr14	36870000	36875000	chr14	37030000	37035000	0.00134402	2.11121
chr14	40915000	40920000	chr14	40970000	40975000	0.000107528	2.11121
chr14	41090000	41095000	chr14	41160000	41165000	0.175472	2.11121
chr14	44980000	44985000	chr14	45140000	45145000	1.06419e-06	2.11121
chr14	45425000	45430000	chr14	45540000	45545000	0.0287047	2.59921
chr14	45995000	46000000	chr14	46560000	46565000	0.0233385	2.11121
chr14	46570000	46575000	chr14	46705000	46710000	0.107542	2.11121
chr14	46855000	46860000	chr14	47140000	47145000	0.164904	3.2
chr14	47105000	47110000	chr14	47250000	47255000	0.000228195	2.59921
chr14	47290000	47295000	chr14	47390000	47395000	0.00573765	2.59921
chr14	47750000	47755000	chr14	47895000	47900000	0.149723	2.11121
chr14	47750000	47755000	chr14	47940000	47945000	0.00414083	2.11121
chr14	47755000	47760000	chr14	47860000	47865000	0.00801843	2.11121
chr14	47865000	47870000	chr14	47935000	47940000	0.128838	3.2
chr14	48135000	48140000	chr14	48355000	48360000	0.107935	2.11121
chr14	48260000	48265000	chr14	48350000	48355000	0.0783579	2.11121
chr14	118210000	118215000	chr14	118590000	118595000	0.193097	2.11121
chr14	118615000	118620000	chr14	118805000	118810000	0.0037068	2.11121
chr14	120135000	120140000	chr14	120395000	120400000	0.0062431	2.11121
chr14	120265000	120270000	chr14	120400000	120405000	0.00261606	2.11121
chr14	120835000	120840000	chr14	120915000	120920000	0.00223794	2.11121
chr14	121005000	121010000	chr14	121230000	121235000	0.149632	2.11121
chr14	121275000	121280000	chr14	121450000	121455000	1.91048e-07	2.11121
chr14	121285000	121290000	chr14	121370000	121375000	0.062706	2.11121
chr14	121360000	121365000	chr14	121440000	121445000	0.0669844	2.11121
chr14	121590000	121595000	chr14	121750000	121755000	0.087058	2.11121
chr14	50800000	50805000	chr14	51060000	51065000	0.0780816	2.11121
chr14	54060000	54065000	chr14	54150000	54155000	0.000932373	2.11121
chr14	54230000	54235000	chr14	54415000	54420000	1.44374e-05	2.11121
chr14	54230000	54235000	chr14	54450000	54455000	0.154372	2.59921
chr14	54235000	54240000	chr14	54325000	54330000	0.0590066	2.11121
chr14	54715000	54720000	chr14	54780000	54785000	0.00359552	2.59921
chr14	54840000	54845000	chr14	54940000	54945000	0.0443172	2.11121
chr14	54840000	54845000	chr14	55005000	55010000	0.00847479	2.11121
chr14	55025000	55030000	chr14	55080000	55085000	7.23581e-07	2.11121
chr14	55150000	55155000	chr14	55530000	55535000	0.0880472	2.11121
chr14	55175000	55180000	chr14	55425000	55430000	0.147048	2.11121
chr14	55270000	55275000	chr14	55450000	55455000	0.101082	2.11121
chr14	55625000	55630000	chr14	55755000	55760000	0.017363	2.11121
chr14	55820000	55825000	chr14	55915000	55920000	0.0666514	2.11121
chr14	56960000	56965000	chr14	57060000	57065000	3.4101e-07	2.11121
chr14	57105000	57110000	chr14	57290000	57295000	0.0584932	2.11121
chr14	57105000	57110000	chr14	57355000	57360000	0.00023724	2.59921
chr14	57685000	57690000	chr14	57800000	57805000	0.00172176	2.11121
chr14	57680000	57685000	chr14	57905000	57910000	0.000236725	2.11121
chr14	57735000	57740000	chr14	57800000	57805000	0.0237079	2.59921
chr14	57810000	57815000	chr14	57910000	57915000	0.0408023	2.11121
chr14	20075000	20080000	chr14	20255000	20260000	0.15571	2.11121
chr14	20390000	20395000	chr14	20670000	20675000	0.178471	2.11121
chr14	20575000	20580000	chr14	20655000	20660000	9.3682e-07	2.11121
chr14	20745000	20750000	chr14	20995000	21000000	0.138951	2.11121
chr14	21130000	21135000	chr14	21740000	21745000	0.00111677	2.11121
chr14	21135000	21140000	chr14	21610000	21615000	0.175964	2.11121
chr14	21485000	21490000	chr14	21660000	21665000	0.158279	2.11121
chr14	21495000	21500000	chr14	21605000	21610000	0.0291855	2.11121
chr14	21675000	21680000	chr14	21735000	21740000	0.00271877	2.11121
chr14	21985000	21990000	chr14	22810000	22815000	0.00289132	2.11121
chr14	22580000	22585000	chr14	22805000	22810000	0.0483259	2.11121
chr14	23790000	23795000	chr14	24005000	24010000	0.138951	2.11121
chr14	24065000	24070000	chr14	24275000	24280000	8.89768e-05	2.11121
chr14	24500000	24505000	chr14	25565000	25570000	0.0677681	2.11121
chr14	24520000	24525000	chr14	24930000	24935000	0.0307643	2.11121
chr14	24780000	24785000	chr14	25455000	25460000	0.175964	2.59921
chr14	24985000	24990000	chr14	25570000	25575000	0.0333232	2.59921
chr14	25115000	25120000	chr14	25450000	25455000	0.0206052	2.11121
chr14	25230000	25235000	chr14	25445000	25450000	0.121101	3.67583
chr14	25255000	25260000	chr14	25450000	25455000	0.0939436	2.11121
chr14	66055000	66060000	chr14	66145000	66150000	0.0817214	2.11121
chr14	66425000	66430000	chr14	66775000	66780000	0.00343384	2.11121
chr14	66485000	66490000	chr14	66755000	66760000	0.121565	2.11121
chr14	66805000	66810000	chr14	66870000	66875000	0.00527654	2.11121
chr14	66810000	66815000	chr14	66950000	66955000	0.0840918	3.2
chr14	66875000	66880000	chr14	66950000	66955000	0.0734454	2.11121
chr14	66960000	66965000	chr14	67185000	67190000	0.0207316	2.59921
chr14	67010000	67015000	chr14	67190000	67195000	0.00155887	2.11121
chr14	67210000	67215000	chr14	67600000	67605000	0.0279532	2.11121
chr14	67720000	67725000	chr14	67940000	67945000	0.123791	2.59921
chr14	67760000	67765000	chr14	67945000	67950000	0.178978	2.11121
chr14	67805000	67810000	chr14	67940000	67945000	2.37599e-05	2.11121
chr14	67995000	68000000	chr14	68060000	68065000	0.0226733	2.11121
chr14	68735000	68740000	chr14	68965000	68970000	0.00122595	2.11121
chr14	69145000	69150000	chr14	69235000	69240000	1.76846e-05	2.11121
chr14	69735000	69740000	chr14	69840000	69845000	0.126166	2.11121
chr14	69845000	69850000	chr14	70250000	70255000	0.130911	2.11121
chr14	69850000	69855000	chr14	70185000	70190000	0.000242459	2.11121
chr14	69850000	69855000	chr14	70300000	70305000	0.188584	2.11121
chr14	69855000	69860000	chr14	70135000	70140000	1.76846e-05	2.11121
chr14	69865000	69870000	chr14	70010000	70015000	0.00188905	2.59921
chr14	70190000	70195000	chr14	70405000	70410000	0.0351382	2.11121
chr14	70195000	70200000	chr14	70295000	70300000	0.147983	2.11121
chr14	70235000	70240000	chr14	70410000	70415000	0.015774	2.59921
chr14	70680000	70685000	chr14	70765000	70770000	0.000137384	2.11121
chr14	70780000	70785000	chr14	72295000	72300000	0.00839897	2.11121
chr14	70890000	70895000	chr14	71670000	71675000	0.0273472	2.11121
chr14	72575000	72580000	chr14	72995000	73000000	0.00740382	2.11121
chr14	72610000	72615000	chr14	73000000	73005000	0.0522039	2.11121
chr14	73105000	73110000	chr14	73300000	73305000	0.000133022	2.11121
chr14	73320000	73325000	chr14	73475000	73480000	0.179752	2.11121
chr14	74760000	74765000	chr14	74985000	74990000	0.00234561	2.11121
chr14	74795000	74800000	chr14	74950000	74955000	0.0953384	2.11121
chr14	75780000	75785000	chr14	75825000	75830000	0.00846597	2.59921
chr14	75885000	75890000	chr14	76075000	76080000	0.000176339	3.67583
chr14	76245000	76250000	chr14	76465000	76470000	0.0880365	2.11121
chr14	76480000	76485000	chr14	77010000	77015000	0.000176339	2.11121
chr14	76495000	76500000	chr14	76875000	76880000	0.000660263	2.11121
chr14	76505000	76510000	chr14	76655000	76660000	0.00981851	2.11121
chr14	76760000	76765000	chr14	77000000	77005000	0.130294	2.11121
chr14	76875000	76880000	chr14	77005000	77010000	0.0342246	2.11121
chr14	77145000	77150000	chr14	77490000	77495000	0.117875	2.11121
chr14	78660000	78665000	chr14	79320000	79325000	0.0682372	2.11121
chr14	78665000	78670000	chr14	79110000	79115000	0.000196932	2.11121
chr14	79395000	79400000	chr14	79465000	79470000	0.0046685	2.11121
chr14	26490000	26495000	chr14	26660000	26665000	0.0452297	2.59921
chr14	27030000	27035000	chr14	27090000	27095000	0.000203142	2.11121
chr14	27190000	27195000	chr14	27335000	27340000	0.00638824	2.11121
chr14	27335000	27340000	chr14	27415000	27420000	0.00400688	2.11121
chr14	30135000	30140000	chr14	30455000	30460000	5.33011e-06	2.11121
chr14	30135000	30140000	chr14	30515000	30520000	0.00638824	2.11121
chr14	30135000	30140000	chr14	30385000	30390000	0.0255242	2.11121
chr14	30585000	30590000	chr14	30860000	30865000	0.172433	2.11121
chr14	30690000	30695000	chr14	30855000	30860000	0.0125145	3.2
chr14	31370000	31375000	chr14	31470000	31475000	3.41431e-05	2.59921
chr14	31650000	31655000	chr14	31735000	31740000	0.0660333	2.11121
chr14	31655000	31660000	chr14	31785000	31790000	4.17352e-09	2.11121
chr14	31655000	31660000	chr14	32075000	32080000	0.00296357	2.11121
chr14	31660000	31665000	chr14	31700000	31705000	0.151149	2.59921
chr14	31795000	31800000	chr14	31945000	31950000	1.62513e-05	2.11121
chr14	31795000	31800000	chr14	32075000	32080000	2.67781e-06	2.11121
chr14	32225000	32230000	chr14	32480000	32485000	1.93059e-07	2.11121
chr14	32260000	32265000	chr14	32470000	32475000	0.0909476	6.4
chr14	32300000	32305000	chr14	32475000	32480000	0.0117861	3.2
chr14	33210000	33215000	chr14	33370000	33375000	0.000346605	2.11121
chr14	33215000	33220000	chr14	33245000	33250000	0.0973316	2.11121
chr14	33385000	33390000	chr14	33535000	33540000	0.0486113	2.59921
chr14	33695000	33700000	chr14	33930000	33935000	0.00532015	2.11121
chr14	121925000	121930000	chr14	122055000	122060000	9.38737e-07	2.59921
chr14	122955000	122960000	chr14	123235000	123240000	0.130032	2.11121
chr14	58020000	58025000	chr14	59115000	59120000	0.0575666	2.11121
chr14	59465000	59470000	chr14	59550000	59555000	0.00608752	2.11121
chr14	59610000	59615000	chr14	60010000	60015000	0.000934978	3.67583
chr14	60515000	60520000	chr14	60775000	60780000	0.00914347	2.59921
chr14	60520000	60525000	chr14	60690000	60695000	1.33276e-08	2.11121
chr14	60530000	60535000	chr14	60630000	60635000	0.0687288	2.59921
chr14	60800000	60805000	chr14	61110000	61115000	1.30221e-06	2.11121
chr14	60800000	60805000	chr14	61295000	61300000	9.89929e-05	2.11121
chr14	60805000	60810000	chr14	61080000	61085000	0.0239025	2.11121
chr14	61330000	61335000	chr14	61520000	61525000	0.123681	3.2
chr14	61385000	61390000	chr14	61500000	61505000	0.0684281	2.11121
chr14	61565000	61570000	chr14	62455000	62460000	0.0223734	2.11121
chr14	61650000	61655000	chr14	62040000	62045000	0.00997807	2.59921
chr14	61680000	61685000	chr14	61735000	61740000	0.0278824	2.11121
chr14	62490000	62495000	chr14	62970000	62975000	0.00445068	2.11121
chr14	62490000	62495000	chr14	62675000	62680000	0.0820052	2.11121
chr14	62710000	62715000	chr14	62970000	62975000	0.158617	2.59921
chr14	62750000	62755000	chr14	62975000	62980000	0.109685	2.11121
chr14	62755000	62760000	chr14	62875000	62880000	0.194815	2.11121
chr14	63060000	63065000	chr14	63475000	63480000	0.0275282	2.11121
chr14	63065000	63070000	chr14	63370000	63375000	7.0805e-07	2.11121
chr14	63075000	63080000	chr14	63140000	63145000	0.193956	2.11121
chr14	63205000	63210000	chr14	63365000	63370000	3.25505e-05	2.11121
chr14	63205000	63210000	chr14	63530000	63535000	0.0785437	2.11121
chr14	63380000	63385000	chr14	63470000	63475000	4.18676e-07	2.11121
chr14	63380000	63385000	chr14	63525000	63530000	0.0132124	2.11121
chr14	63540000	63545000	chr14	63795000	63800000	3.25505e-05	2.11121
chr14	63875000	63880000	chr14	64055000	64060000	1.55864e-07	3.2
chr14	64120000	64125000	chr14	64610000	64615000	0.0117427	2.11121
chr14	64125000	64130000	chr14	64455000	64460000	0.0275282	2.11121
chr14	64140000	64145000	chr14	64535000	64540000	0.105787	2.59921
chr14	64165000	64170000	chr14	64450000	64455000	0.0478803	2.11121
chr14	64625000	64630000	chr14	64750000	64755000	6.22974e-07	2.11121
chr14	64625000	64630000	chr14	64990000	64995000	0.0176618	2.11121
chr14	64770000	64775000	chr14	64990000	64995000	0.0152625	2.11121
chr14	64860000	64865000	chr14	64950000	64955000	0.105787	2.11121
chr14	65065000	65070000	chr14	65150000	65155000	6.20876e-06	2.11121
chr14	65100000	65105000	chr14	65145000	65150000	0.00481574	2.11121
chr14	65170000	65175000	chr14	65320000	65325000	0.05626	2.11121
chr14	65320000	65325000	chr14	65555000	65560000	0.0651842	2.11121
chr14	65410000	65415000	chr14	65560000	65565000	0.0111629	2.11121
chr14	65635000	65640000	chr14	65825000	65830000	0.0326602	3.67583
chr15	3435000	3440000	chr15	3580000	3585000	0.160832	2.11121
chr15	3955000	3960000	chr15	4040000	4045000	0.0656476	2.59921
chr15	3995000	4000000	chr15	4030000	4035000	0.194285	2.11121
chr15	5235000	5240000	chr15	6075000	6080000	0.0839506	3.2
chr15	6235000	6240000	chr15	6430000	6435000	0.00418716	2.11121
chr15	6455000	6460000	chr15	6565000	6570000	0.0840609	2.11121
chr15	6495000	6500000	chr15	6570000	6575000	0.00233079	2.11121
chr15	6495000	6500000	chr15	6620000	6625000	0.0299124	2.11121
chr15	6835000	6840000	chr15	6885000	6890000	0.0239823	2.11121
chr15	6835000	6840000	chr15	7225000	7230000	0.0766551	2.11121
chr15	6905000	6910000	chr15	7220000	7225000	0.000392814	3.2
chr15	7455000	7460000	chr15	8035000	8040000	0.0132523	2.59921
chr15	7460000	7465000	chr15	7805000	7810000	0.0014841	2.11121
chr15	7820000	7825000	chr15	7910000	7915000	0.177125	2.11121
chr15	7840000	7845000	chr15	7875000	7880000	0.130904	2.11121
chr15	8380000	8385000	chr15	8585000	8590000	0.0276482	2.11121
chr15	10495000	10500000	chr15	10580000	10585000	0.000239702	2.11121
chr15	10710000	10715000	chr15	10875000	10880000	0.0253013	3.67583
chr15	10765000	10770000	chr15	10810000	10815000	0.197861	2.11121
chr15	10920000	10925000	chr15	10985000	10990000	0.184729	2.59921
chr15	10920000	10925000	chr15	11035000	11040000	0.149739	2.59921
chr15	11040000	11045000	chr15	11320000	11325000	0.000366391	2.11121
chr15	11405000	11410000	chr15	11965000	11970000	5.26469e-05	2.11121
chr15	11590000	11595000	chr15	11910000	11915000	0.0387232	2.59921
chr15	11980000	11985000	chr15	12085000	12090000	1.40404e-05	2.59921
chr15	12370000	12375000	chr15	12575000	12580000	2.24193e-05	2.11121
chr15	12370000	12375000	chr15	12795000	12800000	0.000239702	2.11121
chr15	25440000	25445000	chr15	25625000	25630000	0.00599593	2.11121
chr15	25485000	25490000	chr15	25715000	25720000	0.113564	2.11121
chr15	25490000	25495000	chr15	25620000	25625000	0.148318	2.11121
chr15	44435000	44440000	chr15	44620000	44625000	0.0397095	2.11121
chr15	44630000	44635000	chr15	44740000	44745000	0.166733	2.59921
chr15	51910000	51915000	chr15	52155000	52160000	1.21535e-05	2.11121
chr15	53255000	53260000	chr15	53335000	53340000	0.0222555	2.59921
chr15	53350000	53355000	chr15	53685000	53690000	0.148088	2.59921
chr15	54605000	54610000	chr15	54670000	54675000	0.140467	2.11121
chr15	54780000	54785000	chr15	55005000	55010000	7.29735e-06	2.11121
chr15	55095000	55100000	chr15	55550000	55555000	4.78067e-06	2.11121
chr15	55110000	55115000	chr15	55235000	55240000	0.098818	2.11121
chr15	55300000	55305000	chr15	55550000	55555000	5.41009e-06	2.11121
chr15	57600000	57605000	chr15	57945000	57950000	0.0117224	2.59921
chr15	58165000	58170000	chr15	58410000	58415000	1.2891e-06	2.11121
chr15	58165000	58170000	chr15	58870000	58875000	0.103207	3.2
chr15	58380000	58385000	chr15	58865000	58870000	0.148803	2.11121
chr15	58460000	58465000	chr15	58870000	58875000	3.64823e-07	2.11121
chr15	58465000	58470000	chr15	58575000	58580000	8.77362e-08	2.11121
chr15	58605000	58610000	chr15	58755000	58760000	0.114237	2.11121
chr15	58950000	58955000	chr15	59300000	59305000	1.33436e-06	3.2
chr15	59390000	59395000	chr15	59830000	59835000	0.000314036	2.11121
chr15	59395000	59400000	chr15	59595000	59600000	0.00846431	2.59921
chr15	59400000	59405000	chr15	59475000	59480000	0.172443	2.11121
chr15	59400000	59405000	chr15	59525000	59530000	0.0197391	3.2
chr15	59655000	59660000	chr15	59825000	59830000	1.9067e-05	2.59921
chr15	61965000	61970000	chr15	63735000	63740000	0.182763	3.2
chr15	61985000	61990000	chr15	62250000	62255000	0.0365638	2.11121
chr15	61990000	61995000	chr15	62035000	62040000	0.118579	2.59921
chr15	61990000	61995000	chr15	62070000	62075000	0.103207	2.11121
chr15	62330000	62335000	chr15	62565000	62570000	0.0230435	2.59921
chr15	62475000	62480000	chr15	62560000	62565000	0.137822	2.59921
chr15	62570000	62575000	chr15	62655000	62660000	0.0400578	2.11121
chr15	62580000	62585000	chr15	62690000	62695000	0.0234015	2.11121
chr15	62615000	62620000	chr15	62690000	62695000	0.0365638	2.11121
chr15	64165000	64170000	chr15	64625000	64630000	0.0779738	2.11121
chr15	34040000	34045000	chr15	34430000	34435000	0.0662851	2.11121
chr15	34240000	34245000	chr15	34425000	34430000	0.00138031	2.11121
chr15	34305000	34310000	chr15	34425000	34430000	2.93325e-05	2.11121
chr15	36160000	36165000	chr15	36580000	36585000	0.0305155	2.11121
chr15	36165000	36170000	chr15	36500000	36505000	0.000409081	2.59921
chr15	36790000	36795000	chr15	36930000	36935000	0.0661618	2.59921
chr15	36800000	36805000	chr15	36845000	36850000	0.0577308	2.11121
chr15	37010000	37015000	chr15	37095000	37100000	0.0811044	2.11121
chr15	37115000	37120000	chr15	37905000	37910000	0.102312	2.11121
chr15	37170000	37175000	chr15	37325000	37330000	0.037755	2.11121
chr15	37345000	37350000	chr15	37905000	37910000	0.00438399	3.2
chr15	37365000	37370000	chr15	37925000	37930000	0.192353	2.11121
chr15	37535000	37540000	chr15	37905000	37910000	0.181723	2.59921
chr15	37590000	37595000	chr15	37900000	37905000	0.0762461	2.11121
chr15	37975000	37980000	chr15	38010000	38015000	0.0662851	3.2
chr15	37975000	37980000	chr15	38245000	38250000	0.0250106	2.11121
chr15	38015000	38020000	chr15	38250000	38255000	0.192353	3.2
chr15	38285000	38290000	chr15	38480000	38485000	2.22562e-10	2.11121
chr15	38385000	38390000	chr15	38465000	38470000	0.00160231	2.59921
chr15	38695000	38700000	chr15	39105000	39110000	0.0959008	2.11121
chr15	38700000	38705000	chr15	39045000	39050000	0.0577308	2.11121
chr15	38705000	38710000	chr15	39005000	39010000	0.00234975	2.59921
chr15	38705000	38710000	chr15	39215000	39220000	0.000169543	2.11121
chr15	39875000	39880000	chr15	39940000	39945000	0.0662851	2.11121
chr15	40165000	40170000	chr15	41075000	41080000	0.00160231	2.59921
chr15	66670000	66675000	chr15	67100000	67105000	0.000174701	2.11121
chr15	66730000	66735000	chr15	66895000	66900000	0.000207575	2.11121
chr15	66805000	66810000	chr15	66860000	66865000	0.078207	2.11121
chr15	66805000	66810000	chr15	66885000	66890000	0.00398812	2.11121
chr15	67170000	67175000	chr15	68240000	68245000	0.0092706	2.11121
chr15	68255000	68260000	chr15	68360000	68365000	0.000472008	2.11121
chr15	71465000	71470000	chr15	72045000	72050000	0.0349284	2.11121
chr15	71485000	71490000	chr15	71730000	71735000	0.108872	2.11121
chr15	71735000	71740000	chr15	71885000	71890000	0.00026257	2.11121
chr15	71950000	71955000	chr15	72045000	72050000	0.0018349	2.11121
chr15	72515000	72520000	chr15	73020000	73025000	0.000336312	2.11121
chr15	72630000	72635000	chr15	73020000	73025000	0.00398812	3.2
chr15	73070000	73075000	chr15	73185000	73190000	3.68295e-10	2.11121
chr15	73305000	73310000	chr15	73550000	73555000	9.76168e-07	2.59921
chr15	73310000	73315000	chr15	73415000	73420000	0.160726	2.11121
chr15	73315000	73320000	chr15	73460000	73465000	0.000134984	2.59921
chr15	73385000	73390000	chr15	73545000	73550000	0.00292311	2.11121
chr15	73845000	73850000	chr15	73910000	73915000	0.109599	4.22243
chr15	90680000	90685000	chr15	90840000	90845000	0.00653988	2.11121
chr15	90840000	90845000	chr15	90925000	90930000	0.12083	2.59921
chr15	91475000	91480000	chr15	91755000	91760000	3.23666e-05	2.11121
chr15	91605000	91610000	chr15	91750000	91755000	0.000138225	2.11121
chr15	91610000	91615000	chr15	91700000	91705000	0.000580423	2.11121
chr15	91615000	91620000	chr15	91670000	91675000	0.00778412	2.11121
chr15	92525000	92530000	chr15	93215000	93220000	0.000180144	2.11121
chr15	93265000	93270000	chr15	93430000	93435000	0.125148	2.59921
chr15	93440000	93445000	chr15	93570000	93575000	0.0328802	2.11121
chr15	93585000	93590000	chr15	94210000	94215000	0.0726152	2.11121
chr15	94260000	94265000	chr15	94515000	94520000	0.000180144	2.11121
chr15	94340000	94345000	chr15	94520000	94525000	1.46749e-05	2.11121
chr15	94550000	94555000	chr15	94595000	94600000	0.0118358	2.11121
chr15	94555000	94560000	chr15	94660000	94665000	1.72431e-05	2.11121
chr15	94710000	94715000	chr15	95570000	95575000	0.104932	3.67583
chr15	94765000	94770000	chr15	95575000	95580000	0.000528511	2.11121
chr15	95760000	95765000	chr15	96300000	96305000	0.173833	2.59921
chr15	95770000	95775000	chr15	95940000	95945000	9.70654e-06	3.2
chr15	95770000	95775000	chr15	95965000	95970000	0.0129975	2.11121
chr15	95775000	95780000	chr15	95835000	95840000	0.0328802	2.11121
chr15	95780000	95785000	chr15	95865000	95870000	0.0369869	2.11121
chr15	96185000	96190000	chr15	96275000	96280000	0.10258	2.11121
chr15	96480000	96485000	chr15	96675000	96680000	0.153981	2.11121
chr15	96520000	96525000	chr15	96665000	96670000	0.0407292	2.11121
chr15	96550000	96555000	chr15	96665000	96670000	6.5194e-07	2.11121
chr15	96935000	96940000	chr15	97135000	97140000	0.0292295	2.11121
chr15	96970000	96975000	chr15	97135000	97140000	3.45517e-07	2.11121
chr15	97190000	97195000	chr15	97605000	97610000	0.0129975	2.11121
chr15	97325000	97330000	chr15	97610000	97615000	0.0119576	2.11121
chr15	97405000	97410000	chr15	97635000	97640000	0.117241	2.59921
chr15	27315000	27320000	chr15	27580000	27585000	9.22323e-06	2.11121
chr15	27315000	27320000	chr15	27610000	27615000	0.000161962	2.11121
chr15	27330000	27335000	chr15	27410000	27415000	0.0172951	2.59921
chr15	27370000	27375000	chr15	27465000	27470000	0.185377	2.11121
chr15	27645000	27650000	chr15	27820000	27825000	0.00411563	2.11121
chr15	27915000	27920000	chr15	28180000	28185000	0.000407154	2.11121
chr15	27915000	27920000	chr15	28065000	28070000	0.0252603	2.11121
chr15	27920000	27925000	chr15	28025000	28030000	1.23734e-05	2.11121
chr15	28030000	28035000	chr15	28175000	28180000	0.0367818	2.11121
chr15	30925000	30930000	chr15	31265000	31270000	0.000269253	2.11121
chr15	31280000	31285000	chr15	31445000	31450000	0.0185675	2.11121
chr15	31310000	31315000	chr15	31585000	31590000	0.0404978	2.11121
chr15	31315000	31320000	chr15	31445000	31450000	2.22906e-05	2.11121
chr15	31460000	31465000	chr15	31585000	31590000	0.00682778	2.59921
chr15	31510000	31515000	chr15	31585000	31590000	3.09174e-05	2.11121
chr15	31615000	31620000	chr15	32715000	32720000	0.0618483	2.11121
chr15	32005000	32010000	chr15	32565000	32570000	0.0675502	2.11121
chr15	32010000	32015000	chr15	32435000	32440000	0.00258085	2.11121
chr15	32245000	32250000	chr15	32435000	32440000	0.000491594	2.11121
chr15	81940000	81945000	chr15	82035000	82040000	0.0167485	2.11121
chr15	82060000	82065000	chr15	82230000	82235000	0.00122883	2.59921
chr15	82805000	82810000	chr15	83085000	83090000	0.00105001	2.59921
chr15	82805000	82810000	chr15	83110000	83115000	0.0151871	2.11121
chr15	82810000	82815000	chr15	83035000	83040000	1.40507e-07	2.11121
chr15	82855000	82860000	chr15	83035000	83040000	0.0639431	2.11121
chr15	83155000	83160000	chr15	83205000	83210000	0.00152348	2.11121
chr15	83210000	83215000	chr15	83300000	83305000	5.67331e-05	2.11121
chr15	83665000	83670000	chr15	83755000	83760000	0.118597	2.11121
chr15	83760000	83765000	chr15	84050000	84055000	0.00122883	2.11121
chr15	83855000	83860000	chr15	84055000	84060000	4.80794e-05	2.11121
chr15	84070000	84075000	chr15	84630000	84635000	4.40648e-05	2.11121
chr15	84130000	84135000	chr15	84630000	84635000	0.000691505	2.11121
chr15	84210000	84215000	chr15	84620000	84625000	4.08624e-07	2.11121
chr15	84260000	84265000	chr15	84615000	84620000	1.20686e-06	2.11121
chr15	84295000	84300000	chr15	84590000	84595000	0.054797	2.11121
chr15	84370000	84375000	chr15	84610000	84615000	0.0872461	2.11121
chr15	84535000	84540000	chr15	84610000	84615000	0.149962	2.11121
chr15	84755000	84760000	chr15	84995000	85000000	0.000292539	2.11121
chr15	84755000	84760000	chr15	85065000	85070000	0.0510222	2.11121
chr15	84800000	84805000	chr15	84885000	84890000	0.0601523	2.11121
chr15	84930000	84935000	chr15	84990000	84995000	0.00146462	2.11121
chr15	73820000	73825000	chr15	74530000	74535000	0.00093951	4.22243
chr15	85000000	85005000	chr15	85070000	85075000	0.000173416	2.11121
chr15	73815000	73820000	chr15	74235000	74240000	0.149816	2.11121
chr15	85150000	85155000	chr15	85250000	85255000	3.66112e-05	2.11121
chr15	73830000	73835000	chr15	74035000	74040000	0.0960014	2.11121
chr15	85265000	85270000	chr15	85465000	85470000	0.0105483	2.11121
chr15	73895000	73900000	chr15	74530000	74535000	0.0149682	2.11121
chr15	85280000	85285000	chr15	85830000	85835000	0.100362	2.11121
chr15	73995000	74000000	chr15	74410000	74415000	6.75376e-05	2.11121
chr15	85300000	85305000	chr15	85720000	85725000	0.0199734	2.11121
chr15	73995000	74000000	chr15	74515000	74520000	0.00105436	2.11121
chr15	85310000	85315000	chr15	85585000	85590000	9.93333e-10	2.11121
chr15	74045000	74050000	chr15	74415000	74420000	0.0531521	2.11121
chr15	85315000	85320000	chr15	85380000	85385000	0.159108	2.11121
chr15	74165000	74170000	chr15	74525000	74530000	0.102152	4.22243
chr15	85315000	85320000	chr15	85475000	85480000	0.0167617	2.59921
chr15	74585000	74590000	chr15	74745000	74750000	0.00743794	2.11121
chr15	85385000	85390000	chr15	85580000	85585000	5.38103e-06	2.11121
chr15	74590000	74595000	chr15	74695000	74700000	3.20661e-07	2.11121
chr15	85390000	85395000	chr15	85460000	85465000	0.198302	2.59921
chr15	74640000	74645000	chr15	74685000	74690000	0.014259	2.11121
chr15	85715000	85720000	chr15	85870000	85875000	4.08605e-08	2.11121
chr15	74970000	74975000	chr15	75060000	75065000	0.0422575	2.11121
chr15	85715000	85720000	chr15	86130000	86135000	0.173051	2.11121
chr15	74990000	74995000	chr15	75115000	75120000	0.000178232	2.11121
chr15	86050000	86055000	chr15	86125000	86130000	2.62257e-09	2.11121
chr15	75460000	75465000	chr15	75675000	75680000	0.0268378	2.59921
chr15	87360000	87365000	chr15	88250000	88255000	0.0105559	2.11121
chr15	75545000	75550000	chr15	75665000	75670000	0.00226793	2.59921
chr15	87365000	87370000	chr15	87510000	87515000	0.0421641	2.11121
chr15	75720000	75725000	chr15	75830000	75835000	0.000358002	2.59921
chr15	87365000	87370000	chr15	87540000	87545000	0.0385305	2.59921
chr15	76025000	76030000	chr15	76150000	76155000	0.126577	2.11121
chr15	87580000	87585000	chr15	87960000	87965000	0.031808	2.11121
chr15	76085000	76090000	chr15	76150000	76155000	4.54872e-05	2.11121
chr15	87590000	87595000	chr15	87655000	87660000	0.144807	2.59921
chr15	76240000	76245000	chr15	76330000	76335000	5.70298e-08	2.59921
chr15	87655000	87660000	chr15	87715000	87720000	0.0565697	2.11121
chr15	76545000	76550000	chr15	76630000	76635000	0.149816	3.2
chr15	87680000	87685000	chr15	87960000	87965000	0.0189616	2.11121
chr15	76730000	76735000	chr15	76870000	76875000	0.055121	3.2
chr15	88320000	88325000	chr15	88535000	88540000	0.000131344	2.11121
chr15	76745000	76750000	chr15	76920000	76925000	0.0699812	2.11121
chr15	88315000	88320000	chr15	88615000	88620000	0.176851	2.59921
chr15	76970000	76975000	chr15	77360000	77365000	0.00472289	5.19842
chr15	88825000	88830000	chr15	88875000	88880000	2.88887e-05	2.11121
chr15	76980000	76985000	chr15	77220000	77225000	0.0311174	2.11121
chr15	77690000	77695000	chr15	77750000	77755000	0.0114092	2.11121
chr15	77980000	77985000	chr15	78205000	78210000	0.00119739	2.11121
chr15	77980000	77985000	chr15	78240000	78245000	0.00058251	2.11121
chr15	77980000	77985000	chr15	78335000	78340000	0.00822919	2.11121
chr15	78585000	78590000	chr15	78745000	78750000	0.00422378	2.11121
chr15	78585000	78590000	chr15	78775000	78780000	0.0554885	2.11121
chr15	78590000	78595000	chr15	78870000	78875000	0.106269	2.11121
chr15	79200000	79205000	chr15	79490000	79495000	0.0052299	2.11121
chr15	79205000	79210000	chr15	79620000	79625000	0.0232286	2.59921
chr15	79225000	79230000	chr15	79660000	79665000	0.000584582	2.11121
chr15	79240000	79245000	chr15	79465000	79470000	7.48554e-05	2.59921
chr15	79480000	79485000	chr15	79635000	79640000	0.0460448	2.11121
chr15	79560000	79565000	chr15	79645000	79650000	0.0655701	2.11121
chr15	79810000	79815000	chr15	80070000	80075000	0.0655701	2.11121
chr15	79825000	79830000	chr15	79915000	79920000	0.00582162	2.11121
chr15	79945000	79950000	chr15	80015000	80020000	0.0303644	2.11121
chr15	79945000	79950000	chr15	80065000	80070000	6.68354e-13	2.11121
chr15	80085000	80090000	chr15	80225000	80230000	0.00149356	2.11121
chr15	80085000	80090000	chr15	80255000	80260000	0.0145551	2.11121
chr15	80150000	80155000	chr15	80225000	80230000	0.0243416	3.67583
chr15	80225000	80230000	chr15	80700000	80705000	0.00181409	2.11121
chr15	80265000	80270000	chr15	80940000	80945000	0.0100118	2.11121
chr15	80270000	80275000	chr15	80695000	80700000	9.15611e-08	2.59921
chr15	80275000	80280000	chr15	80555000	80560000	0.00541188	2.11121
chr15	80280000	80285000	chr15	80485000	80490000	0.0500207	4.22243
chr15	80340000	80345000	chr15	80555000	80560000	0.0931737	2.59921
chr15	80485000	80490000	chr15	80695000	80700000	0.128616	2.11121
chr15	80710000	80715000	chr15	80945000	80950000	0.000424949	2.11121
chr15	81005000	81010000	chr15	81310000	81315000	0.0654992	2.59921
chr15	81025000	81030000	chr15	81200000	81205000	5.70581e-06	2.11121
chr15	81370000	81375000	chr15	81650000	81655000	0.0383625	2.11121
chr15	81410000	81415000	chr15	81615000	81620000	0.0902858	2.11121
chr15	81510000	81515000	chr15	81595000	81600000	0.0931737	2.11121
chr15	81830000	81835000	chr15	81905000	81910000	0.000205574	2.11121
chr15	98085000	98090000	chr15	98170000	98175000	0.00168358	2.11121
chr15	98575000	98580000	chr15	98700000	98705000	0.146625	2.11121
chr15	98635000	98640000	chr15	98790000	98795000	0.0929593	2.11121
chr15	98885000	98890000	chr15	98920000	98925000	0.0796431	2.59921
chr15	99050000	99055000	chr15	99265000	99270000	0.184674	2.11121
chr15	99315000	99320000	chr15	99465000	99470000	0.189332	3.67583
chr15	99405000	99410000	chr15	99685000	99690000	0.169108	3.67583
chr15	99485000	99490000	chr15	99630000	99635000	0.00854633	2.11121
chr15	99485000	99490000	chr15	99665000	99670000	5.71499e-05	2.11121
chr15	100030000	100035000	chr15	100125000	100130000	1.13546e-05	2.59921
chr15	100535000	100540000	chr15	100680000	100685000	0.0182429	2.11121
chr15	100615000	100620000	chr15	100680000	100685000	0.0832726	2.11121
chr15	100830000	100835000	chr15	101110000	101115000	0.0252425	2.11121
chr15	101220000	101225000	chr15	101315000	101320000	0.0287171	2.11121
chr15	101240000	101245000	chr15	101280000	101285000	0.000966622	2.11121
chr15	101330000	101335000	chr15	102065000	102070000	0.000151056	2.11121
chr15	101335000	101340000	chr15	101455000	101460000	7.55701e-05	2.11121
chr15	101335000	101340000	chr15	101515000	101520000	0.000597998	2.11121
chr15	101345000	101350000	chr15	101485000	101490000	0.00733719	5.57152
chr15	101380000	101385000	chr15	101980000	101985000	0.00054982	2.59921
chr15	101460000	101465000	chr15	102025000	102030000	0.149008	2.11121
chr15	101520000	101525000	chr15	102060000	102065000	0.0254614	2.11121
chr15	101520000	101525000	chr15	101770000	101775000	5.61255e-05	2.11121
chr15	101770000	101775000	chr15	101970000	101975000	1.13546e-05	2.11121
chr15	101990000	101995000	chr15	102060000	102065000	6.44151e-10	2.11121
chr15	102695000	102700000	chr15	103170000	103175000	0.154303	2.11121
chr15	102755000	102760000	chr15	103020000	103025000	0.0695868	2.11121
chr15	102755000	102760000	chr15	103170000	103175000	0.000382733	2.11121
chr15	102760000	102765000	chr15	102975000	102980000	1.13546e-05	2.11121
chr15	102760000	102765000	chr15	103120000	103125000	0.0864226	2.11121
chr15	102990000	102995000	chr15	103170000	103175000	4.12903e-06	2.59921
chr15	103185000	103190000	chr15	103310000	103315000	0.000611486	2.11121
chr16	57630000	57635000	chr16	58280000	58285000	0.0312236	2.11121
chr16	58300000	58305000	chr16	58450000	58455000	0.0322003	2.59921
chr16	58460000	58465000	chr16	58620000	58625000	0.0312236	2.11121
chr16	59420000	59425000	chr16	59615000	59620000	0.0599151	2.11121
chr16	59475000	59480000	chr16	59610000	59615000	0.0413237	2.11121
chr16	43535000	43540000	chr16	43800000	43805000	0.0323017	2.11121
chr16	44480000	44485000	chr16	44705000	44710000	3.25718e-05	2.11121
chr16	44765000	44770000	chr16	45085000	45090000	3.07047e-05	2.11121
chr16	44765000	44770000	chr16	45135000	45140000	0.0150559	2.59921
chr16	44765000	44770000	chr16	45020000	45025000	0.0113953	2.11121
chr16	45195000	45200000	chr16	45625000	45630000	0.00193996	2.59921
chr16	45325000	45330000	chr16	45410000	45415000	0.17431	2.11121
chr16	45840000	45845000	chr16	45960000	45965000	0.00101261	2.11121
chr16	4070000	4075000	chr16	4285000	4290000	0.0043183	2.59921
chr16	4310000	4315000	chr16	4540000	4545000	2.56818e-05	2.11121
chr16	4485000	4490000	chr16	4540000	4545000	0.000295935	2.11121
chr16	4485000	4490000	chr16	4610000	4615000	0.193094	2.11121
chr16	4700000	4705000	chr16	4865000	4870000	0.00955449	3.67583
chr16	4760000	4765000	chr16	4860000	4865000	0.0043183	2.11121
chr16	4795000	4800000	chr16	4860000	4865000	0.0899394	2.11121
chr16	5305000	5310000	chr16	5535000	5540000	0.0614128	2.59921
chr16	5470000	5475000	chr16	5535000	5540000	0.158492	2.11121
chr16	6790000	6795000	chr16	7005000	7010000	0.177833	2.59921
chr16	6790000	6795000	chr16	7275000	7280000	0.0114838	2.11121
chr16	6890000	6895000	chr16	6960000	6965000	0.158492	2.59921
chr16	8410000	8415000	chr16	8485000	8490000	0.00209839	2.11121
chr16	8410000	8415000	chr16	8675000	8680000	1.72835e-05	2.11121
chr16	8490000	8495000	chr16	8675000	8680000	2.53971e-06	2.11121
chr16	8715000	8720000	chr16	8865000	8870000	0.158492	2.11121
chr16	9010000	9015000	chr16	9940000	9945000	0.128904	2.11121
chr16	50370000	50375000	chr16	50735000	50740000	0.168945	2.11121
chr16	50530000	50535000	chr16	50730000	50735000	0.000892098	2.11121
chr16	85815000	85820000	chr16	86415000	86420000	0.00216872	2.59921
chr16	50535000	50540000	chr16	50685000	50690000	0.0104666	2.11121
chr16	86300000	86305000	chr16	86410000	86415000	0.0113657	2.11121
chr16	55480000	55485000	chr16	55855000	55860000	0.000892098	2.11121
chr16	87505000	87510000	chr16	87750000	87755000	7.62031e-06	2.11121
chr16	55535000	55540000	chr16	55820000	55825000	0.179504	3.2
chr16	87590000	87595000	chr16	87700000	87705000	0.169161	2.11121
chr16	55960000	55965000	chr16	56065000	56070000	0.00933964	2.59921
chr16	56765000	56770000	chr16	56920000	56925000	0.036929	2.11121
chr16	57240000	57245000	chr16	57585000	57590000	9.97089e-05	2.11121
chr16	57310000	57315000	chr16	57585000	57590000	0.194301	2.11121
chr16	57420000	57425000	chr16	57545000	57550000	0.0638165	3.2
chr16	33815000	33820000	chr16	34105000	34110000	0.0077053	2.11121
chr16	34125000	34130000	chr16	34185000	34190000	0.0549971	2.11121
chr16	34125000	34130000	chr16	34705000	34710000	0.12023	2.11121
chr16	34190000	34195000	chr16	34705000	34710000	0.00137266	2.59921
chr16	34270000	34275000	chr16	34700000	34705000	0.0666293	2.11121
chr16	34300000	34305000	chr16	34705000	34710000	0.00788419	2.11121
chr16	34300000	34305000	chr16	34655000	34660000	0.00391382	2.59921
chr16	34305000	34310000	chr16	34535000	34540000	0.124141	2.11121
chr16	34340000	34345000	chr16	34700000	34705000	0.0193928	2.59921
chr16	34530000	34535000	chr16	34700000	34705000	0.0159875	2.11121
chr16	35055000	35060000	chr16	35270000	35275000	0.0173961	2.11121
chr16	35110000	35115000	chr16	35265000	35270000	6.13543e-08	2.59921
chr16	35420000	35425000	chr16	35625000	35630000	0.0011841	2.11121
chr16	35730000	35735000	chr16	35815000	35820000	2.72765e-06	2.11121
chr16	35880000	35885000	chr16	35940000	35945000	0.0932868	2.11121
chr16	36470000	36475000	chr16	36815000	36820000	4.8816e-06	2.11121
chr16	36475000	36480000	chr16	36710000	36715000	0.0270789	2.11121
chr16	37975000	37980000	chr16	38195000	38200000	0.0183668	2.11121
chr16	38340000	38345000	chr16	38500000	38505000	3.79796e-06	2.59921
chr16	38630000	38635000	chr16	38810000	38815000	0.00938999	2.11121
chr16	10080000	10085000	chr16	10515000	10520000	0.104102	2.11121
chr16	10085000	10090000	chr16	10205000	10210000	0.0172371	2.11121
chr16	10085000	10090000	chr16	10265000	10270000	0.00424727	2.11121
chr16	10280000	10285000	chr16	10365000	10370000	0.0115021	2.11121
chr16	10310000	10315000	chr16	10395000	10400000	0.0140075	2.11121
chr16	10560000	10565000	chr16	11085000	11090000	0.0807358	2.11121
chr16	10640000	10645000	chr16	10850000	10855000	0.026663	3.67583
chr16	10875000	10880000	chr16	11105000	11110000	0.000212585	2.11121
chr16	10875000	10880000	chr16	11295000	11300000	0.132912	2.11121
chr16	10875000	10880000	chr16	11410000	11415000	0.0383526	2.11121
chr16	10955000	10960000	chr16	11100000	11105000	0.0639697	2.11121
chr16	11215000	11220000	chr16	11295000	11300000	0.15712	2.11121
chr16	11425000	11430000	chr16	11600000	11605000	0.00601556	2.11121
chr16	11480000	11485000	chr16	11910000	11915000	0.151675	2.11121
chr16	11640000	11645000	chr16	11930000	11935000	0.191073	2.59921
chr16	11700000	11705000	chr16	11935000	11940000	0.0288878	2.59921
chr16	11700000	11705000	chr16	12195000	12200000	0.000654332	2.11121
chr16	13115000	13120000	chr16	13440000	13445000	3.99473e-05	2.11121
chr16	13115000	13120000	chr16	13635000	13640000	0.0896613	2.59921
chr16	13120000	13125000	chr16	13405000	13410000	0.000207991	2.11121
chr16	13155000	13160000	chr16	13405000	13410000	1.12167e-05	2.11121
chr16	13165000	13170000	chr16	13240000	13245000	0.0869332	2.11121
chr16	13440000	13445000	chr16	13625000	13630000	0.00145099	2.11121
chr16	13440000	13445000	chr16	13775000	13780000	0.174077	2.11121
chr16	13445000	13450000	chr16	13580000	13585000	0.0121541	2.11121
chr16	13920000	13925000	chr16	14000000	14005000	0.149837	2.11121
chr16	14235000	14240000	chr16	14490000	14495000	2.79811e-05	2.11121
chr16	14310000	14315000	chr16	14400000	14405000	0.0855029	3.2
chr16	15840000	15845000	chr16	16100000	16105000	0.0335204	2.11121
chr16	15880000	15885000	chr16	16145000	16150000	0.00997817	2.11121
chr16	15885000	15890000	chr16	16100000	16105000	1.83663e-06	2.11121
chr16	16205000	16210000	chr16	16300000	16305000	4.1142e-06	2.59921
chr16	16345000	16350000	chr16	16580000	16585000	0.132569	2.11121
chr16	17075000	17080000	chr16	17275000	17280000	0.0385378	2.59921
chr16	17120000	17125000	chr16	17275000	17280000	0.000784733	2.11121
chr16	17125000	17130000	chr16	17200000	17205000	0.0592905	2.11121
chr16	17205000	17210000	chr16	17275000	17280000	5.91042e-05	2.59921
chr16	17555000	17560000	chr16	17615000	17620000	0.026663	2.59921
chr16	17770000	17775000	chr16	17805000	17810000	0.0196718	2.59921
chr16	89890000	89895000	chr16	90170000	90175000	0.115716	2.11121
chr16	89945000	89950000	chr16	90160000	90165000	0.0353355	2.59921
chr16	90380000	90385000	chr16	90710000	90715000	0.00370854	2.59921
chr16	90825000	90830000	chr16	90925000	90930000	4.3374e-07	2.11121
chr16	90835000	90840000	chr16	90885000	90890000	0.0787062	2.59921
chr16	91080000	91085000	chr16	91495000	91500000	0.184514	3.2
chr16	91125000	91130000	chr16	91340000	91345000	0.0822122	2.11121
chr16	91160000	91165000	chr16	91345000	91350000	0.102738	2.11121
chr16	91360000	91365000	chr16	91390000	91395000	0.0562552	2.11121
chr16	91360000	91365000	chr16	91490000	91495000	0.171201	3.67583
chr16	91365000	91370000	chr16	91445000	91450000	0.181028	2.11121
chr16	91935000	91940000	chr16	92100000	92105000	0.00555065	2.11121
chr16	92105000	92110000	chr16	92285000	92290000	0.0587435	2.59921
chr16	92320000	92325000	chr16	92485000	92490000	0.0383689	3.2
chr16	92385000	92390000	chr16	92445000	92450000	3.07373e-06	2.11121
chr16	92515000	92520000	chr16	93295000	93300000	0.000456312	2.11121
chr16	92520000	92525000	chr16	93450000	93455000	0.000644193	3.2
chr16	92540000	92545000	chr16	93450000	93455000	0.0290404	2.11121
chr16	92555000	92560000	chr16	92690000	92695000	0.00524862	2.59921
chr16	92560000	92565000	chr16	93290000	93295000	0.00152653	2.11121
chr16	92700000	92705000	chr16	93140000	93145000	0.000309884	2.11121
chr16	92705000	92710000	chr16	93005000	93010000	0.102738	2.59921
chr16	92705000	92710000	chr16	93215000	93220000	0.19826	2.11121
chr16	92820000	92825000	chr16	93000000	93005000	0.00847629	2.59921
chr16	92830000	92835000	chr16	93290000	93295000	0.0634383	2.11121
chr16	93005000	93010000	chr16	93290000	93295000	0.05772	2.11121
chr16	93615000	93620000	chr16	93675000	93680000	0.000456312	2.11121
chr16	93685000	93690000	chr16	93765000	93770000	0.0110259	2.11121
chr16	93935000	93940000	chr16	94255000	94260000	0.000364733	2.59921
chr16	94035000	94040000	chr16	94255000	94260000	2.32256e-07	2.11121
chr16	94265000	94270000	chr16	94325000	94330000	0.0224266	2.11121
chr16	94460000	94465000	chr16	94615000	94620000	0.0137782	2.11121
chr16	94470000	94475000	chr16	94560000	94565000	0.0820652	2.11121
chr16	94515000	94520000	chr16	94615000	94620000	0.00604579	2.59921
chr16	94525000	94530000	chr16	94565000	94570000	0.000364733	2.11121
chr16	94570000	94575000	chr16	94615000	94620000	0.0139676	2.11121
chr16	94790000	94795000	chr16	95340000	95345000	0.000229094	2.59921
chr16	95200000	95205000	chr16	95340000	95345000	0.000644193	2.11121
chr16	95350000	95355000	chr16	95960000	95965000	0.000334572	2.11121
chr16	95465000	95470000	chr16	95965000	95970000	0.00648813	2.11121
chr16	95610000	95615000	chr16	95960000	95965000	3.74946e-05	2.11121
chr16	95650000	95655000	chr16	95945000	95950000	4.90812e-06	2.11121
chr16	95700000	95705000	chr16	95945000	95950000	0.000456312	2.11121
chr16	95765000	95770000	chr16	95940000	95945000	0.143971	2.59921
chr16	95825000	95830000	chr16	95890000	95895000	0.164038	2.59921
chr16	96005000	96010000	chr16	96065000	96070000	0.000229094	2.59921
chr16	96080000	96085000	chr16	96145000	96150000	0.0634383	2.11121
chr16	96230000	96235000	chr16	96340000	96345000	7.60042e-08	2.11121
chr16	96895000	96900000	chr16	97285000	97290000	0.00945148	3.2
chr16	25965000	25970000	chr16	26200000	26205000	5.60326e-06	2.11121
chr16	26025000	26030000	chr16	26195000	26200000	0.000295122	2.11121
chr16	29715000	29720000	chr16	30265000	30270000	0.199504	2.11121
chr16	29720000	29725000	chr16	30125000	30130000	0.176788	2.11121
chr16	29725000	29730000	chr16	30235000	30240000	2.37973e-05	2.11121
chr16	29735000	29740000	chr16	29910000	29915000	0.0262548	2.59921
chr16	29815000	29820000	chr16	30065000	30070000	0.0619497	2.59921
chr16	29880000	29885000	chr16	30065000	30070000	0.0340418	2.11121
chr16	29910000	29915000	chr16	30065000	30070000	5.77444e-05	2.11121
chr16	29910000	29915000	chr16	30185000	30190000	0.00106266	2.11121
chr16	29920000	29925000	chr16	30235000	30240000	0.170677	2.11121
chr16	30195000	30200000	chr16	30230000	30235000	0.11546	2.11121
chr16	30255000	30260000	chr16	30310000	30315000	0.000368606	2.11121
chr16	30315000	30320000	chr16	30535000	30540000	0.0879414	2.11121
chr16	30345000	30350000	chr16	30570000	30575000	0.139436	2.11121
chr16	30540000	30545000	chr16	31065000	31070000	0.165396	2.59921
chr16	30590000	30595000	chr16	31070000	31075000	4.08515e-06	2.11121
chr16	30595000	30600000	chr16	30935000	30940000	0.0118335	2.11121
chr16	30595000	30600000	chr16	31355000	31360000	0.00355932	2.11121
chr16	30940000	30945000	chr16	31350000	31355000	0.0649242	2.11121
chr16	31595000	31600000	chr16	31660000	31665000	0.0198867	2.59921
chr16	32115000	32120000	chr16	32500000	32505000	0.0649242	2.59921
chr16	32120000	32125000	chr16	32230000	32235000	0.129264	2.11121
chr16	32260000	32265000	chr16	32455000	32460000	0.00385114	2.11121
chr16	32300000	32305000	chr16	32455000	32460000	0.0877902	2.11121
chr16	32505000	32510000	chr16	32615000	32620000	2.5185e-05	2.11121
chr16	32505000	32510000	chr16	32685000	32690000	0.0550472	2.11121
chr16	32810000	32815000	chr16	32950000	32955000	0.106825	2.11121
chr16	32815000	32820000	chr16	33040000	33045000	0.0427686	2.11121
chr16	33020000	33025000	chr16	33155000	33160000	0.0649242	2.59921
chr16	33070000	33075000	chr16	33155000	33160000	0.0186078	2.11121
chr16	33310000	33315000	chr16	33800000	33805000	2.37973e-05	2.11121
chr16	33335000	33340000	chr16	33735000	33740000	0.0165486	2.11121
[truncated: 4,404 more rows]

## Sheet: siNIPBL_etOH_signif_increased
BIN1_CHR	BIN1_START	BIN1_END	BIN2_CHROMOSOME	BIN2_START	BIN2_END	FDR	DETECTION_SCALE
chr10	26755000	26760000	chr10	26885000	26890000	0.0830926	2.11121
chr10	41975000	41980000	chr10	42290000	42295000	0.000375839	2.59921
chr10	43570000	43575000	chr10	43915000	43920000	0.00056561	2.11121
chr10	43950000	43955000	chr10	44070000	44075000	0.000609112	2.11121
chr10	44075000	44080000	chr10	44155000	44160000	0.00178335	2.11121
chr10	66855000	66860000	chr10	66900000	66905000	0.150557	2.11121
chr10	66910000	66915000	chr10	67185000	67190000	0.030869	2.11121
chr10	66915000	66920000	chr10	67095000	67100000	0.0229222	2.11121
chr10	67315000	67320000	chr10	67730000	67735000	0.0188657	2.59921
chr10	67315000	67320000	chr10	67765000	67770000	0.150557	2.59921
chr10	67315000	67320000	chr10	67855000	67860000	0.0512972	2.11121
chr10	67865000	67870000	chr10	67990000	67995000	0.00011443	2.11121
chr10	67995000	68000000	chr10	68145000	68150000	0.0764629	2.59921
chr10	69450000	69455000	chr10	69650000	69655000	0.000655207	2.11121
chr10	69660000	69665000	chr10	69845000	69850000	0.000655207	2.11121
chr10	69665000	69670000	chr10	69795000	69800000	0.00130124	2.11121
chr10	69870000	69875000	chr10	69960000	69965000	0.000132521	2.11121
chr10	70175000	70180000	chr10	70295000	70300000	0.00746365	2.11121
chr10	70315000	70320000	chr10	70560000	70565000	0.000157605	2.11121
chr10	71325000	71330000	chr10	71395000	71400000	0.000201684	2.11121
chr10	75185000	75190000	chr10	75245000	75250000	0.0589646	2.11121
chr10	75185000	75190000	chr10	75435000	75440000	0.00179647	2.59921
chr10	75265000	75270000	chr10	75440000	75445000	0.000176249	2.11121
chr10	75740000	75745000	chr10	75850000	75855000	0.000379892	2.11121
chr10	75860000	75865000	chr10	75940000	75945000	0.138464	2.59921
chr10	75885000	75890000	chr10	75945000	75950000	0.00104296	2.11121
chr10	76455000	76460000	chr10	76735000	76740000	0.000196653	2.11121
chr10	76490000	76495000	chr10	76740000	76745000	0.0926281	2.59921
chr10	76540000	76545000	chr10	76735000	76740000	0.0228799	2.11121
chr10	76650000	76655000	chr10	76725000	76730000	0.100661	2.11121
chr10	76785000	76790000	chr10	77065000	77070000	0.0185934	2.11121
chr10	76835000	76840000	chr10	77065000	77070000	0.00104296	2.11121
chr10	76870000	76875000	chr10	77020000	77025000	0.0717613	2.11121
chr10	77080000	77085000	chr10	77255000	77260000	0.000259967	2.11121
chr10	77085000	77090000	chr10	77120000	77125000	0.000613574	2.11121
chr10	77285000	77290000	chr10	77500000	77505000	1.37656e-05	2.59921
chr10	77520000	77525000	chr10	77560000	77565000	0.0460042	2.11121
chr10	78275000	78280000	chr10	78390000	78395000	0.000301238	2.11121
chr10	78535000	78540000	chr10	78600000	78605000	0.0283212	2.11121
chr10	80175000	80180000	chr10	80245000	80250000	0.00036004	2.11121
chr10	80440000	80445000	chr10	80555000	80560000	0.0038168	2.11121
chr10	80445000	80450000	chr10	80505000	80510000	0.00104296	2.11121
chr10	80820000	80825000	chr10	80995000	81000000	0.113856	2.59921
chr10	80880000	80885000	chr10	80990000	80995000	6.85173e-05	2.11121
chr10	80925000	80930000	chr10	80990000	80995000	2.55859e-05	2.11121
chr10	81045000	81050000	chr10	81170000	81175000	0.0460042	2.11121
chr10	81190000	81195000	chr10	81275000	81280000	0.0348577	2.11121
chr10	81190000	81195000	chr10	81310000	81315000	0.0926281	2.11121
chr10	81195000	81200000	chr10	81345000	81350000	0.100661	2.59921
chr10	90730000	90735000	chr10	91030000	91035000	8.81284e-06	2.11121
chr10	92305000	92310000	chr10	92645000	92650000	0.00239052	2.59921
chr10	93060000	93065000	chr10	93280000	93285000	0.00831492	3.2
chr10	93070000	93075000	chr10	93220000	93225000	0.017253	3.67583
chr10	93075000	93080000	chr10	93155000	93160000	0.010984	2.59921
chr10	93080000	93085000	chr10	93195000	93200000	0.134022	2.11121
chr10	93165000	93170000	chr10	93225000	93230000	0.0875876	2.11121
chr10	93290000	93295000	chr10	93420000	93425000	0.000453598	2.11121
chr10	93295000	93300000	chr10	93365000	93370000	0.00601336	2.59921
chr10	93425000	93430000	chr10	93545000	93550000	0.0553776	2.11121
chr10	93590000	93595000	chr10	93760000	93765000	0.0379316	2.11121
chr10	93595000	93600000	chr10	93655000	93660000	0.136687	2.11121
chr10	94010000	94015000	chr10	94110000	94115000	0.00239031	2.11121
chr10	94045000	94050000	chr10	94105000	94110000	0.195337	2.59921
chr10	94405000	94410000	chr10	94605000	94610000	0.00410206	2.11121
chr10	94625000	94630000	chr10	94950000	94955000	0.00143817	2.11121
chr10	94990000	94995000	chr10	95420000	95425000	0.00046702	2.11121
chr10	94990000	94995000	chr10	95470000	95475000	0.000112564	2.11121
chr10	95105000	95110000	chr10	95420000	95425000	0.010984	2.11121
chr10	95315000	95320000	chr10	95415000	95420000	0.0689926	2.11121
chr10	95490000	95495000	chr10	95890000	95895000	0.010984	2.59921
chr10	95545000	95550000	chr10	95890000	95895000	3.11487e-05	2.11121
chr10	95550000	95555000	chr10	95855000	95860000	0.000112564	2.11121
chr10	95555000	95560000	chr10	95645000	95650000	0.0123755	2.11121
chr10	95555000	95560000	chr10	95775000	95780000	0.139426	2.11121
chr10	95895000	95900000	chr10	96030000	96035000	0.000856389	2.11121
chr10	96625000	96630000	chr10	96865000	96870000	0.0642087	2.59921
chr10	39235000	39240000	chr10	39520000	39525000	0.0258619	2.11121
chr10	40050000	40055000	chr10	40210000	40215000	0.00049956	2.11121
chr10	41010000	41015000	chr10	41285000	41290000	0.15182	2.11121
chr10	41430000	41435000	chr10	41505000	41510000	0.0967787	2.11121
chr10	41510000	41515000	chr10	41680000	41685000	3.98161e-07	2.11121
chr10	18240000	18245000	chr10	18385000	18390000	0.0489297	2.59921
chr10	18450000	18455000	chr10	18525000	18530000	0.000264166	2.11121
chr10	18835000	18840000	chr10	18900000	18905000	0.000264166	2.11121
chr10	18950000	18955000	chr10	19185000	19190000	0.164651	2.11121
chr10	19015000	19020000	chr10	19185000	19190000	0.0161698	2.11121
chr10	19910000	19915000	chr10	20120000	20125000	0.0489297	2.11121
chr10	21380000	21385000	chr10	21460000	21465000	0.150408	2.11121
chr10	21380000	21385000	chr10	22005000	22010000	0.000114533	2.11121
chr10	21420000	21425000	chr10	22005000	22010000	0.0577972	2.11121
chr10	21465000	21470000	chr10	22000000	22005000	0.00291553	2.11121
chr10	21780000	21785000	chr10	21990000	21995000	0.0161698	2.11121
chr10	23815000	23820000	chr10	24130000	24135000	0.0582813	2.11121
chr10	24330000	24335000	chr10	24620000	24625000	0.0449508	2.11121
chr10	58810000	58815000	chr10	59050000	59055000	0.165406	2.11121
chr10	59450000	59455000	chr10	59865000	59870000	0.0012894	2.11121
chr10	59905000	59910000	chr10	59945000	59950000	0.0028464	2.11121
chr10	60145000	60150000	chr10	60235000	60240000	2.68282e-06	2.11121
chr10	60305000	60310000	chr10	60755000	60760000	0.0725866	2.59921
chr10	60305000	60310000	chr10	60410000	60415000	4.26325e-05	2.11121
chr10	60410000	60415000	chr10	60755000	60760000	1.12334e-05	2.11121
chr10	60415000	60420000	chr10	60695000	60700000	0.0472152	2.59921
chr10	60525000	60530000	chr10	60695000	60700000	0.010494	2.11121
chr10	60765000	60770000	chr10	61060000	61065000	1.12334e-05	2.59921
chr10	60835000	60840000	chr10	61055000	61060000	3.35318e-05	3.2
chr10	61200000	61205000	chr10	61335000	61340000	4.77762e-06	2.11121
chr10	61605000	61610000	chr10	61655000	61660000	0.00800714	2.11121
chr10	62105000	62110000	chr10	62180000	62185000	1.12334e-05	2.11121
chr10	62265000	62270000	chr10	62410000	62415000	0.0139693	2.11121
chr10	62275000	62280000	chr10	62375000	62380000	0.00113092	2.11121
chr10	62500000	62505000	chr10	62550000	62555000	0.129262	3.2
chr10	115320000	115325000	chr10	115385000	115390000	6.09104e-06	2.11121
chr10	115320000	115325000	chr10	115420000	115425000	0.0470191	2.11121
chr10	116080000	116085000	chr10	116195000	116200000	0.0166405	2.11121
chr10	116205000	116210000	chr10	116315000	116320000	1.01288e-05	2.11121
chr10	116330000	116335000	chr10	116845000	116850000	0.0121878	2.59921
chr10	116940000	116945000	chr10	117035000	117040000	0.000285758	2.11121
chr10	117055000	117060000	chr10	117210000	117215000	1.40356e-05	2.11121
chr10	117455000	117460000	chr10	117675000	117680000	0.000156351	2.11121
chr10	117510000	117515000	chr10	117675000	117680000	0.0725503	2.11121
chr10	117790000	117795000	chr10	118115000	118120000	0.0980731	2.11121
chr10	118590000	118595000	chr10	119075000	119080000	0.000467464	2.11121
chr10	119645000	119650000	chr10	120125000	120130000	0.0188128	2.11121
chr10	119800000	119805000	chr10	120125000	120130000	4.53295e-05	2.11121
chr10	119930000	119935000	chr10	120120000	120125000	0.12631	2.11121
chr10	120250000	120255000	chr10	120870000	120875000	0.0477788	2.11121
chr10	120255000	120260000	chr10	120665000	120670000	0.18727	2.11121
chr10	120305000	120310000	chr10	120700000	120705000	0.0725503	2.11121
chr10	120460000	120465000	chr10	120700000	120705000	0.00496586	2.11121
chr10	121375000	121380000	chr10	121515000	121520000	0.195541	2.11121
chr10	107440000	107445000	chr10	107745000	107750000	0.0114194	2.11121
chr10	107855000	107860000	chr10	107920000	107925000	0.00260828	2.59921
chr10	108300000	108305000	chr10	108440000	108445000	0.000190794	2.59921
chr10	109765000	109770000	chr10	109860000	109865000	0.0811534	2.11121
chr10	110795000	110800000	chr10	110970000	110975000	0.00666835	2.11121
chr10	110790000	110795000	chr10	111100000	111105000	0.0037151	2.11121
chr10	110990000	110995000	chr10	111095000	111100000	0.00202509	3.2
chr10	111295000	111300000	chr10	111490000	111495000	0.0398497	2.11121
chr10	111495000	111500000	chr10	111955000	111960000	0.000190794	2.11121
chr10	82800000	82805000	chr10	82895000	82900000	0.00235465	2.59921
chr10	82910000	82915000	chr10	83350000	83355000	0.0189626	2.11121
chr10	82910000	82915000	chr10	83185000	83190000	0.0618385	2.11121
chr10	83500000	83505000	chr10	83575000	83580000	0.101871	2.11121
chr10	83820000	83825000	chr10	84440000	84445000	0.000696968	2.59921
chr10	84515000	84520000	chr10	84625000	84630000	0.00235465	2.11121
chr10	85220000	85225000	chr10	85650000	85655000	0.00197299	2.11121
chr10	85385000	85390000	chr10	85645000	85650000	0.072292	2.11121
chr10	85965000	85970000	chr10	86460000	86465000	0.00695123	2.11121
chr10	86015000	86020000	chr10	86460000	86465000	0.188397	2.59921
chr10	86060000	86065000	chr10	86455000	86460000	8.28233e-06	2.11121
chr10	86065000	86070000	chr10	86295000	86300000	9.47923e-06	2.11121
chr10	86175000	86180000	chr10	86295000	86300000	0.00337365	2.11121
chr10	87030000	87035000	chr10	87500000	87505000	0.000138447	2.11121
chr10	88505000	88510000	chr10	88725000	88730000	0.00337365	2.11121
chr10	88550000	88555000	chr10	88670000	88675000	0.072292	2.11121
chr10	88615000	88620000	chr10	88720000	88725000	0.0445606	2.11121
chr10	88750000	88755000	chr10	88810000	88815000	0.131897	2.11121
chr10	89460000	89465000	chr10	89625000	89630000	8.09825e-06	2.11121
chr10	122800000	122805000	chr10	122995000	123000000	1.41019e-07	2.59921
chr10	122800000	122805000	chr10	123090000	123095000	0.0895631	2.11121
chr10	126915000	126920000	chr10	127030000	127035000	1.0141e-05	2.11121
chr10	126920000	126925000	chr10	126985000	126990000	5.88235e-09	2.11121
chr10	127125000	127130000	chr10	127225000	127230000	0.0478947	2.11121
chr10	127475000	127480000	chr10	127540000	127545000	0.0798924	2.11121
chr10	127700000	127705000	chr10	127935000	127940000	0.00530647	2.11121
chr10	127735000	127740000	chr10	127940000	127945000	0.00143394	2.11121
chr10	127945000	127950000	chr10	128005000	128010000	0.00466041	2.11121
chr10	128090000	128095000	chr10	128180000	128185000	2.69001e-05	2.11121
chr10	128140000	128145000	chr10	128185000	128190000	0.000859852	2.11121
chr10	128215000	128220000	chr10	128285000	128290000	0.193302	2.11121
chr10	128370000	128375000	chr10	128450000	128455000	0.152238	2.59921
chr10	128495000	128500000	chr10	128540000	128545000	0.120163	2.11121
chr10	128550000	128555000	chr10	128685000	128690000	0.191567	2.59921
chr10	128915000	128920000	chr10	128975000	128980000	0.0110188	2.11121
chr11	11815000	11820000	chr11	11970000	11975000	0.0105615	2.11121
chr11	31675000	31680000	chr11	31945000	31950000	5.27277e-05	2.11121
chr11	32180000	32185000	chr11	32240000	32245000	0.0790546	2.11121
chr11	32180000	32185000	chr11	32285000	32290000	0.0699236	2.11121
chr11	32235000	32240000	chr11	32325000	32330000	0.139693	2.59921
chr11	32445000	32450000	chr11	32590000	32595000	0.0319621	2.59921
chr11	32520000	32525000	chr11	32585000	32590000	0.0212503	3.67583
chr11	32625000	32630000	chr11	32705000	32710000	0.000172117	2.11121
chr11	33175000	33180000	chr11	33295000	33300000	0.00117716	2.11121
chr11	33570000	33575000	chr11	33720000	33725000	0.0127603	2.11121
chr11	33730000	33735000	chr11	33915000	33920000	2.56685e-08	2.11121
chr11	43830000	43835000	chr11	44325000	44330000	0.0095488	2.11121
chr11	44610000	44615000	chr11	45005000	45010000	0.000120347	2.11121
chr11	45795000	45800000	chr11	45880000	45885000	0.00254508	2.11121
chr11	46015000	46020000	chr11	46215000	46220000	0.0473371	2.11121
chr11	48790000	48795000	chr11	48855000	48860000	0.000850793	2.11121
chr11	48875000	48880000	chr11	49100000	49105000	5.22067e-05	2.11121
chr11	49190000	49195000	chr11	49270000	49275000	0.000120347	2.11121
chr11	49725000	49730000	chr11	49850000	49855000	0.0136376	2.59921
chr11	75185000	75190000	chr11	75285000	75290000	0.000132207	2.11121
chr11	75525000	75530000	chr11	75575000	75580000	0.000189061	2.11121
chr11	75780000	75785000	chr11	75965000	75970000	0.00167449	2.11121
chr11	75780000	75785000	chr11	76170000	76175000	0.0697009	2.11121
chr11	76085000	76090000	chr11	76165000	76170000	4.91468e-05	2.11121
chr11	76175000	76180000	chr11	76405000	76410000	0.0184241	2.11121
chr11	76250000	76255000	chr11	76400000	76405000	1.60737e-09	2.11121
chr11	76515000	76520000	chr11	76580000	76585000	0.071364	2.59921
chr11	76785000	76790000	chr11	76890000	76895000	0.00233886	2.11121
chr11	77000000	77005000	chr11	77090000	77095000	0.0566461	2.11121
chr11	77100000	77105000	chr11	77305000	77310000	0.000119228	2.11121
chr11	77100000	77105000	chr11	77445000	77450000	0.183401	2.11121
chr11	77100000	77105000	chr11	77500000	77505000	0.0803986	2.11121
chr11	77210000	77215000	chr11	77305000	77310000	0.00130806	2.11121
chr11	78060000	78065000	chr11	78145000	78150000	0.0281182	2.59921
chr11	78355000	78360000	chr11	78450000	78455000	9.92414e-05	2.11121
chr11	78355000	78360000	chr11	78400000	78405000	4.38682e-06	2.11121
chr11	78855000	78860000	chr11	78925000	78930000	0.00484119	2.11121
chr11	78965000	78970000	chr11	79290000	79295000	0.0284711	2.11121
chr11	79025000	79030000	chr11	79210000	79215000	3.18965e-06	2.11121
chr11	79585000	79590000	chr11	79685000	79690000	3.66146e-06	2.11121
chr11	79625000	79630000	chr11	79685000	79690000	4.91468e-05	2.11121
chr11	79630000	79635000	chr11	79920000	79925000	0.089585	2.11121
chr11	79705000	79710000	chr11	79915000	79920000	3.92506e-07	2.11121
chr11	79745000	79750000	chr11	79915000	79920000	0.0489175	2.11121
chr11	80135000	80140000	chr11	80180000	80185000	0.138392	2.11121
chr11	80695000	80700000	chr11	80810000	80815000	0.11731	2.59921
chr11	81375000	81380000	chr11	81455000	81460000	0.00101946	2.11121
chr11	90310000	90315000	chr11	90615000	90620000	0.000537503	2.11121
chr11	93875000	93880000	chr11	93940000	93945000	0.143663	2.11121
chr11	94125000	94130000	chr11	94275000	94280000	0.000120617	2.11121
chr11	94235000	94240000	chr11	94275000	94280000	0.00345151	2.11121
chr11	94335000	94340000	chr11	94495000	94500000	0.0217111	2.11121
chr11	94335000	94340000	chr11	94545000	94550000	0.000109864	2.11121
chr11	94340000	94345000	chr11	94400000	94405000	0.000537503	2.11121
chr11	94865000	94870000	chr11	94935000	94940000	4.92405e-05	2.59921
chr11	95115000	95120000	chr11	95160000	95165000	0.147266	2.11121
chr11	95265000	95270000	chr11	95520000	95525000	0.00533969	2.59921
chr11	95320000	95325000	chr11	95515000	95520000	0.143525	2.11121
chr11	95390000	95395000	chr11	95480000	95485000	0.0272056	2.11121
chr11	95530000	95535000	chr11	95745000	95750000	0.103255	2.11121
chr11	95535000	95540000	chr11	95645000	95650000	0.00533969	2.11121
chr11	95875000	95880000	chr11	96035000	96040000	0.0690221	2.11121
chr11	96090000	96095000	chr11	96235000	96240000	0.00036769	2.11121
chr11	96145000	96150000	chr11	96230000	96235000	0.00381308	2.59921
chr11	96280000	96285000	chr11	96540000	96545000	0.000284864	2.59921
chr11	96280000	96285000	chr11	96620000	96625000	0.00356383	2.11121
chr11	96280000	96285000	chr11	96670000	96675000	0.0911377	2.59921
chr11	96775000	96780000	chr11	96855000	96860000	0.0347338	2.59921
chr11	96980000	96985000	chr11	97025000	97030000	3.17277e-06	2.11121
chr11	97070000	97075000	chr11	97150000	97155000	0.00533969	3.2
chr11	97195000	97200000	chr11	97315000	97320000	0.0387543	2.11121
chr11	97485000	97490000	chr11	97620000	97625000	2.59937e-05	2.59921
chr11	97790000	97795000	chr11	97885000	97890000	0.0270518	2.11121
chr11	105925000	105930000	chr11	106025000	106030000	4.42948e-05	2.11121
chr11	106420000	106425000	chr11	106490000	106495000	7.11324e-06	2.11121
chr11	106510000	106515000	chr11	106625000	106630000	1.93018e-05	2.11121
chr11	106815000	106820000	chr11	106980000	106985000	0.00483301	2.11121
chr11	106850000	106855000	chr11	106975000	106980000	2.04861e-07	2.11121
chr11	107275000	107280000	chr11	107465000	107470000	0.0256705	3.2
chr11	107630000	107635000	chr11	107850000	107855000	0.00241077	2.11121
chr11	107860000	107865000	chr11	107990000	107995000	1.04877e-06	2.11121
chr11	107860000	107865000	chr11	108415000	108420000	0.0240698	2.11121
chr11	108015000	108020000	chr11	108415000	108420000	0.000830232	2.11121
chr11	108020000	108025000	chr11	108375000	108380000	1.03795e-05	2.11121
chr11	108130000	108135000	chr11	108375000	108380000	0.000626849	2.11121
chr11	108215000	108220000	chr11	108260000	108265000	0.147211	2.11121
chr11	108445000	108450000	chr11	109190000	109195000	0.00112648	2.59921
chr11	108450000	108455000	chr11	109125000	109130000	0.162143	2.59921
chr11	109240000	109245000	chr11	109585000	109590000	0.0289889	2.11121
chr11	109445000	109450000	chr11	109575000	109580000	0.00228477	2.11121
chr11	109615000	109620000	chr11	109860000	109865000	0.076127	2.11121
chr11	109670000	109675000	chr11	109815000	109820000	0.0260377	2.11121
chr11	109670000	109675000	chr11	109860000	109865000	3.0547e-06	2.11121
chr11	109875000	109880000	chr11	110170000	110175000	0.103854	2.11121
chr11	109875000	109880000	chr11	110265000	110270000	7.11324e-06	2.59921
chr11	110365000	110370000	chr11	110490000	110495000	8.16513e-05	2.11121
chr11	112205000	112210000	chr11	112775000	112780000	0.0875241	2.11121
chr11	112785000	112790000	chr11	113005000	113010000	0.00228477	2.11121
chr11	112785000	112790000	chr11	113060000	113065000	0.0169149	2.11121
chr11	112785000	112790000	chr11	113100000	113105000	0.00149801	2.11121
chr11	113005000	113010000	chr11	113100000	113105000	0.0939184	2.11121
chr11	113175000	113180000	chr11	113295000	113300000	0.00642208	2.11121
chr11	113175000	113180000	chr11	113620000	113625000	3.0547e-06	2.11121
chr11	113295000	113300000	chr11	113410000	113415000	0.0148814	2.11121
chr11	113295000	113300000	chr11	113620000	113625000	8.13771e-05	2.11121
chr11	113650000	113655000	chr11	113810000	113815000	0.0889975	2.11121
chr11	113700000	113705000	chr11	113810000	113815000	6.74786e-09	2.11121
chr11	35845000	35850000	chr11	35995000	36000000	0.0133228	2.11121
chr11	57950000	57955000	chr11	58055000	58060000	0.00983884	2.11121
chr11	57950000	57955000	chr11	58095000	58100000	0.00154442	2.11121
chr11	57950000	57955000	chr11	58125000	58130000	0.0361615	2.11121
chr11	58175000	58180000	chr11	58225000	58230000	0.00206197	2.11121
chr11	59235000	59240000	chr11	59290000	59295000	0.000951538	2.11121
chr11	59300000	59305000	chr11	59480000	59485000	1.00192e-06	2.11121
chr11	59520000	59525000	chr11	59610000	59615000	1.28066e-05	2.11121
chr11	59625000	59630000	chr11	59770000	59775000	0.000443256	2.59921
chr11	59635000	59640000	chr11	59720000	59725000	0.028341	3.67583
chr11	59880000	59885000	chr11	60075000	60080000	0.000604072	2.11121
chr11	59880000	59885000	chr11	59960000	59965000	0.140991	2.11121
chr11	59960000	59965000	chr11	60025000	60030000	0.0788279	2.11121
chr11	60095000	60100000	chr11	60190000	60195000	0.010557	3.2
chr11	60305000	60310000	chr11	60410000	60415000	0.0789626	2.59921
chr11	61040000	61045000	chr11	61090000	61095000	0.06191	2.11121
chr11	61100000	61105000	chr11	61400000	61405000	0.0894101	2.11121
chr11	61415000	61420000	chr11	61500000	61505000	2.28936e-05	2.11121
chr11	61665000	61670000	chr11	61710000	61715000	0.0134885	2.11121
chr11	61950000	61955000	chr11	62045000	62050000	0.000251108	2.11121
chr11	61950000	61955000	chr11	62275000	62280000	0.000142431	2.11121
chr11	62045000	62050000	chr11	62275000	62280000	2.24962e-06	2.11121
chr11	62050000	62055000	chr11	62125000	62130000	0.0940191	2.11121
chr11	62125000	62130000	chr11	62275000	62280000	1.70485e-05	2.11121
chr11	62160000	62165000	chr11	62270000	62275000	0.166521	2.11121
chr11	62740000	62745000	chr11	62905000	62910000	0.0836135	2.11121
chr11	62750000	62755000	chr11	62850000	62855000	9.59572e-05	2.11121
chr11	3345000	3350000	chr11	3405000	3410000	0.0339125	2.11121
chr11	3470000	3475000	chr11	3510000	3515000	0.000759985	2.11121
chr11	3535000	3540000	chr11	3595000	3600000	0.00285357	2.11121
chr11	3530000	3535000	chr11	3685000	3690000	0.13134	2.59921
chr11	3695000	3700000	chr11	3785000	3790000	0.00104657	2.11121
chr11	3805000	3810000	chr11	3920000	3925000	0.00709039	2.11121
chr11	4130000	4135000	chr11	4215000	4220000	0.0121803	2.11121
chr11	4220000	4225000	chr11	4450000	4455000	0.010675	2.11121
chr11	4260000	4265000	chr11	4420000	4425000	0.000332405	2.11121
chr11	4265000	4270000	chr11	4300000	4305000	0.0293058	2.59921
chr11	4490000	4495000	chr11	4680000	4685000	0.18763	2.11121
chr11	4910000	4915000	chr11	4975000	4980000	0.000721552	2.11121
chr11	5180000	5185000	chr11	5470000	5475000	0.0425684	2.11121
chr11	5285000	5290000	chr11	5455000	5460000	0.000191679	3.2
chr11	5355000	5360000	chr11	5425000	5430000	0.126758	2.11121
chr11	5795000	5800000	chr11	5875000	5880000	0.098168	2.11121
chr11	5995000	6000000	chr11	6185000	6190000	0.00446748	2.11121
chr11	6200000	6205000	chr11	6260000	6265000	0.110644	2.11121
chr11	6650000	6655000	chr11	6765000	6770000	0.000132102	2.59921
chr11	7205000	7210000	chr11	8245000	8250000	0.0384138	2.59921
chr11	7215000	7220000	chr11	7335000	7340000	0.0384138	2.11121
chr11	8535000	8540000	chr11	8860000	8865000	0.00253487	2.11121
chr11	8980000	8985000	chr11	9135000	9140000	0.00125552	2.11121
chr11	18875000	18880000	chr11	19020000	19025000	0.000870654	2.11121
chr11	19920000	19925000	chr11	20065000	20070000	0.156271	2.11121
chr11	20260000	20265000	chr11	20400000	20405000	0.000992469	2.11121
chr11	20310000	20315000	chr11	20400000	20405000	0.0856914	3.2
chr11	20450000	20455000	chr11	20690000	20695000	0.00179934	2.59921
chr11	20455000	20460000	chr11	20590000	20595000	0.182484	2.11121
chr11	20460000	20465000	chr11	20640000	20645000	0.0013552	2.11121
chr11	20795000	20800000	chr11	20910000	20915000	2.38935e-05	2.11121
chr11	21350000	21355000	chr11	21450000	21455000	0.0013552	2.11121
chr11	22225000	22230000	chr11	22435000	22440000	0.00718727	2.11121
chr11	22630000	22635000	chr11	22960000	22965000	2.38935e-05	2.59921
chr11	22775000	22780000	chr11	22955000	22960000	0.0888655	2.11121
chr11	23855000	23860000	chr11	23950000	23955000	0.00966259	2.11121
chr11	50160000	50165000	chr11	50230000	50235000	0.17736	2.11121
chr11	50445000	50450000	chr11	50765000	50770000	0.0010867	2.11121
chr11	50555000	50560000	chr11	50765000	50770000	0.007136	2.59921
chr11	50595000	50600000	chr11	50680000	50685000	0.0843359	2.11121
chr11	51295000	51300000	chr11	51535000	51540000	0.0285934	4.22243
chr11	51320000	51325000	chr11	51530000	51535000	0.015227	2.11121
chr11	51615000	51620000	chr11	51680000	51685000	3.97043e-06	2.11121
chr11	51815000	51820000	chr11	51965000	51970000	1.05604e-06	2.11121
chr11	51815000	51820000	chr11	52005000	52010000	0.0931067	2.11121
chr11	51865000	51870000	chr11	51955000	51960000	0.007136	3.2
chr11	52225000	52230000	chr11	52345000	52350000	0.0268375	2.59921
chr11	52520000	52525000	chr11	53025000	53030000	0.161215	2.11121
chr11	53465000	53470000	chr11	53535000	53540000	0.127359	2.11121
chr11	53470000	53475000	chr11	53625000	53630000	0.00205037	2.11121
chr11	53470000	53475000	chr11	53735000	53740000	0.0954125	2.11121
chr11	53745000	53750000	chr11	53855000	53860000	4.4237e-05	3.2
chr11	54000000	54005000	chr11	54255000	54260000	0.00205037	2.11121
chr11	54000000	54005000	chr11	54085000	54090000	8.70124e-05	2.11121
chr11	54090000	54095000	chr11	54255000	54260000	0.119771	3.2
chr11	54135000	54140000	chr11	54250000	54255000	0.00669047	3.67583
chr11	54705000	54710000	chr11	54855000	54860000	4.4237e-05	3.2
chr11	54875000	54880000	chr11	54985000	54990000	0.00199983	2.11121
chr11	55000000	55005000	chr11	55085000	55090000	0.0268375	2.11121
chr11	55160000	55165000	chr11	55380000	55385000	0.075173	2.11121
chr11	55200000	55205000	chr11	55380000	55385000	1.05604e-06	2.11121
chr11	55200000	55205000	chr11	55445000	55450000	8.70124e-05	2.11121
chr11	55390000	55395000	chr11	55445000	55450000	1.82278e-08	2.11121
chr11	57475000	57480000	chr11	57775000	57780000	0.0127935	2.11121
chr11	57550000	57555000	chr11	57775000	57780000	5.07307e-06	2.11121
chr11	57550000	57555000	chr11	57725000	57730000	0.0477284	2.11121
chr11	57785000	57790000	chr11	57935000	57940000	0.0127935	2.11121
chr11	57870000	57875000	chr11	57925000	57930000	0.167953	2.11121
chr11	66900000	66905000	chr11	67085000	67090000	0.0708394	2.11121
chr11	66905000	66910000	chr11	67015000	67020000	0.000275542	2.11121
chr11	67025000	67030000	chr11	67085000	67090000	1.63722e-05	2.11121
chr11	67110000	67115000	chr11	67350000	67355000	0.000405988	2.11121
chr11	68210000	68215000	chr11	68405000	68410000	1.03282e-05	2.11121
chr11	68905000	68910000	chr11	68980000	68985000	0.000282834	3.2
chr11	69135000	69140000	chr11	69235000	69240000	0.0511617	2.59921
chr11	69260000	69265000	chr11	69435000	69440000	0.133441	2.59921
chr11	69265000	69270000	chr11	69385000	69390000	2.28265e-08	2.11121
chr11	69265000	69270000	chr11	69510000	69515000	0.000740936	2.59921
chr11	69270000	69275000	chr11	69325000	69330000	0.0811075	2.11121
chr11	69400000	69405000	chr11	69510000	69515000	0.00287959	2.11121
chr11	69730000	69735000	chr11	69950000	69955000	0.0121067	2.59921
chr11	70060000	70065000	chr11	70210000	70215000	5.05331e-06	2.11121
chr11	70530000	70535000	chr11	70610000	70615000	2.56368e-05	3.67583
chr11	70630000	70635000	chr11	70755000	70760000	0.000621427	2.11121
chr11	72220000	72225000	chr11	72425000	72430000	5.05331e-06	2.11121
chr11	72340000	72345000	chr11	72560000	72565000	0.00126891	2.11121
chr11	72345000	72350000	chr11	72425000	72430000	5.88997e-05	2.11121
chr11	72430000	72435000	chr11	72560000	72565000	0.000405988	2.11121
chr11	72570000	72575000	chr11	72720000	72725000	5.05331e-06	2.11121
chr11	72925000	72930000	chr11	72995000	73000000	0.000198066	2.11121
chr11	73005000	73010000	chr11	73040000	73045000	0.000272383	2.11121
chr11	81990000	81995000	chr11	82180000	82185000	4.48791e-07	2.11121
chr11	83440000	83445000	chr11	83480000	83485000	0.0285585	2.11121
chr11	83555000	83560000	chr11	83630000	83635000	0.00160021	2.59921
chr11	83555000	83560000	chr11	83730000	83735000	4.08803e-06	2.11121
chr11	83800000	83805000	chr11	83930000	83935000	1.43932e-05	3.67583
chr11	84425000	84430000	chr11	84720000	84725000	0.180943	2.11121
chr11	84490000	84495000	chr11	84800000	84805000	0.0343579	2.11121
chr11	84830000	84835000	chr11	84860000	84865000	0.0530765	2.11121
chr11	84915000	84920000	chr11	84980000	84985000	0.0194598	2.11121
chr11	85855000	85860000	chr11	85970000	85975000	0.00191241	2.59921
chr11	86570000	86575000	chr11	86650000	86655000	4.48791e-07	2.11121
chr11	86895000	86900000	chr11	87000000	87005000	0.000185202	2.11121
chr11	87970000	87975000	chr11	88055000	88060000	0.00191241	2.11121
chr11	87970000	87975000	chr11	88200000	88205000	2.46995e-06	2.11121
chr11	88055000	88060000	chr11	88195000	88200000	3.02188e-10	2.11121
chr11	88065000	88070000	chr11	88160000	88165000	0.0706124	2.11121
chr11	88215000	88220000	chr11	88820000	88825000	0.00586053	2.59921
chr11	88250000	88255000	chr11	88730000	88735000	0.015465	2.11121
chr11	88285000	88290000	chr11	88820000	88825000	0.069017	2.11121
chr11	88370000	88375000	chr11	88700000	88705000	0.192864	2.11121
chr11	88990000	88995000	chr11	89050000	89055000	0.0272387	2.59921
chr11	89100000	89105000	chr11	89305000	89310000	0.0414278	2.11121
chr11	89545000	89550000	chr11	89720000	89725000	1.95307e-05	2.11121
chr11	89580000	89585000	chr11	89715000	89720000	0.0049157	2.11121
chr11	97895000	97900000	chr11	98075000	98080000	0.0375829	2.11121
chr11	98030000	98035000	chr11	98075000	98080000	0.00391662	2.11121
chr11	98605000	98610000	chr11	98660000	98665000	0.0206841	2.11121
chr11	98695000	98700000	chr11	98825000	98830000	0.00141191	2.11121
chr11	98700000	98705000	chr11	98780000	98785000	0.118763	3.2
chr11	98975000	98980000	chr11	99150000	99155000	0.106001	2.11121
chr11	98985000	98990000	chr11	99120000	99125000	0.187852	2.11121
chr11	99035000	99040000	chr11	99130000	99135000	0.00419745	4.22243
chr11	99460000	99465000	chr11	100165000	100170000	0.0016382	2.11121
chr11	99460000	99465000	chr11	100295000	100300000	0.0158017	2.59921
chr11	100005000	100010000	chr11	100165000	100170000	0.0769632	2.11121
chr11	100170000	100175000	chr11	100280000	100285000	0.000340357	2.11121
chr11	100360000	100365000	chr11	100405000	100410000	0.023176	2.11121
chr11	100365000	100370000	chr11	100480000	100485000	0.0206841	2.59921
chr11	100570000	100575000	chr11	100700000	100705000	0.000750618	2.11121
chr11	100625000	100630000	chr11	100695000	100700000	0.0132598	2.11121
chr11	100890000	100895000	chr11	101055000	101060000	0.0237551	2.59921
chr11	100980000	100985000	chr11	101060000	101065000	0.000308918	2.11121
chr11	101765000	101770000	chr11	101965000	101970000	0.0396279	2.11121
chr11	101805000	101810000	chr11	101965000	101970000	0.143542	2.11121
chr11	101810000	101815000	chr11	101905000	101910000	4.90885e-06	2.11121
chr11	102300000	102305000	chr11	102425000	102430000	4.90885e-06	3.67583
chr11	102570000	102575000	chr11	102650000	102655000	1.82573e-05	2.11121
chr11	102900000	102905000	chr11	103050000	103055000	0.0935361	2.59921
chr11	103165000	103170000	chr11	103225000	103230000	0.0140753	2.11121
chr11	103165000	103170000	chr11	103325000	103330000	0.000256359	2.11121
chr11	103235000	103240000	chr11	103320000	103325000	0.000750618	2.11121
chr11	103330000	103335000	chr11	103555000	103560000	0.011426	2.11121
chr11	103335000	103340000	chr11	103465000	103470000	0.00171207	2.11121
chr11	103765000	103770000	chr11	103905000	103910000	8.97186e-06	2.11121
chr11	105270000	105275000	chr11	105335000	105340000	0.192836	2.11121
chr11	105345000	105350000	chr11	105910000	105915000	0.000750618	2.11121
chr11	105350000	105355000	chr11	105590000	105595000	1.23584e-05	2.11121
chr11	105350000	105355000	chr11	105640000	105645000	0.127803	2.11121
chr11	105680000	105685000	chr11	105910000	105915000	0.151294	2.11121
chr11	113855000	113860000	chr11	114640000	114645000	0.0296443	3.2
chr11	114675000	114680000	chr11	114725000	114730000	0.00164232	2.11121
chr11	114735000	114740000	chr11	114875000	114880000	0.138812	2.11121
chr11	114810000	114815000	chr11	114910000	114915000	6.17565e-06	2.11121
chr11	115155000	115160000	chr11	115270000	115275000	0.0388939	2.11121
chr11	115355000	115360000	chr11	115470000	115475000	0.174355	2.59921
chr11	115630000	115635000	chr11	115810000	115815000	0.10304	2.59921
chr11	115940000	115945000	chr11	115995000	116000000	8.30757e-06	2.11121
chr11	116025000	116030000	chr11	116130000	116135000	0.103197	2.59921
chr11	116225000	116230000	chr11	116295000	116300000	0.0160938	2.11121
chr11	116225000	116230000	chr11	116455000	116460000	0.000101668	2.59921
chr11	116545000	116550000	chr11	116630000	116635000	0.0571492	2.11121
chr11	116640000	116645000	chr11	116810000	116815000	0.000104337	2.11121
chr11	116880000	116885000	chr11	117015000	117020000	0.138812	2.11121
chr11	116880000	116885000	chr11	117050000	117055000	0.000106709	2.11121
chr11	117070000	117075000	chr11	117175000	117180000	3.72267e-06	2.11121
chr11	117070000	117075000	chr11	117360000	117365000	0.0185085	2.59921
chr11	117235000	117240000	chr11	117355000	117360000	7.4138e-06	2.11121
chr11	117265000	117270000	chr11	117355000	117360000	0.0904737	2.11121
chr11	117380000	117385000	chr11	117645000	117650000	0.0296496	2.11121
chr11	117785000	117790000	chr11	117815000	117820000	0.0898461	2.11121
chr11	117870000	117875000	chr11	118095000	118100000	0.000141412	3.67583
chr11	117900000	117905000	chr11	118090000	118095000	0.101421	2.11121
chr11	118425000	118430000	chr11	118515000	118520000	0.151978	2.11121
chr11	118445000	118450000	chr11	118740000	118745000	0.00116569	2.11121
chr11	118490000	118495000	chr11	118740000	118745000	0.0296443	3.67583
chr11	118635000	118640000	chr11	118735000	118740000	0.038272	2.59921
chr11	119030000	119035000	chr11	119235000	119240000	0.103197	2.11121
chr11	119040000	119045000	chr11	119190000	119195000	7.4138e-06	2.11121
chr11	119085000	119090000	chr11	119190000	119195000	0.000660077	2.11121
chr11	119305000	119310000	chr11	119400000	119405000	0.138812	2.11121
chr11	119415000	119420000	chr11	119465000	119470000	0.0199266	2.11121
chr11	119460000	119465000	chr11	119895000	119900000	0.101089	2.11121
chr11	119495000	119500000	chr11	119860000	119865000	0.0127067	2.11121
chr11	119500000	119505000	chr11	119900000	119905000	7.4138e-06	2.11121
chr11	119540000	119545000	chr11	119890000	119895000	0.0210986	2.11121
chr11	120110000	120115000	chr11	120210000	120215000	0.009211	2.11121
chr11	120110000	120115000	chr11	120305000	120310000	8.76459e-05	2.11121
chr11	120155000	120160000	chr11	120300000	120305000	0.037241	2.11121
chr11	120485000	120490000	chr11	120575000	120580000	0.0892576	2.11121
chr11	120620000	120625000	chr11	120710000	120715000	0.0277812	2.11121
chr11	120645000	120650000	chr11	120775000	120780000	0.01475	3.67583
chr11	121630000	121635000	chr11	121805000	121810000	0.00154479	2.11121
chr12	24465000	24470000	chr12	24600000	24605000	0.00850679	2.59921
chr12	24600000	24605000	chr12	24695000	24700000	0.0115114	2.11121
chr12	24715000	24720000	chr12	24950000	24955000	0.0018608	2.59921
chr12	25090000	25095000	chr12	25415000	25420000	0.0313849	2.11121
chr12	25105000	25110000	chr12	25180000	25185000	0.0282599	2.11121
chr12	25105000	25110000	chr12	25235000	25240000	0.14115	2.11121
chr12	25190000	25195000	chr12	25265000	25270000	0.14115	2.11121
chr12	3930000	3935000	chr12	4075000	4080000	0.0409016	2.11121
chr12	7905000	7910000	chr12	7975000	7980000	0.0343981	2.11121
chr12	8060000	8065000	chr12	8300000	8305000	0.0217079	2.11121
chr12	8320000	8325000	chr12	8545000	8550000	0.0123144	2.11121
chr12	8325000	8330000	chr12	8500000	8505000	7.63705e-07	2.11121
chr12	51665000	51670000	chr12	51735000	51740000	0.0218631	2.11121
chr12	51820000	51825000	chr12	51880000	51885000	0.0501394	2.59921
chr12	54100000	54105000	chr12	54545000	54550000	0.0399934	2.59921
chr12	54830000	54835000	chr12	54875000	54880000	0.00454193	2.11121
chr12	55310000	55315000	chr12	55500000	55505000	4.72999e-06	2.11121
chr12	55350000	55355000	chr12	55500000	55505000	0.00454193	2.11121
chr12	55375000	55380000	chr12	55495000	55500000	0.0167725	2.11121
chr12	40080000	40085000	chr12	40160000	40165000	0.023003	2.11121
chr12	40255000	40260000	chr12	40680000	40685000	0.0114996	2.11121
chr12	40840000	40845000	chr12	41095000	41100000	0.0447794	2.11121
chr12	69365000	69370000	chr12	69570000	69575000	0.000405127	2.11121
chr12	70495000	70500000	chr12	70905000	70910000	0.000405127	2.59921
chr12	70730000	70735000	chr12	70785000	70790000	0.129573	2.11121
chr12	71765000	71770000	chr12	71995000	72000000	0.0173694	2.11121
chr12	71770000	71775000	chr12	72045000	72050000	0.00250221	2.59921
chr12	72460000	72465000	chr12	72645000	72650000	0.0162588	2.11121
chr12	72515000	72520000	chr12	72650000	72655000	0.014275	2.11121
chr12	73020000	73025000	chr12	73450000	73455000	0.111704	2.59921
chr12	73020000	73025000	chr12	73510000	73515000	0.0275496	2.11121
chr12	73560000	73565000	chr12	73690000	73695000	0.129573	2.11121
chr12	73705000	73710000	chr12	73950000	73955000	0.0548144	2.11121
chr12	16715000	16720000	chr12	16800000	16805000	6.52064e-06	2.11121
chr12	16805000	16810000	chr12	17005000	17010000	0.10646	2.11121
chr12	16815000	16820000	chr12	16975000	16980000	0.100751	2.11121
chr12	17555000	17560000	chr12	17800000	17805000	0.0161913	2.59921
chr12	99905000	99910000	chr12	100105000	100110000	0.000387661	2.11121
chr12	99955000	99960000	chr12	100100000	100105000	0.00497693	2.11121
chr12	100195000	100200000	chr12	100475000	100480000	0.0536875	2.11121
chr12	100200000	100205000	chr12	100335000	100340000	5.20515e-06	2.11121
chr12	100575000	100580000	chr12	100840000	100845000	0.0601723	2.11121
chr12	100850000	100855000	chr12	100925000	100930000	0.000743675	2.11121
chr12	100950000	100955000	chr12	101025000	101030000	0.000451757	2.11121
chr12	101990000	101995000	chr12	102380000	102385000	0.0764555	2.11121
chr12	102250000	102255000	chr12	102340000	102345000	0.176134	2.11121
chr12	102390000	102395000	chr12	102455000	102460000	1.77682e-06	2.11121
chr12	102485000	102490000	chr12	102720000	102725000	0.0257501	2.59921
chr12	102575000	102580000	chr12	102710000	102715000	0.000697417	2.59921
chr12	103140000	103145000	chr12	103350000	103355000	0.00427285	2.11121
chr12	103550000	103555000	chr12	103640000	103645000	0.157877	2.11121
chr12	103985000	103990000	chr12	104420000	104425000	1.81022e-05	2.11121
chr12	103995000	104000000	chr12	104065000	104070000	1.77682e-06	2.11121
chr12	104070000	104075000	chr12	104415000	104420000	0.0142139	2.11121
chr12	104745000	104750000	chr12	104935000	104940000	0.00508	2.59921
chr12	104830000	104835000	chr12	104935000	104940000	0.00115655	2.11121
chr12	104955000	104960000	chr12	105020000	105025000	2.33498e-06	2.59921
chr12	105135000	105140000	chr12	105195000	105200000	0.163078	2.11121
chr12	105495000	105500000	chr12	105580000	105585000	1.77682e-06	2.11121
chr12	105680000	105685000	chr12	105785000	105790000	0.0841352	2.11121
chr12	105835000	105840000	chr12	105960000	105965000	0.147246	2.11121
chr12	82270000	82275000	chr12	82420000	82425000	0.000307916	2.11121
chr12	83110000	83115000	chr12	83500000	83505000	5.52652e-05	2.11121
chr12	84655000	84660000	chr12	84750000	84755000	5.96794e-05	2.11121
chr12	85135000	85140000	chr12	85305000	85310000	5.96794e-05	2.11121
chr12	85165000	85170000	chr12	85290000	85295000	0.0548592	2.11121
chr12	85340000	85345000	chr12	85485000	85490000	2.69369e-05	2.11121
chr12	85375000	85380000	chr12	85485000	85490000	0.00112091	2.11121
chr12	85500000	85505000	chr12	85610000	85615000	0.0957795	2.11121
chr12	85500000	85505000	chr12	85655000	85660000	0.000406627	2.11121
chr12	85865000	85870000	chr12	86075000	86080000	0.000574182	2.11121
chr12	86135000	86140000	chr12	86420000	86425000	0.120074	3.2
chr12	86795000	86800000	chr12	86890000	86895000	2.69369e-05	2.11121
chr12	86770000	86775000	chr12	86975000	86980000	0.068387	2.11121
chr12	86830000	86835000	chr12	86885000	86890000	2.69369e-05	2.11121
chr12	29910000	29915000	chr12	30035000	30040000	0.037103	2.59921
chr12	31370000	31375000	chr12	31495000	31500000	0.0414747	2.11121
chr12	31965000	31970000	chr12	32145000	32150000	6.21119e-06	2.59921
chr12	31965000	31970000	chr12	32240000	32245000	0.00698857	2.11121
chr12	32290000	32295000	chr12	32375000	32380000	0.0414747	2.11121
chr12	33025000	33030000	chr12	33105000	33110000	0.000169695	2.11121
chr12	91635000	91640000	chr12	91790000	91795000	0.000615836	2.11121
chr12	91675000	91680000	chr12	91785000	91790000	0.179832	2.11121
chr12	108200000	108205000	chr12	108510000	108515000	0.00464998	3.2
chr12	108210000	108215000	chr12	108330000	108335000	0.043132	2.11121
chr12	108215000	108220000	chr12	108290000	108295000	5.4823e-06	2.11121
chr12	108330000	108335000	chr12	108495000	108500000	0.000179894	2.11121
chr12	108360000	108365000	chr12	108495000	108500000	0.00021116	2.11121
chr12	108420000	108425000	chr12	108490000	108495000	0.0594983	2.11121
chr12	108450000	108455000	chr12	108485000	108490000	0.00882762	2.11121
chr12	108905000	108910000	chr12	109395000	109400000	0.0168548	2.59921
chr12	110025000	110030000	chr12	110370000	110375000	0.000403983	2.11121
chr12	110450000	110455000	chr12	110585000	110590000	0.00620896	2.11121
chr12	110595000	110600000	chr12	110840000	110845000	0.00659136	2.11121
chr12	110670000	110675000	chr12	110840000	110845000	0.00852408	2.11121
chr12	111400000	111405000	chr12	111500000	111505000	0.00132126	3.67583
chr12	111660000	111665000	chr12	111730000	111735000	0.00620896	2.59921
chr12	111660000	111665000	chr12	111785000	111790000	0.0330382	2.11121
chr12	111875000	111880000	chr12	112000000	112005000	0.00620896	2.59921
chr12	112110000	112115000	chr12	112535000	112540000	0.000403983	2.59921
chr12	112550000	112555000	chr12	112605000	112610000	0.00164585	2.11121
chr12	73700000	73705000	chr12	74010000	74015000	0.00434845	2.59921
chr12	75790000	75795000	chr12	75910000	75915000	0.0624046	2.11121
chr12	76370000	76375000	chr12	76465000	76470000	0.0415817	2.11121
chr12	78915000	78920000	chr12	79095000	79100000	0.00570781	2.11121
chr12	79020000	79025000	chr12	79090000	79095000	0.0049307	2.11121
chr12	79355000	79360000	chr12	79610000	79615000	0.144951	2.11121
chr12	79355000	79360000	chr12	80140000	80145000	0.000689227	2.11121
chr12	79390000	79395000	chr12	79495000	79500000	0.17993	2.11121
chr12	80160000	80165000	chr12	80395000	80400000	0.000103132	2.59921
chr12	80205000	80210000	chr12	80255000	80260000	0.0220947	2.11121
chr12	80765000	80770000	chr12	80895000	80900000	4.73264e-06	2.11121
chr12	80985000	80990000	chr12	81180000	81185000	0.000556341	2.59921
chr12	81020000	81025000	chr12	81175000	81180000	0.107743	2.59921
chr12	81615000	81620000	chr12	81780000	81785000	0.0100425	2.11121
chr12	81800000	81805000	chr12	81910000	81915000	0.000124672	2.11121
chr13	20310000	20315000	chr13	20470000	20475000	0.00357077	2.11121
chr13	23625000	23630000	chr13	23685000	23690000	2.20804e-05	2.11121
chr13	24520000	24525000	chr13	24680000	24685000	0.00827985	3.2
chr13	69545000	69550000	chr13	69610000	69615000	0.0252125	2.11121
chr13	69550000	69555000	chr13	69650000	69655000	0.0169291	2.11121
chr13	70645000	70650000	chr13	70760000	70765000	0.0120931	2.11121
chr13	70645000	70650000	chr13	70835000	70840000	3.56621e-05	2.11121
chr13	71955000	71960000	chr13	72625000	72630000	0.000429032	2.11121
chr13	73425000	73430000	chr13	73500000	73505000	4.6259e-06	2.11121
chr13	73510000	73515000	chr13	73625000	73630000	0.0363745	2.11121
chr13	73645000	73650000	chr13	73710000	73715000	0.0201833	2.11121
chr13	73645000	73650000	chr13	73820000	73825000	0.022747	2.11121
chr13	73715000	73720000	chr13	73905000	73910000	0.0193777	2.59921
chr13	73825000	73830000	chr13	73905000	73910000	0.0339185	2.11121
chr13	34045000	34050000	chr13	34150000	34155000	0.000334979	2.11121
chr13	34075000	34080000	chr13	34150000	34155000	0.0668315	2.11121
chr13	34185000	34190000	chr13	34630000	34635000	0.0154696	2.11121
chr13	34645000	34650000	chr13	34790000	34795000	0.00486384	2.11121
chr13	34645000	34650000	chr13	34860000	34865000	0.000350696	2.11121
chr13	37980000	37985000	chr13	38055000	38060000	0.197256	2.11121
chr13	41085000	41090000	chr13	41235000	41240000	0.0666474	2.11121
chr13	41135000	41140000	chr13	41235000	41240000	0.0197783	2.11121
chr13	41295000	41300000	chr13	41565000	41570000	0.000106244	2.59921
chr13	41305000	41310000	chr13	41455000	41460000	0.136191	2.11121
chr13	114830000	114835000	chr13	114960000	114965000	4.716e-05	2.11121
chr13	117200000	117205000	chr13	117295000	117300000	0.00379398	3.2
chr13	119635000	119640000	chr13	119730000	119735000	0.0368006	2.11121
chr13	98030000	98035000	chr13	98235000	98240000	0.00168533	2.11121
chr13	98045000	98050000	chr13	98120000	98125000	0.10415	2.11121
chr13	98350000	98355000	chr13	98495000	98500000	0.028942	2.11121
chr13	98885000	98890000	chr13	99120000	99125000	0.097475	2.59921
chr13	99170000	99175000	chr13	99315000	99320000	0.00324512	2.11121
chr13	99360000	99365000	chr13	99840000	99845000	0.00324512	3.2
chr13	99860000	99865000	chr13	99960000	99965000	0.0682062	2.11121
chr13	100495000	100500000	chr13	100615000	100620000	0.0197192	2.11121
chr13	102680000	102685000	chr13	102745000	102750000	0.10415	2.59921
chr13	103165000	103170000	chr13	103640000	103645000	0.0197192	3.2
chr13	104805000	104810000	chr13	104935000	104940000	9.16826e-05	2.11121
chr13	31080000	31085000	chr13	31615000	31620000	0.00529098	2.11121
chr13	31790000	31795000	chr13	32675000	32680000	0.00722431	2.59921
chr13	32900000	32905000	chr13	33075000	33080000	0.00112217	2.11121
chr13	32905000	32910000	chr13	32965000	32970000	0.118814	2.11121
chr13	50950000	50955000	chr13	51420000	51425000	0.0788057	2.11121
chr13	51190000	51195000	chr13	51415000	51420000	0.00763469	2.11121
chr13	51835000	51840000	chr13	52235000	52240000	4.9554e-06	3.2
chr13	51835000	51840000	chr13	52625000	52630000	0.0255085	2.11121
chr13	51845000	51850000	chr13	52110000	52115000	0.0905061	2.11121
chr13	51850000	51855000	chr13	51965000	51970000	1.19126e-05	2.11121
chr13	51890000	51895000	chr13	51960000	51965000	0.0551066	2.11121
chr13	52255000	52260000	chr13	52530000	52535000	0.00608609	2.11121
chr13	52255000	52260000	chr13	52565000	52570000	0.000117712	2.11121
chr13	52255000	52260000	chr13	52625000	52630000	0.000117712	2.11121
chr13	52345000	52350000	chr13	52480000	52485000	0.0211861	2.11121
chr13	52655000	52660000	chr13	52985000	52990000	0.000340198	2.11121
chr13	52655000	52660000	chr13	53095000	53100000	3.10821e-05	2.59921
chr13	52990000	52995000	chr13	53095000	53100000	0.000415692	2.11121
chr13	53115000	53120000	chr13	53355000	53360000	0.00635103	2.11121
chr13	53120000	53125000	chr13	53310000	53315000	0.00222208	2.59921
chr13	53780000	53785000	chr13	54055000	54060000	3.5357e-05	2.11121
chr13	54110000	54115000	chr13	54445000	54450000	0.00184936	2.11121
chr13	54245000	54250000	chr13	54445000	54450000	1.31799e-05	2.11121
chr13	54800000	54805000	chr13	54885000	54890000	0.000214793	2.59921
chr13	55330000	55335000	chr13	55515000	55520000	0.00922072	2.11121
chr13	55370000	55375000	chr13	55520000	55525000	0.0794043	2.11121
chr13	55405000	55410000	chr13	55470000	55475000	2.09636e-05	2.11121
chr13	56200000	56205000	chr13	56425000	56430000	0.00576556	2.11121
chr13	56280000	56285000	chr13	56420000	56425000	4.05052e-06	2.11121
chr13	56475000	56480000	chr13	56760000	56765000	0.143465	2.11121
chr13	56560000	56565000	chr13	56655000	56660000	0.000283044	2.11121
chr13	58285000	58290000	chr13	58385000	58390000	0.0302569	2.11121
chr13	58285000	58290000	chr13	58545000	58550000	0.000867116	2.11121
chr13	58395000	58400000	chr13	58535000	58540000	0.0276208	3.2
chr13	59885000	59890000	chr13	60465000	60470000	0.00514522	2.11121
chr13	62920000	62925000	chr13	63335000	63340000	0.0116284	2.11121
chr13	64245000	64250000	chr13	64300000	64305000	0.00368111	2.11121
chr13	64315000	64320000	chr13	64435000	64440000	2.25278e-05	2.11121
chr13	42300000	42305000	chr13	42585000	42590000	0.000125974	2.11121
chr13	42620000	42625000	chr13	42800000	42805000	0.137071	2.11121
chr13	43175000	43180000	chr13	43320000	43325000	7.56432e-05	2.11121
chr13	45025000	45030000	chr13	45475000	45480000	0.000882438	2.11121
chr13	46830000	46835000	chr13	47015000	47020000	0.075155	2.11121
chr13	47080000	47085000	chr13	47290000	47295000	0.151846	2.59921
chr13	47150000	47155000	chr13	47285000	47290000	4.47098e-05	2.11121
chr13	48525000	48530000	chr13	48635000	48640000	0.000100491	2.59921
chr13	48650000	48655000	chr13	48800000	48805000	6.35497e-05	2.11121
chr13	49445000	49450000	chr13	49645000	49650000	0.000478919	2.59921
chr13	74095000	74100000	chr13	74300000	74305000	0.0312392	2.11121
chr13	80875000	80880000	chr13	81155000	81160000	0.013093	2.11121
chr13	90970000	90975000	chr13	91090000	91095000	0.00016284	2.11121
chr13	91370000	91375000	chr13	91455000	91460000	7.18243e-05	2.11121
chr13	92575000	92580000	chr13	92735000	92740000	0.000157503	2.59921
chr13	93790000	93795000	chr13	94205000	94210000	0.00151414	2.11121
chr13	93880000	93885000	chr13	93960000	93965000	0.176123	2.11121
chr13	93975000	93980000	chr13	94060000	94065000	0.197725	2.59921
chr13	94005000	94010000	chr13	94050000	94055000	0.157399	2.11121
chr13	94065000	94070000	chr13	94200000	94205000	0.0146003	2.11121
chr13	95390000	95395000	chr13	95475000	95480000	2.85681e-05	2.11121
chr13	95565000	95570000	chr13	95720000	95725000	0.000132933	2.59921
chr13	96425000	96430000	chr13	96595000	96600000	0.0146003	3.2
chr13	108190000	108195000	chr13	108320000	108325000	0.00134307	2.11121
chr13	109615000	109620000	chr13	109735000	109740000	0.0852361	2.11121
chr13	110390000	110395000	chr13	110965000	110970000	0.00642494	2.11121
chr13	112670000	112675000	chr13	112905000	112910000	0.00163256	2.11121
chr13	112965000	112970000	chr13	113035000	113040000	0.0105773	2.11121
chr13	113335000	113340000	chr13	113615000	113620000	1.51882e-06	2.11121
chr13	113690000	113695000	chr13	113860000	113865000	0.000226703	2.11121
chr14	7815000	7820000	chr14	7945000	7950000	0.016796	2.11121
chr14	7820000	7825000	chr14	7865000	7870000	0.0853521	2.11121
chr14	8090000	8095000	chr14	8155000	8160000	0.0276626	2.59921
chr14	8240000	8245000	chr14	8340000	8345000	0.192644	2.11121
chr14	34080000	34085000	chr14	34235000	34240000	0.127121	2.59921
chr14	34275000	34280000	chr14	34360000	34365000	0.0831644	2.59921
chr14	34400000	34405000	chr14	34565000	34570000	0.0874293	2.11121
chr14	34450000	34455000	chr14	34555000	34560000	0.010743	3.67583
chr14	40915000	40920000	chr14	40970000	40975000	0.0343072	2.59921
chr14	19840000	19845000	chr14	20065000	20070000	0.000132494	2.11121
chr14	20760000	20765000	chr14	20875000	20880000	0.041971	2.59921
chr14	20800000	20805000	chr14	20870000	20875000	3.58169e-05	2.11121
chr14	21135000	21140000	chr14	21655000	21660000	0.0353943	2.11121
chr14	21675000	21680000	chr14	21740000	21745000	0.115436	2.11121
chr14	24180000	24185000	chr14	24270000	24275000	0.000199636	2.11121
chr14	25180000	25185000	chr14	25380000	25385000	0.184218	2.11121
chr14	25225000	25230000	chr14	25445000	25450000	0.184218	2.11121
chr14	25715000	25720000	chr14	25800000	25805000	3.58169e-05	2.59921
chr14	54065000	54070000	chr14	54150000	54155000	0.00196611	2.11121
chr14	54065000	54070000	chr14	54225000	54230000	0.0145951	2.11121
chr14	54225000	54230000	chr14	54445000	54450000	0.0516689	2.11121
chr14	54565000	54570000	chr14	54640000	54645000	0.00887627	2.11121
chr14	54895000	54900000	chr14	55010000	55015000	0.00101999	2.11121
chr14	55020000	55025000	chr14	55085000	55090000	4.68093e-05	2.11121
chr14	56965000	56970000	chr14	57055000	57060000	0.000455386	2.11121
chr14	57680000	57685000	chr14	57800000	57805000	0.0280633	2.11121
chr14	57685000	57690000	chr14	57835000	57840000	0.132373	2.11121
chr14	57805000	57810000	chr14	57905000	57910000	0.0410386	2.11121
chr14	65980000	65985000	chr14	66150000	66155000	0.0135558	2.11121
chr14	66175000	66180000	chr14	66280000	66285000	1.01964e-05	2.11121
chr14	66385000	66390000	chr14	66785000	66790000	0.000424938	2.11121
chr14	66885000	66890000	chr14	66945000	66950000	0.0144346	2.11121
chr14	67210000	67215000	chr14	67670000	67675000	0.04608	2.11121
chr14	67785000	67790000	chr14	67945000	67950000	0.000630703	2.11121
chr14	67990000	67995000	chr14	68055000	68060000	0.179189	2.59921
chr14	67995000	68000000	chr14	68150000	68155000	0.000630703	2.11121
chr14	68070000	68075000	chr14	68145000	68150000	0.0104428	2.11121
chr14	69855000	69860000	chr14	70180000	70185000	0.0270525	2.11121
chr14	69860000	69865000	chr14	70135000	70140000	0.000230918	2.11121
chr14	69860000	69865000	chr14	70095000	70100000	0.00075336	2.11121
chr14	69875000	69880000	chr14	70005000	70010000	0.00791032	2.11121
chr14	70200000	70205000	chr14	70295000	70300000	0.134026	2.59921
chr14	70240000	70245000	chr14	70410000	70415000	0.0945089	2.11121
chr14	70300000	70305000	chr14	70410000	70415000	0.0387612	2.11121
chr14	70470000	70475000	chr14	70535000	70540000	0.00828575	2.11121
chr14	72575000	72580000	chr14	72990000	72995000	0.065571	2.11121
chr14	72620000	72625000	chr14	72695000	72700000	0.134026	2.11121
chr14	73105000	73110000	chr14	73270000	73275000	0.0851248	2.59921
chr14	118700000	118705000	chr14	118765000	118770000	0.10047	2.11121
chr14	120830000	120835000	chr14	120965000	120970000	0.100135	2.11121
chr14	120835000	120840000	chr14	120915000	120920000	0.108846	2.11121
chr14	121275000	121280000	chr14	121450000	121455000	0.00017088	2.59921
chr14	45990000	45995000	chr14	46715000	46720000	0.0344422	2.59921
chr14	46875000	46880000	chr14	47085000	47090000	0.000226303	2.11121
chr14	46885000	46890000	chr14	46995000	47000000	0.150531	2.11121
chr14	47110000	47115000	chr14	47250000	47255000	0.00386415	2.11121
chr14	47280000	47285000	chr14	47395000	47400000	0.0491093	2.11121
chr14	47740000	47745000	chr14	48360000	48365000	0.000298798	2.11121
chr14	47745000	47750000	chr14	48165000	48170000	0.166235	2.11121
chr14	47750000	47755000	chr14	47940000	47945000	0.154718	2.11121
chr14	13350000	13355000	chr14	13910000	13915000	0.0112626	2.59921
chr14	27190000	27195000	chr14	27410000	27415000	7.03493e-06	2.11121
chr14	27335000	27340000	chr14	27410000	27415000	0.00568852	2.11121
chr14	30130000	30135000	chr14	30455000	30460000	3.67441e-05	2.11121
chr14	31370000	31375000	chr14	31465000	31470000	0.000138723	2.59921
chr14	31655000	31660000	chr14	31785000	31790000	2.48982e-07	2.11121
chr14	31795000	31800000	chr14	31945000	31950000	0.000915265	2.11121
chr14	31795000	31800000	chr14	32030000	32035000	0.0215726	2.11121
chr14	31950000	31955000	chr14	32030000	32035000	1.72116e-06	2.11121
chr14	32225000	32230000	chr14	32475000	32480000	0.000915265	2.11121
chr14	32265000	32270000	chr14	32475000	32480000	0.0215726	2.11121
chr14	33210000	33215000	chr14	33370000	33375000	0.165563	2.11121
chr14	33215000	33220000	chr14	33300000	33305000	2.48982e-07	2.11121
chr14	60520000	60525000	chr14	60770000	60775000	0.0282042	2.11121
chr14	60525000	60530000	chr14	60685000	60690000	1.92725e-05	2.59921
chr14	61335000	61340000	chr14	61495000	61500000	0.00982789	2.11121
chr14	61680000	61685000	chr14	61745000	61750000	0.104748	2.11121
chr14	62760000	62765000	chr14	62830000	62835000	0.0130525	2.11121
chr14	63070000	63075000	chr14	63370000	63375000	0.00101689	2.59921
chr14	63205000	63210000	chr14	63365000	63370000	0.000309561	2.11121
chr14	63380000	63385000	chr14	63470000	63475000	2.16118e-06	2.11121
chr14	63380000	63385000	chr14	63530000	63535000	0.0679103	2.11121
chr14	63410000	63415000	chr14	63465000	63470000	0.0137507	2.11121
chr14	63545000	63550000	chr14	63790000	63795000	6.38867e-05	2.59921
chr14	64165000	64170000	chr14	64455000	64460000	0.00842857	2.11121
chr14	64200000	64205000	chr14	64455000	64460000	0.00392895	2.11121
chr14	64200000	64205000	chr14	64545000	64550000	0.147038	2.59921
chr14	64625000	64630000	chr14	64755000	64760000	2.04935e-06	2.11121
chr14	64870000	64875000	chr14	64945000	64950000	0.121557	2.59921
chr14	65025000	65030000	chr14	65150000	65155000	0.013393	3.2
chr14	65070000	65075000	chr14	65145000	65150000	6.38867e-05	2.11121
chr14	65105000	65110000	chr14	65140000	65145000	0.0799526	2.59921
chr14	65325000	65330000	chr14	65385000	65390000	6.23546e-06	2.11121
chr14	65665000	65670000	chr14	65740000	65745000	0.00557577	2.11121
chr14	65870000	65875000	chr14	65965000	65970000	0.000217391	2.11121
chr14	121930000	121935000	chr14	122055000	122060000	0.0571585	2.11121
chr15	25435000	25440000	chr15	25720000	25725000	0.00204886	2.11121
chr15	25805000	25810000	chr15	25960000	25965000	0.0178589	2.59921
chr15	50885000	50890000	chr15	50920000	50925000	0.000584435	2.11121
chr15	51695000	51700000	chr15	51895000	51900000	0.0592672	2.11121
chr15	54780000	54785000	chr15	55005000	55010000	0.00191906	2.11121
chr15	55100000	55105000	chr15	55275000	55280000	2.43051e-06	2.59921
chr15	55305000	55310000	chr15	55545000	55550000	6.24877e-05	2.11121
chr15	34300000	34305000	chr15	34425000	34430000	0.00445434	2.11121
chr15	36515000	36520000	chr15	36705000	36710000	0.00445434	2.11121
chr15	36595000	36600000	chr15	36705000	36710000	0.000245578	2.11121
chr15	36715000	36720000	chr15	36775000	36780000	0.000914766	2.11121
chr15	36785000	36790000	chr15	36935000	36940000	0.183822	2.59921
chr15	36790000	36795000	chr15	36880000	36885000	0.18524	2.11121
chr15	37115000	37120000	chr15	37330000	37335000	3.20452e-08	2.11121
chr15	38285000	38290000	chr15	38480000	38485000	5.22158e-09	2.11121
chr15	38385000	38390000	chr15	38465000	38470000	0.109056	2.59921
chr15	38700000	38705000	chr15	39080000	39085000	0.000444557	2.11121
chr15	38700000	38705000	chr15	38925000	38930000	0.00456736	2.11121
chr15	38705000	38710000	chr15	39000000	39005000	0.19323	3.67583
chr15	39360000	39365000	chr15	39835000	39840000	0.00301234	2.59921
chr15	41725000	41730000	chr15	41785000	41790000	0.0700159	2.11121
chr15	66675000	66680000	chr15	66900000	66905000	3.88253e-06	2.11121
chr15	66675000	66680000	chr15	67100000	67105000	0.000818794	2.11121
chr15	66730000	66735000	chr15	66895000	66900000	0.00705327	2.59921
chr15	66800000	66805000	chr15	66880000	66885000	0.127032	3.2
chr15	71480000	71485000	chr15	71890000	71895000	2.75151e-05	2.11121
chr15	71915000	71920000	chr15	72045000	72050000	0.000362091	2.11121
chr15	73070000	73075000	chr15	73185000	73190000	2.2241e-08	2.11121
chr15	73260000	73265000	chr15	73555000	73560000	0.0582245	2.11121
chr15	73580000	73585000	chr15	73680000	73685000	0.0330859	2.11121
chr15	73845000	73850000	chr15	73905000	73910000	0.0497464	2.59921
chr15	10500000	10505000	chr15	10900000	10905000	0.00944594	2.11121
chr15	11035000	11040000	chr15	11380000	11385000	0.0270532	2.11121
chr15	11975000	11980000	chr15	12085000	12090000	0.0123728	2.11121
chr15	12370000	12375000	chr15	12575000	12580000	0.113021	2.11121
chr15	12370000	12375000	chr15	12795000	12800000	0.0123728	2.11121
chr15	12585000	12590000	chr15	12795000	12800000	0.000126731	2.11121
chr15	58155000	58160000	chr15	58405000	58410000	0.00112081	3.67583
chr15	58460000	58465000	chr15	58870000	58875000	2.74207e-05	2.11121
chr15	58465000	58470000	chr15	58575000	58580000	9.93816e-08	2.11121
chr15	58585000	58590000	chr15	58870000	58875000	0.0108641	2.11121
chr15	58955000	58960000	chr15	59295000	59300000	8.28662e-06	3.2
chr15	59390000	59395000	chr15	59650000	59655000	4.43152e-05	2.11121
chr15	59400000	59405000	chr15	59595000	59600000	0.0130165	2.11121
chr15	59660000	59665000	chr15	59825000	59830000	0.00316041	2.59921
chr15	64165000	64170000	chr15	64625000	64630000	0.132988	2.11121
chr15	25995000	26000000	chr15	26320000	26325000	0.0102151	2.11121
chr15	27320000	27325000	chr15	27570000	27575000	0.00428962	2.11121
chr15	27325000	27330000	chr15	27465000	27470000	0.000104898	2.11121
chr15	27325000	27330000	chr15	27515000	27520000	0.151724	2.11121
chr15	27650000	27655000	chr15	27715000	27720000	0.0007926	2.11121
chr15	27920000	27925000	chr15	28025000	28030000	8.82867e-05	2.11121
chr15	30925000	30930000	chr15	31260000	31265000	0.0619989	2.11121
chr15	31315000	31320000	chr15	31445000	31450000	0.000444575	2.11121
chr15	31510000	31515000	chr15	31585000	31590000	0.0106646	2.59921
chr15	98085000	98090000	chr15	98155000	98160000	0.00485994	3.2
chr15	98180000	98185000	chr15	98390000	98395000	0.0133734	2.59921
chr15	98575000	98580000	chr15	98615000	98620000	0.0136976	2.11121
chr15	98665000	98670000	chr15	98695000	98700000	0.0123161	2.11121
chr15	98890000	98895000	chr15	98995000	99000000	0.0136976	2.11121
chr15	98890000	98895000	chr15	98920000	98925000	0.184358	2.11121
chr15	98930000	98935000	chr15	98990000	98995000	0.0341148	2.11121
chr15	99320000	99325000	chr15	99375000	99380000	1.2995e-05	2.11121
chr15	99320000	99325000	chr15	99410000	99415000	0.163305	2.11121
chr15	99415000	99420000	chr15	99465000	99470000	9.95064e-05	2.11121
chr15	99485000	99490000	chr15	99675000	99680000	7.68469e-05	3.67583
chr15	99715000	99720000	chr15	99775000	99780000	0.118514	2.11121
chr15	100025000	100030000	chr15	100180000	100185000	0.0904353	2.59921
chr15	100030000	100035000	chr15	100145000	100150000	0.0749703	2.11121
chr15	100035000	100040000	chr15	100125000	100130000	0.000358976	2.11121
chr15	100320000	100325000	chr15	100450000	100455000	0.0301458	2.11121
chr15	100540000	100545000	chr15	100605000	100610000	0.00458756	2.11121
chr15	101240000	101245000	chr15	101280000	101285000	0.0128157	2.11121
chr15	101335000	101340000	chr15	101770000	101775000	0.00811184	2.11121
chr15	101340000	101345000	chr15	101500000	101505000	0.00197677	2.59921
chr15	101370000	101375000	chr15	101455000	101460000	0.0969826	2.11121
chr15	101380000	101385000	chr15	101975000	101980000	0.159627	2.11121
chr15	101430000	101435000	chr15	101515000	101520000	0.15529	2.11121
chr15	101520000	101525000	chr15	101975000	101980000	9.65394e-05	2.11121
chr15	101775000	101780000	chr15	101970000	101975000	0.00566819	3.2
chr15	101990000	101995000	chr15	102060000	102065000	2.00304e-09	2.11121
chr15	102175000	102180000	chr15	102275000	102280000	0.106814	2.59921
chr15	102380000	102385000	chr15	102440000	102445000	0.128582	2.59921
chr15	102605000	102610000	chr15	102670000	102675000	0.0446388	2.59921
chr15	102695000	102700000	chr15	102740000	102745000	7.68469e-05	2.11121
chr15	102755000	102760000	chr15	103170000	103175000	0.00648245	2.11121
chr15	102760000	102765000	chr15	102930000	102935000	0.0431539	2.11121
chr15	102985000	102990000	chr15	103170000	103175000	7.68469e-05	2.59921
chr15	103345000	103350000	chr15	103385000	103390000	0.0341148	2.11121
chr15	82060000	82065000	chr15	82230000	82235000	0.00214226	2.11121
chr15	82135000	82140000	chr15	82235000	82240000	2.06567e-06	2.11121
chr15	82810000	82815000	chr15	83035000	83040000	4.38208e-07	2.11121
chr15	82810000	82815000	chr15	83090000	83095000	0.029712	3.2
chr15	82910000	82915000	chr15	83035000	83040000	0.0803159	2.11121
chr15	83115000	83120000	chr15	83205000	83210000	0.0259909	2.11121
chr15	83355000	83360000	chr15	83495000	83500000	0.047108	3.67583
chr15	83760000	83765000	chr15	84050000	84055000	0.00297842	2.11121
chr15	83855000	83860000	chr15	84050000	84055000	0.0172825	2.11121
chr15	84070000	84075000	chr15	84625000	84630000	0.0297884	2.59921
chr15	84210000	84215000	chr15	84615000	84620000	1.65946e-05	2.11121
chr15	84215000	84220000	chr15	84275000	84280000	0.13914	2.11121
chr15	84750000	84755000	chr15	84925000	84930000	1.84826e-05	2.11121
chr15	85150000	85155000	chr15	85250000	85255000	0.000840543	2.11121
chr15	85260000	85265000	chr15	85585000	85590000	2.13345e-06	2.11121
chr15	85315000	85320000	chr15	85580000	85585000	4.58818e-08	2.11121
chr15	85390000	85395000	chr15	85580000	85585000	2.08636e-05	2.11121
chr15	85475000	85480000	chr15	85580000	85585000	1.65946e-05	2.11121
chr15	85525000	85530000	chr15	85570000	85575000	0.00954524	2.11121
chr15	85600000	85605000	chr15	85865000	85870000	0.133393	2.59921
chr15	85905000	85910000	chr15	86130000	86135000	2.34201e-07	2.59921
chr15	86050000	86055000	chr15	86125000	86130000	2.02503e-08	2.11121
chr15	87655000	87660000	chr15	87715000	87720000	0.0391074	2.11121
chr15	88320000	88325000	chr15	88545000	88550000	0.00473601	2.59921
chr15	88825000	88830000	chr15	88920000	88925000	4.38208e-07	2.11121
chr15	88830000	88835000	chr15	88875000	88880000	0.00258688	2.11121
chr15	89085000	89090000	chr15	89205000	89210000	0.0297884	2.11121
chr15	89460000	89465000	chr15	89530000	89535000	0.127857	2.11121
chr15	91475000	91480000	chr15	91570000	91575000	0.00620573	2.11121
chr15	91600000	91605000	chr15	91750000	91755000	0.0847717	3.67583
chr15	91610000	91615000	chr15	91705000	91710000	0.0400007	2.11121
chr15	93275000	93280000	chr15	93395000	93400000	0.194775	2.11121
chr15	94340000	94345000	chr15	94515000	94520000	0.000411648	2.11121
chr15	94555000	94560000	chr15	94655000	94660000	0.000890812	2.59921
chr15	95770000	95775000	chr15	95935000	95940000	3.85025e-05	2.11121
chr15	95780000	95785000	chr15	95840000	95845000	0.0250164	2.59921
chr15	96470000	96475000	chr15	96665000	96670000	0.0991607	2.11121
chr15	96545000	96550000	chr15	96665000	96670000	0.000334503	2.59921
chr15	96970000	96975000	chr15	97130000	97135000	2.4365e-05	2.11121
chr15	96965000	96970000	chr15	97185000	97190000	0.0465104	2.11121
chr15	97325000	97330000	chr15	97610000	97615000	0.0500596	3.2
chr15	97715000	97720000	chr15	97850000	97855000	0.000810001	2.11121
chr15	97800000	97805000	chr15	97950000	97955000	0.140281	2.59921
chr15	97855000	97860000	chr15	97955000	97960000	3.85025e-05	2.11121
chr15	73830000	73835000	chr15	74515000	74520000	0.00392178	3.2
chr15	73825000	73830000	chr15	74415000	74420000	0.0252757	2.59921
chr15	73995000	74000000	chr15	74410000	74415000	0.00193378	2.11121
chr15	73995000	74000000	chr15	74530000	74535000	0.00193378	2.59921
chr15	74760000	74765000	chr15	74915000	74920000	0.0585035	2.11121
chr15	75720000	75725000	chr15	75830000	75835000	0.00705642	2.59921
chr15	75715000	75720000	chr15	75880000	75885000	0.00327588	2.11121
chr15	76195000	76200000	chr15	76335000	76340000	0.00211451	2.11121
chr15	76200000	76205000	chr15	76230000	76235000	0.0379671	2.11121
chr15	76235000	76240000	chr15	76330000	76335000	7.76083e-08	2.11121
chr15	76360000	76365000	chr15	76515000	76520000	0.133478	2.11121
chr15	76415000	76420000	chr15	76535000	76540000	0.128002	2.11121
chr15	76545000	76550000	chr15	76605000	76610000	0.115366	2.11121
chr15	76660000	76665000	chr15	76705000	76710000	0.0152096	2.11121
chr15	76975000	76980000	chr15	77360000	77365000	0.0016724	2.11121
chr15	77140000	77145000	chr15	77355000	77360000	0.128782	2.59921
chr15	77770000	77775000	chr15	77915000	77920000	7.93623e-05	3.67583
chr15	77975000	77980000	chr15	78245000	78250000	0.120931	2.11121
chr15	77980000	77985000	chr15	78205000	78210000	0.00464386	2.11121
chr15	78250000	78255000	chr15	78345000	78350000	0.061625	2.59921
chr15	78355000	78360000	chr15	78540000	78545000	0.0496478	2.11121
chr15	78585000	78590000	chr15	78745000	78750000	0.00759048	2.11121
chr15	78620000	78625000	chr15	78860000	78865000	0.153943	2.11121
chr15	78910000	78915000	chr15	78970000	78975000	0.0586841	2.11121
chr15	79225000	79230000	chr15	79525000	79530000	0.0797054	2.11121
chr15	79240000	79245000	chr15	79370000	79375000	0.017394	2.11121
chr15	79245000	79250000	chr15	79325000	79330000	0.173551	2.11121
chr15	79405000	79410000	chr15	79465000	79470000	0.0172702	2.11121
chr15	79745000	79750000	chr15	79910000	79915000	0.027575	2.11121
chr15	79760000	79765000	chr15	79870000	79875000	0.0734568	2.11121
chr15	79825000	79830000	chr15	79910000	79915000	0.0477291	2.11121
chr15	79890000	79895000	chr15	80070000	80075000	0.0362738	2.11121
chr15	79945000	79950000	chr15	80065000	80070000	3.10757e-10	2.11121
chr15	80145000	80150000	chr15	80220000	80225000	0.0477291	2.59921
chr15	80215000	80220000	chr15	80260000	80265000	0.183407	2.11121
chr15	80265000	80270000	chr15	80700000	80705000	5.23684e-06	2.11121
chr15	80270000	80275000	chr15	80555000	80560000	0.010272	2.11121
chr15	80270000	80275000	chr15	80620000	80625000	0.0371618	2.59921
chr15	80340000	80345000	chr15	80695000	80700000	0.00392178	2.11121
chr15	80340000	80345000	chr15	80490000	80495000	0.133478	2.11121
chr15	81025000	81030000	chr15	81200000	81205000	4.24853e-06	2.11121
chr15	81075000	81080000	chr15	81135000	81140000	0.173551	2.11121
chr15	81465000	81470000	chr15	81585000	81590000	0.000225704	2.11121
chr15	81830000	81835000	chr15	81905000	81910000	0.00679977	2.11121
chr16	4305000	4310000	chr16	4540000	4545000	0.00475785	2.11121
chr16	4560000	4565000	chr16	4610000	4615000	0.000137397	2.11121
chr16	4630000	4635000	chr16	4665000	4670000	1.10589e-05	2.11121
chr16	4700000	4705000	chr16	4865000	4870000	0.0335793	2.59921
chr16	5300000	5305000	chr16	5470000	5475000	0.189117	2.11121
chr16	8410000	8415000	chr16	8485000	8490000	0.060881	2.59921
chr16	8410000	8415000	chr16	8670000	8675000	0.00407696	2.11121
chr16	8490000	8495000	chr16	8635000	8640000	0.0362117	2.11121
chr16	8490000	8495000	chr16	8675000	8680000	0.000137397	2.11121
chr16	8800000	8805000	chr16	8865000	8870000	0.00230918	2.11121
chr16	33815000	33820000	chr16	34110000	34115000	0.00804148	2.11121
chr16	33960000	33965000	chr16	34110000	34115000	0.19443	2.11121
chr16	33995000	34000000	chr16	34110000	34115000	3.85978e-07	2.11121
chr16	34905000	34910000	chr16	34965000	34970000	4.9167e-05	2.59921
chr16	35110000	35115000	chr16	35270000	35275000	3.83853e-06	2.11121
chr16	35315000	35320000	chr16	35625000	35630000	0.00639287	2.11121
chr16	35420000	35425000	chr16	35625000	35630000	0.0207532	2.11121
chr16	35730000	35735000	chr16	35815000	35820000	4.57098e-06	2.11121
chr16	38340000	38345000	chr16	38505000	38510000	0.00346168	2.59921
chr16	38630000	38635000	chr16	38725000	38730000	0.0637371	2.11121
chr16	18050000	18055000	chr16	18210000	18215000	0.0137615	2.11121
chr16	18440000	18445000	chr16	18615000	18620000	8.87573e-07	2.11121
chr16	20505000	20510000	chr16	20640000	20645000	0.0107251	2.11121
chr16	20545000	20550000	chr16	20610000	20615000	0.0602521	2.11121
chr16	20770000	20775000	chr16	21190000	21195000	0.00460072	2.11121
chr16	21200000	21205000	chr16	21395000	21400000	3.91464e-06	2.11121
chr16	21210000	21215000	chr16	21325000	21330000	0.0113437	2.59921
chr16	21490000	21495000	chr16	21725000	21730000	0.181221	2.11121
chr16	21835000	21840000	chr16	22015000	22020000	0.000805581	2.11121
chr16	22305000	22310000	chr16	22550000	22555000	0.00235502	2.11121
chr16	22305000	22310000	chr16	22810000	22815000	0.0100417	2.11121
chr16	22370000	22375000	chr16	22550000	22555000	0.010765	2.11121
chr16	22565000	22570000	chr16	22805000	22810000	2.24741e-05	2.59921
chr16	22875000	22880000	chr16	23050000	23055000	0.000314322	3.2
chr16	22875000	22880000	chr16	22955000	22960000	0.165087	2.11121
chr16	23450000	23455000	chr16	23520000	23525000	0.0914769	2.11121
chr16	23550000	23555000	chr16	23895000	23900000	3.28479e-06	2.11121
chr16	23970000	23975000	chr16	25260000	25265000	0.0435724	2.11121
chr16	23980000	23985000	chr16	25060000	25065000	0.00044708	2.11121
chr16	23980000	23985000	chr16	24900000	24905000	0.0667996	2.11121
chr16	23985000	23990000	chr16	24425000	24430000	0.0333334	2.11121
chr16	24440000	24445000	chr16	24485000	24490000	0.195577	2.11121
chr16	24495000	24500000	chr16	25050000	25055000	0.059456	2.11121
chr16	25375000	25380000	chr16	25950000	25955000	0.00022287	2.11121
chr16	50535000	50540000	chr16	50730000	50735000	0.19403	2.11121
chr16	55480000	55485000	chr16	55855000	55860000	0.0425011	2.11121
chr16	57240000	57245000	chr16	57585000	57590000	0.0170317	2.11121
chr16	57675000	57680000	chr16	57745000	57750000	0.0666603	2.11121
chr16	44240000	44245000	chr16	44360000	44365000	0.000351548	2.11121
chr16	44480000	44485000	chr16	44700000	44705000	0.00341899	2.11121
chr16	44765000	44770000	chr16	45090000	45095000	0.0155554	2.11121
chr16	45755000	45760000	chr16	45960000	45965000	0.177145	2.11121
chr16	45840000	45845000	chr16	45965000	45970000	0.0318189	2.11121
chr16	10085000	10090000	chr16	10265000	10270000	0.0257238	2.11121
chr16	10275000	10280000	chr16	10395000	10400000	3.02304e-08	3.2
chr16	10275000	10280000	chr16	10520000	10525000	5.1178e-06	2.11121
chr16	10280000	10285000	chr16	10365000	10370000	0.0233369	2.11121
chr16	10565000	10570000	chr16	10785000	10790000	0.000621527	2.11121
chr16	10565000	10570000	chr16	10855000	10860000	2.39929e-05	3.67583
chr16	10640000	10645000	chr16	10785000	10790000	0.00529931	2.59921
chr16	10875000	10880000	chr16	11035000	11040000	7.71873e-05	2.11121
chr16	10875000	10880000	chr16	11080000	11085000	0.109177	2.59921
chr16	10875000	10880000	chr16	11105000	11110000	0.00543749	2.11121
chr16	10960000	10965000	chr16	11030000	11035000	0.00543749	3.2
chr16	11230000	11235000	chr16	11415000	11420000	0.0257238	2.11121
chr16	11310000	11315000	chr16	11410000	11415000	0.00529931	2.11121
chr16	11455000	11460000	chr16	11895000	11900000	0.19331	2.11121
chr16	13115000	13120000	chr16	13440000	13445000	0.0759707	2.59921
chr16	13120000	13125000	chr16	13410000	13415000	0.0233369	2.59921
chr16	13155000	13160000	chr16	13405000	13410000	0.00363325	2.59921
chr16	13815000	13820000	chr16	14155000	14160000	0.0278651	2.11121
chr16	14240000	14245000	chr16	14490000	14495000	0.0182691	2.11121
chr16	17765000	17770000	chr16	17810000	17815000	0.00799882	2.11121
chr16	25970000	25975000	chr16	26200000	26205000	0.000481072	2.59921
chr16	26025000	26030000	chr16	26195000	26200000	0.000528288	2.11121
chr16	28835000	28840000	chr16	29560000	29565000	0.00109448	2.11121
chr16	29630000	29635000	chr16	30235000	30240000	0.0501189	2.11121
chr16	29725000	29730000	chr16	30235000	30240000	0.00015364	2.59921
chr16	29735000	29740000	chr16	29900000	29905000	0.0459112	2.59921
chr16	29880000	29885000	chr16	30065000	30070000	0.143964	2.11121
chr16	29905000	29910000	chr16	30065000	30070000	0.00511986	3.2
chr16	29910000	29915000	chr16	30185000	30190000	0.0295069	2.11121
chr16	29915000	29920000	chr16	30010000	30015000	0.0535037	2.11121
chr16	29945000	29950000	chr16	30060000	30065000	0.03448	2.11121
chr16	30015000	30020000	chr16	30060000	30065000	0.0474167	2.11121
chr16	30070000	30075000	chr16	30185000	30190000	0.00015364	2.11121
chr16	30250000	30255000	chr16	30310000	30315000	0.023845	2.11121
chr16	30250000	30255000	chr16	30530000	30535000	0.0601891	2.59921
chr16	30590000	30595000	chr16	31070000	31075000	0.000887308	2.11121
chr16	30595000	30600000	chr16	30940000	30945000	0.0749736	2.11121
chr16	30605000	30610000	chr16	30910000	30915000	0.0295069	2.11121
chr16	31460000	31465000	chr16	31670000	31675000	0.0398374	2.11121
chr16	31875000	31880000	chr16	31915000	31920000	0.000215714	2.11121
chr16	32110000	32115000	chr16	32290000	32295000	0.0733608	2.11121
chr16	32120000	32125000	chr16	32200000	32205000	0.0601891	2.59921
chr16	32505000	32510000	chr16	32685000	32690000	0.107453	2.59921
chr16	32510000	32515000	chr16	32620000	32625000	0.000756032	2.11121
chr16	32630000	32635000	chr16	32685000	32690000	9.93816e-05	2.11121
chr16	32700000	32705000	chr16	32805000	32810000	0.0427818	2.11121
chr16	32810000	32815000	chr16	32915000	32920000	0.121738	2.11121
chr16	33305000	33310000	chr16	33740000	33745000	0.0246267	2.11121
chr16	33305000	33310000	chr16	33795000	33800000	0.0542972	2.59921
chr16	33555000	33560000	chr16	33795000	33800000	0.0601891	2.11121
chr16	33560000	33565000	chr16	33740000	33745000	0.0345684	2.11121
chr16	33815000	33820000	chr16	33950000	33955000	2.64835e-06	2.59921
chr16	33815000	33820000	chr16	33985000	33990000	0.000774458	2.11121
chr16	33895000	33900000	chr16	33945000	33950000	0.177235	2.11121
chr16	89775000	89780000	chr16	90180000	90185000	0.0166524	2.11121
chr16	90375000	90380000	chr16	90710000	90715000	0.0960547	2.11121
chr16	90825000	90830000	chr16	90925000	90930000	6.25201e-06	2.11121
chr16	91075000	91080000	chr16	91310000	91315000	0.00674274	2.11121
chr16	91080000	91085000	chr16	91350000	91355000	6.64525e-06	2.11121
chr16	91115000	91120000	chr16	91345000	91350000	0.0549697	2.11121
chr16	91160000	91165000	chr16	91310000	91315000	0.00849233	2.11121
chr16	91210000	91215000	chr16	91310000	91315000	0.120102	2.59921
chr16	91360000	91365000	chr16	91490000	91495000	0.0619664	2.11121
chr16	91935000	91940000	chr16	92285000	92290000	2.26391e-05	2.11121
chr16	92340000	92345000	chr16	92450000	92455000	0.00530743	2.11121
chr16	92520000	92525000	chr16	93450000	93455000	0.0287839	2.11121
chr16	92620000	92625000	chr16	92690000	92695000	0.142709	2.11121
chr16	92700000	92705000	chr16	93135000	93140000	0.0142862	2.11121
chr16	93455000	93460000	chr16	93540000	93545000	0.0155564	2.11121
chr16	93685000	93690000	chr16	93760000	93765000	0.0515954	2.59921
chr16	94035000	94040000	chr16	94255000	94260000	6.75446e-06	2.11121
chr16	94040000	94045000	chr16	94160000	94165000	0.124742	2.11121
chr16	94570000	94575000	chr16	94615000	94620000	0.13161	2.11121
chr16	94785000	94790000	chr16	95340000	95345000	0.00530743	2.11121
chr16	95195000	95200000	chr16	95340000	95345000	0.0300261	2.11121
chr16	95605000	95610000	chr16	95955000	95960000	0.00674274	2.59921
chr16	95650000	95655000	chr16	95950000	95955000	0.000181995	2.11121
chr16	95705000	95710000	chr16	95945000	95950000	0.00715748	2.11121
chr16	95720000	95725000	chr16	95815000	95820000	0.0619664	3.2
chr16	96230000	96235000	chr16	96340000	96345000	6.25201e-06	2.11121
chr16	97520000	97525000	chr16	97590000	97595000	0.00715748	2.11121
chr17	3285000	3290000	chr17	3440000	3445000	0.00650456	2.11121
chr17	3325000	3330000	chr17	3420000	3425000	0.134885	3.2
chr17	4995000	5000000	chr17	5135000	5140000	0.115688	2.11121
chr17	5435000	5440000	chr17	5750000	5755000	0.000310068	2.59921
chr17	5790000	5795000	chr17	5890000	5895000	0.000248955	2.11121
chr17	5940000	5945000	chr17	6015000	6020000	7.74e-05	2.11121
chr17	7865000	7870000	chr17	7935000	7940000	4.06595e-05	2.11121
chr17	8465000	8470000	chr17	8590000	8595000	4.06595e-05	2.11121
chr17	8610000	8615000	chr17	8935000	8940000	0.00216531	2.11121
chr17	24535000	24540000	chr17	24660000	24665000	0.0858065	2.11121
chr17	24740000	24745000	chr17	24820000	24825000	0.0858065	2.11121
chr17	25115000	25120000	chr17	25280000	25285000	0.0858065	2.11121
chr17	25395000	25400000	chr17	25470000	25475000	0.0218118	2.59921
chr17	25395000	25400000	chr17	25695000	25700000	0.0104	2.11121
chr17	25475000	25480000	chr17	25695000	25700000	0.000695457	2.11121
chr17	34170000	34175000	chr17	34230000	34235000	0.00222126	2.11121
chr17	35125000	35130000	chr17	35235000	35240000	0.105087	2.11121
chr17	35170000	35175000	chr17	35230000	35235000	4.6349e-07	2.11121
chr17	35585000	35590000	chr17	35730000	35735000	0.167836	3.2
chr17	35740000	35745000	chr17	35820000	35825000	0.0658399	2.11121
chr17	36095000	36100000	chr17	36200000	36205000	0.0640713	2.11121
chr17	37080000	37085000	chr17	37200000	37205000	0.000283119	2.11121
chr17	37110000	37115000	chr17	37175000	37180000	0.0196751	2.11121
chr17	40830000	40835000	chr17	40895000	40900000	0.0429714	2.11121
chr17	55970000	55975000	chr17	56010000	56015000	0.114427	2.11121
chr17	56125000	56130000	chr17	56255000	56260000	0.00499702	2.11121
chr17	56195000	56200000	chr17	56250000	56255000	0.00166731	2.11121
chr17	56355000	56360000	chr17	56550000	56555000	7.22315e-06	2.11121
chr17	56435000	56440000	chr17	56545000	56550000	0.0561489	3.67583
chr17	57050000	57055000	chr17	57165000	57170000	0.123201	2.59921
chr17	57095000	57100000	chr17	57165000	57170000	0.00154381	2.11121
chr17	57215000	57220000	chr17	57330000	57335000	0.157047	2.59921
chr17	66150000	66155000	chr17	66485000	66490000	0.0539046	3.2
chr17	66235000	66240000	chr17	66450000	66455000	3.09615e-05	2.11121
chr17	66295000	66300000	chr17	66425000	66430000	0.12593	2.11121
chr17	66575000	66580000	chr17	67585000	67590000	0.110645	2.11121
chr17	67865000	67870000	chr17	68000000	68005000	0.00154899	2.11121
chr17	67865000	67870000	chr17	68165000	68170000	5.5907e-05	2.11121
chr17	67910000	67915000	chr17	68005000	68010000	0.0333994	2.11121
chr17	67915000	67920000	chr17	68160000	68165000	0.154471	2.11121
chr17	67975000	67980000	chr17	68160000	68165000	0.0353067	2.11121
chr17	68005000	68010000	chr17	68160000	68165000	0.0399541	2.11121
chr17	70425000	70430000	chr17	70630000	70635000	0.0176427	2.11121
chr17	70525000	70530000	chr17	70680000	70685000	0.123654	2.11121
chr17	70705000	70710000	chr17	70965000	70970000	0.00598164	2.11121
chr17	70745000	70750000	chr17	70845000	70850000	0.00112544	2.59921
chr17	70835000	70840000	chr17	70970000	70975000	0.12593	2.59921
chr17	71065000	71070000	chr17	71230000	71235000	0.0134224	2.11121
chr17	71250000	71255000	chr17	71365000	71370000	0.068497	2.11121
chr17	71660000	71665000	chr17	71875000	71880000	0.000498498	2.11121
chr17	71965000	71970000	chr17	72240000	72245000	0.00147488	2.11121
chr17	72890000	72895000	chr17	73010000	73015000	0.0477048	2.11121
chr17	72890000	72895000	chr17	73095000	73100000	0.0399541	2.11121
chr17	72890000	72895000	chr17	73195000	73200000	0.00147488	2.11121
chr17	72890000	72895000	chr17	73290000	73295000	0.109938	2.11121
chr17	73200000	73205000	chr17	73290000	73295000	0.0537546	2.11121
chr17	12030000	12035000	chr17	12250000	12255000	0.0555936	2.11121
chr17	12035000	12040000	chr17	12210000	12215000	2.56006e-08	2.11121
chr17	12045000	12050000	chr17	12115000	12120000	0.0667032	2.11121
chr17	12045000	12050000	chr17	12165000	12170000	0.041245	2.11121
chr17	12220000	12225000	chr17	12370000	12375000	4.55409e-05	2.11121
chr17	12260000	12265000	chr17	12365000	12370000	0.0182848	2.11121
chr17	12535000	12540000	chr17	12810000	12815000	0.0097755	2.11121
chr17	12715000	12720000	chr17	12805000	12810000	0.0243676	2.11121
chr17	14115000	14120000	chr17	14210000	14215000	5.80537e-06	2.59921
chr17	14235000	14240000	chr17	14510000	14515000	0.0014378	2.11121
chr17	14285000	14290000	chr17	14515000	14520000	5.36458e-05	2.11121
chr17	14525000	14530000	chr17	14905000	14910000	4.55409e-05	2.11121
chr17	15065000	15070000	chr17	15380000	15385000	0.000983015	2.11121
chr17	17765000	17770000	chr17	17895000	17900000	0.0103213	2.11121
chr17	83035000	83040000	chr17	83250000	83255000	0.000174772	2.59921
chr17	83865000	83870000	chr17	84190000	84195000	0.163058	2.11121
chr17	83870000	83875000	chr17	83960000	83965000	0.141043	2.11121
chr17	83870000	83875000	chr17	84420000	84425000	0.0163333	2.11121
chr17	83900000	83905000	chr17	84190000	84195000	0.049385	2.11121
chr17	83960000	83965000	chr17	84380000	84385000	0.100998	2.59921
chr17	84030000	84035000	chr17	84185000	84190000	3.93035e-06	2.11121
chr17	84080000	84085000	chr17	84185000	84190000	0.0294214	2.11121
chr17	84190000	84195000	chr17	84385000	84390000	0.132076	2.11121
chr17	84835000	84840000	chr17	85185000	85190000	0.0174193	2.11121
chr17	84840000	84845000	chr17	85630000	85635000	0.0052799	2.11121
chr17	84875000	84880000	chr17	84960000	84965000	0.118473	2.11121
chr17	85185000	85190000	chr17	85635000	85640000	0.000371459	2.11121
chr17	85665000	85670000	chr17	86055000	86060000	0.000203364	2.11121
chr17	86155000	86160000	chr17	86450000	86455000	0.000507294	2.11121
chr17	86480000	86485000	chr17	86815000	86820000	0.0163333	2.11121
chr17	86485000	86490000	chr17	86905000	86910000	3.79107e-05	2.11121
chr17	86530000	86535000	chr17	86810000	86815000	4.17438e-06	2.11121
chr17	86910000	86915000	chr17	87040000	87045000	0.011881	2.11121
chr17	86915000	86920000	chr17	87005000	87010000	0.000220452	2.11121
chr17	86915000	86920000	chr17	87245000	87250000	0.00629706	2.11121
chr17	87035000	87040000	chr17	87250000	87255000	7.60549e-08	2.11121
chr17	87105000	87110000	chr17	87240000	87245000	0.00511318	2.11121
chr17	87110000	87115000	chr17	87170000	87175000	0.093	2.11121
chr17	87170000	87175000	chr17	87240000	87245000	0.00221439	2.11121
chr17	87320000	87325000	chr17	87525000	87530000	0.0985022	2.59921
chr17	87690000	87695000	chr17	87950000	87955000	0.000391339	2.11121
chr17	87770000	87775000	chr17	87945000	87950000	0.00153498	2.11121
chr17	88020000	88025000	chr17	88510000	88515000	0.133127	2.11121
chr17	88065000	88070000	chr17	88250000	88255000	0.0985022	2.11121
chr17	88255000	88260000	chr17	88510000	88515000	0.0113467	2.11121
chr17	88545000	88550000	chr17	88635000	88640000	0.0391444	2.59921
chr17	88585000	88590000	chr17	88635000	88640000	0.118473	2.59921
chr17	63325000	63330000	chr17	63415000	63420000	0.131463	2.59921
chr17	65735000	65740000	chr17	65770000	65775000	0.131463	2.11121
chr17	43010000	43015000	chr17	43225000	43230000	0.00576681	2.11121
chr17	43265000	43270000	chr17	43460000	43465000	1.77859e-05	2.11121
chr17	43520000	43525000	chr17	43605000	43610000	2.36876e-07	2.11121
chr17	43700000	43705000	chr17	43865000	43870000	3.0922e-05	2.59921
chr17	43880000	43885000	chr17	44125000	44130000	0.000155704	2.11121
chr17	44145000	44150000	chr17	44255000	44260000	0.000533255	2.11121
chr17	44455000	44460000	chr17	44740000	44745000	0.0198818	2.11121
chr17	45475000	45480000	chr17	45550000	45555000	0.000375728	2.11121
chr17	45510000	45515000	chr17	45550000	45555000	0.103615	2.11121
chr17	45680000	45685000	chr17	46155000	46160000	0.146179	2.59921
chr17	45725000	45730000	chr17	46100000	46105000	0.00208502	2.11121
chr17	45725000	45730000	chr17	46135000	46140000	0.000564854	2.11121
chr17	45730000	45735000	chr17	46070000	46075000	0.0289068	2.59921
chr17	45730000	45735000	chr17	46170000	46175000	0.0225082	2.11121
chr17	45735000	45740000	chr17	46030000	46035000	1.52619e-06	2.11121
chr17	45815000	45820000	chr17	46020000	46025000	0.0667246	2.11121
chr17	45840000	45845000	chr17	46125000	46130000	0.0961343	2.59921
chr17	45850000	45855000	chr17	46025000	46030000	2.45463e-05	2.11121
chr17	46525000	46530000	chr17	46635000	46640000	0.192083	2.11121
chr17	46780000	46785000	chr17	46885000	46890000	0.00011104	2.11121
chr17	47035000	47040000	chr17	47320000	47325000	0.0498547	2.11121
chr17	47790000	47795000	chr17	47860000	47865000	2.45463e-05	2.11121
chr17	47790000	47795000	chr17	48100000	48105000	0.138614	2.11121
chr17	47870000	47875000	chr17	48100000	48105000	0.00684486	2.11121
chr17	25885000	25890000	chr17	26005000	26010000	0.0699062	2.59921
chr17	26310000	26315000	chr17	26450000	26455000	0.000107285	2.11121
chr17	26465000	26470000	chr17	26640000	26645000	3.87579e-08	2.11121
chr17	26795000	26800000	chr17	26880000	26885000	0.000126486	2.11121
chr17	27125000	27130000	chr17	27520000	27525000	0.0016649	2.11121
chr17	27185000	27190000	chr17	27520000	27525000	0.000378149	2.59921
chr17	27255000	27260000	chr17	27515000	27520000	0.0378934	2.11121
chr17	27905000	27910000	chr17	28065000	28070000	0.0730246	2.59921
chr17	27910000	27915000	chr17	28160000	28165000	0.00807389	2.11121
chr17	28080000	28085000	chr17	28160000	28165000	4.4694e-06	2.11121
chr17	28225000	28230000	chr17	28310000	28315000	0.000217775	2.11121
chr17	28680000	28685000	chr17	28895000	28900000	0.129684	2.11121
chr17	29045000	29050000	chr17	29245000	29250000	6.19221e-06	2.11121
chr17	29045000	29050000	chr17	29170000	29175000	0.000834417	2.11121
chr17	29050000	29055000	chr17	29095000	29100000	4.67346e-07	2.11121
chr17	29105000	29110000	chr17	29170000	29175000	0.00167176	2.11121
chr17	29265000	29270000	chr17	29330000	29335000	0.0867453	2.11121
chr17	29795000	29800000	chr17	29880000	29885000	0.127005	2.11121
chr17	29970000	29975000	chr17	30105000	30110000	0.0699291	2.11121
chr17	30735000	30740000	chr17	30950000	30955000	0.0062696	2.11121
chr17	31220000	31225000	chr17	31280000	31285000	0.000711693	2.11121
chr17	31375000	31380000	chr17	31490000	31495000	0.0231337	2.11121
chr17	31570000	31575000	chr17	31655000	31660000	0.124288	2.11121
chr17	31680000	31685000	chr17	32025000	32030000	2.31086e-06	2.11121
chr17	31685000	31690000	chr17	32065000	32070000	0.00334962	2.11121
chr17	31770000	31775000	chr17	32010000	32015000	0.0910333	2.11121
chr17	32075000	32080000	chr17	32205000	32210000	0.0910333	2.11121
chr17	32130000	32135000	chr17	32205000	32210000	0.00518945	3.2
chr17	32340000	32345000	chr17	32495000	32500000	0.0630398	2.59921
chr17	32345000	32350000	chr17	32435000	32440000	0.124385	2.11121
chr17	33725000	33730000	chr17	33830000	33835000	0.0443399	2.11121
chr17	74020000	74025000	chr17	74130000	74135000	0.0275105	2.11121
chr17	75115000	75120000	chr17	75175000	75180000	0.0454823	2.11121
chr17	79110000	79115000	chr17	79575000	79580000	0.000156422	2.59921
chr17	79140000	79145000	chr17	79565000	79570000	0.114881	2.11121
chr17	79695000	79700000	chr17	79840000	79845000	0.0396104	2.11121
chr17	80015000	80020000	chr17	80185000	80190000	0.0141108	2.11121
chr17	80045000	80050000	chr17	80180000	80185000	1.34533e-05	2.59921
chr17	80610000	80615000	chr17	81020000	81025000	0.171879	3.2
chr18	21135000	21140000	chr18	21295000	21300000	0.161856	2.11121
chr18	24305000	24310000	chr18	24555000	24560000	5.04735e-05	2.11121
chr18	24310000	24315000	chr18	24460000	24465000	0.0206103	2.11121
chr18	25060000	25065000	chr18	25120000	25125000	8.61519e-05	2.11121
chr18	33805000	33810000	chr18	34260000	34265000	0.0606771	2.11121
chr18	34080000	34085000	chr18	34260000	34265000	0.000650267	2.11121
chr18	34330000	34335000	chr18	34415000	34420000	0.0126264	2.11121
chr18	34535000	34540000	chr18	34570000	34575000	0.0355231	2.11121
chr18	34660000	34665000	chr18	34725000	34730000	0.000223455	2.11121
chr18	34835000	34840000	chr18	34900000	34905000	0.040899	2.59921
chr18	34955000	34960000	chr18	35540000	35545000	0.0162998	2.59921
chr18	35020000	35025000	chr18	35535000	35540000	0.198049	2.11121
chr18	35260000	35265000	chr18	35535000	35540000	0.0919999	2.11121
chr18	35955000	35960000	chr18	36120000	36125000	3.51393e-05	2.11121
chr18	36225000	36230000	chr18	36320000	36325000	0.00148958	2.11121
chr18	36400000	36405000	chr18	36520000	36525000	8.96955e-05	2.11121
chr18	36685000	36690000	chr18	36735000	36740000	0.000223455	2.59921
chr18	37760000	37765000	chr18	37870000	37875000	0.00073676	2.59921
chr18	37905000	37910000	chr18	37935000	37940000	0.00400448	2.11121
chr18	38010000	38015000	chr18	38285000	38290000	0.0261883	2.59921
chr18	38020000	38025000	chr18	38145000	38150000	0.084901	2.11121
chr18	38025000	38030000	chr18	38110000	38115000	0.0619201	2.11121
chr18	38325000	38330000	chr18	38455000	38460000	0.0251301	3.67583
chr18	38370000	38375000	chr18	38455000	38460000	0.0508022	2.11121
chr18	38850000	38855000	chr18	38925000	38930000	0.145397	2.59921
chr18	39245000	39250000	chr18	39310000	39315000	0.173115	2.11121
chr18	39315000	39320000	chr18	39385000	39390000	0.0943392	2.11121
chr18	65955000	65960000	chr18	66035000	66040000	0.159589	2.11121
chr18	67365000	67370000	chr18	67400000	67405000	0.0691732	2.11121
chr18	67365000	67370000	chr18	67450000	67455000	0.000123754	2.11121
chr18	67455000	67460000	chr18	67610000	67615000	7.73768e-06	2.11121
chr18	67675000	67680000	chr18	67765000	67770000	0.044797	2.11121
chr18	67875000	67880000	chr18	68245000	68250000	0.0464166	2.11121
chr18	67930000	67935000	chr18	68245000	68250000	0.00270626	2.11121
chr18	69900000	69905000	chr18	70180000	70185000	0.000161341	2.11121
chr18	70190000	70195000	chr18	70420000	70425000	0.000774134	2.11121
chr18	70255000	70260000	chr18	70415000	70420000	0.00118445	2.11121
chr18	73760000	73765000	chr18	73860000	73865000	0.0675988	2.11121
chr18	84685000	84690000	chr18	84795000	84800000	0.00390957	2.11121
chr18	84810000	84815000	chr18	84920000	84925000	0.0089844	2.59921
chr18	88770000	88775000	chr18	88975000	88980000	0.0472302	2.59921
chr18	31915000	31920000	chr18	32060000	32065000	0.000832816	2.11121
chr18	32285000	32290000	chr18	32415000	32420000	0.000124981	2.11121
chr18	74815000	74820000	chr18	74980000	74985000	4.7517e-07	2.59921
chr18	75070000	75075000	chr18	75595000	75600000	0.0328393	2.11121
chr18	75135000	75140000	chr18	75595000	75600000	0.0200558	2.11121
chr18	75295000	75300000	chr18	75360000	75365000	0.0106551	2.11121
chr18	75370000	75375000	chr18	75595000	75600000	0.00323214	2.11121
chr18	75375000	75380000	chr18	75455000	75460000	0.0892837	2.11121
chr18	75375000	75380000	chr18	75490000	75495000	0.00580437	2.11121
chr18	75605000	75610000	chr18	75735000	75740000	1.01463e-05	2.11121
chr18	75750000	75755000	chr18	76150000	76155000	0.0405742	2.11121
chr18	75780000	75785000	chr18	76145000	76150000	4.97439e-06	2.11121
chr18	75835000	75840000	chr18	76145000	76150000	1.30391e-05	2.11121
chr18	75895000	75900000	chr18	76050000	76055000	0.114743	2.11121
chr18	76055000	76060000	chr18	76140000	76145000	0.0647063	2.11121
chr18	76065000	76070000	chr18	76100000	76105000	0.0439437	2.11121
chr18	77280000	77285000	chr18	77605000	77610000	0.000301108	2.11121
chr18	77315000	77320000	chr18	77600000	77605000	5.35946e-05	2.11121
chr18	77620000	77625000	chr18	77735000	77740000	0.0353913	2.59921
chr18	78015000	78020000	chr18	78135000	78140000	4.5939e-06	2.11121
chr18	80485000	80490000	chr18	80725000	80730000	4.34649e-07	2.11121
chr18	80490000	80495000	chr18	80600000	80605000	0.00323214	2.11121
chr18	80605000	80610000	chr18	80725000	80730000	1.22517e-05	2.11121
chr18	60595000	60600000	chr18	60675000	60680000	1.54819e-05	2.11121
chr18	60785000	60790000	chr18	60975000	60980000	0.021505	2.11121
chr18	60855000	60860000	chr18	60975000	60980000	3.34972e-05	2.11121
chr18	61190000	61195000	chr18	61490000	61495000	0.000525545	2.11121
chr18	61310000	61315000	chr18	61490000	61495000	0.000139411	2.59921
chr18	61545000	61550000	chr18	61685000	61690000	0.000511491	2.11121
chr18	61550000	61555000	chr18	61640000	61645000	0.000525545	2.11121
chr18	61645000	61650000	chr18	61680000	61685000	0.184844	2.11121
chr18	61790000	61795000	chr18	61930000	61935000	0.000713318	2.59921
chr18	61795000	61800000	chr18	61900000	61905000	0.0846731	2.11121
chr18	61830000	61835000	chr18	61910000	61915000	0.0617681	2.11121
chr18	62020000	62025000	chr18	62230000	62235000	7.24245e-05	2.11121
chr18	62065000	62070000	chr18	62185000	62190000	0.0810252	2.11121
chr18	62680000	62685000	chr18	62970000	62975000	1.73095e-05	2.11121
chr18	63135000	63140000	chr18	63295000	63300000	0.00126285	2.11121
chr18	63135000	63140000	chr18	63390000	63395000	0.0884699	2.59921
chr18	63135000	63140000	chr18	63655000	63660000	0.00229039	2.11121
chr18	64745000	64750000	chr18	64880000	64885000	0.0346183	2.11121
chr18	64755000	64760000	chr18	64835000	64840000	0.0998884	2.11121
chr18	64885000	64890000	chr18	64950000	64955000	0.000427724	2.11121
chr18	65500000	65505000	chr18	65745000	65750000	1.73095e-05	2.59921
chr18	65765000	65770000	chr18	65915000	65920000	0.000167343	2.11121
chr19	3320000	3325000	chr19	3440000	3445000	0.136556	2.11121
chr19	3620000	3625000	chr19	3700000	3705000	0.0359487	2.11121
chr19	3790000	3795000	chr19	3890000	3895000	0.128952	2.59921
chr19	4205000	4210000	chr19	4305000	4310000	0.057844	2.11121
chr19	4495000	4500000	chr19	4620000	4625000	0.045955	2.11121
chr19	4635000	4640000	chr19	4740000	4745000	0.00535561	3.2
chr19	4755000	4760000	chr19	4905000	4910000	0.0655391	2.11121
chr19	5195000	5200000	chr19	5275000	5280000	0.136556	2.11121
chr19	5710000	5715000	chr19	5775000	5780000	0.0940282	2.59921
chr19	5780000	5785000	chr19	5885000	5890000	0.00243788	2.59921
chr19	5790000	5795000	chr19	5850000	5855000	0.02782	2.11121
chr19	5920000	5925000	chr19	5950000	5955000	0.0104435	2.11121
chr19	5965000	5970000	chr19	6010000	6015000	0.0940282	2.11121
chr19	6260000	6265000	chr19	6330000	6335000	0.0359487	2.11121
chr19	6265000	6270000	chr19	6300000	6305000	0.103506	2.11121
chr19	6490000	6495000	chr19	6575000	6580000	0.0940282	2.59921
chr19	6485000	6490000	chr19	6660000	6665000	0.00214316	2.11121
chr19	6490000	6495000	chr19	6855000	6860000	0.0832777	2.11121
chr19	7065000	7070000	chr19	7200000	7205000	0.00379094	2.11121
chr19	7265000	7270000	chr19	7345000	7350000	0.137419	2.11121
chr19	8575000	8580000	chr19	8680000	8685000	0.19739	2.11121
chr19	8985000	8990000	chr19	9075000	9080000	0.097377	2.11121
chr19	18710000	18715000	chr19	18830000	18835000	0.0771677	2.59921
chr19	20365000	20370000	chr19	20430000	20435000	0.0011133	2.11121
chr19	23860000	23865000	chr19	23960000	23965000	0.00160261	2.11121
chr19	24700000	24705000	chr19	24875000	24880000	0.00240859	2.11121
chr19	24955000	24960000	chr19	25075000	25080000	0.106745	2.11121
chr19	25130000	25135000	chr19	25330000	25335000	0.00703234	2.11121
chr19	25340000	25345000	chr19	25445000	25450000	0.000967215	2.11121
chr19	25545000	25550000	chr19	25630000	25635000	0.0401484	2.11121
chr19	34335000	34340000	chr19	34480000	34485000	0.0110589	2.59921
chr19	34675000	34680000	chr19	34775000	34780000	0.024372	3.2
chr19	36095000	36100000	chr19	36440000	36445000	0.0284805	2.11121
chr19	36105000	36110000	chr19	36145000	36150000	0.186191	2.11121
chr19	36180000	36185000	chr19	36435000	36440000	0.000755099	2.11121
chr19	36810000	36815000	chr19	36915000	36920000	0.0342789	2.11121
chr19	36990000	36995000	chr19	37265000	37270000	0.0720277	2.11121
chr19	37050000	37055000	chr19	37170000	37175000	0.169361	2.11121
chr19	37420000	37425000	chr19	37540000	37545000	0.0720277	2.11121
chr19	37425000	37430000	chr19	37500000	37505000	0.186191	2.11121
chr19	37700000	37705000	chr19	37885000	37890000	0.00202394	2.11121
chr19	37705000	37710000	chr19	37935000	37940000	0.0479821	2.11121
chr19	38005000	38010000	chr19	38040000	38045000	0.00596189	2.11121
chr19	38425000	38430000	chr19	38770000	38775000	0.000869206	2.11121
chr19	38560000	38565000	chr19	38770000	38775000	0.016998	2.11121
chr19	40340000	40345000	chr19	40540000	40545000	0.00179036	2.11121
chr19	40390000	40395000	chr19	40530000	40535000	0.137749	2.59921
chr19	40605000	40610000	chr19	40720000	40725000	0.0165537	2.11121
chr19	40750000	40755000	chr19	41015000	41020000	0.0464015	2.11121
chr19	40960000	40965000	chr19	41015000	41020000	0.00435909	2.11121
chr19	41090000	41095000	chr19	41240000	41245000	0.0404842	2.11121
chr19	41650000	41655000	chr19	41760000	41765000	1.09881e-05	2.59921
chr19	53245000	53250000	chr19	53365000	53370000	3.07681e-06	2.11121
chr19	53250000	53255000	chr19	53325000	53330000	0.00255804	2.11121
chr19	53395000	53400000	chr19	53640000	53645000	0.0424786	2.11121
chr19	53650000	53655000	chr19	53760000	53765000	0.000804866	2.11121
chr19	53765000	53770000	chr19	53925000	53930000	0.137384	2.11121
chr19	55075000	55080000	chr19	55195000	55200000	7.35793e-06	2.59921
chr19	55110000	55115000	chr19	55175000	55180000	0.064936	2.11121
chr19	55335000	55340000	chr19	56255000	56260000	0.00981016	2.59921
chr19	56425000	56430000	chr19	56775000	56780000	7.92632e-05	2.11121
chr19	56915000	56920000	chr19	57035000	57040000	3.02037e-09	2.11121
chr19	56940000	56945000	chr19	56975000	56980000	0.164957	2.11121
chr19	57060000	57065000	chr19	57330000	57335000	0.000804866	2.11121
chr19	57070000	57075000	chr19	57130000	57135000	0.0848173	2.11121
chr19	57485000	57490000	chr19	57640000	57645000	7.92632e-05	2.11121
chr19	9910000	9915000	chr19	10025000	10030000	0.0127862	2.11121
chr19	10095000	10100000	chr19	10190000	10195000	0.00334088	2.11121
chr19	10255000	10260000	chr19	10490000	10495000	0.087472	2.11121
chr19	10330000	10335000	chr19	10435000	10440000	0.028021	2.11121
chr19	10665000	10670000	chr19	10960000	10965000	0.0348949	3.2
chr19	10715000	10720000	chr19	10875000	10880000	0.0395773	2.11121
chr19	10715000	10720000	chr19	10960000	10965000	0.0189105	2.11121
chr19	16350000	16355000	chr19	16595000	16600000	0.00941264	2.11121
chr19	16800000	16805000	chr19	17025000	17030000	0.0542699	2.11121
chr19	16900000	16905000	chr19	17025000	17030000	0.0276999	2.11121
chr19	17120000	17125000	chr19	17380000	17385000	0.0348949	2.59921
chr19	27450000	27455000	chr19	27575000	27580000	0.0318992	2.59921
chr19	28165000	28170000	chr19	28760000	28765000	0.00453507	2.11121
chr19	28555000	28560000	chr19	28620000	28625000	0.0471232	2.11121
chr19	29065000	29070000	chr19	29270000	29275000	0.0114255	2.11121
chr19	29825000	29830000	chr19	30045000	30050000	0.0433544	2.11121
chr19	29825000	29830000	chr19	29975000	29980000	3.67149e-05	2.11121
chr19	29825000	29830000	chr19	30125000	30130000	0.158092	2.11121
chr19	30245000	30250000	chr19	30550000	30555000	0.0241478	2.11121
chr19	32175000	32180000	chr19	32315000	32320000	0.0433544	2.59921
chr19	32715000	32720000	chr19	33225000	33230000	0.0466499	2.11121
chr19	32745000	32750000	chr19	33225000	33230000	0.088086	2.11121
chr19	41940000	41945000	chr19	42025000	42030000	0.0304541	2.59921
chr19	42035000	42040000	chr19	42160000	42165000	0.000379131	2.11121
chr19	42190000	42195000	chr19	42270000	42275000	0.000123647	2.59921
chr19	42215000	42220000	chr19	42270000	42275000	0.000253017	2.11121
chr19	42315000	42320000	chr19	42435000	42440000	0.0100055	2.11121
chr19	42585000	42590000	chr19	42740000	42745000	0.0801583	2.59921
chr19	42665000	42670000	chr19	42740000	42745000	0.0203259	2.11121
chr19	42790000	42795000	chr19	43400000	43405000	0.0154651	2.11121
chr19	43495000	43500000	chr19	43620000	43625000	0.0188252	2.11121
chr19	43495000	43500000	chr19	43655000	43660000	0.134413	2.11121
chr19	43530000	43535000	chr19	43620000	43625000	6.38513e-05	2.11121
chr19	43565000	43570000	chr19	43620000	43625000	0.0172121	2.11121
chr19	43835000	43840000	chr19	43950000	43955000	0.130808	3.2
chr19	43875000	43880000	chr19	43945000	43950000	0.130808	2.11121
chr19	44360000	44365000	chr19	44535000	44540000	0.134413	2.11121
chr19	44365000	44370000	chr19	44420000	44425000	0.000309149	2.11121
chr19	44580000	44585000	chr19	44890000	44895000	6.64394e-06	2.11121
chr19	44650000	44655000	chr19	44750000	44755000	0.00164196	2.11121
chr19	44650000	44655000	chr19	44895000	44900000	0.0563389	2.11121
chr19	44755000	44760000	chr19	44890000	44895000	0.19166	3.67583
chr19	45220000	45225000	chr19	45435000	45440000	0.00469797	2.11121
chr19	45805000	45810000	chr19	46010000	46015000	0.0949947	2.11121
chr19	46085000	46090000	chr19	46255000	46260000	0.0282336	2.11121
chr19	46130000	46135000	chr19	46255000	46260000	0.0543649	3.2
chr19	46395000	46400000	chr19	46450000	46455000	0.103197	2.11121
chr19	46585000	46590000	chr19	46740000	46745000	0.0106009	2.11121
chr19	46665000	46670000	chr19	46865000	46870000	0.0217529	2.59921
chr19	46755000	46760000	chr19	46865000	46870000	1.73745e-05	2.11121
chr19	46755000	46760000	chr19	46990000	46995000	0.0182387	2.59921
chr19	46880000	46885000	chr19	47040000	47045000	0.113829	2.11121
chr19	47120000	47125000	chr19	47165000	47170000	0.000175408	2.11121
chr19	47175000	47180000	chr19	47255000	47260000	0.00164196	2.11121
chr19	47355000	47360000	chr19	47495000	47500000	4.60072e-08	2.11121
chr19	47655000	47660000	chr19	47820000	47825000	0.00320005	2.11121
chr19	47880000	47885000	chr19	47925000	47930000	1.73745e-05	2.11121
chr19	58910000	58915000	chr19	59200000	59205000	8.65567e-07	2.11121
chr19	59055000	59060000	chr19	59205000	59210000	0.19934	2.11121
chr19	59415000	59420000	chr19	60140000	60145000	0.00434257	2.11121
chr19	60835000	60840000	chr19	61090000	61095000	0.0816547	2.11121
chr19	60880000	60885000	chr19	61085000	61090000	5.85401e-05	2.11121
chr19	60890000	60895000	chr19	60945000	60950000	0.173585	2.11121
chr1	50960000	50965000	chr1	51330000	51335000	0.00110785	2.11121
chr1	51460000	51465000	chr1	51595000	51600000	4.88596e-08	2.11121
chr1	51665000	51670000	chr1	51940000	51945000	0.00506767	2.11121
chr1	52000000	52005000	chr1	52090000	52095000	0.0380488	2.11121
chr1	53720000	53725000	chr1	53885000	53890000	0.00733468	3.2
chr1	55080000	55085000	chr1	55185000	55190000	0.0013409	2.11121
chr1	55090000	55095000	chr1	55125000	55130000	0.144847	2.11121
chr1	55400000	55405000	chr1	55740000	55745000	0.000244472	2.11121
chr1	55400000	55405000	chr1	55835000	55840000	0.0851318	2.11121
chr1	57425000	57430000	chr1	57945000	57950000	0.00110785	2.11121
chr1	34005000	34010000	chr1	34160000	34165000	0.000758059	2.11121
chr1	35840000	35845000	chr1	36060000	36065000	0.00286961	2.11121
chr1	35835000	35840000	chr1	36130000	36135000	0.0352027	2.11121
chr1	36320000	36325000	chr1	36495000	36500000	0.000628206	2.11121
chr1	36355000	36360000	chr1	36490000	36495000	0.0744799	3.67583
chr1	36440000	36445000	chr1	36500000	36505000	0.183259	2.11121
chr1	36545000	36550000	chr1	36635000	36640000	0.000323213	2.11121
chr1	36545000	36550000	chr1	36685000	36690000	0.000287688	2.59921
chr1	37270000	37275000	chr1	37635000	37640000	0.00541223	2.11121
chr1	37450000	37455000	chr1	37635000	37640000	0.000304142	2.59921
chr1	37680000	37685000	chr1	37820000	37825000	0.116026	2.11121
chr1	37890000	37895000	chr1	37980000	37985000	0.00286961	2.11121
chr1	38390000	38395000	chr1	38785000	38790000	0.00517704	2.11121
chr1	39000000	39005000	chr1	39520000	39525000	1.56753e-05	2.11121
chr1	39005000	39010000	chr1	39200000	39205000	0.183259	2.59921
chr1	39385000	39390000	chr1	39525000	39530000	0.000215239	2.59921
chr1	39610000	39615000	chr1	39675000	39680000	0.00386206	2.11121
chr1	39615000	39620000	chr1	39980000	39985000	0.110432	2.11121
chr1	39685000	39690000	chr1	39975000	39980000	0.000287688	2.11121
chr1	39725000	39730000	chr1	39840000	39845000	0.101913	2.11121
chr1	40115000	40120000	chr1	40375000	40380000	2.30693e-05	2.11121
chr1	40115000	40120000	chr1	40550000	40555000	0.00425892	2.59921
chr1	40380000	40385000	chr1	40540000	40545000	1.46228e-05	2.11121
chr1	40380000	40385000	chr1	40655000	40660000	0.0410393	2.11121
chr1	40395000	40400000	chr1	40440000	40445000	0.183259	2.11121
chr1	40450000	40455000	chr1	40510000	40515000	0.184361	3.2
chr1	40575000	40580000	chr1	40655000	40660000	6.14888e-05	2.11121
chr1	40800000	40805000	chr1	40840000	40845000	0.0105132	2.11121
chr1	71285000	71290000	chr1	71505000	71510000	0.153594	2.59921
chr1	71665000	71670000	chr1	71750000	71755000	0.112107	3.2
chr1	71815000	71820000	chr1	71885000	71890000	0.177756	2.11121
chr1	72310000	72315000	chr1	72575000	72580000	0.000849294	2.59921
chr1	72720000	72725000	chr1	72850000	72855000	3.43462e-07	2.11121
chr1	72865000	72870000	chr1	73825000	73830000	0.0443566	2.59921
chr1	81315000	81320000	chr1	82290000	82295000	0.000459057	2.11121
chr1	81590000	81595000	chr1	82290000	82295000	0.00241546	2.11121
chr1	82295000	82300000	chr1	82430000	82435000	0.0444292	2.11121
chr1	82555000	82560000	chr1	82640000	82645000	0.0108298	2.59921
chr1	82790000	82795000	chr1	82985000	82990000	0.00118926	2.11121
chr1	82795000	82800000	chr1	82835000	82840000	0.0153651	2.11121
chr1	86195000	86200000	chr1	86325000	86330000	0.0180651	6.4
chr1	86210000	86215000	chr1	86300000	86305000	0.160226	2.11121
chr1	86215000	86220000	chr1	86335000	86340000	0.00203347	2.11121
chr1	86370000	86375000	chr1	86425000	86430000	0.0429188	2.11121
chr1	86440000	86445000	chr1	86525000	86530000	0.0282867	3.2
chr1	86610000	86615000	chr1	87065000	87070000	0.0602974	2.59921
chr1	86615000	86620000	chr1	87040000	87045000	0.00176174	2.11121
chr1	86650000	86655000	chr1	87040000	87045000	5.32368e-05	2.11121
chr1	86650000	86655000	chr1	87185000	87190000	0.00322503	2.11121
chr1	86700000	86705000	chr1	87040000	87045000	0.154213	2.11121
chr1	87445000	87450000	chr1	87665000	87670000	0.0135101	2.11121
chr1	87445000	87450000	chr1	87750000	87755000	0.0200461	2.11121
chr1	87540000	87545000	chr1	87740000	87745000	0.149882	2.11121
chr1	87810000	87815000	chr1	87920000	87925000	0.0535679	3.2
chr1	88355000	88360000	chr1	88730000	88735000	0.0414278	2.59921
chr1	88430000	88435000	chr1	88710000	88715000	0.000459057	2.11121
chr1	88425000	88430000	chr1	88740000	88745000	0.0134807	2.59921
chr1	88470000	88475000	chr1	88700000	88705000	1.44057e-05	2.11121
chr1	88470000	88475000	chr1	88555000	88560000	0.00369902	2.11121
chr1	88745000	88750000	chr1	89195000	89200000	3.01368e-06	2.11121
chr1	89070000	89075000	chr1	89125000	89130000	0.0135101	2.11121
chr1	89235000	89240000	chr1	89520000	89525000	0.194292	2.11121
chr1	89235000	89240000	chr1	89600000	89605000	0.116186	2.11121
chr1	89325000	89330000	chr1	89520000	89525000	0.0677587	3.2
chr1	89645000	89650000	chr1	89940000	89945000	0.0011603	2.11121
chr1	118330000	118335000	chr1	118475000	118480000	0.128298	2.59921
chr1	118565000	118570000	chr1	118755000	118760000	0.0198906	2.11121
chr1	118770000	118775000	chr1	119075000	119080000	1.19812e-05	2.11121
chr1	119090000	119095000	chr1	119425000	119430000	0.0705542	2.59921
chr1	119090000	119095000	chr1	119455000	119460000	1.19812e-05	2.11121
chr1	119090000	119095000	chr1	119490000	119495000	0.000564753	2.11121
chr1	119545000	119550000	chr1	119675000	119680000	0.000674362	2.11121
chr1	120030000	120035000	chr1	120090000	120095000	3.59363e-05	2.11121
chr1	120030000	120035000	chr1	120150000	120155000	0.0790867	2.11121
chr1	120160000	120165000	chr1	120290000	120295000	0.176638	2.11121
chr1	120165000	120170000	chr1	120545000	120550000	0.0014153	2.11121
chr1	120180000	120185000	chr1	120465000	120470000	0.198101	3.67583
chr1	120195000	120200000	chr1	120285000	120290000	5.14754e-06	2.11121
chr1	120195000	120200000	chr1	120545000	120550000	0.00197809	2.11121
chr1	120330000	120335000	chr1	120465000	120470000	0.0645876	2.11121
chr1	120590000	120595000	chr1	121180000	121185000	6.08087e-06	2.11121
chr1	33670000	33675000	chr1	33740000	33745000	0.000152531	2.11121
chr1	42910000	42915000	chr1	43065000	43070000	0.0649827	2.59921
chr1	43140000	43145000	chr1	43260000	43265000	5.65644e-08	2.11121
chr1	43295000	43300000	chr1	43735000	43740000	0.000340544	2.11121
chr1	43895000	43900000	chr1	44060000	44065000	0.121202	2.59921
chr1	45430000	45435000	chr1	45625000	45630000	0.0649827	2.59921
chr1	45820000	45825000	chr1	46015000	46020000	0.117444	2.11121
chr1	58555000	58560000	chr1	58680000	58685000	0.0382362	2.59921
chr1	59315000	59320000	chr1	59580000	59585000	0.00303786	2.11121
chr1	59315000	59320000	chr1	59620000	59625000	0.00736189	2.59921
chr1	59880000	59885000	chr1	59965000	59970000	0.0433137	2.11121
chr1	60495000	60500000	chr1	60860000	60865000	0.140152	2.59921
chr1	60530000	60535000	chr1	60855000	60860000	0.0191559	2.59921
chr1	63200000	63205000	chr1	63255000	63260000	0.168671	2.11121
chr1	63665000	63670000	chr1	64445000	64450000	0.0167403	2.59921
chr1	63670000	63675000	chr1	63755000	63760000	0.0875179	2.11121
chr1	64715000	64720000	chr1	64915000	64920000	0.0127639	2.59921
chr1	64715000	64720000	chr1	65010000	65015000	0.122847	2.59921
chr1	65110000	65115000	chr1	65175000	65180000	0.0167403	2.11121
chr1	105890000	105895000	chr1	106030000	106035000	0.00057086	2.11121
chr1	106065000	106070000	chr1	106390000	106395000	0.00034161	2.59921
chr1	106165000	106170000	chr1	106390000	106395000	0.0715961	3.2
chr1	106420000	106425000	chr1	106715000	106720000	0.00333163	2.59921
chr1	106510000	106515000	chr1	106715000	106720000	0.00198214	2.11121
chr1	106630000	106635000	chr1	106705000	106710000	0.00342857	2.11121
chr1	90015000	90020000	chr1	90590000	90595000	0.0133723	2.59921
chr1	90050000	90055000	chr1	90380000	90385000	0.185743	2.11121
chr1	90055000	90060000	chr1	90590000	90595000	8.39611e-06	2.11121
chr1	90060000	90065000	chr1	90200000	90205000	0.00395778	2.11121
chr1	90125000	90130000	chr1	90570000	90575000	0.144538	2.59921
chr1	90205000	90210000	chr1	90365000	90370000	0.144538	2.11121
chr1	90205000	90210000	chr1	90585000	90590000	0.00297236	2.11121
chr1	90420000	90425000	chr1	90505000	90510000	0.106201	2.11121
chr1	90595000	90600000	chr1	90955000	90960000	0.00347743	2.11121
chr1	90645000	90650000	chr1	90955000	90960000	0.000137652	2.11121
chr1	90655000	90660000	chr1	90765000	90770000	0.0181705	2.11121
chr1	90915000	90920000	chr1	90955000	90960000	0.095141	2.11121
chr1	90970000	90975000	chr1	91095000	91100000	3.76638e-06	2.11121
chr1	90970000	90975000	chr1	91135000	91140000	0.106201	2.11121
chr1	90970000	90975000	chr1	91205000	91210000	0.0104576	2.11121
chr1	90975000	90980000	chr1	91055000	91060000	0.164764	2.11121
chr1	91570000	91575000	chr1	91755000	91760000	0.000636334	2.11121
chr1	91805000	91810000	chr1	91870000	91875000	0.088925	2.11121
chr1	91910000	91915000	chr1	92455000	92460000	0.135893	2.11121
chr1	91960000	91965000	chr1	92360000	92365000	0.114865	2.11121
chr1	91960000	91965000	chr1	92450000	92455000	0.00229446	2.59921
chr1	92515000	92520000	chr1	92605000	92610000	0.0104576	2.11121
chr1	92700000	92705000	chr1	92830000	92835000	8.69221e-06	2.11121
chr1	92695000	92700000	chr1	92895000	92900000	0.0141386	2.59921
chr1	93175000	93180000	chr1	93340000	93345000	0.00667813	2.11121
chr1	138835000	138840000	chr1	139080000	139085000	0.0342198	2.11121
chr1	144240000	144245000	chr1	144375000	144380000	0.0174483	2.11121
chr1	73900000	73905000	chr1	74195000	74200000	0.0282889	2.11121
chr1	73990000	73995000	chr1	74075000	74080000	0.00330017	2.11121
chr1	74205000	74210000	chr1	74360000	74365000	0.0561133	2.11121
chr1	74205000	74210000	chr1	74450000	74455000	0.0393483	2.11121
chr1	74310000	74315000	chr1	74360000	74365000	0.000862962	2.11121
chr1	74310000	74315000	chr1	74445000	74450000	0.17161	2.11121
chr1	75180000	75185000	chr1	75240000	75245000	0.0184657	2.11121
chr1	75340000	75345000	chr1	75465000	75470000	0.000762605	2.11121
chr1	77975000	77980000	chr1	78420000	78425000	0.000179687	2.11121
chr1	78530000	78535000	chr1	78655000	78660000	0.088191	2.11121
chr1	80175000	80180000	chr1	80515000	80520000	0.000762605	2.11121
chr1	125410000	125415000	chr1	125570000	125575000	0.188318	5.19842
chr1	125435000	125440000	chr1	125560000	125565000	0.00169258	2.11121
chr1	125610000	125615000	chr1	125670000	125675000	0.00441935	2.11121
chr1	127190000	127195000	chr1	127485000	127490000	0.19664	2.11121
chr1	127200000	127205000	chr1	127455000	127460000	4.30035e-05	2.11121
chr1	127495000	127500000	chr1	127680000	127685000	1.41732e-06	2.11121
chr1	128370000	128375000	chr1	128825000	128830000	6.12732e-05	2.59921
chr1	130875000	130880000	chr1	130975000	130980000	7.34797e-06	2.11121
chr1	130875000	130880000	chr1	131050000	131055000	0.00032432	2.11121
chr1	131115000	131120000	chr1	131150000	131155000	4.43164e-05	2.11121
chr1	131115000	131120000	chr1	131255000	131260000	0.00336502	2.59921
chr1	131175000	131180000	chr1	131255000	131260000	1.8971e-05	2.11121
chr1	131285000	131290000	chr1	131550000	131555000	0.000490521	2.11121
chr1	131610000	131615000	chr1	131765000	131770000	0.00923176	2.11121
chr1	131715000	131720000	chr1	131885000	131890000	0.199096	2.11121
chr1	131995000	132000000	chr1	132110000	132115000	0.0604885	2.59921
chr1	132115000	132120000	chr1	132235000	132240000	0.0959424	2.11121
chr1	132165000	132170000	chr1	132355000	132360000	0.0824875	2.59921
chr1	132525000	132530000	chr1	132595000	132600000	4.34241e-05	2.11121
chr1	132710000	132715000	chr1	132970000	132975000	0.129593	2.11121
chr1	132755000	132760000	chr1	132965000	132970000	4.43164e-05	2.11121
chr1	133040000	133045000	chr1	133095000	133100000	0.000437299	2.11121
chr1	133180000	133185000	chr1	133300000	133305000	0.00334775	2.59921
chr1	133380000	133385000	chr1	133605000	133610000	5.1459e-07	2.11121
chr1	133650000	133655000	chr1	133895000	133900000	0.0316588	2.11121
chr1	133700000	133705000	chr1	133890000	133895000	0.000257299	2.11121
chr1	134055000	134060000	chr1	134105000	134110000	4.4997e-06	2.11121
chr1	134150000	134155000	chr1	134325000	134330000	1.8971e-05	2.11121
chr1	134980000	134985000	chr1	135110000	135115000	6.15836e-05	2.59921
chr1	135165000	135170000	chr1	135370000	135375000	0.000209246	4.22243
chr1	135265000	135270000	chr1	135365000	135370000	0.00189583	2.11121
chr1	135455000	135460000	chr1	135670000	135675000	0.0035517	2.59921
chr1	135460000	135465000	chr1	135535000	135540000	5.52152e-05	2.11121
chr1	135545000	135550000	chr1	135665000	135670000	1.8971e-05	2.11121
chr1	135715000	135720000	chr1	135785000	135790000	0.000118152	2.11121
chr1	135715000	135720000	chr1	135830000	135835000	0.127132	2.11121
chr1	135850000	135855000	chr1	135940000	135945000	7.34797e-06	2.11121
chr1	136550000	136555000	chr1	136740000	136745000	5.1459e-07	2.11121
chr1	136555000	136560000	chr1	136680000	136685000	0.0112655	2.11121
chr1	161995000	162000000	chr1	162315000	162320000	4.96278e-06	2.11121
chr1	162545000	162550000	chr1	162665000	162670000	0.000406832	2.11121
chr1	162680000	162685000	chr1	162710000	162715000	0.130583	2.59921
chr1	163150000	163155000	chr1	163910000	163915000	0.0140482	2.11121
chr1	164015000	164020000	chr1	164135000	164140000	0.00994077	2.11121
chr1	164315000	164320000	chr1	165125000	165130000	0.0332509	2.11121
chr1	164365000	164370000	chr1	165120000	165125000	0.0332509	2.11121
chr1	164865000	164870000	chr1	165120000	165125000	0.164417	2.11121
chr1	165770000	165775000	chr1	165995000	166000000	0.0479008	2.11121
chr1	165775000	165780000	chr1	166150000	166155000	9.5008e-05	2.11121
chr1	165850000	165855000	chr1	166150000	166155000	0.00396973	2.11121
chr1	165855000	165860000	chr1	165960000	165965000	0.0652538	2.11121
chr1	166000000	166005000	chr1	166150000	166155000	0.00108065	2.11121
chr1	166160000	166165000	chr1	166315000	166320000	0.00598751	2.11121
chr1	166210000	166215000	chr1	166320000	166325000	0.0796714	2.11121
chr1	167220000	167225000	chr1	167335000	167340000	6.22546e-05	2.11121
chr1	167230000	167235000	chr1	167290000	167295000	0.029495	3.67583
chr1	169535000	169540000	chr1	169925000	169930000	0.000556326	2.11121
chr1	169670000	169675000	chr1	169915000	169920000	4.84373e-07	2.11121
chr1	153890000	153895000	chr1	154115000	154120000	0.00112971	2.59921
chr1	153890000	153895000	chr1	154180000	154185000	0.000102404	2.11121
chr1	153900000	153905000	chr1	154030000	154035000	0.0830817	2.59921
chr1	154785000	154790000	chr1	155005000	155010000	0.00190648	2.11121
chr1	155025000	155030000	chr1	155280000	155285000	0.00875034	2.59921
chr1	155035000	155040000	chr1	155215000	155220000	8.15553e-07	3.2
chr1	155045000	155050000	chr1	155140000	155145000	3.26498e-05	2.11121
chr1	155050000	155055000	chr1	155095000	155100000	0.00160519	2.11121
chr1	155100000	155105000	chr1	155135000	155140000	0.0834432	2.11121
chr1	155580000	155585000	chr1	155720000	155725000	0.13699	2.11121
chr1	155645000	155650000	chr1	155765000	155770000	0.138347	2.11121
chr1	156085000	156090000	chr1	156230000	156235000	0.000185702	2.59921
chr1	156240000	156245000	chr1	156540000	156545000	0.00772683	2.11121
chr1	156740000	156745000	chr1	157080000	157085000	0.000294483	2.11121
chr1	156915000	156920000	chr1	157080000	157085000	4.6091e-06	2.11121
chr1	156995000	157000000	chr1	157070000	157075000	0.00604735	2.11121
chr1	157090000	157095000	chr1	157280000	157285000	0.0359221	2.59921
chr1	158670000	158675000	chr1	158950000	158955000	0.000185702	2.11121
chr1	158710000	158715000	chr1	158950000	158955000	0.0128157	2.11121
chr1	158845000	158850000	chr1	158950000	158955000	0.0631707	2.11121
chr1	159395000	159400000	chr1	160080000	160085000	0.0288546	2.11121
chr1	160095000	160100000	chr1	160180000	160185000	0.000337332	2.11121
chr1	160395000	160400000	chr1	160715000	160720000	3.26498e-05	3.2
chr1	160560000	160565000	chr1	160710000	160715000	0.00045912	2.11121
chr1	160745000	160750000	chr1	160855000	160860000	0.0494562	2.11121
chr1	160745000	160750000	chr1	160935000	160940000	0.00792863	2.11121
chr1	161210000	161215000	chr1	161285000	161290000	0.000149563	2.59921
chr1	161215000	161220000	chr1	161735000	161740000	0.0361817	2.11121
chr1	161395000	161400000	chr1	161735000	161740000	0.0117702	2.11121
chr1	161395000	161400000	chr1	161685000	161690000	0.000185702	2.11121
chr1	170225000	170230000	chr1	170610000	170615000	0.0243793	2.11121
chr1	170290000	170295000	chr1	170610000	170615000	0.00202644	2.11121
chr1	170630000	170635000	chr1	170835000	170840000	0.00136054	2.11121
chr1	170900000	170905000	chr1	170990000	170995000	1.10118e-09	2.11121
chr1	171110000	171115000	chr1	171280000	171285000	0.0208292	2.11121
chr1	171115000	171120000	chr1	171225000	171230000	0.0190834	3.2
chr1	172145000	172150000	chr1	172310000	172315000	0.0246428	2.11121
chr1	172200000	172205000	chr1	172305000	172310000	0.148416	2.11121
chr1	172410000	172415000	chr1	172490000	172495000	1.03159e-07	2.11121
chr1	176715000	176720000	chr1	176860000	176865000	3.17428e-06	2.11121
chr1	176755000	176760000	chr1	176860000	176865000	0.00340731	2.11121
chr1	177410000	177415000	chr1	177685000	177690000	0.00116474	2.11121
chr1	177705000	177710000	chr1	177745000	177750000	0.151829	2.11121
chr1	178145000	178150000	chr1	178240000	178245000	0.000183018	2.11121
chr1	178310000	178315000	chr1	178450000	178455000	4.46898e-05	2.11121
chr1	178335000	178340000	chr1	178405000	178410000	0.0157675	2.11121
chr1	178470000	178475000	chr1	179145000	179150000	0.0438096	2.11121
chr1	179640000	179645000	chr1	179735000	179740000	0.0223314	2.11121
chr1	179855000	179860000	chr1	180160000	180165000	0.00652567	2.59921
chr1	179850000	179855000	chr1	180215000	180220000	0.0484115	2.59921
chr1	179855000	179860000	chr1	180115000	180120000	7.35628e-05	2.11121
chr1	180265000	180270000	chr1	180410000	180415000	3.15289e-07	2.11121
chr1	180430000	180435000	chr1	180760000	180765000	0.15264	2.11121
chr1	180435000	180440000	chr1	180545000	180550000	0.0136442	5.19842
chr1	180810000	180815000	chr1	180845000	180850000	0.0290884	2.11121
chr1	180900000	180905000	chr1	180970000	180975000	6.96385e-05	2.11121
chr1	180985000	180990000	chr1	181035000	181040000	6.17519e-05	2.11121
chr1	180985000	180990000	chr1	181095000	181100000	0.00846601	2.11121
chr1	181270000	181275000	chr1	181545000	181550000	6.39158e-05	2.59921
chr1	181270000	181275000	chr1	181610000	181615000	0.00365552	2.11121
chr1	181385000	181390000	chr1	181540000	181545000	6.17519e-05	2.11121
chr1	181835000	181840000	chr1	182125000	182130000	0.147124	2.11121
chr1	181885000	181890000	chr1	182135000	182140000	7.72553e-05	2.59921
chr1	181995000	182000000	chr1	182105000	182110000	0.024615	2.11121
chr1	182555000	182560000	chr1	182960000	182965000	0.0183941	2.11121
chr1	182980000	182985000	chr1	183275000	183280000	0.000135089	2.11121
chr1	183040000	183045000	chr1	183230000	183235000	1.82371e-06	2.11121
chr1	183550000	183555000	chr1	183655000	183660000	0.00281224	2.11121
chr1	183860000	183865000	chr1	184030000	184035000	0.0203268	2.11121
chr1	184265000	184270000	chr1	184390000	184395000	6.9204e-06	2.11121
chr1	184265000	184270000	chr1	184735000	184740000	0.00324222	2.59921
chr1	184270000	184275000	chr1	184765000	184770000	0.0748807	2.11121
chr1	184440000	184445000	chr1	184760000	184765000	0.156999	2.59921
chr1	184445000	184450000	chr1	184730000	184735000	0.00284461	2.11121
chr1	184505000	184510000	chr1	184725000	184730000	0.0932207	5.19842
chr1	184855000	184860000	chr1	185195000	185200000	0.0365678	2.11121
chr1	184965000	184970000	chr1	185190000	185195000	0.000615778	2.11121
chr1	150405000	150410000	chr1	150440000	150445000	0.0932337	2.59921
chr1	150535000	150540000	chr1	150595000	150600000	0.193864	2.11121
chr1	151035000	151040000	chr1	151350000	151355000	0.000766922	2.11121
chr1	151075000	151080000	chr1	151350000	151355000	0.000766922	2.59921
chr1	151490000	151495000	chr1	151700000	151705000	0.0499463	3.2
chr1	151565000	151570000	chr1	151700000	151705000	6.1248e-06	2.59921
chr1	151815000	151820000	chr1	152275000	152280000	0.118803	2.11121
chr1	151820000	151825000	chr1	152370000	152375000	0.01205	2.11121
chr1	152520000	152525000	chr1	152745000	152750000	1.03864e-05	2.59921
chr1	153130000	153135000	chr1	153200000	153205000	0.146089	2.11121
chr1	153335000	153340000	chr1	153385000	153390000	0.165877	2.11121
chr1	193695000	193700000	chr1	194220000	194225000	0.18437	2.59921
chr1	194615000	194620000	chr1	194815000	194820000	0.00986779	2.11121
chr1	194620000	194625000	chr1	194720000	194725000	7.22443e-06	2.11121
chr1	194620000	194625000	chr1	194955000	194960000	0.193461	2.11121
chr1	194755000	194760000	chr1	194960000	194965000	0.00316731	2.59921
chr1	194835000	194840000	chr1	194955000	194960000	0.000421773	2.11121
chr1	194880000	194885000	chr1	194950000	194955000	1.83473e-06	2.11121
chr1	186390000	186395000	chr1	186710000	186715000	6.20125e-07	2.11121
chr1	186455000	186460000	chr1	186710000	186715000	0.00233054	2.11121
chr1	189025000	189030000	chr1	189580000	189585000	0.000452724	2.11121
chr1	189315000	189320000	chr1	189570000	189575000	0.0311455	2.11121
chr1	189670000	189675000	chr1	189920000	189925000	0.168037	2.11121
chr1	189695000	189700000	chr1	189970000	189975000	0.0412938	2.11121
chr1	189700000	189705000	chr1	189870000	189875000	5.38472e-06	2.59921
chr1	189745000	189750000	chr1	189860000	189865000	0.19861	2.59921
chr1	190940000	190945000	chr1	191005000	191010000	0.0139307	2.59921
chr1	191830000	191835000	chr1	192095000	192100000	2.79296e-06	2.11121
chr1	192185000	192190000	chr1	192710000	192715000	0.000151898	2.59921
chr1	192195000	192200000	chr1	192515000	192520000	0.0532258	2.11121
chr1	192240000	192245000	chr1	192595000	192600000	0.104188	2.11121
chr1	192725000	192730000	chr1	192910000	192915000	3.20155e-07	2.11121
chr1	192780000	192785000	chr1	192905000	192910000	0.0141905	3.2
chr1	192780000	192785000	chr1	193120000	193125000	0.0975393	2.11121
chr1	192785000	192790000	chr1	192855000	192860000	0.0582865	2.11121
chr1	193255000	193260000	chr1	193375000	193380000	9.8692e-07	2.11121
chr1	193385000	193390000	chr1	193590000	193595000	0.0532258	2.59921
chr1	193385000	193390000	chr1	193700000	193705000	0.000596784	2.11121
chr1	193450000	193455000	chr1	193590000	193595000	0.038113	2.11121
chr1	193500000	193505000	chr1	193590000	193595000	0.0949888	2.11121
chr2	52755000	52760000	chr2	53085000	53090000	0.00599811	2.11121
chr2	52755000	52760000	chr2	53120000	53125000	0.00499006	2.11121
chr2	68785000	68790000	chr2	69095000	69100000	0.000592766	2.11121
chr2	68810000	68815000	chr2	69060000	69065000	0.11955	2.11121
chr2	69275000	69280000	chr2	69420000	69425000	0.000168648	2.11121
chr2	70705000	70710000	chr2	71055000	71060000	0.0133669	2.11121
chr2	71600000	71605000	chr2	71815000	71820000	2.3591e-05	2.11121
chr2	71650000	71655000	chr2	71805000	71810000	0.0164027	2.11121
chr2	72035000	72040000	chr2	72215000	72220000	0.0229045	2.11121
chr2	72040000	72045000	chr2	72145000	72150000	0.00384731	2.11121
chr2	72235000	72240000	chr2	72390000	72395000	0.000158483	2.11121
chr2	72300000	72305000	chr2	72385000	72390000	0.0120123	2.11121
chr2	72975000	72980000	chr2	73055000	73060000	0.0894322	2.11121
chr2	73315000	73320000	chr2	73395000	73400000	0.160576	2.11121
chr2	73580000	73585000	chr2	73740000	73745000	0.000158483	2.11121
chr2	26020000	26025000	chr2	26140000	26145000	0.0466126	2.11121
chr2	26055000	26060000	chr2	26140000	26145000	0.00138563	2.11121
chr2	26155000	26160000	chr2	26225000	26230000	0.00490971	2.11121
chr2	26155000	26160000	chr2	26275000	26280000	0.0105825	2.11121
chr2	26400000	26405000	chr2	26570000	26575000	0.126999	2.59921
chr2	26450000	26455000	chr2	26560000	26565000	2.53407e-06	2.11121
chr2	26485000	26490000	chr2	26555000	26560000	0.12949	2.59921
chr2	27070000	27075000	chr2	27235000	27240000	0.00269409	2.11121
chr2	27285000	27290000	chr2	27425000	27430000	8.25689e-08	2.11121
chr2	27550000	27555000	chr2	27760000	27765000	1.44755e-06	2.11121
chr2	27775000	27780000	chr2	27855000	27860000	0.0598342	2.11121
chr2	27775000	27780000	chr2	27965000	27970000	0.0296723	3.2
chr2	27780000	27785000	chr2	27885000	27890000	0.00112332	3.2
chr2	28200000	28205000	chr2	28370000	28375000	6.20013e-05	2.11121
chr2	28200000	28205000	chr2	28420000	28425000	0.00490971	2.11121
chr2	28205000	28210000	chr2	28300000	28305000	0.000604122	2.11121
chr2	28510000	28515000	chr2	28550000	28555000	0.000374514	2.11121
chr2	28920000	28925000	chr2	28975000	28980000	0.0765678	2.11121
chr2	29230000	29235000	chr2	29595000	29600000	0.128799	2.11121
chr2	30180000	30185000	chr2	30270000	30275000	0.0110723	2.11121
chr2	30470000	30475000	chr2	30760000	30765000	0.0466126	2.11121
chr2	30590000	30595000	chr2	30705000	30710000	0.138676	2.59921
chr2	30835000	30840000	chr2	30930000	30935000	0.00849384	2.59921
chr2	30890000	30895000	chr2	30930000	30935000	0.000604122	2.11121
chr2	30980000	30985000	chr2	31145000	31150000	0.0054436	2.11121
chr2	31190000	31195000	chr2	31285000	31290000	0.184994	3.2
chr2	31435000	31440000	chr2	31475000	31480000	0.00690153	2.11121
chr2	31680000	31685000	chr2	31910000	31915000	0.0765678	2.11121
chr2	32405000	32410000	chr2	32485000	32490000	0.000187988	2.59921
chr2	32490000	32495000	chr2	32560000	32565000	0.00112332	2.11121
chr2	32715000	32720000	chr2	32750000	32755000	0.175369	3.2
chr2	32865000	32870000	chr2	32920000	32925000	5.49363e-05	2.11121
chr2	33150000	33155000	chr2	33240000	33245000	0.0340313	2.11121
chr2	33155000	33160000	chr2	33345000	33350000	4.87368e-05	2.11121
chr2	33225000	33230000	chr2	33345000	33350000	0.00852159	2.11121
chr2	33485000	33490000	chr2	33730000	33735000	0.0850022	2.11121
chr2	33745000	33750000	chr2	33920000	33925000	0.106768	2.11121
chr2	101905000	101910000	chr2	102450000	102455000	0.0126215	2.11121
chr2	102085000	102090000	chr2	102450000	102455000	0.0118413	2.11121
chr2	102090000	102095000	chr2	102290000	102295000	0.060637	2.59921
chr2	102685000	102690000	chr2	103015000	103020000	0.00203229	2.11121
chr2	103455000	103460000	chr2	103545000	103550000	1.43659e-05	2.11121
chr2	103560000	103565000	chr2	103715000	103720000	1.43659e-05	2.11121
chr2	103575000	103580000	chr2	103660000	103665000	0.0184361	2.59921
chr2	104440000	104445000	chr2	104575000	104580000	0.00552762	2.11121
chr2	104680000	104685000	chr2	104750000	104755000	0.000116348	2.11121
chr2	105110000	105115000	chr2	105225000	105230000	0.17239	2.11121
chr2	105330000	105335000	chr2	105425000	105430000	0.00674676	2.59921
chr2	10100000	10105000	chr2	10285000	10290000	1.01857e-05	2.11121
chr2	10140000	10145000	chr2	10280000	10285000	0.0569345	2.11121
chr2	11330000	11335000	chr2	11500000	11505000	0.000952014	2.59921
chr2	11330000	11335000	chr2	11540000	11545000	0.00232916	2.11121
chr2	12000000	12005000	chr2	12305000	12310000	0.176971	2.11121
chr2	13285000	13290000	chr2	13590000	13595000	0.000531245	2.59921
chr2	13405000	13410000	chr2	13570000	13575000	0.144252	2.59921
chr2	3545000	3550000	chr2	3770000	3775000	0.00210088	2.11121
chr2	4650000	4655000	chr2	4860000	4865000	0.00467615	2.59921
chr2	5085000	5090000	chr2	5395000	5400000	0.00026982	2.11121
chr2	5085000	5090000	chr2	5430000	5435000	0.00467615	2.11121
chr2	33970000	33975000	chr2	34635000	34640000	0.0231301	2.11121
chr2	35210000	35215000	chr2	35265000	35270000	0.000163096	2.11121
chr2	35295000	35300000	chr2	35365000	35370000	0.000801835	2.11121
chr2	35415000	35420000	chr2	35510000	35515000	0.165871	2.11121
chr2	35540000	35545000	chr2	35905000	35910000	0.0216185	2.11121
chr2	35650000	35655000	chr2	35905000	35910000	0.000801835	2.11121
chr2	36010000	36015000	chr2	36210000	36215000	0.00863754	2.11121
chr2	37925000	37930000	chr2	38375000	38380000	0.0199016	2.11121
chr2	38430000	38435000	chr2	38585000	38590000	0.0499206	2.59921
chr2	38660000	38665000	chr2	38735000	38740000	0.0030759	2.11121
chr2	38930000	38935000	chr2	38995000	39000000	0.000872787	3.2
chr2	19530000	19535000	chr2	19725000	19730000	0.0210968	2.11121
chr2	20895000	20900000	chr2	21260000	21265000	0.0867223	2.11121
chr2	21960000	21965000	chr2	22720000	22725000	0.00457184	2.11121
chr2	22755000	22760000	chr2	22865000	22870000	0.0210968	2.11121
chr2	24410000	24415000	chr2	24565000	24570000	2.84666e-05	2.11121
chr2	25190000	25195000	chr2	25255000	25260000	0.0851726	2.11121
chr2	25705000	25710000	chr2	25750000	25755000	0.00113665	2.11121
chr2	25835000	25840000	chr2	25915000	25920000	0.188847	2.11121
chr2	129900000	129905000	chr2	130055000	130060000	0.0195737	2.59921
chr2	130065000	130070000	chr2	130245000	130250000	0.00409361	2.11121
chr2	130070000	130075000	chr2	130160000	130165000	0.0553385	2.11121
chr2	130290000	130295000	chr2	130410000	130415000	0.0053646	2.59921
chr2	130815000	130820000	chr2	130945000	130950000	0.10849	2.11121
[truncated: 1,693 more rows]

## Sheet: siNIPBL_dex_signif_increased
BIN1_CHR	BIN1_START	BIN1_END	BIN2_CHROMOSOME	BIN2_START	BIN2_END	FDR	DETECTION_SCALE
[truncated: 814 more rows]
