# Supplementary material for: The glucocorticoid receptor associates with the cohesin loader NIPBL to promote long-range gene regulation
Source: Sci Adv. 2022 Mar 30;8(13):eabj8360. doi: 10.1126/sciadv.abj8360 (PMC8967222; doi:10.1126/sciadv.abj8360)
Supplement: Supplementary file 2 — Tables S1 to S6 [file sciadv.abj8360_tables_s1_to_s6.zip › sciadv.abj8360_table_s6.xlsx]

## Sheet: siCTRL eth
chr	pos1	pos2	chr2	pos3	pos4	length	width	Mean	maxpixel	pvalue	Stripiness
chrX	7410001	7440000	chrX	7410001	7725000	315000	30000	13.7143	0.96	0.152	4.55649
chrX	7900001	7940000	chrX	7900001	8115000	215000	40000	29.4244	0.96	0.114	-18.4348
chrX	11785001	11815000	chrX	11785001	12135000	350000	30000	16.8667	0.95	0.1485	-53.7313
chrX	12125001	12160000	chrX	12125001	12365000	240000	35000	26.5357	0.95	0.162	-62.2122
chrX	12330001	12365000	chrX	11935001	12365000	430000	35000	12.6794	0.95	0.115	-1.20005
chrX	16885001	16925000	chrX	16885001	17220000	335000	40000	9.13619	0.95	0.168	10.9585
chrX	36215001	36250000	chrX	36215001	36400000	185000	35000	15.3591	0.95	0.195	12.2569
chrX	38220001	38255000	chrX	38220001	38455000	235000	35000	14.8723	0.95	0.173	5.48503
chrX	47980001	48010000	chrX	47980001	48415000	435000	30000	14.3506	0.96	0.059	40.645
chrX	71415001	71445000	chrX	71415001	71620000	205000	30000	23.2398	0.98	0.166	16.8926
chrX	74010001	74040000	chrX	74010001	74255000	245000	30000	25.1156	0.95	0.187	-1.31338
chrX	77415001	77445000	chrX	77415001	77660000	245000	30000	17.1905	0.95	0.101	18.8317
chrX	96010001	96040000	chrX	96010001	96175000	165000	30000	21.4747	0.97	0.083	78.1095
chrX	99120001	99155000	chrX	99120001	99660000	540000	35000	16.6852	0.98	0.011	532.448
chrX	99490001	99530000	chrX	99170001	99530000	360000	40000	19.0122	0.95	0.1985	-42.344
chrX	99650001	99680000	chrX	99125001	99680000	555000	30000	9.05255	0.95	0.056	11.1858
chrX	101115001	101150000	chrX	101115001	101425000	310000	35000	12.1959	0.95	0.13	55.4723
chrX	103465001	103500000	chrX	103465001	103995000	530000	35000	7.76954	0.96	0.1665	15.2981
chrX	106010001	106050000	chrX	106010001	106185000	175000	40000	22.7929	0.95	0.151	25.8077
chrX	140830001	140865000	chrX	140405001	140865000	460000	35000	11.0652	0.95	0.0635	58.8183
chrX	142815001	142850000	chrX	142815001	143065000	250000	35000	22.9286	0.96	0.078	74.7502
chrX	143650001	143685000	chrX	143440001	143685000	245000	35000	14.7347	0.95	0.185	18.1493
chrX	152140001	152185000	chrX	151930001	152185000	255000	45000	20.0087	0.95	0.114	15.6612
chrX	159615001	159650000	chrX	159615001	159975000	360000	35000	14.4028	0.95	0.0565	78.5422
chrX	162145001	162175000	chrX	161950001	162175000	225000	30000	18.3889	0.97	0.088	34.8347
chrX	164170001	164205000	chrX	164170001	164460000	290000	35000	11.3424	0.97	0.143	25.4084
chr9	13285001	13325000	chr9	13285001	13710000	425000	40000	23.432	0.95	0.015	16.2682
chr9	14325001	14355000	chr9	13840001	14355000	515000	30000	14.3742	0.95	0.067	3.51473
chr9	14995001	15035000	chr9	14765001	15035000	270000	40000	30.7083	0.95	0.02	7.34202
chr9	15015001	15050000	chr9	15015001	15210000	195000	35000	39.8681	0.96	0.048	0.575713
chr9	23205001	23240000	chr9	22505001	23240000	735000	35000	11.5724	0.95	0.019	7.28786
chr9	27310001	27340000	chr9	27065001	27340000	275000	30000	30.1273	0.97	0.07	3.63189
chr9	27400001	27435000	chr9	27400001	28260000	860000	35000	7.51211	0.97	0.044	10.1633
chr9	30890001	30935000	chr9	30505001	30935000	430000	45000	19.1809	0.95	0.1855	-1.93897
chr9	30930001	30960000	chr9	30430001	30960000	530000	30000	15.7453	0.98	0.1855	6.43997
chr9	31065001	31105000	chr9	30430001	31105000	675000	40000	12.6611	0.95	0.078	3.96538
chr9	32585001	32615000	chr9	32585001	32780000	195000	30000	44.7692	0.98	0.013	12.2946
chr9	32920001	32955000	chr9	32680001	32955000	275000	35000	16.566	0.95	0.132	0.622722
chr9	34480001	34520000	chr9	34480001	35030000	550000	40000	16.2148	0.96	0.0225	7.62772
chr9	35020001	35065000	chr9	35020001	35175000	155000	45000	60.682	0.95	0.03	0.942366
chr9	35520001	35560000	chr9	35180001	35560000	380000	40000	24.9276	0.95	0.0855	15.0319
chr9	37605001	37650000	chr9	37405001	37650000	245000	45000	23.6621	0.96	0.101	1.52175
chr9	40210001	40245000	chr9	40210001	40415000	205000	35000	28.4321	0.95	0.047	4.14532
chr9	41930001	41965000	chr9	41415001	41965000	550000	35000	15.2208	0.95	0.013	23.706
chr9	41985001	42020000	chr9	41985001	42325000	340000	35000	25.1029	0.95	0.024	16.0009
chr9	43265001	43300000	chr9	43125001	43300000	175000	35000	54.6082	0.96	0.068	-12.4345
chr9	43320001	43355000	chr9	43320001	43980000	660000	35000	18.066	0.96	0.019	23.3991
chr9	43975001	44005000	chr9	43975001	44130000	155000	30000	62.1237	0.98	0.013	5.24484
chr9	44115001	44150000	chr9	44115001	44355000	240000	35000	45.1945	0.97	0.0355	2.22991
chr9	45375001	45420000	chr9	45115001	45420000	305000	45000	31.0965	0.95	0.03	4.01789
chr9	45400001	45430000	chr9	45400001	45890000	490000	30000	19.6071	0.97	0.0375	14.2165
chr9	45570001	45610000	chr9	45570001	45890000	320000	40000	28.7773	0.95	0.0835	1.69623
chr9	45985001	46020000	chr9	45985001	46260000	275000	35000	37.8182	0.99	0.013	11.8909
chr9	47675001	47710000	chr9	47520001	47710000	190000	35000	35.1842	0.96	0.0955	0.105074
chr9	48635001	48670000	chr9	48635001	49060000	425000	35000	20.5059	0.95	0.02	13.2114
chr9	50840001	50885000	chr9	50840001	51080000	240000	45000	39.0833	0.96	0.111	-2.56025
chr9	51135001	51165000	chr9	50795001	51165000	370000	30000	26.1667	0.97	0.0235	9.59943
chr9	51320001	51355000	chr9	51320001	51965000	645000	35000	7.44319	0.96	0.168	0.777099
chr9	52265001	52300000	chr9	51975001	52300000	325000	35000	15.444	0.95	0.128	1.07174
chr9	54315001	54350000	chr9	54160001	54350000	190000	35000	35.282	0.95	0.088	2.76169
chr9	54725001	54755000	chr9	54725001	54905000	180000	30000	48.3519	0.95	0.0535	0.38041
chr9	55090001	55125000	chr9	54830001	55125000	295000	35000	22.7506	0.95	0.081	0.886754
chr9	55295001	55330000	chr9	55095001	55330000	235000	35000	23.4468	0.95	0.106	0.0042389
chr9	56495001	56520000	chr9	56090001	56520000	430000	25000	25.1186	0.96	0.116	-26.6453
chr9	57125001	57160000	chr9	56845001	57160000	315000	35000	33.0703	0.95	0.065	1.8972
chr9	57415001	57450000	chr9	57210001	57450000	240000	35000	50.1964	0.97	0.0065	26.2426
chr9	57735001	57780000	chr9	57530001	57780000	250000	45000	44.2333	0.95	0.011	9.06755
chr9	57985001	58020000	chr9	57750001	58020000	270000	35000	41.2937	0.97	0.022	1.94994
chr9	58030001	58060000	chr9	58030001	58400000	370000	30000	36.0788	0.95	0.0135	24.0967
chr9	61685001	61715000	chr9	61000001	61715000	715000	30000	12.8578	0.96	0.139	-13.3285
chr9	62020001	62065000	chr9	62020001	62260000	240000	45000	36.2454	0.95	0.0495	-6.26987
chr9	62230001	62260000	chr9	61945001	62260000	315000	30000	26.4101	0.98	0.027	15.2818
chr9	62275001	62310000	chr9	62275001	62490000	215000	35000	33.0068	0.97	0.083	-3.96441
chr9	62525001	62565000	chr9	62275001	62565000	290000	40000	42.7544	0.97	0.01	15.663
chr9	62830001	62865000	chr9	62830001	63125000	295000	35000	32.8111	0.97	0.045	5.32932
chr9	63105001	63140000	chr9	62830001	63140000	310000	35000	28.9539	0.95	0.136	5.29766
chr9	63115001	63160000	chr9	63115001	63670000	555000	45000	16.5265	0.95	0.08	0.754516
chr9	63835001	63860000	chr9	63160001	63860000	700000	25000	17.6957	0.95	0.014	12.793
chr9	64080001	64115000	chr9	63905001	64115000	210000	35000	62.2721	0.99	0.002	47.7655
chr9	64380001	64410000	chr9	64380001	64695000	315000	30000	28.8862	0.97	0.096	-6.69946
chr9	64765001	64800000	chr9	64765001	64945000	180000	35000	31.6349	0.96	0.09	-1.88286
chr9	64920001	64965000	chr9	64320001	64965000	645000	45000	14.6253	0.95	0.052	3.36966
chr9	65565001	65600000	chr9	65425001	65600000	175000	35000	59.6041	0.97	0.028	-2.58978
chr9	65820001	65860000	chr9	65615001	65860000	245000	40000	23.2628	0.95	0.117	4.14331
chr9	66130001	66175000	chr9	66130001	66490000	360000	45000	24.0509	0.95	0.058	4.02536
chr9	66495001	66535000	chr9	66495001	66985000	490000	40000	15.6518	0.95	0.094	-0.345004
chr9	66640001	66670000	chr9	66640001	66835000	195000	30000	43.2436	0.96	0.066	1.65278
chr9	67035001	67065000	chr9	67035001	67275000	240000	30000	45.0957	0.97	0.065	-19.8063
chr9	68010001	68035000	chr9	68010001	68735000	725000	25000	9.90621	0.96	0.064	5.17645
chr9	69475001	69515000	chr9	69350001	69515000	165000	40000	51.8561	0.95	0.016	0.213073
chr9	70185001	70220000	chr9	70185001	70410000	225000	35000	43.219	0.96	0.039	-0.843665
chr9	70655001	70695000	chr9	70655001	70945000	290000	40000	19.5395	0.95	0.1	1.47709
chr9	71055001	71080000	chr9	70560001	71080000	520000	25000	12.899	0.95	0.03	4.15802
chr9	71440001	71475000	chr9	71200001	71475000	275000	35000	26.0503	0.96	0.049	3.43082
chr9	71805001	71850000	chr9	71805001	72165000	360000	45000	24.1157	0.95	0.1355	0.0543198
chr9	72390001	72430000	chr9	72110001	72430000	320000	40000	21.1953	0.95	0.0405	3.51064
chr9	72750001	72790000	chr9	72750001	73005000	255000	40000	32.973	0.95	0.052	4.49934
chr9	75035001	75080000	chr9	75035001	75310000	275000	45000	22.103	0.95	0.062	2.59286
chr9	75430001	75460000	chr9	75270001	75460000	190000	30000	47.1053	0.97	0.04	-6.51348
chr9	77795001	77835000	chr9	77795001	78035000	240000	40000	32.1562	0.95	0.0185	14.0829
chr9	78005001	78045000	chr9	77600001	78045000	445000	40000	23.2851	0.95	0.034	3.67254
chr9	78525001	78560000	chr9	78325001	78560000	235000	35000	33.1854	0.95	0.058	-0.503864
chr9	79710001	79740000	chr9	79040001	79740000	700000	30000	8.91304	0.95	0.0265	5.30182
chr9	79790001	79830000	chr9	79790001	80065000	275000	40000	19.7523	0.95	0.093	0.97677
chr9	83370001	83405000	chr9	83370001	83725000	355000	35000	21.4	0.95	0.033	7.52395
chr9	86435001	86470000	chr9	85700001	86470000	770000	35000	7.6788	0.95	0.0725	8.87998
chr9	86735001	86760000	chr9	86580001	86760000	180000	25000	35.7111	0.96	0.0525	2.87225
chr9	87410001	87440000	chr9	87410001	87745000	335000	30000	14.7923	0.96	0.124	0.542297
chr9	88205001	88240000	chr9	87700001	88240000	540000	35000	10.4447	0.95	0.0965	0.91706
chr9	88520001	88560000	chr9	88225001	88560000	335000	40000	17.3041	0.95	0.066	-0.355055
chr9	94525001	94560000	chr9	94525001	94730000	205000	35000	23.669	0.95	0.168	-0.72387
chr9	94725001	94760000	chr9	94725001	95490000	765000	35000	8.1015	0.95	0.065	9.9218
chr9	95835001	95865000	chr9	95665001	95865000	200000	30000	33.7792	0.97	0.0195	5.84086
chr9	98415001	98450000	chr9	98415001	98550000	135000	35000	59.7513	0.96	0.143	-2.10586
chr9	98600001	98635000	chr9	98600001	99065000	465000	35000	19.8018	0.95	0.122	-2.57622
chr9	98630001	98675000	chr9	98630001	99060000	430000	45000	25.1731	0.95	0.132	-10.0148
chr9	98785001	98830000	chr9	98620001	98830000	210000	45000	32.3254	0.95	0.097	0.0152837
chr9	99220001	99255000	chr9	99050001	99255000	205000	35000	37.669	0.97	0.028	6.84471
chr9	99430001	99475000	chr9	98995001	99475000	480000	45000	24.0162	0.95	0.0455	-0.1507
chr9	100440001	100480000	chr9	100440001	101175000	735000	40000	11.0145	0.95	0.069	5.30729
chr9	102620001	102655000	chr9	102620001	102885000	265000	35000	41.8464	0.98	0.005	38.288
chr9	102700001	102735000	chr9	102700001	102880000	180000	35000	73.869	0.96	0.1145	-41.053
chr9	103480001	103520000	chr9	103480001	103770000	290000	40000	32.4741	0.95	0.063	2.96837
chr9	105375001	105405000	chr9	104525001	105405000	880000	30000	6.34857	0.95	0.1115	0.542357
chr9	105680001	105720000	chr9	105680001	106155000	475000	40000	17.2408	0.95	0.117	-1.89212
chr9	106655001	106700000	chr9	106655001	106900000	245000	45000	48.0635	0.95	0.022	6.90833
chr9	106880001	106915000	chr9	106880001	107555000	675000	35000	14.6085	0.96	0.074	10.8605
chr9	110285001	110315000	chr9	110095001	110315000	220000	30000	35.6212	0.97	0.07	1.04811
chr9	110610001	110645000	chr9	110400001	110645000	245000	35000	52.6035	0.98	0.033	1.5966
chr9	110855001	110890000	chr9	110715001	110890000	175000	35000	78.6531	0.98	0.003	20.0642
chr9	114110001	114130000	chr9	113965001	114130000	165000	20000	22.0758	0.96	0.05	1.69181
chr9	114570001	114610000	chr9	114405001	114610000	205000	40000	43.2317	0.96	0.019	-1.05357
chr9	114780001	114820000	chr9	114780001	114975000	195000	40000	57.0865	0.95	0.027	-2.89768
chr9	118475001	118515000	chr9	118035001	118515000	480000	40000	17.7188	0.95	0.0445	7.59835
chr9	118910001	118940000	chr9	118910001	119090000	180000	30000	66.7222	0.99	0.001	39.2618
chr9	119085001	119130000	chr9	119085001	119420000	335000	45000	35.5207	0.95	0.026	4.31818
chr9	119720001	119760000	chr9	119465001	119760000	295000	40000	28.9322	0.95	0.133	-2.37001
chr9	120585001	120625000	chr9	120585001	121110000	525000	40000	14.7071	0.96	0.051	5.72451
chr9	121240001	121285000	chr9	121240001	121690000	450000	45000	20.8235	0.95	0.0255	0.80126
chr9	121355001	121395000	chr9	121240001	121395000	155000	40000	75.8952	0.99	0.026	3.39865
chr9	121475001	121510000	chr9	121475001	121685000	210000	35000	44.102	0.96	0.02	2.3371
chr9	122010001	122035000	chr9	122010001	122250000	240000	25000	39.5083	0.97	0.019	10.8866
chr9	122175001	122210000	chr9	121885001	122210000	325000	35000	32.8571	0.95	0.038	3.9775
chr9	122410001	122440000	chr9	122410001	122740000	330000	30000	33.2222	0.95	0.0395	1.38165
chr9	122675001	122705000	chr9	122300001	122705000	405000	30000	20.3169	0.95	0.051	-4.51321
chr9	122720001	122755000	chr9	122720001	123085000	365000	35000	15.7671	0.95	0.082	2.31323
chr9	123135001	123180000	chr9	123135001	123525000	390000	45000	26.8832	0.95	0.021	9.99422
chr9	123250001	123285000	chr9	123250001	123450000	200000	35000	48.7893	0.98	0.0115	17.585
chr8	3655001	3690000	chr8	3455001	3690000	235000	35000	44.8723	0.97	0.148	0.0188604
chr8	8640001	8670000	chr8	8145001	8670000	525000	30000	20.6746	0.95	0.045	4.20887
chr8	10040001	10070000	chr8	10040001	10315000	275000	30000	25.8242	0.96	0.056	2.77241
chr8	10560001	10595000	chr8	10560001	11040000	480000	35000	26.2202	0.95	0.018	27.466
chr8	11000001	11025000	chr8	10415001	11025000	610000	25000	23.5869	0.97	0.02	-13.708
chr8	11160001	11200000	chr8	10405001	11200000	795000	40000	18.2634	0.95	0.003	97.7714
chr8	11685001	11720000	chr8	11500001	11720000	220000	35000	51.5325	0.98	0.0145	10.7541
chr8	11905001	11940000	chr8	11745001	11940000	195000	35000	38.3993	0.96	0.168	-1.33743
chr8	12970001	13005000	chr8	12970001	13135000	165000	35000	87.0433	0.98	0.006	4.03483
chr8	13665001	13710000	chr8	13455001	13710000	255000	45000	62.3333	0.97	0.138	-55.2608
chr8	13730001	13765000	chr8	13395001	13765000	370000	35000	30.7819	0.96	0.0075	36.2685
chr8	14115001	14150000	chr8	13905001	14150000	245000	35000	33.0816	0.95	0.093	-1.12315
chr8	14355001	14385000	chr8	14355001	14765000	410000	30000	28.4451	0.97	0.0215	16.34
chr8	14455001	14490000	chr8	14455001	14775000	320000	35000	39.0603	0.95	0.1735	-11.6538
chr8	14820001	14855000	chr8	14220001	14855000	635000	35000	22.1001	0.96	0.009	11.0259
chr8	18605001	18640000	chr8	18605001	18945000	340000	35000	25.9979	0.97	0.0305	4.69927
chr8	22420001	22450000	chr8	22420001	22620000	200000	30000	41.2708	0.98	0.025	-0.881247
chr8	22795001	22820000	chr8	22795001	22935000	140000	25000	61.7286	0.98	0.0545	-6.04808
chr8	23585001	23615000	chr8	23585001	24390000	805000	30000	9.2029	0.96	0.154	2.67385
chr8	25265001	25290000	chr8	25265001	25640000	375000	25000	27.4107	0.97	0.018	46.8371
chr8	25840001	25865000	chr8	25840001	26000000	160000	25000	49.4	0.95	0.081	-4.69968
chr8	25975001	26010000	chr8	25735001	26010000	275000	35000	33.3818	0.95	0.113	0.91752
chr8	26150001	26185000	chr8	25710001	26185000	475000	35000	14.7925	0.95	0.043	3.72929
chr8	26650001	26690000	chr8	26430001	26690000	260000	40000	34.9038	0.95	0.095	1.82849
chr8	26960001	26995000	chr8	26640001	26995000	355000	35000	39.1348	0.97	0.003	44.8162
chr8	31985001	32020000	chr8	31450001	32020000	570000	35000	12.5388	0.95	0.09	1.02363
chr8	34055001	34085000	chr8	33755001	34085000	330000	30000	26.2385	0.95	0.0275	5.18353
chr8	34470001	34505000	chr8	34470001	34795000	325000	35000	24.967	0.95	0.101	1.01447
chr8	35450001	35475000	chr8	34835001	35475000	640000	25000	12.1562	0.97	0.052	10.8121
chr8	35710001	35745000	chr8	35710001	36210000	500000	35000	14.3243	0.95	0.135	1.35535
chr8	35845001	35880000	chr8	35845001	36195000	350000	35000	30.7327	0.96	0.0235	21.6746
chr8	36080001	36115000	chr8	35850001	36115000	265000	35000	47.5121	0.96	0.019	2.97375
chr8	40570001	40615000	chr8	40570001	41050000	480000	45000	17.4375	0.95	0.09	2.4453
chr8	41045001	41085000	chr8	41045001	41235000	190000	40000	36.9088	0.95	0.1725	-2.97177
chr8	45445001	45475000	chr8	45445001	45820000	375000	30000	18.5622	0.96	0.055	8.99892
chr8	46300001	46345000	chr8	46300001	46555000	255000	45000	35.1176	0.95	0.021	9.0805
chr8	46535001	46560000	chr8	46190001	46560000	370000	25000	28.3216	0.96	0.118	0.343588
chr8	46925001	46960000	chr8	46555001	46960000	405000	35000	22.0864	0.95	0.023	13.6418
chr8	47005001	47040000	chr8	47005001	47385000	380000	35000	20.4455	0.95	0.0555	5.41599
chr8	47860001	47890000	chr8	47860001	48025000	165000	30000	64.6616	0.98	0.053	5.22205
chr8	57565001	57600000	chr8	57565001	57755000	190000	35000	31.9962	0.95	0.195	-3.34565
chr8	57640001	57670000	chr8	57640001	57800000	160000	30000	41.6198	0.97	0.1525	-2.7547
chr8	57780001	57820000	chr8	57420001	57820000	400000	40000	14.4094	0.95	0.099	4.50082
chr8	64925001	64960000	chr8	64590001	64960000	370000	35000	19.8456	0.95	0.017	8.80974
chr8	67970001	68015000	chr8	67970001	68370000	400000	45000	14.3972	0.95	0.096	3.54811
chr8	68105001	68140000	chr8	68105001	68285000	180000	35000	35.2183	0.95	0.1865	-5.74871
chr8	68705001	68745000	chr8	68245001	68745000	500000	40000	12.5485	0.96	0.043	5.61899
chr8	69005001	69040000	chr8	68800001	69040000	240000	35000	25.6488	0.98	0.0325	5.73998
chr8	69905001	69940000	chr8	69905001	70170000	265000	35000	43.2615	0.95	0.058	-16.9325
chr8	70490001	70520000	chr8	70305001	70520000	215000	30000	63.8178	0.98	0.005	13.7926
chr8	71695001	71730000	chr8	71695001	72310000	615000	35000	15.5714	0.95	0.086	-0.657024
chr8	75205001	75235000	chr8	75035001	75235000	200000	30000	44.7333	0.96	0.0245	2.51583
chr8	79570001	79605000	chr8	79290001	79605000	315000	35000	21.8912	0.96	0.099	1.38256
chr8	80655001	80700000	chr8	80480001	80700000	220000	45000	24.5025	0.95	0.0875	1.82927
chr8	83885001	83910000	chr8	83680001	83910000	230000	25000	52.7652	0.97	0.019	-7.05516
chr8	84335001	84375000	chr8	84165001	84375000	210000	40000	46.8482	0.97	0.037	0.653997
chr8	84350001	84385000	chr8	84350001	84600000	250000	35000	38.7371	0.97	0.0175	16.5015
chr8	84800001	84840000	chr8	84570001	84840000	270000	40000	42.6782	0.95	0.012	-1.28963
chr8	85065001	85100000	chr8	85065001	85305000	240000	35000	41.6149	0.95	0.063	0.238576
chr8	86885001	86920000	chr8	86575001	86920000	345000	35000	26.1702	0.95	0.079	7.08299
chr8	86930001	86965000	chr8	86930001	87545000	615000	35000	12.1568	0.95	0.013	30.3485
chr8	87520001	87555000	chr8	87120001	87555000	435000	35000	17.8013	0.95	0.034	5.49119
chr8	88005001	88040000	chr8	87590001	88040000	450000	35000	19.4238	0.95	0.034	17.0868
chr8	90810001	90845000	chr8	90810001	91030000	220000	35000	41.4448	0.98	0.015	7.95955
chr8	91375001	91405000	chr8	91375001	91540000	165000	30000	42.7778	0.96	0.096	-2.37078
chr8	91525001	91560000	chr8	91525001	91800000	275000	35000	29.974	0.95	0.095	-0.801777
chr8	92810001	92855000	chr8	92810001	93000000	190000	45000	47.1813	0.96	0.06	2.96291
chr8	93915001	93960000	chr8	93610001	93960000	350000	45000	29.6508	0.95	0.0465	3.67996
chr8	94185001	94220000	chr8	93925001	94220000	295000	35000	32.6441	0.96	0.018	5.11169
chr8	94690001	94720000	chr8	94690001	94920000	230000	30000	41.3152	0.95	0.0435	-3.43754
chr8	94920001	94960000	chr8	94920001	95250000	330000	40000	33.5365	0.97	0.0425	-6.95011
chr8	95680001	95720000	chr8	95360001	95720000	360000	40000	38.059	0.95	0.026	8.37864
chr8	104225001	104265000	chr8	104225001	104445000	220000	40000	36.7699	0.95	0.0785	0.370559
chr8	104330001	104365000	chr8	104330001	104570000	240000	35000	45.8333	0.97	0.0545	-3.43204
chr8	105695001	105730000	chr8	105695001	105945000	250000	35000	46.4257	0.97	0.0095	22.0494
chr8	106395001	106425000	chr8	106150001	106425000	275000	30000	34.4879	0.95	0.058	0.72043
chr8	107095001	107130000	chr8	107095001	107430000	335000	35000	24.3284	0.95	0.041	6.21203
chr8	109170001	109205000	chr8	108865001	109205000	340000	35000	12.1471	0.96	0.099	2.49865
chr8	113650001	113680000	chr8	113650001	114075000	425000	30000	19.6824	0.96	0.022	18.2283
chr8	113960001	114000000	chr8	113695001	114000000	305000	40000	24.0061	0.95	0.034	4.26678
chr8	115695001	115730000	chr8	115695001	116150000	455000	35000	18.6028	0.95	0.05	2.01829
chr8	117455001	117495000	chr8	116935001	117495000	560000	40000	21.6719	0.96	0.013	12.6477
chr8	117850001	117880000	chr8	117625001	117880000	255000	30000	22.9739	0.95	0.178	0.564038
chr8	118275001	118305000	chr8	118275001	118445000	170000	30000	53.0294	0.97	0.099	-2.55109
chr8	118840001	118870000	chr8	117885001	118870000	985000	30000	7.18274	0.95	0.098	5.17523
chr8	120150001	120190000	chr8	120150001	120540000	390000	40000	36.8942	0.96	0.018	20.2909
chr8	120660001	120700000	chr8	120660001	120965000	305000	40000	36.9119	0.95	0.063	4.45291
chr8	121065001	121110000	chr8	120795001	121110000	315000	45000	43.0194	0.95	0.008	45.7062
chr8	121095001	121130000	chr8	121095001	121580000	485000	35000	28.4021	0.97	0.002	71.9851
chr8	121370001	121405000	chr8	121120001	121405000	285000	35000	39.203	0.95	0.025	7.77519
chr8	121495001	121530000	chr8	121200001	121530000	330000	35000	32.9242	0.97	0.013	26.1468
chr8	121900001	121945000	chr8	121630001	121945000	315000	45000	44.3082	0.95	0.027	-1.59587
chr8	122325001	122355000	chr8	122060001	122355000	295000	30000	48.2429	0.95	0.174	-8.75832
chr8	122815001	122845000	chr8	122455001	122845000	390000	30000	30.3013	0.96	0.0205	15.6304
chr8	122890001	122925000	chr8	122890001	123110000	220000	35000	45.2273	0.98	0.0425	-0.434493
chr8	123185001	123215000	chr8	122825001	123215000	390000	30000	28.3547	0.97	0.069	4.37309
chr8	124070001	124110000	chr8	124070001	124310000	240000	40000	41.474	0.98	0.071	-10.7166
chr8	124335001	124370000	chr8	123915001	124370000	455000	35000	27.1429	0.97	0.041	17.4722
chr8	124380001	124420000	chr8	124380001	124665000	285000	40000	36.3706	0.95	0.097	2.82338
chr8	124600001	124635000	chr8	124600001	124835000	235000	35000	42.7021	0.95	0.146	-8.81413
chr8	125170001	125205000	chr8	125170001	125640000	470000	35000	21.1014	0.95	0.021	12.2615
chr8	125545001	125580000	chr8	125220001	125580000	360000	35000	25.6012	0.96	0.1305	0.718844
chr8	125850001	125885000	chr8	125060001	125885000	825000	35000	11.892	0.95	0.006	52.1719
chr8	126245001	126285000	chr8	126245001	126485000	240000	40000	31.5625	0.97	0.051	1.1253
chr8	126475001	126515000	chr8	126475001	126960000	485000	40000	23.2191	0.95	0.15	-1.12827
chr8	126580001	126615000	chr8	126580001	126925000	345000	35000	33.8613	0.96	0.09	-35.5768
chr8	126905001	126940000	chr8	126470001	126940000	470000	35000	25.7614	0.97	0.021	20.5745
chr8	126975001	127010000	chr8	126975001	127190000	215000	35000	24.7409	0.97	0.086	0.913873
chr8	128345001	128375000	chr8	127955001	128375000	420000	30000	17.7044	0.96	0.012	17.9724
chr7	3215001	3250000	chr7	3215001	3460000	245000	35000	21.3149	0.95	0.096	1.16435
chr7	4120001	4160000	chr7	4120001	4530000	410000	40000	22.2953	0.96	0.1705	1.59615
chr7	4540001	4570000	chr7	4540001	4945000	405000	30000	15.179	0.95	0.105	3.08096
chr7	6270001	6300000	chr7	6120001	6300000	180000	30000	35.5509	0.95	0.1185	0.216997
chr7	16605001	16635000	chr7	16455001	16635000	180000	30000	45.338	0.98	0.0405	10.3302
chr7	16615001	16650000	chr7	16615001	16820000	205000	35000	35.2404	0.95	0.058	3.17398
chr7	23955001	23985000	chr7	23955001	24365000	410000	30000	8.16463	0.95	0.1155	2.82148
chr7	25105001	25145000	chr7	25105001	25400000	295000	40000	38.553	0.96	0.066	-10.3511
chr7	25405001	25450000	chr7	25405001	25635000	230000	45000	26.9589	0.95	0.1215	-3.20242
chr7	27320001	27360000	chr7	27320001	27610000	290000	40000	39.9397	0.95	0.047	-2.12556
chr7	28035001	28070000	chr7	28035001	28350000	315000	35000	21.1678	0.95	0.064	1.7891
chr7	28280001	28325000	chr7	28040001	28325000	285000	45000	34.425	0.97	0.013	5.84356
chr7	28430001	28465000	chr7	28430001	28605000	175000	35000	45.6163	0.98	0.055	-0.50763
chr7	28720001	28745000	chr7	28365001	28745000	380000	25000	23.4	0.97	0.067	3.17823
chr7	29040001	29075000	chr7	29040001	29375000	335000	35000	29.8699	0.95	0.041	8.9099
chr7	29285001	29320000	chr7	29050001	29320000	270000	35000	42.2249	0.95	0.1775	-2.78307
chr7	29505001	29540000	chr7	29295001	29540000	245000	35000	44.0262	0.97	0.003	35.499
chr7	30325001	30370000	chr7	30325001	30515000	190000	45000	56.0058	0.96	0.0245	-5.21697
chr7	30950001	30985000	chr7	30575001	30985000	410000	35000	25.6166	0.95	0.0215	6.26019
chr7	34390001	34425000	chr7	34390001	34830000	440000	35000	16.6929	0.95	0.0655	12.7488
chr7	34655001	34685000	chr7	34390001	34685000	295000	30000	35.5948	0.97	0.032	0.238189
chr7	35015001	35045000	chr7	35015001	35260000	245000	30000	56.9184	0.97	0.03	7.17044
chr7	35155001	35190000	chr7	34800001	35190000	390000	35000	28.5092	0.96	0.0505	1.80472
chr7	37335001	37370000	chr7	35735001	37370000	1635000	35000	5.19703	0.95	0.033	66.4689
chr7	37360001	37395000	chr7	37360001	38175000	815000	35000	9.15951	0.96	0.042	28.2513
chr7	44245001	44285000	chr7	44245001	44500000	255000	40000	43.7966	0.95	0.038	4.93075
chr7	44825001	44840000	chr7	44710001	44840000	130000	15000	88.2692	0.98	0.0875	-10.0877
chr7	45675001	45710000	chr7	45460001	45710000	250000	35000	54.3371	0.97	0.005	29.8365
chr7	45715001	45755000	chr7	45715001	45940000	225000	40000	59.7806	0.96	0.017	-2.73823
chr7	45995001	46040000	chr7	45790001	46040000	250000	45000	41.0622	0.96	0.023	7.21899
chr7	46265001	46300000	chr7	46265001	46615000	350000	35000	27.5	0.96	0.043	6.0753
chr7	46395001	46440000	chr7	46395001	46605000	210000	45000	52.6005	0.96	0.0955	-5.80016
chr7	48745001	48780000	chr7	48745001	49125000	380000	35000	15.453	0.95	0.064	4.96435
chr7	49105001	49135000	chr7	48740001	49135000	395000	30000	23.5148	0.95	0.051	10.2119
chr7	49120001	49150000	chr7	49120001	49500000	380000	30000	28.8377	0.97	0.009	39.4767
chr7	49910001	49935000	chr7	49770001	49935000	165000	25000	48.7455	0.97	0.021	7.82006
chr7	63740001	63775000	chr7	63740001	64095000	355000	35000	21.3327	0.95	0.03	5.95088
chr7	64140001	64170000	chr7	63845001	64170000	325000	30000	24.0078	0.96	0.027	8.27931
chr7	64725001	64765000	chr7	64315001	64765000	450000	40000	20.9279	0.96	0.0545	5.4897
chr7	65690001	65735000	chr7	65690001	66075000	385000	45000	20.101	0.96	0.13	13.0352
chr7	66025001	66065000	chr7	65690001	66065000	375000	40000	26.8133	0.97	0.02	20.323
chr7	66090001	66120000	chr7	66090001	66415000	325000	30000	35.5807	0.97	0.008	49.9577
chr7	66560001	66595000	chr7	66420001	66595000	175000	35000	54.1429	0.97	0.095	-14.1151
chr7	66650001	66685000	chr7	66255001	66685000	430000	35000	20.916	0.96	0.0305	25.8844
chr7	67210001	67255000	chr7	67210001	67640000	430000	45000	16.9806	0.95	0.0295	18.6037
chr7	67780001	67810000	chr7	67780001	68365000	585000	30000	14.5627	0.97	0.025	17.3958
chr7	67940001	67975000	chr7	67940001	68240000	300000	35000	32.5643	0.95	0.0495	4.40857
chr7	72380001	72415000	chr7	72380001	73430000	1050000	35000	4.56799	0.95	0.054	20.5144
chr7	73620001	73655000	chr7	73390001	73655000	265000	35000	29.4636	0.98	0.005	17.4509
chr7	73645001	73670000	chr7	73645001	74365000	720000	25000	8.63056	0.95	0.0585	9.09655
chr7	75125001	75160000	chr7	75125001	75405000	280000	35000	17.1327	0.95	0.088	2.99974
chr7	75360001	75400000	chr7	75360001	75835000	475000	40000	13.7355	0.95	0.06	-0.145157
chr7	78750001	78785000	chr7	78565001	78785000	220000	35000	29.7273	0.96	0.1965	1.00511
chr7	78910001	78940000	chr7	78910001	79395000	485000	30000	25.7955	0.95	0.009	38.7699
chr7	79125001	79160000	chr7	79125001	79365000	240000	35000	45.4048	0.95	0.022	7.06187
chr7	80125001	80160000	chr7	80125001	80350000	225000	35000	41.6286	0.98	0.019	1.53254
chr7	80370001	80415000	chr7	80370001	80720000	350000	45000	38.4905	0.95	0.1295	-4.0821
chr7	80560001	80600000	chr7	80340001	80600000	260000	40000	35.9135	0.95	0.032	10.9897
chr7	80830001	80865000	chr7	80725001	80865000	140000	35000	54.6224	0.98	0.1425	5.30802
chr7	81155001	81200000	chr7	81155001	81345000	190000	45000	46.7105	0.95	0.179	12.5594
chr7	81845001	81880000	chr7	81845001	82270000	425000	35000	21.949	0.95	0.091	0.508404
chr7	82250001	82285000	chr7	81945001	82285000	340000	35000	26.9318	0.96	0.014	10.9757
chr7	83650001	83690000	chr7	83650001	83870000	220000	40000	34.3409	0.96	0.115	-2.47663
chr7	84245001	84285000	chr7	83895001	84285000	390000	40000	26.5881	0.95	0.01	17.5718
chr7	84330001	84370000	chr7	83880001	84370000	490000	40000	19.4464	0.96	0.162	1.3738
chr7	84585001	84615000	chr7	84585001	84795000	210000	30000	40.6016	0.97	0.0555	2.29129
chr7	89155001	89190000	chr7	89155001	89420000	265000	35000	19.4753	0.95	0.105	2.04366
chr7	89405001	89435000	chr7	89065001	89435000	370000	30000	21.395	0.95	0.077	2.36227
chr7	89660001	89685000	chr7	89660001	89830000	170000	25000	41.9562	0.96	0.0705	-3.87239
chr7	89825001	89855000	chr7	89470001	89855000	385000	30000	25.7111	0.98	0.011	2.23842
chr7	89980001	90020000	chr7	89980001	90295000	315000	40000	17.8056	0.95	0.136	0.513562
chr7	90275001	90315000	chr7	90275001	90445000	170000	40000	42.0882	0.96	0.1535	-3.03882
chr7	96895001	96930000	chr7	96505001	96930000	425000	35000	20.9109	0.95	0.029	17.128
chr7	96950001	96995000	chr7	96950001	97370000	420000	45000	13	0.95	0.143	1.6329
chr7	97065001	97095000	chr7	97065001	97375000	310000	30000	18.8033	0.97	0.185	0.0511757
chr7	97295001	97330000	chr7	96970001	97330000	360000	35000	28.6016	0.95	0.0745	-1.57637
chr7	97405001	97440000	chr7	97405001	97695000	290000	35000	28.6773	0.95	0.042	1.77318
chr7	97730001	97765000	chr7	97730001	98190000	460000	35000	18.9612	0.95	0.027	16.086
chr7	98055001	98090000	chr7	97865001	98090000	225000	35000	50.9302	0.95	0.114	-4.7081
chr7	98460001	98505000	chr7	98460001	98800000	340000	45000	43.1487	0.96	0.016	15.1994
chr7	98725001	98760000	chr7	98725001	99095000	370000	35000	30.6641	0.95	0.036	7.7656
chr7	99050001	99095000	chr7	98735001	99095000	360000	45000	23.0633	0.95	0.015	13.9512
chr7	99780001	99815000	chr7	99510001	99815000	305000	35000	20.1311	0.96	0.042	6.30425
chr7	99865001	99900000	chr7	99595001	99900000	305000	35000	24.4871	0.96	0.11	0.114567
chr7	100640001	100685000	chr7	100505001	100685000	180000	45000	44.7222	0.96	0.087	4.3438
chr7	100675001	100710000	chr7	100675001	100875000	200000	35000	30.0429	0.95	0.09	0.186723
chr7	101035001	101070000	chr7	100890001	101070000	180000	35000	54.7778	0.96	0.1065	-3.77313
chr7	101050001	101085000	chr7	101050001	101405000	355000	35000	26.0905	0.95	0.031	4.67998
chr7	101275001	101315000	chr7	100905001	101315000	410000	40000	24.0777	0.97	0.058	-7.64626
chr7	101610001	101640000	chr7	101410001	101640000	230000	30000	24.1341	0.96	0.0985	0.451319
chr7	101655001	101690000	chr7	101655001	101935000	280000	35000	34.6862	0.97	0.013	27.0151
chr7	101905001	101940000	chr7	101905001	102090000	185000	35000	45.6216	0.97	0.054	-1.39798
chr7	102490001	102525000	chr7	102490001	102700000	210000	35000	31.3321	0.95	0.1545	-1.14858
chr7	105395001	105430000	chr7	105395001	105525000	130000	35000	52.1319	0.97	0.0975	-1.62122
chr7	109130001	109165000	chr7	109130001	109520000	390000	35000	21.3352	0.96	0.071	1.5716
chr7	109515001	109555000	chr7	109515001	109725000	210000	40000	52.6042	0.98	0.005	16.6601
chr7	110275001	110315000	chr7	110275001	110585000	310000	40000	38.879	0.95	0.036	5.6846
chr7	110620001	110650000	chr7	110320001	110650000	330000	30000	29.101	0.95	0.0645	2.11192
chr7	111940001	111985000	chr7	111175001	111985000	810000	45000	8.52675	0.95	0.031	13.8835
chr7	112335001	112380000	chr7	112075001	112380000	305000	45000	39.0018	0.95	0.166	4.71345
chr7	112370001	112415000	chr7	112370001	112910000	540000	45000	18.8632	0.95	0.0395	24.396
chr7	112855001	112880000	chr7	112645001	112880000	235000	25000	35.8255	0.97	0.152	0.587549
chr7	112915001	112940000	chr7	112915001	113310000	395000	25000	25.4633	0.97	0.014	27.6244
chr7	113575001	113610000	chr7	113360001	113610000	250000	35000	26.9851	0.95	0.0555	2.50393
chr7	114000001	114035000	chr7	113590001	114035000	445000	35000	19.5361	0.96	0.019	25.7674
chr7	115205001	115240000	chr7	115205001	115575000	370000	35000	16.8552	0.95	0.075	3.60778
chr7	117285001	117325000	chr7	117285001	118105000	820000	40000	8.96319	0.95	0.1355	-5.04398
chr7	117370001	117410000	chr7	117370001	117630000	260000	40000	39.1178	0.95	0.043	0.555446
chr7	118300001	118330000	chr7	118300001	118730000	430000	30000	19.2829	0.95	0.024	12.2394
chr7	118680001	118715000	chr7	118435001	118715000	280000	35000	30.7245	0.97	0.098	2.48978
chr7	118980001	119015000	chr7	118740001	119015000	275000	35000	45.3766	0.99	0.001	84.7865
chr7	119000001	119040000	chr7	119000001	119525000	525000	40000	17.5485	0.96	0.024	15.5927
chr7	119840001	119870000	chr7	119840001	120120000	280000	30000	21.3363	0.97	0.142	1.37588
chr7	120105001	120140000	chr7	120105001	120830000	725000	35000	8.1665	0.95	0.141	2.71598
chr7	120810001	120845000	chr7	120620001	120845000	225000	35000	44.2413	0.98	0.028	2.91493
chr7	120915001	120955000	chr7	120915001	121125000	210000	40000	43.1696	0.98	0.059	2.0925
chr7	122440001	122480000	chr7	122180001	122480000	300000	40000	21.8979	0.95	0.1565	3.86095
chr7	123190001	123230000	chr7	123190001	123475000	285000	40000	31.9452	0.95	0.048	5.86163
chr7	123450001	123485000	chr7	123195001	123485000	290000	35000	26.8571	0.95	0.0385	8.99703
chr7	126070001	126105000	chr7	125665001	126105000	440000	35000	26.1899	0.97	0.06	17.4553
chr7	126805001	126845000	chr7	126805001	127225000	420000	40000	26.9673	0.95	0.022	8.63811
chr7	127090001	127130000	chr7	126755001	127130000	375000	40000	30.0533	0.95	0.004	34.494
chr7	129635001	129670000	chr7	129635001	130540000	905000	35000	11.6921	0.95	0.016	61.0735
chr7	131170001	131200000	chr7	131170001	131370000	200000	30000	27.1708	0.96	0.174	-2.58993
chr7	132215001	132255000	chr7	132215001	132560000	345000	40000	25.288	0.97	0.046	10.5501
chr7	132640001	132680000	chr7	132640001	132905000	265000	40000	50.6179	0.96	0.014	9.05872
chr7	132790001	132825000	chr7	132645001	132825000	180000	35000	62.7778	0.98	0.014	7.10558
chr7	133850001	133875000	chr7	133850001	134380000	530000	25000	14.9543	0.95	0.0655	3.35324
chr7	139280001	139315000	chr7	139065001	139315000	250000	35000	59.5829	0.97	0.0515	-10.6161
chr7	139290001	139325000	chr7	139290001	139620000	330000	35000	40.8139	0.95	0.0415	-1.54498
chr7	139455001	139490000	chr7	139205001	139490000	285000	35000	46.7444	0.97	0.003	40.6273
chr7	139690001	139715000	chr7	139690001	139940000	250000	25000	31.12	0.96	0.15	-11.7497
chr7	140940001	140975000	chr7	140940001	141190000	250000	35000	47.8714	0.96	0.1225	-18.7001
chr7	141165001	141205000	chr7	140845001	141205000	360000	40000	43.4427	0.95	0.0715	3.88742
chr7	141640001	141685000	chr7	141640001	141870000	230000	45000	46.8689	0.95	0.089	-2.58698
chr7	142310001	142350000	chr7	142310001	142635000	325000	40000	31.0942	0.95	0.03	-0.193439
chr7	142660001	142690000	chr7	142425001	142690000	265000	30000	28.3113	0.98	0.018	11.1174
chr7	143065001	143105000	chr7	142885001	143105000	220000	40000	55.8352	0.97	0.0285	-12.6263
chr7	143685001	143720000	chr7	143545001	143720000	175000	35000	61.449	0.97	0.037	-20.7983
chr7	143825001	143850000	chr7	143825001	144075000	250000	25000	34.5796	0.97	0.1275	-5.9748
chr7	144055001	144090000	chr7	143895001	144090000	195000	35000	45.348	0.95	0.171	0.344061
chr7	144575001	144610000	chr7	144575001	144910000	335000	35000	33.435	0.95	0.031	4.69977
chr7	144750001	144795000	chr7	144580001	144795000	215000	45000	59.3488	0.97	0.005	23.614
chr7	144875001	144920000	chr7	144605001	144920000	315000	45000	32.6014	0.95	0.071	6.65752
chr7	144920001	144950000	chr7	144920001	145335000	415000	30000	36.2992	0.97	0.002	94.7766
chr7	145090001	145120000	chr7	144935001	145120000	185000	30000	78.3514	0.98	0.015	4.819
chr6	4395001	4425000	chr6	4395001	4600000	205000	30000	58.1016	0.96	0.024	5.68935
chr6	5370001	5415000	chr6	4640001	5415000	775000	45000	12.7771	0.95	0.019	11.2571
chr6	5840001	5880000	chr6	5840001	6960000	1120000	40000	8.62779	0.96	0.0475	7.54144
chr6	7725001	7755000	chr6	7725001	8210000	485000	30000	17.9219	0.96	0.05	1.49906
chr6	17095001	17120000	chr6	17095001	17605000	510000	25000	17.8039	0.95	0.059	-3.37703
chr6	17820001	17850000	chr6	17665001	17850000	185000	30000	31.9234	0.95	0.048	3.07777
chr6	24520001	24550000	chr6	24520001	24670000	150000	30000	26.9833	0.96	0.191	0.377543
chr6	29010001	29040000	chr6	28760001	29040000	280000	30000	36.128	0.96	0.0455	2.69092
chr6	30345001	30385000	chr6	30075001	30385000	310000	40000	27.3306	0.96	0.0095	10.217
chr6	31200001	31230000	chr6	31200001	31410000	210000	30000	51.4722	0.98	0.0895	-2.69578
chr6	31390001	31420000	chr6	31070001	31420000	350000	30000	24.9	0.95	0.0655	-1.41819
chr6	34440001	34470000	chr6	34280001	34470000	190000	30000	19.6886	0.95	0.0965	1.28634
chr6	34490001	34525000	chr6	34490001	34930000	440000	35000	12.3344	0.96	0.1945	2.60277
chr6	34745001	34775000	chr6	34485001	34775000	290000	30000	25.0489	0.95	0.055	1.55301
chr6	37435001	37470000	chr6	37045001	37470000	425000	35000	11.3395	0.95	0.136	0.509164
chr6	37585001	37630000	chr6	37585001	37900000	315000	45000	19.2716	0.96	0.054	3.72806
chr6	38145001	38180000	chr6	38145001	38340000	195000	35000	30.3553	0.96	0.146	-2.03868
chr6	38730001	38760000	chr6	38730001	38915000	185000	30000	43.6802	0.97	0.053	-0.609119
chr6	38900001	38930000	chr6	38635001	38930000	295000	30000	20.3842	0.97	0.056	2.00989
chr6	39040001	39085000	chr6	38640001	39085000	445000	45000	14.3858	0.95	0.077	3.66465
chr6	39765001	39800000	chr6	39555001	39800000	245000	35000	12.9067	0.95	0.152	0.974446
chr6	47630001	47660000	chr6	47300001	47660000	360000	30000	8.46528	0.95	0.1475	0.331882
chr6	49030001	49075000	chr6	49030001	49270000	240000	45000	29.6736	0.95	0.1075	-2.32473
chr6	50515001	50550000	chr6	50290001	50550000	260000	35000	29.206	0.97	0.0235	18.227
chr6	51190001	51230000	chr6	51190001	51595000	405000	40000	17.1394	0.95	0.047	6.20406
chr6	52200001	52240000	chr6	51460001	52240000	780000	40000	8.79888	0.95	0.045	2.8223
chr6	52240001	52285000	chr6	52240001	52855000	615000	45000	8.18519	0.95	0.043	11.3848
chr6	53695001	53730000	chr6	53505001	53730000	225000	35000	20.8095	0.95	0.104	1.80772
chr6	54685001	54725000	chr6	54685001	55095000	410000	40000	13.5823	0.95	0.1235	0.830102
chr6	55155001	55185000	chr6	55000001	55185000	185000	30000	50.6982	0.96	0.025	4.18417
chr6	56475001	56505000	chr6	56475001	56700000	225000	30000	18.6222	0.95	0.1	1.41452
chr6	59245001	59275000	chr6	59245001	59495000	250000	30000	12.6667	0.95	0.1575	0.132796
chr6	66525001	66560000	chr6	66525001	67170000	645000	35000	15.7188	0.95	0.049	4.35499
chr6	71110001	71150000	chr6	70890001	71150000	260000	40000	22.9471	0.95	0.0905	1.86062
chr6	71790001	71820000	chr6	71580001	71820000	240000	30000	35.1354	0.98	0.1275	4.33399
chr6	72780001	72805000	chr6	72625001	72805000	180000	25000	46.0222	0.98	0.105	0.433447
chr6	73130001	73165000	chr6	72960001	73165000	205000	35000	31.216	0.97	0.109	-0.662159
chr6	73220001	73255000	chr6	72780001	73255000	475000	35000	14.7594	0.96	0.017	19.6541
chr6	81960001	81995000	chr6	81960001	82720000	760000	35000	9.66071	0.95	0.0545	4.05655
chr6	83260001	83305000	chr6	82915001	83305000	390000	45000	26.6781	0.95	0.031	5.30433
chr6	84045001	84085000	chr6	83800001	84085000	285000	40000	32.1338	0.95	0.063	2.38857
chr6	84085001	84120000	chr6	84085001	84600000	515000	35000	21.1734	0.95	0.024	20.9559
chr6	84405001	84445000	chr6	84405001	84580000	175000	40000	51.7036	0.95	0.169	-3.3041
chr6	84565001	84610000	chr6	84080001	84610000	530000	45000	22.7023	0.97	0.014	22.4064
chr6	85385001	85415000	chr6	85145001	85415000	270000	30000	37.3704	0.95	0.009	10.3391
chr6	86110001	86155000	chr6	86110001	86365000	255000	45000	34.854	0.97	0.064	4.99208
chr6	87095001	87125000	chr6	87095001	87390000	295000	30000	28.7655	0.97	0.027	15.4074
chr6	87885001	87925000	chr6	87885001	88110000	225000	40000	39.0139	0.95	0.041	1.31272
chr6	88105001	88145000	chr6	88105001	88505000	400000	40000	25.275	0.97	0.0175	21.7505
chr6	88535001	88570000	chr6	88535001	88915000	380000	35000	18.021	0.95	0.065	5.88781
chr6	88800001	88845000	chr6	88545001	88845000	300000	45000	39.8136	0.95	0.078	-6.84322
chr6	88905001	88945000	chr6	88905001	89385000	480000	40000	30.8212	0.95	0.023	9.81473
chr6	89225001	89265000	chr6	88970001	89265000	295000	40000	31.7188	0.97	0.085	-14.2143
chr6	89540001	89575000	chr6	88955001	89575000	620000	35000	12.5466	0.96	0.022	17.262
chr6	90800001	90840000	chr6	90800001	91155000	355000	40000	18.4296	0.96	0.112	2.55668
chr6	91145001	91180000	chr6	91145001	91505000	360000	35000	25.2996	0.95	0.151	-3.27766
chr6	91270001	91305000	chr6	91010001	91305000	295000	35000	27.3293	0.95	0.049	-1.73643
chr6	91275001	91310000	chr6	91275001	91515000	240000	35000	31.5774	0.95	0.042	5.7692
chr6	91765001	91810000	chr6	91765001	92055000	290000	45000	40.4483	0.95	0.054	4.54491
chr6	92050001	92090000	chr6	91760001	92090000	330000	40000	29.8163	0.95	0.022	17.722
chr6	94385001	94420000	chr6	94075001	94420000	345000	35000	19.1573	0.95	0.089	-2.47031
chr6	94600001	94640000	chr6	94600001	94985000	385000	40000	33.4334	0.96	0.038	4.42634
chr6	94945001	94990000	chr6	94615001	94990000	375000	45000	19.7437	0.95	0.16	10.2946
chr6	97390001	97430000	chr6	97245001	97430000	185000	40000	33.3953	0.95	0.145	0.467664
chr6	98510001	98545000	chr6	98510001	99600000	1090000	35000	5.21887	0.95	0.026	23.4902
chr6	98925001	98970000	chr6	98570001	98970000	400000	45000	23.9917	0.95	0.1945	-2.19452
chr6	100500001	100545000	chr6	100165001	100545000	380000	45000	30.5833	0.96	0.021	9.74941
chr6	108645001	108670000	chr6	108415001	108670000	255000	25000	64.2275	0.97	0.013	-37.2819
chr6	112185001	112225000	chr6	112185001	112610000	425000	40000	31.775	0.95	0.027	17.2865
chr6	113020001	113060000	chr6	113020001	113465000	445000	40000	26.2739	0.95	0.035	0.797267
chr6	113145001	113190000	chr6	113145001	113420000	275000	45000	55.6768	0.95	0.193	-0.411292
chr6	113290001	113325000	chr6	113030001	113325000	295000	35000	60.7046	0.96	0.093	0.137639
chr6	114075001	114110000	chr6	114075001	114710000	635000	35000	26.1913	0.97	0.013	23.3839
chr6	114455001	114495000	chr6	114205001	114495000	290000	40000	58.9353	0.98	0.003	3.86877
chr6	114675001	114715000	chr6	114230001	114715000	485000	40000	34.5055	0.95	0.013	14.5002
chr6	114710001	114745000	chr6	114710001	114930000	220000	35000	85.3621	0.99	0.004	37.7083
chr6	115265001	115295000	chr6	115265001	115535000	270000	30000	83.7346	0.98	0.0315	-9.03062
chr6	115995001	116035000	chr6	115995001	116270000	275000	40000	52.9068	0.95	0.028	2.47854
chr6	117160001	117190000	chr6	117160001	117690000	530000	30000	25.3878	0.97	0.0065	48.003
chr6	117805001	117850000	chr6	117070001	117850000	780000	45000	12.0476	0.95	0.037	4.72152
chr6	118170001	118210000	chr6	118170001	118425000	255000	40000	59.34	0.97	0.007	33.2166
chr6	118620001	118655000	chr6	118620001	119235000	615000	35000	19.3682	0.95	0.041	12.1649
chr6	119210001	119245000	chr6	119210001	119455000	245000	35000	47.7638	0.96	0.018	17.2172
chr6	119475001	119510000	chr6	119475001	119930000	455000	35000	41.584	0.96	0.017	16.7544
chr6	119890001	119935000	chr6	119770001	119935000	165000	45000	58.9192	0.96	0.119	2.81044
chr6	120180001	120210000	chr6	119895001	120210000	315000	30000	49.1799	0.98	0.004	34.5026
chr6	120530001	120555000	chr6	120530001	120900000	370000	25000	30.8459	0.95	0.057	0.64826
chr6	122390001	122420000	chr6	122390001	122570000	180000	30000	35.75	0.97	0.1095	-0.459212
chr6	124470001	124515000	chr6	124470001	124770000	300000	45000	27.8352	0.95	0.072	0.2193
chr6	124835001	124880000	chr6	124835001	125090000	255000	45000	54.6867	0.97	0.035	-3.01422
chr6	125580001	125620000	chr6	125270001	125620000	350000	40000	36.692	0.95	0.008	19.8836
chr6	127125001	127170000	chr6	127125001	127455000	330000	45000	36.138	0.95	0.017	12.9245
chr6	127915001	127945000	chr6	127510001	127945000	435000	30000	37.1124	0.98	0.153	2.1953
chr6	128280001	128320000	chr6	128085001	128320000	235000	40000	68.4707	0.96	0.195	-22.3552
chr6	128835001	128865000	chr6	128835001	129260000	425000	30000	19.3635	0.95	0.031	8.37243
chr6	129230001	129265000	chr6	129000001	129265000	265000	35000	22.1703	0.96	0.076	-0.258918
chr6	134600001	134630000	chr6	134415001	134630000	215000	30000	66.062	0.99	0.124	15.8347
chr6	134640001	134675000	chr6	134640001	134985000	345000	35000	37.1449	0.97	0.017	13.8861
chr6	134815001	134845000	chr6	134650001	134845000	195000	30000	72.2692	0.97	0.105	-8.52484
chr6	135235001	135255000	chr6	135235001	135590000	355000	20000	52.3521	0.96	0.069	3.04744
chr6	135365001	135405000	chr6	135150001	135405000	255000	40000	76.2941	0.98	0.004	-18.153
chr6	135810001	135845000	chr6	135400001	135845000	445000	35000	23.244	0.96	0.148	1.33192
chr6	135890001	135930000	chr6	135890001	136410000	520000	40000	18.631	0.95	0.1345	-0.55992
chr6	136330001	136370000	chr6	135440001	136370000	930000	40000	12.3065	0.95	0.0215	5.64152
chr6	136415001	136460000	chr6	136415001	136610000	195000	45000	62.9003	0.97	0.048	-20.619
chr6	137190001	137220000	chr6	137190001	137735000	545000	30000	18.5138	0.97	0.074	-0.757067
chr6	137380001	137420000	chr6	136985001	137420000	435000	40000	25.8319	0.95	0.024	6.29697
chr6	137640001	137665000	chr6	137450001	137665000	215000	25000	63.2512	0.98	0.018	-15.0423
chr6	138135001	138175000	chr6	137745001	138175000	430000	40000	23.6177	0.95	0.0185	11.1206
chr6	142710001	142745000	chr6	142505001	142745000	240000	35000	42.5565	0.96	0.028	3.64997
chr6	143160001	143195000	chr6	142975001	143195000	220000	35000	61.6429	0.97	0.0085	10.9996
chr6	143305001	143340000	chr6	143305001	143620000	315000	35000	36.5057	0.96	0.111	-12.8072
chr6	143595001	143630000	chr6	143595001	144545000	950000	35000	15.8797	0.95	0.0095	14.0364
chr6	143825001	143870000	chr6	143610001	143870000	260000	45000	46.5449	0.96	0.1255	-7.03905
chr6	144785001	144825000	chr6	144450001	144825000	375000	40000	27.91	0.97	0.062	3.39658
chr6	144950001	144975000	chr6	144460001	144975000	515000	25000	27.2272	0.97	0.023	-0.498362
chr6	145170001	145210000	chr6	145000001	145210000	210000	40000	73.5536	0.96	0.01	19.254
chr6	145330001	145360000	chr6	145170001	145360000	190000	30000	73.8509	0.98	0.007	25.1491
chr6	145345001	145385000	chr6	145345001	146345000	1000000	40000	17.6329	0.95	0.075	2.04672
chr6	145450001	145480000	chr6	145450001	145700000	250000	30000	57.97	0.97	0.1845	-17.6033
chr6	145785001	145830000	chr6	145345001	145830000	485000	45000	32.2119	0.95	0.011	24.5432
chr6	145845001	145885000	chr6	145845001	146275000	430000	40000	56.3231	0.98	0.0135	-29.8945
chr6	146395001	146435000	chr6	146395001	146625000	230000	40000	70.2989	0.97	0.0245	0.015796
chr6	147085001	147130000	chr6	147085001	147670000	585000	45000	24.7664	0.95	0.042	-0.156881
chr6	148230001	148260000	chr6	148230001	148825000	595000	30000	18.9076	0.95	0.061	1.96786
chr6	148895001	148925000	chr6	148760001	148925000	165000	30000	55.3283	0.97	0.034	2.97015
chr6	149095001	149140000	chr6	148935001	149140000	205000	45000	56.8835	0.95	0.009	10.0771
chr6	149115001	149145000	chr6	149115001	149450000	335000	30000	37.1368	0.98	0.089	6.02202
chr5	4945001	4985000	chr5	4945001	5450000	505000	40000	10.9344	0.95	0.063	3.96536
chr5	5485001	5520000	chr5	5485001	5755000	270000	35000	20.5053	0.95	0.062	4.21768
chr5	24255001	24285000	chr5	24255001	24490000	235000	30000	36.8085	0.95	0.045	4.53126
chr5	28445001	28480000	chr5	28445001	29345000	900000	35000	7.15323	0.96	0.0565	9.12187
chr5	29815001	29845000	chr5	29815001	30120000	305000	30000	17.9563	0.96	0.19	-4.26992
chr5	30190001	30225000	chr5	30190001	30500000	310000	35000	26.7763	0.95	0.0525	3.3907
chr5	30620001	30655000	chr5	30375001	30655000	280000	35000	39.7168	0.97	0.028	1.91976
chr5	30790001	30825000	chr5	30790001	31005000	215000	35000	46.3555	0.97	0.03	0.311405
chr5	32125001	32155000	chr5	31565001	32155000	590000	30000	21.0155	0.98	0.0645	-11.1331
chr5	32215001	32250000	chr5	32215001	32520000	305000	35000	25.8126	0.95	0.095	1.04983
chr5	33385001	33420000	chr5	33385001	33600000	215000	35000	38.9103	0.97	0.065	2.31031
chr5	35330001	35365000	chr5	35040001	35365000	325000	35000	25.2857	0.95	0.07	7.59826
chr5	35585001	35625000	chr5	35585001	35850000	265000	40000	46.4269	0.95	0.027	10.7381
chr5	36015001	36050000	chr5	36015001	36400000	385000	35000	32.2594	0.97	0.014	15.654
chr5	36370001	36410000	chr5	35995001	36410000	415000	40000	28.9573	0.95	0.023	7.58418
chr5	36730001	36765000	chr5	36460001	36765000	305000	35000	36.5918	0.97	0.01	10.0721
chr5	36930001	36970000	chr5	36930001	37230000	300000	40000	37.7458	0.95	0.076	-4.01328
chr5	37280001	37320000	chr5	37280001	38200000	920000	40000	8.67486	0.95	0.0855	-0.856375
chr5	38290001	38325000	chr5	38290001	38635000	345000	35000	27.6149	0.97	0.017	18.7703
chr5	43220001	43250000	chr5	43025001	43250000	225000	30000	23.9205	0.95	0.124	0.330556
chr5	53350001	53395000	chr5	53350001	53600000	250000	45000	43.1067	0.95	0.017	23.2335
chr5	64040001	64075000	chr5	63905001	64075000	170000	35000	39.5546	0.97	0.035	0.692749
chr5	64375001	64405000	chr5	64375001	64875000	500000	30000	18.3552	0.95	0.0885	-4.51367
chr5	64500001	64535000	chr5	64500001	64875000	375000	35000	20.4208	0.95	0.048	-0.746253
chr5	64795001	64825000	chr5	64305001	64825000	520000	30000	21.5939	0.96	0.011	7.07467
chr5	65680001	65710000	chr5	65395001	65710000	315000	30000	20.1799	0.97	0.063	4.22564
chr5	66595001	66635000	chr5	66385001	66635000	250000	40000	37.075	0.95	0.013	7.07517
chr5	73365001	73400000	chr5	72975001	73400000	425000	35000	18.3176	0.97	0.019	12.7753
chr5	74255001	74300000	chr5	73935001	74300000	365000	45000	22.2359	0.95	0.078	4.71818
chr5	74625001	74660000	chr5	74625001	74960000	335000	35000	22.2175	0.95	0.148	1.15251
chr5	74790001	74815000	chr5	74790001	74955000	165000	25000	41.4545	0.96	0.13	-4.17915
chr5	74940001	74985000	chr5	74940001	75155000	215000	45000	41.6408	0.95	0.05	1.87382
chr5	75135001	75170000	chr5	74520001	75170000	650000	35000	13.6308	0.95	0.005	47.4006
chr5	76830001	76865000	chr5	76570001	76865000	295000	35000	24.9225	0.95	0.067	3.29681
chr5	77155001	77185000	chr5	77000001	77185000	185000	30000	37.1847	0.98	0.103	-7.08999
chr5	88915001	88945000	chr5	88915001	89395000	480000	30000	13.9	0.95	0.1035	-3.21976
chr5	92720001	92760000	chr5	92720001	92960000	240000	40000	26.9844	0.95	0.175	-0.704013
chr5	93135001	93180000	chr5	92965001	93180000	215000	45000	37.9587	0.96	0.12	-0.053279
chr5	100055001	100095000	chr5	100055001	100370000	315000	40000	22.3135	0.95	0.038	5.89826
chr5	102055001	102090000	chr5	101805001	102090000	285000	35000	22.1504	0.95	0.063	3.3557
chr5	103340001	103380000	chr5	103340001	103670000	330000	40000	20.928	0.95	0.0325	8.17237
chr5	103665001	103700000	chr5	103665001	103935000	270000	35000	29.7646	0.95	0.0365	9.78573
chr5	104320001	104350000	chr5	103960001	104350000	390000	30000	15.5769	0.95	0.022	6.75272
chr5	105395001	105430000	chr5	105395001	105850000	455000	35000	14.4929	0.96	0.03	8.94392
chr5	105490001	105510000	chr5	105490001	105690000	200000	20000	42.6437	0.97	0.16	-2.19854
chr5	105680001	105715000	chr5	105680001	105875000	195000	35000	49.1465	0.98	0.063	1.58331
chr5	106985001	107015000	chr5	106985001	107325000	340000	30000	22.7868	0.98	0.052	6.55732
chr5	107270001	107310000	chr5	106990001	107310000	320000	40000	25.3457	0.96	0.018	7.93035
chr5	110470001	110510000	chr5	110470001	110760000	290000	40000	33.2047	0.95	0.0515	6.08581
chr5	111390001	111435000	chr5	111390001	112140000	750000	45000	13.7533	0.95	0.0305	6.60724
chr5	112210001	112255000	chr5	112210001	112430000	220000	45000	54.3258	0.95	0.02	-6.13977
chr5	112855001	112895000	chr5	112855001	113085000	230000	40000	45.2636	0.96	0.0215	9.36437
chr5	113350001	113395000	chr5	113350001	113825000	475000	45000	18.4647	0.95	0.14	4.51037
chr5	113710001	113745000	chr5	113390001	113745000	355000	35000	28.5321	0.95	0.017	11.4078
chr5	115430001	115465000	chr5	115220001	115465000	245000	35000	40.9038	0.95	0.045	5.07108
chr5	115645001	115675000	chr5	115645001	115890000	245000	30000	40.2313	0.96	0.059	1.46023
chr5	116115001	116140000	chr5	116115001	117110000	995000	25000	7.29246	0.95	0.08	1.97322
chr5	116460001	116495000	chr5	116255001	116495000	240000	35000	33.4851	0.96	0.0815	-2.3292
chr5	117095001	117135000	chr5	117095001	117410000	315000	40000	31.9246	0.95	0.073	1.99435
chr5	117260001	117295000	chr5	117120001	117295000	175000	35000	52.951	0.95	0.144	1.63096
chr5	117480001	117510000	chr5	117295001	117510000	215000	30000	31.6744	0.97	0.053	3.19009
chr5	117495001	117530000	chr5	117495001	118010000	515000	35000	14.8835	0.95	0.121	12.0137
chr5	118255001	118285000	chr5	118255001	118765000	510000	30000	20.969	0.98	0.0735	16.0814
chr5	118550001	118580000	chr5	118320001	118580000	260000	30000	33.3814	0.95	0.119	2.25698
chr5	120070001	120110000	chr5	119730001	120110000	380000	40000	22.3017	0.97	0.0715	9.30193
chr5	120425001	120470000	chr5	120125001	120470000	345000	45000	27.0032	0.95	0.07	12.3575
chr5	122610001	122645000	chr5	122390001	122645000	255000	35000	36.6443	0.95	0.02	5.35661
chr5	123900001	123930000	chr5	123595001	123930000	335000	30000	31.1692	0.97	0.027	5.60467
chr5	124895001	124935000	chr5	124895001	125260000	365000	40000	42.4863	0.95	0.014	53.9449
chr5	125240001	125280000	chr5	124895001	125280000	385000	40000	47.8864	0.98	0.031	68.1779
chr5	129050001	129080000	chr5	129050001	129605000	555000	30000	22.958	0.97	0.014	31.4336
chr5	129160001	129200000	chr5	129160001	129545000	385000	40000	31.9513	0.96	0.058	1.70732
chr5	129385001	129430000	chr5	129385001	129600000	215000	45000	52.491	0.96	0.044	1.403
chr5	129580001	129620000	chr5	129185001	129620000	435000	40000	31.6667	0.96	0.006	19.5812
chr5	129595001	129630000	chr5	129595001	129775000	180000	35000	58.6746	0.98	0.158	0.649035
chr5	130835001	130870000	chr5	130255001	130870000	615000	35000	15.5819	0.95	0.019	34.2224
chr5	134485001	134515000	chr5	134485001	134705000	220000	30000	71.5303	0.96	0.0125	25.499
chr5	135105001	135145000	chr5	135105001	135290000	185000	40000	63.9527	0.95	0.069	-12.2411
chr5	135740001	135785000	chr5	135385001	135785000	400000	45000	39.2264	0.96	0.011	5.35044
chr5	136370001	136400000	chr5	136370001	136670000	300000	30000	35.1333	0.97	0.1245	-21.336
chr5	136545001	136580000	chr5	136270001	136580000	310000	35000	39.8802	0.97	0.042	-11.4649
chr5	137095001	137135000	chr5	136915001	137135000	220000	40000	62.7244	0.96	0.002	23.946
chr5	137110001	137145000	chr5	137110001	137595000	485000	35000	27.5195	0.95	0.017	12.2303
chr5	137275001	137310000	chr5	136910001	137310000	400000	35000	36.0684	0.95	0.0195	4.18472
chr5	137735001	137780000	chr5	137605001	137780000	175000	45000	87.2952	0.98	0.002	37.2276
chr5	137770001	137810000	chr5	137770001	138190000	420000	40000	25.901	0.95	0.0615	3.17166
chr5	137875001	137910000	chr5	137875001	138240000	365000	35000	18.0959	0.96	0.171	1.99178
chr5	138840001	138880000	chr5	138840001	139290000	450000	40000	33.3847	0.96	0.002	84.0911
chr5	139660001	139700000	chr5	139320001	139700000	380000	40000	40.8964	0.96	0.0305	4.97689
chr5	139825001	139860000	chr5	139825001	140400000	575000	35000	25.4435	0.97	0.005	76.8238
chr5	140605001	140645000	chr5	140435001	140645000	210000	40000	96.8452	0.98	0.0075	-42.0323
chr5	142470001	142515000	chr5	142470001	142725000	255000	45000	73.7146	0.97	0.003	51.907
chr5	144025001	144065000	chr5	144025001	144225000	200000	40000	46.2875	0.97	0.077	2.78885
chr5	144720001	144755000	chr5	144195001	144755000	560000	35000	18.6126	0.95	0.018	22.0687
chr5	144970001	145010000	chr5	144800001	145010000	210000	40000	64.6845	0.97	0.007	10.2075
chr5	146180001	146210000	chr5	146180001	146480000	300000	30000	26.3722	0.95	0.06	-0.939898
chr5	146695001	146725000	chr5	146695001	146865000	170000	30000	67.2598	0.98	0.021	-7.55959
chr5	147205001	147245000	chr5	146920001	147245000	325000	40000	35.0385	0.95	0.026	-17.405
chr5	147285001	147330000	chr5	146900001	147330000	430000	45000	30.7778	0.95	0.017	44.9319
chr5	147825001	147870000	chr5	147535001	147870000	335000	45000	33.2753	0.95	0.021	15.1849
chr5	148230001	148265000	chr5	148010001	148265000	255000	35000	31.4566	0.95	0.153	-0.632554
chr5	148535001	148570000	chr5	148535001	148800000	265000	35000	40.5067	0.95	0.051	-8.05916
chr5	148690001	148720000	chr5	148290001	148720000	430000	30000	26.9109	0.95	0.1075	-6.24209
chr5	148795001	148840000	chr5	148795001	149335000	540000	45000	23.5797	0.95	0.039	7.1705
chr5	149510001	149540000	chr5	149325001	149540000	215000	30000	53.3721	0.97	0.101	6.44434
chr4	3770001	3815000	chr4	3585001	3815000	230000	45000	36.8527	0.95	0.0125	11.0038
chr4	5775001	5810000	chr4	5645001	5810000	165000	35000	58.4955	0.96	0.1	-2.5485
chr4	6205001	6245000	chr4	6205001	6435000	230000	40000	29.0795	0.96	0.0525	1.98689
chr4	8350001	8385000	chr4	8065001	8385000	320000	35000	24.3571	0.95	0.0545	2.82543
chr4	9010001	9045000	chr4	8650001	9045000	395000	35000	37.163	0.97	0.013	-3.87365
chr4	9125001	9160000	chr4	9125001	9550000	425000	35000	26.2319	0.96	0.027	9.85347
chr4	9425001	9460000	chr4	9170001	9460000	290000	35000	31.8251	0.95	0.085	0.867709
chr4	9520001	9550000	chr4	8585001	9550000	965000	30000	9.96267	0.95	0.038	3.42842
chr4	9745001	9790000	chr4	9600001	9790000	190000	45000	36.6988	0.95	0.052	3.18947
chr4	10905001	10935000	chr4	10905001	11190000	285000	30000	47.4181	0.98	0.008	27.6842
chr4	11315001	11345000	chr4	11315001	11580000	265000	30000	33.2642	0.95	0.07	-0.858253
chr4	14950001	14980000	chr4	14950001	15325000	375000	30000	15.5251	0.95	0.079	1.0489
chr4	19680001	19720000	chr4	19680001	19955000	275000	40000	29.7593	0.96	0.079	2.29161
chr4	32040001	32075000	chr4	32040001	32575000	535000	35000	24.1162	0.96	0.013	48.1295
chr4	32225001	32265000	chr4	32050001	32265000	215000	40000	66.3401	0.97	0.029	-2.41969
chr4	33280001	33310000	chr4	33130001	33310000	180000	30000	57.2917	0.98	0.01	17.9158
chr4	34205001	34245000	chr4	33450001	34245000	795000	40000	10.5362	0.95	0.038	10.8613
chr4	34950001	34980000	chr4	34950001	35225000	275000	30000	34.8758	0.98	0.103	-1.75692
chr4	40675001	40710000	chr4	40160001	40710000	550000	35000	23.717	0.95	0.142	5.1191
chr4	40760001	40790000	chr4	40760001	40975000	215000	30000	62.7209	0.99	0.006	15.7398
chr4	41020001	41065000	chr4	41020001	41205000	185000	45000	92.7357	0.98	0.012	-13.9862
chr4	41370001	41410000	chr4	41175001	41410000	235000	40000	52.0133	0.95	0.04	4.70025
chr4	41705001	41735000	chr4	41350001	41735000	385000	30000	48.9221	0.95	0.02	8.74478
chr4	43030001	43060000	chr4	43030001	43535000	505000	30000	28.7921	0.96	0.051	8.2945
chr4	43255001	43290000	chr4	43255001	43420000	165000	35000	54.8268	0.98	0.059	-4.83601
chr4	44280001	44320000	chr4	44025001	44320000	295000	40000	35.6547	0.95	0.061	0.537196
chr4	44555001	44590000	chr4	44555001	44965000	410000	35000	37.0749	0.95	0.0725	-0.290635
chr4	45260001	45295000	chr4	45015001	45295000	280000	35000	40.1556	0.97	0.021	5.71986
chr4	45400001	45445000	chr4	45400001	45975000	575000	45000	33.5507	0.96	0.006	29.58
chr4	45750001	45780000	chr4	45535001	45780000	245000	30000	56.915	0.96	0.168	-8.27697
chr4	45840001	45880000	chr4	45455001	45880000	425000	40000	32.7632	0.95	0.104	-0.613597
chr4	46190001	46235000	chr4	46190001	46560000	370000	45000	36.8619	0.95	0.018	12.4628
chr4	47015001	47055000	chr4	46525001	47055000	530000	40000	41.2901	0.97	0.001	230.625
chr4	47110001	47150000	chr4	47110001	47435000	325000	40000	45.8519	0.97	0.017	12.2698
chr4	47420001	47450000	chr4	47420001	48220000	800000	30000	19.9656	0.97	0.0165	11.5798
chr4	48030001	48065000	chr4	48030001	48225000	195000	35000	53.4799	0.95	0.158	-3.69915
chr4	48385001	48430000	chr4	47450001	48430000	980000	45000	12.373	0.95	0.0545	2.31325
chr4	48665001	48695000	chr4	48410001	48695000	285000	30000	36.2953	0.96	0.025	8.20358
chr4	53105001	53135000	chr4	53105001	53560000	455000	30000	29.0659	0.96	0.013	17.7188
chr4	53340001	53385000	chr4	53035001	53385000	350000	45000	28.5143	0.95	0.1045	7.23415
chr4	55220001	55255000	chr4	53875001	55255000	1380000	35000	8.2586	0.96	0.0565	-7.91288
chr4	55275001	55310000	chr4	55275001	55465000	190000	35000	49.5602	0.96	0.0455	-3.58511
chr4	55520001	55550000	chr4	55520001	55845000	325000	30000	41.6795	0.95	0.069	4.19975
chr4	56200001	56230000	chr4	55475001	56230000	755000	30000	11.3223	0.95	0.138	-2.79315
chr4	56475001	56505000	chr4	55520001	56505000	985000	30000	10.858	0.95	0.012	19.5647
chr4	56525001	56555000	chr4	56525001	56690000	165000	30000	46.9844	0.96	0.079	-3.01617
chr4	57355001	57390000	chr4	57355001	57640000	285000	35000	35.3559	0.95	0.151	-0.547746
chr4	57660001	57695000	chr4	57660001	57925000	265000	35000	46.4555	0.97	0.074	-0.505569
chr4	57885001	57915000	chr4	57425001	57915000	490000	30000	26.3282	0.95	0.101	-12.2312
chr4	58060001	58095000	chr4	57895001	58095000	200000	35000	45.2036	0.97	0.039	4.32363
chr4	58260001	58295000	chr4	58260001	58550000	290000	35000	34.3424	0.96	0.02	4.62168
chr4	58730001	58760000	chr4	58205001	58760000	555000	30000	10.4833	0.95	0.17	-4.66941
chr4	59320001	59350000	chr4	59095001	59350000	255000	30000	46.1111	0.97	0.046	1.22056
chr4	59550001	59590000	chr4	59055001	59590000	535000	40000	19.8166	0.95	0.018	10.5549
chr4	62495001	62535000	chr4	62280001	62535000	255000	40000	122.341	0.96	0.002	46.3879
chr4	62750001	62785000	chr4	62505001	62785000	280000	35000	66.9643	0.98	0.002	22.9959
chr4	63145001	63190000	chr4	63145001	63420000	275000	45000	55.2202	0.97	0.016	19.1973
chr4	63405001	63435000	chr4	63405001	63850000	445000	30000	45.1348	0.97	0.063	-8.13643
chr4	63925001	63960000	chr4	63375001	63960000	585000	35000	15.4432	0.95	0.032	13.5265
chr4	64525001	64550000	chr4	64525001	65140000	615000	25000	10.482	0.95	0.044	3.25877
chr4	65475001	65510000	chr4	65095001	65510000	415000	35000	17.4509	0.95	0.075	3.5949
chr4	65640001	65675000	chr4	65640001	66475000	835000	35000	7.58537	0.95	0.176	-0.923285
chr4	80860001	80885000	chr4	80860001	81290000	430000	25000	18.1186	0.96	0.046	1.17523
chr4	81430001	81475000	chr4	81285001	81475000	190000	45000	47.0643	0.96	0.107	1.54199
chr4	81555001	81595000	chr4	81555001	82620000	1065000	40000	7.85012	0.95	0.024	20.683
chr4	82915001	82960000	chr4	82525001	82960000	435000	45000	20.4444	0.95	0.034	3.76104
chr4	83165001	83205000	chr4	82885001	83205000	320000	40000	26.7969	0.95	0.06	1.13969
chr4	87355001	87395000	chr4	87355001	88355000	1000000	40000	8.48295	0.95	0.022	10.9551
chr4	87780001	87810000	chr4	87780001	88355000	575000	30000	12.8652	0.96	0.164	-2.31834
chr4	88025001	88055000	chr4	88025001	88355000	330000	30000	28.1162	0.98	0.0655	5.85858
chr4	89110001	89145000	chr4	88860001	89145000	285000	35000	48.1754	0.96	0.003	42.0802
chr4	89135001	89180000	chr4	89135001	89530000	395000	45000	40.6781	0.95	0.013	13.3399
chr4	89515001	89540000	chr4	89155001	89540000	385000	25000	18.7333	0.95	0.129	-2.2848
chr4	95040001	95065000	chr4	95040001	95930000	890000	25000	10.8282	0.95	0.0875	-41.0019
chr4	95855001	95890000	chr4	94995001	95890000	895000	35000	7.74559	0.96	0.05	-1.8382
chr4	98680001	98715000	chr4	98485001	98715000	230000	35000	27.8413	0.96	0.126	1.25437
chr4	99170001	99200000	chr4	98915001	99200000	285000	30000	24.0994	0.97	0.023	6.22294
chr4	100390001	100425000	chr4	99945001	100425000	480000	35000	12.5149	0.95	0.131	2.93351
chr4	100580001	100605000	chr4	100580001	101005000	425000	25000	11.3294	0.95	0.122	0.620925
chr4	102485001	102520000	chr4	102485001	102660000	175000	35000	47.7551	0.96	0.014	4.11512
chr4	102975001	103010000	chr4	102975001	103220000	245000	35000	21.3423	0.95	0.095	1.73097
chr4	105140001	105175000	chr4	105140001	106225000	1085000	35000	7.72093	0.95	0.045	3.90318
chr4	106195001	106235000	chr4	105850001	106235000	385000	40000	22.2776	0.95	0.034	5.85398
chr4	106610001	106645000	chr4	106610001	106805000	195000	35000	66.0403	0.98	0.024	-4.82523
chr4	106815001	106855000	chr4	106815001	107175000	360000	40000	35.026	0.95	0.018	-7.69742
chr4	107455001	107500000	chr4	107455001	107640000	185000	45000	71.5315	0.98	0.038	-9.00148
chr4	107920001	107955000	chr4	107920001	108320000	400000	35000	24.8698	0.95	0.0455	-3.10713
chr4	108325001	108360000	chr4	108325001	108630000	305000	35000	27.9508	0.96	0.029	5.17012
chr4	109565001	109600000	chr4	109565001	109730000	165000	35000	27.1861	0.96	0.198	-0.60356
chr4	111610001	111640000	chr4	111320001	111640000	320000	30000	18.9792	0.95	0.1455	0.296957
chr4	114590001	114635000	chr4	114350001	114635000	285000	45000	39.6647	0.96	0.041	8.02436
chr4	115725001	115755000	chr4	115725001	116015000	290000	30000	22.4123	0.95	0.0595	-0.00819798
chr4	116140001	116185000	chr4	116140001	116660000	520000	45000	21.6741	0.96	0.0365	6.41531
chr4	116315001	116355000	chr4	116315001	116595000	280000	40000	19.7924	0.95	0.16	-0.870295
chr4	116805001	116845000	chr4	116805001	117150000	345000	40000	24.2228	0.95	0.036	5.659
chr4	116990001	117025000	chr4	116990001	117145000	155000	35000	55.7373	0.98	0.141	4.92206
chr4	118060001	118095000	chr4	117810001	118095000	285000	35000	33.188	0.97	0.01	15.0656
chr4	118270001	118310000	chr4	118085001	118310000	225000	40000	50.3665	0.96	0.044	-2.80851
chr4	118560001	118590000	chr4	118265001	118590000	325000	30000	27.7051	0.96	0.027	5.44796
chr4	118995001	119025000	chr4	118995001	119220000	225000	30000	45.6667	0.97	0.003	40.1908
chr4	119230001	119270000	chr4	119230001	119480000	250000	40000	41.005	0.95	0.1545	0.77169
chr4	119655001	119685000	chr4	119280001	119685000	405000	30000	21.1379	0.96	0.054	4.26824
chr4	119910001	119935000	chr4	119910001	120135000	225000	25000	41.72	0.98	0.199	-0.869685
chr4	120195001	120240000	chr4	120195001	120580000	385000	45000	34.7258	0.95	0.056	-12.4692
chr4	120355001	120395000	chr4	120160001	120395000	235000	40000	44.0213	0.98	0.008	17.7916
chr4	120380001	120415000	chr4	120380001	120590000	210000	35000	30.0102	0.95	0.076	2.49688
chr4	120860001	120905000	chr4	120590001	120905000	315000	45000	31.5467	0.95	0.035	4.9506
chr4	121200001	121240000	chr4	121015001	121240000	225000	40000	23.475	0.96	0.166	1.19069
chr4	123065001	123100000	chr4	122885001	123100000	215000	35000	32.7342	0.97	0.048	2.75577
chr4	123655001	123695000	chr4	123295001	123695000	400000	40000	21.3672	0.95	0.023	5.36494
chr4	123885001	123920000	chr4	123735001	123920000	185000	35000	34.1737	0.98	0.037	2.79071
chr4	124655001	124685000	chr4	124110001	124685000	575000	30000	17.3217	0.96	0.106	7.67814
chr4	124935001	124965000	chr4	124935001	125110000	175000	30000	54.4143	0.98	0.024	1.61896
chr4	125145001	125180000	chr4	125145001	125980000	835000	35000	13.2917	0.97	0.096	-0.885397
chr4	126310001	126350000	chr4	126310001	126555000	245000	40000	31.449	0.95	0.136	-0.825546
chr4	126715001	126760000	chr4	126550001	126760000	210000	45000	45.1481	0.97	0.012	8.1461
chr4	126825001	126865000	chr4	126550001	126865000	315000	40000	30.4087	0.95	0.022	6.42453
chr4	128685001	128730000	chr4	128685001	128960000	275000	45000	43.2889	0.96	0.052	-4.97995
chr4	129075001	129100000	chr4	128870001	129100000	230000	25000	43.3304	0.95	0.1055	-17.8477
chr4	129770001	129800000	chr4	129770001	130010000	240000	30000	32.6319	0.96	0.049	2.00452
chr4	129910001	129945000	chr4	129680001	129945000	265000	35000	30.593	0.95	0.076	-3.32346
chr4	130075001	130105000	chr4	129955001	130105000	150000	30000	91.0944	0.98	0.0575	0.818635
chr4	130165001	130205000	chr4	129950001	130205000	255000	40000	50.348	0.95	0.053	8.6534
chr4	130515001	130555000	chr4	130515001	130790000	275000	40000	38.1957	0.95	0.022	6.20655
chr4	130775001	130810000	chr4	130775001	130955000	180000	35000	77.8056	0.97	0.0165	16.3072
chr4	130950001	130980000	chr4	130950001	131800000	850000	30000	12.2098	0.95	0.0635	2.80982
chr4	132060001	132095000	chr4	131840001	132095000	255000	35000	38.6443	0.95	0.025	5.89231
chr4	132495001	132540000	chr4	132335001	132540000	205000	45000	44.5501	0.95	0.137	1.34784
chr4	132530001	132575000	chr4	132530001	132760000	230000	45000	38.087	0.95	0.028	2.18347
chr4	132995001	133030000	chr4	132995001	133305000	310000	35000	44.7811	0.97	0.0695	-5.66338
chr4	133805001	133845000	chr4	133605001	133845000	240000	40000	28.2422	0.96	0.042	-0.882584
chr4	134530001	134570000	chr4	134530001	134795000	265000	40000	47.25	0.98	0.075	4.25342
chr4	136140001	136175000	chr4	135955001	136175000	220000	35000	50.9481	0.95	0.061	-9.22119
chr4	136360001	136395000	chr4	136360001	136625000	265000	35000	28.8841	0.96	0.193	-2.61707
chr4	136600001	136630000	chr4	136170001	136630000	460000	30000	17.5507	0.95	0.015	21.8955
chr4	136675001	136705000	chr4	136675001	136875000	200000	30000	56.05	0.97	0.085	-2.81969
chr4	136880001	136915000	chr4	136880001	137075000	195000	35000	53.2711	0.97	0.028	-6.75536
chr4	137070001	137105000	chr4	137070001	137390000	320000	35000	32.7411	0.95	0.061	10.19
chr4	137275001	137315000	chr4	137065001	137315000	250000	40000	49.8825	0.97	0.0125	17.8922
chr4	137720001	137750000	chr4	137720001	137960000	240000	30000	58.8264	0.98	0.017	11.7176
chr4	138250001	138295000	chr4	138000001	138295000	295000	45000	34.2655	0.95	0.079	2.30872
chr4	138435001	138470000	chr4	138435001	138895000	460000	35000	22.2469	0.95	0.0175	15.6297
chr4	138740001	138765000	chr4	138740001	138895000	155000	25000	71.8065	0.98	0.019	-8.73545
chr4	139075001	139105000	chr4	139075001	139305000	230000	30000	54.9312	0.98	0.01	27.9186
chr4	139860001	139895000	chr4	139860001	140580000	720000	35000	12.6746	0.95	0.163	16.0402
chr4	140240001	140275000	chr4	140240001	140550000	310000	35000	29.7373	0.95	0.0945	-2.25868
chr4	141345001	141390000	chr4	141135001	141390000	255000	45000	57.5447	0.96	0.009	1.81789
chr4	141560001	141595000	chr4	141380001	141595000	215000	35000	55.4585	0.99	0.003	35.9214
chr4	144880001	144910000	chr4	144880001	145215000	335000	30000	32.1592	0.98	0.015	24.4865
chr4	145280001	145315000	chr4	145050001	145315000	265000	35000	37.5418	0.97	0.012	4.15641
chr4	148155001	148195000	chr4	148155001	148445000	290000	40000	41.1315	0.98	0.037	6.15346
chr4	148730001	148755000	chr4	148730001	149080000	350000	25000	36.0771	0.98	0.0455	-6.25334
chr4	149045001	149090000	chr4	148650001	149090000	440000	45000	23.5593	0.98	0.051	13.0354
chr4	149780001	149825000	chr4	149780001	150110000	330000	45000	23.1027	0.95	0.071	-0.450037
chr4	150085001	150115000	chr4	149690001	150115000	425000	30000	20.5039	0.95	0.034	2.9431
chr4	150450001	150485000	chr4	150255001	150485000	230000	35000	20.9255	0.96	0.1765	-0.028802
chr4	150695001	150725000	chr4	150695001	150885000	190000	30000	42.5175	0.95	0.064	-9.24089
chr4	154315001	154360000	chr4	154315001	154825000	510000	45000	16.8987	0.96	0.061	9.56486
chr4	155465001	155500000	chr4	155465001	155665000	200000	35000	38.65	0.97	0.0535	5.06445
chr4	156170001	156210000	chr4	155960001	156210000	250000	40000	33.051	0.95	0.135	-2.78144
chr3	8585001	8620000	chr3	8585001	8970000	385000	35000	16.3284	0.96	0.168	2.38802
chr3	9685001	9720000	chr3	9355001	9720000	365000	35000	26.6908	0.95	0.057	3.7816
chr3	9700001	9730000	chr3	9700001	10020000	320000	30000	29.5344	0.95	0.073	-1.03009
chr3	10000001	10035000	chr3	10000001	10335000	335000	35000	22.1215	0.95	0.079	6.33678
chr3	10230001	10265000	chr3	10005001	10265000	260000	35000	25.1538	0.95	0.18	-8.86683
chr3	14860001	14890000	chr3	14860001	15260000	400000	30000	14.0759	0.96	0.107	3.12347
chr3	19875001	19910000	chr3	19210001	19910000	700000	35000	10.1469	0.96	0.0355	9.30277
chr3	19890001	19920000	chr3	19890001	20085000	195000	30000	30.7607	0.95	0.05	3.35271
chr3	22060001	22095000	chr3	21815001	22095000	280000	35000	32.1378	0.95	0.084	-5.86281
chr3	28085001	28125000	chr3	27450001	28125000	675000	40000	12.6991	0.95	0.02	20.4919
chr3	29800001	29835000	chr3	29800001	30015000	215000	35000	20.6146	0.95	0.16	-0.105235
chr3	29990001	30035000	chr3	29990001	30605000	615000	45000	10.7633	0.95	0.054	1.33284
chr3	30580001	30620000	chr3	30580001	31115000	535000	40000	13.3703	0.96	0.163	2.11665
chr3	30685001	30715000	chr3	30685001	31100000	415000	30000	17.7671	0.95	0.058	3.90861
chr3	31140001	31175000	chr3	31140001	31560000	420000	35000	21.0408	0.95	0.0265	7.08458
chr3	31780001	31810000	chr3	31780001	32340000	560000	30000	11.2515	0.96	0.044	6.78131
chr3	32490001	32530000	chr3	32330001	32530000	200000	40000	55.4844	0.98	0.112	-3.81836
chr3	32685001	32710000	chr3	32505001	32710000	205000	25000	41.2049	0.98	0.014	15.8156
chr3	33945001	33975000	chr3	33945001	34230000	285000	30000	20.9474	0.95	0.158	-1.38957
chr3	34315001	34350000	chr3	34315001	34595000	280000	35000	28.6224	0.96	0.0755	-0.813577
chr3	34865001	34895000	chr3	34700001	34895000	195000	30000	50.4957	0.96	0.133	-0.542477
chr3	35085001	35125000	chr3	34210001	35125000	915000	40000	10.2746	0.95	0.018	23.5459
chr3	35305001	35340000	chr3	35095001	35340000	245000	35000	26.6756	0.95	0.178	-2.16193
chr3	35680001	35710000	chr3	35680001	35975000	295000	30000	19.3079	0.97	0.166	0.128368
chr3	36200001	36230000	chr3	36200001	36505000	305000	30000	24.8279	0.97	0.06	-4.96386
chr3	36490001	36515000	chr3	36250001	36515000	265000	25000	31.0151	0.95	0.113	-5.25227
chr3	37185001	37215000	chr3	36950001	37215000	265000	30000	30.9434	0.96	0.026	5.23198
chr3	37630001	37655000	chr3	37630001	38235000	605000	25000	17.865	0.96	0.033	-30.8184
chr3	40515001	40545000	chr3	40515001	40840000	325000	30000	35.8587	0.95	0.016	24.0233
chr3	41215001	41245000	chr3	41215001	41515000	300000	30000	39.3056	0.96	0.145	-23.7807
chr3	41355001	41385000	chr3	41185001	41385000	200000	30000	58.2125	0.96	0.175	-11.3676
chr3	41550001	41580000	chr3	41170001	41580000	410000	30000	32.3577	0.97	0.0115	-13.9744
chr3	51635001	51675000	chr3	51480001	51675000	195000	40000	68.1955	0.97	0.011	-3.61151
chr3	51935001	51950000	chr3	51935001	52100000	165000	15000	56.0303	0.98	0.121	-8.5744
chr3	52170001	52210000	chr3	52015001	52210000	195000	40000	59.0994	0.98	0.005	16.2317
chr3	52245001	52280000	chr3	52245001	53015000	770000	35000	14.5566	0.95	0.004	79.4487
chr3	52385001	52420000	chr3	52385001	52905000	520000	35000	19.669	0.95	0.085	-5.91859
chr3	53020001	53055000	chr3	53020001	53465000	445000	35000	21.4789	0.95	0.019	2.83822
chr3	53435001	53470000	chr3	53185001	53470000	285000	35000	31.9774	0.95	0.035	5.15962
chr3	54345001	54375000	chr3	54345001	54690000	345000	30000	14.2295	0.95	0.072	7.10213
chr3	55340001	55370000	chr3	55060001	55370000	310000	30000	33.1102	0.97	0.005	40.868
chr3	57025001	57055000	chr3	57025001	57210000	185000	30000	33.9865	0.95	0.167	-3.47207
chr3	57650001	57685000	chr3	57650001	57830000	180000	35000	35.1786	0.96	0.083	1.37667
chr3	58150001	58185000	chr3	58150001	58490000	340000	35000	27.021	0.95	0.013	16.7951
chr3	58770001	58805000	chr3	58485001	58805000	320000	35000	20.1027	0.95	0.0455	5.17894
chr3	60390001	60425000	chr3	60390001	60610000	220000	35000	24.2193	0.95	0.1645	-1.56532
chr3	63540001	63580000	chr3	63540001	63980000	440000	40000	12.1264	0.95	0.077	3.66105
chr3	65845001	65880000	chr3	65520001	65880000	360000	35000	29.7341	0.96	0.082	-5.7991
chr3	65915001	65950000	chr3	65445001	65950000	505000	35000	20.2829	0.95	0.079	-6.67337
chr3	65995001	66025000	chr3	65995001	66260000	265000	30000	27.6604	0.95	0.07	-1.5808
chr3	67555001	67595000	chr3	67430001	67595000	165000	40000	49.9129	0.97	0.109	-1.92032
chr3	68710001	68725000	chr3	68545001	68725000	180000	15000	44.8611	0.96	0.064	-7.73601
chr3	69235001	69270000	chr3	69235001	69600000	365000	35000	22.8337	0.95	0.093	2.27585
chr3	79195001	79235000	chr3	79195001	79495000	300000	40000	28.1729	0.98	0.0455	10.6369
chr3	81030001	81065000	chr3	81030001	81225000	195000	35000	41.304	0.97	0.031	5.63205
chr3	81910001	81945000	chr3	80945001	81945000	1000000	35000	5.98923	0.95	0.073	5.10512
chr3	83095001	83130000	chr3	83095001	83275000	180000	35000	41.8175	0.97	0.0945	-0.882865
chr3	83875001	83915000	chr3	83790001	83915000	125000	40000	86.55	0.98	0.164	-3.24736
chr3	84675001	84710000	chr3	84675001	84915000	240000	35000	43.125	0.98	0.0225	4.07278
chr3	85695001	85725000	chr3	85695001	86135000	440000	30000	20.5511	0.95	0.04	5.20215
chr3	87485001	87520000	chr3	87030001	87520000	490000	35000	16.3907	0.95	0.1365	-14.2527
chr3	88230001	88260000	chr3	88080001	88260000	180000	30000	101.88	0.97	0.014	-2.568
chr3	88900001	88935000	chr3	88545001	88935000	390000	35000	30.4034	0.95	0.042	2.66171
chr3	88925001	88960000	chr3	88925001	89095000	170000	35000	51.2185	0.97	0.0535	2.24403
chr3	89490001	89535000	chr3	89490001	89780000	290000	45000	45.4176	0.95	0.148	1.29282
chr3	89835001	89870000	chr3	89505001	89870000	365000	35000	32.3914	0.96	0.101	-0.658883
chr3	90250001	90290000	chr3	90250001	90480000	230000	40000	59.3587	0.95	0.1415	-19.8495
chr3	93105001	93150000	chr3	93105001	93450000	345000	45000	17.8342	0.95	0.07	2.30109
chr3	93475001	93510000	chr3	93355001	93510000	155000	35000	37.6452	0.96	0.079	0.368439
chr3	94600001	94635000	chr3	94600001	94915000	315000	35000	27.6939	0.97	0.088	0.0552923
chr3	96040001	96070000	chr3	95860001	96070000	210000	30000	34.2579	0.97	0.1305	0.140877
chr3	96270001	96305000	chr3	96270001	96595000	325000	35000	26.8456	0.97	0.016	9.0808
chr3	96400001	96445000	chr3	96400001	96590000	190000	45000	41.6006	0.95	0.0645	0.980925
chr3	96920001	96950000	chr3	96920001	97215000	295000	30000	27.6921	0.97	0.076	2.78352
chr3	97865001	97905000	chr3	97620001	97905000	285000	40000	28.3377	0.96	0.037	5.63257
chr3	97920001	97955000	chr3	97920001	98145000	225000	35000	45.9333	0.98	0.011	22.9269
chr3	100760001	100790000	chr3	100760001	100960000	200000	30000	35.4	0.97	0.116	-1.18497
chr3	100960001	100990000	chr3	100960001	101465000	505000	30000	18.7195	0.95	0.058	8.47594
chr3	101270001	101310000	chr3	100960001	101310000	350000	40000	32.5696	0.97	0.013	24.4367
chr3	101785001	101830000	chr3	101505001	101830000	325000	45000	34.3316	0.95	0.012	20.1659
chr3	102455001	102495000	chr3	102245001	102495000	250000	40000	56.4821	0.95	0.0045	28.714
chr3	102680001	102710000	chr3	102065001	102710000	645000	30000	21.4089	0.95	0.012	4.74613
chr3	103205001	103240000	chr3	103205001	103385000	180000	35000	45.7579	0.96	0.096	-11.0275
chr3	103355001	103400000	chr3	103070001	103400000	330000	45000	28.4747	0.95	0.0265	8.61789
chr3	103715001	103755000	chr3	103375001	103755000	380000	40000	33.8618	0.95	0.0095	38.1538
chr3	104210001	104250000	chr3	104210001	104445000	235000	40000	35.9973	0.95	0.122	2.0752
chr3	104430001	104460000	chr3	104000001	104460000	460000	30000	22.1522	0.96	0.1945	1.47108
chr3	104670001	104715000	chr3	104440001	104715000	275000	45000	39.1502	0.95	0.022	6.92508
chr3	104935001	104975000	chr3	104775001	104975000	200000	40000	55.5187	0.95	0.04	1.27203
chr3	105045001	105075000	chr3	104770001	105075000	305000	30000	34.8798	0.96	0.043	-2.60091
chr3	105880001	105920000	chr3	105665001	105920000	255000	40000	41.0662	0.96	0.007	10.0775
chr3	107060001	107100000	chr3	106885001	107100000	215000	40000	32.7762	0.96	0.151	-1.59648
chr3	107345001	107380000	chr3	107345001	107620000	275000	35000	35.6649	0.97	0.03	14.1554
chr3	107450001	107480000	chr3	107200001	107480000	280000	30000	47.6637	0.98	0.0085	22.0216
chr3	107850001	107885000	chr3	107610001	107885000	275000	35000	65.0545	0.97	0.01	-26.3025
chr3	108135001	108175000	chr3	107865001	108175000	310000	40000	37.7298	0.95	0.0275	-4.24204
chr3	109160001	109195000	chr3	109160001	109360000	200000	35000	42.575	0.97	0.028	-0.612275
chr3	109470001	109510000	chr3	108880001	109510000	630000	40000	14.23	0.95	0.0105	15.2015
chr3	115695001	115730000	chr3	115695001	115985000	290000	35000	28.3842	0.98	0.167	-10.1727
chr3	116010001	116045000	chr3	116010001	116515000	505000	35000	17.4526	0.96	0.034	11.5564
chr3	116320001	116360000	chr3	116320001	116635000	315000	40000	27.9722	0.95	0.051	3.32425
chr3	117040001	117085000	chr3	116860001	117085000	225000	45000	30.7854	0.95	0.053	0.512727
chr3	121290001	121330000	chr3	121290001	121775000	485000	40000	18.4149	0.95	0.097	1.20585
chr3	121710001	121745000	chr3	121540001	121745000	205000	35000	58.6899	0.99	0.014	48.7809
chr3	122615001	122650000	chr3	122165001	122650000	485000	35000	23.4359	0.95	0.006	31.2246
chr3	123155001	123185000	chr3	123155001	123375000	220000	30000	41.9545	0.97	0.047	5.64055
chr3	123500001	123535000	chr3	123500001	124280000	780000	35000	9.11224	0.95	0.09	0.852798
chr3	126585001	126620000	chr3	126585001	126845000	260000	35000	37.3791	0.98	0.0275	4.45361
chr3	127930001	127970000	chr3	127565001	127970000	405000	40000	21.3395	0.95	0.031	6.50791
chr3	129290001	129325000	chr3	129290001	129735000	445000	35000	18.9069	0.95	0.014	20.9307
chr3	129420001	129455000	chr3	129420001	129700000	280000	35000	26.8801	0.96	0.179	-2.20381
chr3	129520001	129550000	chr3	129520001	129695000	175000	30000	62.5286	0.97	0.134	-12.1644
chr3	130055001	130095000	chr3	129815001	130095000	280000	40000	37.3951	0.97	0.0215	17.9637
chr3	130885001	130910000	chr3	130885001	131240000	355000	25000	27.8789	0.97	0.075	-9.56538
chr3	131215001	131260000	chr3	130705001	131260000	555000	45000	24.8889	0.95	0.075	32.2077
chr3	131325001	131370000	chr3	131325001	131590000	265000	45000	62.4414	0.97	0.02	3.44474
chr3	135270001	135305000	chr3	135270001	135740000	470000	35000	25.4605	0.95	0.022	16.0396
chr3	135715001	135745000	chr3	135380001	135745000	365000	30000	26.3288	0.97	0.023	9.52625
chr3	136645001	136690000	chr3	136310001	136690000	380000	45000	22.5219	0.95	0.0635	0.642287
chr3	136660001	136690000	chr3	136660001	136905000	245000	30000	39.7993	0.97	0.081	-0.433855
chr3	137770001	137800000	chr3	137770001	137995000	225000	30000	32.7444	0.96	0.051	1.87348
chr3	138400001	138430000	chr3	138190001	138430000	240000	30000	27.1528	0.96	0.087	-1.81118
chr3	138635001	138670000	chr3	138635001	138915000	280000	35000	31.2347	0.97	0.038	-0.394495
chr3	138890001	138925000	chr3	138455001	138925000	470000	35000	23.7188	0.96	0.0195	16.4905
chr3	142480001	142515000	chr3	142480001	142745000	265000	35000	21.2992	0.95	0.058	1.03444
chr3	144440001	144480000	chr3	144440001	144725000	285000	40000	33.2679	0.96	0.072	0.477697
chr3	145615001	145660000	chr3	145615001	145920000	305000	45000	46.0419	0.97	0.031	-28.7467
chr3	145885001	145925000	chr3	145580001	145925000	345000	40000	36.0761	0.98	0.005	38.9915
chr3	146035001	146070000	chr3	146035001	146415000	380000	35000	30.0686	0.96	0.1025	-0.556916
chr3	146160001	146195000	chr3	145945001	146195000	250000	35000	50.2187	0.95	0.0295	6.60102
chr3	146175001	146210000	chr3	146175001	146450000	275000	35000	46.0208	0.97	0.029	15.143
chr3	146310001	146350000	chr3	146175001	146350000	175000	40000	64.9036	0.97	0.089	6.49028
chr3	146545001	146580000	chr3	146545001	146915000	370000	35000	26.278	0.96	0.058	-5.16063
chr3	152065001	152110000	chr3	151710001	152110000	400000	45000	22.5042	0.95	0.0225	8.27852
chr3	152090001	152125000	chr3	152090001	152355000	265000	35000	44.6566	0.95	0.024	5.84457
chr3	152390001	152415000	chr3	152390001	152760000	370000	25000	27.2541	0.97	0.1235	-4.80432
chr3	152465001	152495000	chr3	152465001	152755000	290000	30000	47.5862	0.98	0.016	12.7492
chr3	152695001	152725000	chr3	152505001	152725000	220000	30000	42.7424	0.96	0.0785	1.50062
chr3	152720001	152765000	chr3	152250001	152765000	515000	45000	19.6449	0.97	0.102	2.36039
chr3	152755001	152800000	chr3	152755001	153500000	745000	45000	16.4594	0.95	0.007	37.2531
chr3	153640001	153675000	chr3	152820001	153675000	855000	35000	13.4545	0.95	0.025	11.5231
chr3	154645001	154680000	chr3	154645001	154915000	270000	35000	32.3254	0.96	0.0485	4.17259
chr2	4475001	4505000	chr2	4215001	4505000	290000	30000	28.5948	0.96	0.0475	2.44014
chr2	4850001	4890000	chr2	4485001	4890000	405000	40000	18.909	0.96	0.026	6.86639
chr2	5070001	5105000	chr2	5070001	5910000	840000	35000	9.98021	0.95	0.019	9.58292
chr2	6150001	6185000	chr2	5975001	6185000	210000	35000	31.4524	0.95	0.066	1.63207
chr2	9865001	9895000	chr2	9445001	9895000	450000	30000	23.4663	0.95	0.036	3.38675
chr2	10265001	10310000	chr2	10080001	10310000	230000	45000	29.2126	0.96	0.1765	-0.297287
chr2	11320001	11350000	chr2	11320001	11575000	255000	30000	23.7288	0.95	0.062	4.61342
chr2	11480001	11510000	chr2	11335001	11510000	175000	30000	51.1762	0.96	0.029	-3.12649
chr2	11995001	12025000	chr2	11995001	12430000	435000	30000	11.1609	0.95	0.191	0.680766
chr2	12285001	12320000	chr2	12005001	12320000	315000	35000	16.8617	0.96	0.088	0.702403
chr2	13275001	13310000	chr2	13275001	13600000	325000	35000	17.3363	0.95	0.054	6.65617
chr2	13395001	13430000	chr2	13395001	13585000	190000	35000	29.7857	0.95	0.157	-2.99625
chr2	20960001	20985000	chr2	20960001	21270000	310000	25000	21.7097	0.96	0.087	-3.69275
chr2	21175001	21210000	chr2	20890001	21210000	320000	35000	18.4107	0.97	0.0755	0.942714
chr2	24395001	24425000	chr2	24395001	24800000	405000	30000	28.2346	0.95	0.14	-6.5963
chr2	24550001	24580000	chr2	24365001	24580000	215000	30000	36.8023	0.97	0.017	9.79344
chr2	24745001	24775000	chr2	24340001	24775000	435000	30000	18.9521	0.95	0.139	0.488392
chr2	25825001	25865000	chr2	25825001	26050000	225000	40000	45.3861	0.96	0.131	-4.7917
chr2	26020001	26060000	chr2	26020001	26290000	270000	40000	40.9514	0.97	0.03	0.914266
chr2	26550001	26595000	chr2	26290001	26595000	305000	45000	50.1967	0.97	0.003	19.4165
chr2	26630001	26670000	chr2	26630001	26960000	330000	40000	23.4577	0.95	0.0915	-0.185058
chr2	27215001	27255000	chr2	26905001	27255000	350000	40000	34.7036	0.95	0.0265	14.3294
chr2	27265001	27300000	chr2	27265001	27540000	275000	35000	44.6727	0.96	0.015	9.5128
chr2	27425001	27445000	chr2	27270001	27445000	175000	20000	67.4143	0.98	0.106	5.88757
chr2	27540001	27580000	chr2	27540001	27990000	450000	40000	25.4222	0.95	0.018	17.0842
chr2	27760001	27795000	chr2	27760001	27990000	230000	35000	59.2764	0.98	0.005	25.3943
chr2	28185001	28220000	chr2	28185001	28455000	270000	35000	40.0873	0.95	0.0345	1.19034
chr2	28400001	28435000	chr2	27965001	28435000	470000	35000	18.7857	0.95	0.088	1.50827
chr2	28745001	28775000	chr2	28745001	28925000	180000	30000	49.4352	0.97	0.0735	-2.38306
chr2	30460001	30490000	chr2	30460001	30800000	340000	30000	40.201	0.97	0.041	-19.6799
chr2	31125001	31160000	chr2	30960001	31160000	200000	35000	48.9071	0.98	0.017	9.59512
chr2	32920001	32960000	chr2	32765001	32960000	195000	40000	63.0705	0.98	0.013	-7.52487
chr2	32975001	33015000	chr2	32975001	33435000	460000	40000	19.8519	0.95	0.1325	-1.10829
chr2	33130001	33175000	chr2	33130001	33435000	305000	45000	45.2933	0.95	0.017	3.64583
chr2	33335001	33365000	chr2	33135001	33365000	230000	30000	52.6413	0.98	0.018	0.830655
chr2	33470001	33505000	chr2	33470001	33745000	275000	35000	31.0416	0.95	0.036	3.34402
chr2	33735001	33765000	chr2	33735001	33975000	240000	30000	44.3681	0.98	0.0285	2.81766
chr2	33810001	33840000	chr2	33810001	33975000	165000	30000	54.3232	0.98	0.106	-5.25799
chr2	34955001	34990000	chr2	34775001	34990000	215000	35000	50.8435	0.97	0.058	-0.105448
chr2	35095001	35120000	chr2	34780001	35120000	340000	25000	17.3164	0.95	0.094	-0.241276
chr2	35530001	35565000	chr2	35530001	35930000	400000	35000	31.9929	0.95	0.0925	5.88919
chr2	35640001	35670000	chr2	35640001	35875000	235000	30000	54.8404	0.95	0.139	-9.54524
chr2	35890001	35925000	chr2	35540001	35925000	385000	35000	26.115	0.98	0.01	13.3288
chr2	36195001	36230000	chr2	35980001	36230000	250000	35000	43.4086	0.98	0.0295	2.77305
chr2	37750001	37795000	chr2	37495001	37795000	300000	45000	39.8537	0.96	0.02	5.93883
chr2	38360001	38395000	chr2	37810001	38395000	585000	35000	16.1798	0.95	0.048	1.32166
chr2	38985001	39020000	chr2	38775001	39020000	245000	35000	51.3032	0.95	0.039	-1.26704
chr2	39175001	39205000	chr2	39005001	39205000	200000	30000	26.2458	0.95	0.069	0.959699
chr2	49745001	49785000	chr2	49745001	50275000	530000	40000	16.829	0.95	0.0355	4.06407
chr2	52580001	52615000	chr2	52205001	52615000	410000	35000	14.2787	0.96	0.0935	2.84502
chr2	52745001	52785000	chr2	52745001	53130000	385000	40000	14.9968	0.95	0.049	9.33481
chr2	53055001	53100000	chr2	52785001	53100000	315000	45000	20.716	0.95	0.15	2.6948
chr2	57100001	57140000	chr2	57100001	57370000	270000	40000	22.0024	0.95	0.1675	-0.592759
chr2	58465001	58500000	chr2	58465001	58670000	205000	35000	36.5714	0.97	0.07	-2.89499
chr2	59415001	59455000	chr2	58670001	59455000	785000	40000	11.9414	0.95	0.032	2.31768
chr2	59515001	59550000	chr2	59515001	59970000	455000	35000	17.303	0.96	0.018	16.088
chr2	60960001	60980000	chr2	60755001	60980000	225000	20000	24.7167	0.96	0.142	-0.590534
chr2	61390001	61420000	chr2	60735001	61420000	685000	30000	8.2056	0.97	0.062	-5.24337
chr2	65130001	65165000	chr2	65130001	65340000	210000	35000	26.551	0.95	0.092	-1.37378
chr2	69265001	69285000	chr2	69265001	69435000	170000	20000	24.5294	0.95	0.1365	0.242098
chr2	69415001	69445000	chr2	69105001	69445000	340000	30000	20.7059	0.95	0.066	0.474705
chr2	70545001	70580000	chr2	70195001	70580000	385000	35000	16.4954	0.95	0.161	1.42217
chr2	70690001	70725000	chr2	70690001	71120000	430000	35000	17.6353	0.95	0.1025	1.87747
chr2	72025001	72060000	chr2	72025001	72230000	205000	35000	33.2439	0.96	0.147	1.88815
chr2	73045001	73090000	chr2	72720001	73090000	370000	45000	21.958	0.95	0.0975	-0.951437
chr2	73570001	73605000	chr2	73570001	73960000	390000	35000	20.4359	0.95	0.0675	0.265352
chr2	74650001	74690000	chr2	74005001	74690000	685000	40000	8.75919	0.95	0.147	1.7759
chr2	75590001	75625000	chr2	75590001	75900000	310000	35000	27.4424	0.95	0.025	5.29397
chr2	77335001	77360000	chr2	77145001	77360000	215000	25000	25.8048	0.95	0.047	1.81426
chr2	77690001	77730000	chr2	77335001	77730000	395000	40000	12.0321	0.95	0.196	2.10369
chr2	84445001	84490000	chr2	84445001	84670000	225000	45000	24.9901	0.96	0.186	1.10828
chr2	84995001	85030000	chr2	84825001	85030000	205000	35000	45.662	0.97	0.053	-4.65893
chr2	85230001	85265000	chr2	85005001	85265000	260000	35000	21.084	0.95	0.034	2.99945
chr2	91105001	91140000	chr2	91105001	91280000	175000	35000	70.2531	0.98	0.024	-1.65427
chr2	91465001	91510000	chr2	91165001	91510000	345000	45000	25.5845	0.95	0.03	7.2081
chr2	92475001	92505000	chr2	92475001	92880000	405000	30000	26.9733	0.96	0.024	19.9694
chr2	92585001	92620000	chr2	92585001	92830000	245000	35000	58.0292	0.97	0.016	14.3309
chr2	92800001	92835000	chr2	92485001	92835000	350000	35000	35.8653	0.95	0.013	12.5434
chr2	93200001	93235000	chr2	93200001	93480000	280000	35000	45.7883	0.96	0.0215	13.6167
chr2	93470001	93495000	chr2	93470001	93820000	350000	25000	41.3629	0.98	0.011	38.2287
chr2	94025001	94070000	chr2	94025001	94295000	270000	45000	24.9815	0.96	0.055	2.90954
chr2	101890001	101925000	chr2	101890001	102305000	415000	35000	19.8399	0.96	0.066	1.42379
chr2	103000001	103030000	chr2	102795001	103030000	235000	30000	28.273	0.97	0.198	-0.959284
chr2	103555001	103585000	chr2	103555001	103725000	170000	30000	59.75	0.99	0.023	18.9476
chr2	105220001	105250000	chr2	104835001	105250000	415000	30000	16.8635	0.96	0.089	1.94377
chr2	109900001	109935000	chr2	109900001	110080000	180000	35000	40.0317	0.97	0.038	1.75008
chr2	110060001	110085000	chr2	110060001	110210000	150000	25000	38.5	0.95	0.0665	-0.058368
chr2	112235001	112280000	chr2	112235001	112495000	260000	45000	38.5708	0.95	0.026	3.75837
chr2	112360001	112400000	chr2	112360001	112490000	130000	40000	49.3413	0.98	0.124	-1.33277
chr2	113855001	113890000	chr2	113855001	114155000	300000	35000	16.4333	0.97	0.1575	0.604081
chr2	116050001	116080000	chr2	115855001	116080000	225000	30000	31.5407	0.95	0.193	-1.17614
chr2	116885001	116920000	chr2	116885001	117250000	365000	35000	18.8611	0.96	0.052	11.6277
chr2	117425001	117455000	chr2	117245001	117455000	210000	30000	31.5238	0.96	0.1375	2.78656
chr2	117530001	117560000	chr2	117530001	118255000	725000	30000	8.88046	0.95	0.086	-1.34857
chr2	118095001	118125000	chr2	117450001	118125000	675000	30000	14.3728	0.96	0.015	5.56564
chr2	118475001	118510000	chr2	118475001	118900000	425000	35000	32.9664	0.95	0.036	0.0397762
chr2	118745001	118780000	chr2	118745001	118990000	245000	35000	78.1778	0.96	0.024	-4.33473
chr2	118870001	118910000	chr2	118640001	118910000	270000	40000	64.0625	0.98	0.0015	43.0693
chr2	119500001	119535000	chr2	119300001	119535000	235000	35000	33.5805	0.95	0.109	1.1366
chr2	120165001	120210000	chr2	120165001	120345000	180000	45000	53.6605	0.96	0.0445	-0.0377617
chr2	120170001	120190000	chr2	120035001	120190000	155000	20000	61.4919	0.98	0.045	-1.42561
chr2	120460001	120505000	chr2	120460001	120725000	265000	45000	39.7925	0.95	0.027	4.09842
chr2	121550001	121590000	chr2	121550001	122020000	470000	40000	24.8684	0.96	0.015	11.1827
chr2	122060001	122090000	chr2	122060001	122380000	320000	30000	32.6797	0.96	0.028	5.44692
chr2	122365001	122400000	chr2	122365001	122770000	405000	35000	24.4464	0.95	0.083	-5.58264
chr2	125645001	125675000	chr2	125645001	125845000	200000	30000	51.525	0.95	0.038	-2.66768
chr2	126345001	126375000	chr2	125880001	126375000	495000	30000	15.7194	0.96	0.124	-7.54133
chr2	126985001	127015000	chr2	126760001	127015000	255000	30000	31.8203	0.98	0.019	8.65142
chr2	127875001	127905000	chr2	127875001	128430000	555000	30000	15.2072	0.97	0.149	3.16574
chr2	128115001	128140000	chr2	128115001	128600000	485000	25000	33.1485	0.98	0.005	39.8724
chr2	128380001	128410000	chr2	128145001	128410000	265000	30000	53.3333	0.98	0.016	6.19815
chr2	128535001	128575000	chr2	127925001	128575000	650000	40000	21.1462	0.95	0.179	-28.0295
chr2	128570001	128615000	chr2	127830001	128615000	785000	45000	14.2328	0.95	0.01	22.6363
chr2	129240001	129275000	chr2	129065001	129275000	210000	35000	59.6531	0.98	0.01	10.1389
chr2	129860001	129890000	chr2	129670001	129890000	220000	30000	36.5455	0.95	0.0425	3.92023
chr2	130415001	130460000	chr2	130415001	130580000	165000	45000	63.7475	0.95	0.111	0.251021
chr2	131395001	131430000	chr2	131250001	131430000	180000	35000	70.3968	0.97	0.0125	10.9045
chr2	131490001	131535000	chr2	131260001	131535000	275000	45000	62.299	0.96	0.006	22.1971
chr2	131535001	131570000	chr2	131535001	131815000	280000	35000	53.3169	0.98	0.018	-0.601332
chr2	131810001	131840000	chr2	131810001	132165000	355000	30000	35.6643	0.97	0.01	24.7617
chr2	132210001	132255000	chr2	131945001	132255000	310000	45000	39.1828	0.95	0.004	18.9097
chr2	132290001	132330000	chr2	132290001	132720000	430000	40000	26.2355	0.95	0.0375	5.7566
chr2	132500001	132535000	chr2	132500001	132915000	415000	35000	23.7883	0.95	0.041	10.0752
chr2	135655001	135685000	chr2	135655001	135935000	280000	30000	40.0238	0.97	0.0465	1.85597
chr2	144005001	144025000	chr2	144005001	144225000	220000	20000	58.4942	0.98	0.0575	-3.18963
chr2	144195001	144235000	chr2	143845001	144235000	390000	40000	36.8231	0.95	0.009	12.8659
chr2	144440001	144470000	chr2	144230001	144470000	240000	30000	39.8924	0.95	0.037	5.00344
chr2	145155001	145180000	chr2	145155001	145600000	445000	25000	28.3011	0.98	0.005	43.5359
chr2	145505001	145535000	chr2	145170001	145535000	365000	30000	27.7717	0.96	0.057	2.05887
chr2	145940001	145975000	chr2	145940001	146425000	485000	35000	17.4948	0.97	0.034	5.84853
chr2	147165001	147195000	chr2	146615001	147195000	580000	30000	15.7623	0.95	0.0345	9.33494
chr2	147725001	147750000	chr2	147305001	147750000	445000	25000	16.2727	0.95	0.089	-1.78014
chr2	147795001	147825000	chr2	147795001	148120000	325000	30000	20.2135	0.95	0.061	4.21691
chr2	148110001	148145000	chr2	148110001	148675000	565000	35000	14.1378	0.95	0.026	11.8046
chr2	148385001	148425000	chr2	148385001	148680000	295000	40000	31.197	0.96	0.088	-4.1991
chr2	150665001	150695000	chr2	150665001	150810000	145000	30000	64.4655	0.98	0.026	0.235455
chr2	150990001	151020000	chr2	150780001	151020000	240000	30000	43.6875	0.98	0.069	5.3006
chr2	151985001	152025000	chr2	151735001	152025000	290000	40000	52.194	0.95	0.0675	-5.69456
chr2	152090001	152135000	chr2	152090001	152390000	300000	45000	47.437	0.95	0.047	-6.90859
chr2	152820001	152850000	chr2	152665001	152850000	185000	30000	81.9054	0.99	0.001	54.1989
chr2	153135001	153170000	chr2	153135001	153475000	340000	35000	34.3466	0.98	0.128	-2.89829
chr2	153400001	153440000	chr2	153145001	153440000	295000	40000	53.8326	0.97	0.022	2.62966
chr2	153650001	153685000	chr2	153650001	153960000	310000	35000	26.053	0.95	0.1105	-0.442372
chr2	153915001	153955000	chr2	153665001	153955000	290000	40000	51.4957	0.96	0.024	3.46566
chr2	154190001	154235000	chr2	154190001	154405000	215000	45000	56.4548	0.95	0.087	-0.222231
chr2	154280001	154310000	chr2	154130001	154310000	180000	30000	25.9954	0.96	0.116	1.47218
chr2	154405001	154440000	chr2	154405001	154605000	200000	35000	55.8143	0.99	0.0035	20.3752
chr2	154695001	154730000	chr2	154695001	154870000	175000	35000	66.4898	0.97	0.041	0.28428
chr2	155065001	155100000	chr2	155065001	155280000	215000	35000	47.119	0.97	0.036	-0.186544
chr2	155370001	155405000	chr2	155220001	155405000	185000	35000	52.2317	0.96	0.11	1.74445
chr2	155750001	155780000	chr2	155620001	155780000	160000	30000	61.026	0.98	0.039	-15.7885
chr2	155935001	155965000	chr2	155690001	155965000	275000	30000	46.0455	0.97	0.012	14.215
chr2	156490001	156530000	chr2	156295001	156530000	235000	40000	66.5878	0.97	0.014	-1.14833
chr2	156685001	156725000	chr2	156505001	156725000	220000	40000	80.3523	0.98	0.0025	37.3316
chr2	157325001	157360000	chr2	157325001	157575000	250000	35000	61.1314	0.97	0.0145	-4.81733
chr2	157545001	157585000	chr2	157280001	157585000	305000	40000	43.8832	0.95	0.002	34.4201
chr2	157915001	157945000	chr2	157600001	157945000	345000	30000	43.9324	0.96	0.194	-18.8239
chr2	158185001	158220000	chr2	157595001	158220000	625000	35000	28.24	0.95	0.095	-15.5799
chr2	158335001	158370000	chr2	158020001	158370000	350000	35000	40.4327	0.95	0.022	2.29735
chr2	160050001	160085000	chr2	160050001	160380000	330000	35000	21.1926	0.95	0.1025	-0.215623
chr2	160570001	160605000	chr2	159995001	160605000	610000	35000	19.3735	0.95	0.0205	8.92001
chr2	160585001	160625000	chr2	160585001	160740000	155000	40000	70.9879	0.98	0.006	0.527107
chr2	162910001	162935000	chr2	162910001	163350000	440000	25000	27.1295	0.96	0.152	-3.97582
chr2	163090001	163125000	chr2	163090001	163405000	315000	35000	41.898	0.95	0.033	14.5788
chr2	163315001	163345000	chr2	162945001	163345000	400000	30000	36.7375	0.96	0.037	8.76616
chr2	164165001	164200000	chr2	164165001	164345000	180000	35000	53.5238	0.95	0.179	-4.09484
chr2	164385001	164420000	chr2	164065001	164420000	355000	35000	39.0604	0.95	0.031	5.59719
chr2	164720001	164750000	chr2	164400001	164750000	350000	30000	34.9643	0.95	0.026	3.85547
chr2	165055001	165100000	chr2	165055001	165365000	310000	45000	41.1918	0.97	0.0235	13.7839
chr2	165515001	165550000	chr2	165515001	165770000	255000	35000	50.3613	0.97	0.018	10.3926
chr2	166025001	166065000	chr2	165775001	166065000	290000	40000	33.2543	0.95	0.0335	7.46719
chr2	166140001	166185000	chr2	166140001	166475000	335000	45000	54.1924	0.95	0.079	-41.9103
chr2	166540001	166585000	chr2	166060001	166585000	525000	45000	32.819	0.96	0.004	109.961
chr2	166565001	166610000	chr2	166565001	166900000	335000	45000	52.9668	0.95	0.016	17.9263
chr2	167060001	167090000	chr2	167060001	167430000	370000	30000	42.0631	0.97	0.0155	8.36896
chr2	167405001	167435000	chr2	167245001	167435000	190000	30000	65.3816	0.98	0.0735	-22.2093
chr2	167675001	167705000	chr2	167675001	167905000	230000	30000	103.754	0.99	0.001	90.4443
chr2	168235001	168275000	chr2	168235001	168895000	660000	40000	24.5426	0.96	0.014	35.4423
chr2	168625001	168670000	chr2	168240001	168670000	430000	45000	43.124	0.95	0.006	-3.9757
chr2	170105001	170145000	chr2	170105001	170345000	240000	40000	60.9167	0.98	0.003	27.2511
chr2	170325001	170360000	chr2	170105001	170360000	255000	35000	58.4314	0.97	0.009	19.0253
chr2	170495001	170525000	chr2	170345001	170525000	180000	30000	69.4352	0.98	0.0275	-3.55861
chr2	170855001	170890000	chr2	170395001	170890000	495000	35000	16.9437	0.95	0.032	9.60838
chr2	172215001	172230000	chr2	172215001	172490000	275000	15000	37.6242	0.98	0.02	1.61036
chr2	172750001	172790000	chr2	172470001	172790000	320000	40000	42.9167	0.96	0.0175	22.5546
chr2	172820001	172855000	chr2	172820001	173095000	275000	35000	53.5844	0.97	0.003	35.2349
chr2	173525001	173565000	chr2	173105001	173565000	460000	40000	34.0503	0.96	0.002	63.0631
chr2	173570001	173610000	chr2	173570001	174120000	550000	40000	22.4932	0.95	0.053	-1.21781
chr2	173925001	173955000	chr2	173560001	173955000	395000	30000	19.8101	0.96	0.156	-1.33664
chr2	174105001	174135000	chr2	174105001	174335000	230000	30000	60.7101	0.97	0.0375	1.98572
chr2	174315001	174350000	chr2	174315001	174475000	160000	35000	74.5938	0.99	0.0165	7.97587
chr2	174655001	174690000	chr2	174300001	174690000	390000	35000	25.9689	0.96	0.0205	12.4077
chr2	180460001	180490000	chr2	180460001	180795000	335000	30000	44.1716	0.95	0.032	2.82522
chr2	180575001	180615000	chr2	180575001	180745000	170000	40000	95.4301	0.96	0.0865	5.44152
chr2	180785001	180815000	chr2	180785001	181080000	295000	30000	46.4802	0.95	0.057	0.0399116
chr2	181380001	181425000	chr2	181380001	181590000	210000	45000	59.1614	0.98	0.006	14.1286
chr19	4485001	4510000	chr19	4485001	4755000	270000	25000	34.2148	0.95	0.0535	-1.73098
chr19	4740001	4755000	chr19	4615001	4755000	140000	15000	56.1548	0.96	0.029	0.935454
chr19	4740001	4770000	chr19	4740001	4985000	245000	30000	26.5918	0.95	0.095	-1.07253
chr19	5860001	5895000	chr19	5635001	5895000	260000	35000	43.8681	0.97	0.034	-1.93114
chr19	6305001	6350000	chr19	6045001	6350000	305000	45000	42.0091	0.96	0.127	-2.22903
chr19	6480001	6510000	chr19	6480001	6670000	190000	30000	71.6711	0.98	0.017	-1.02761
chr19	8975001	9005000	chr19	8975001	9110000	135000	30000	84.7469	0.98	0.003	3.30751
chr19	9085001	9125000	chr19	8835001	9125000	290000	40000	31.5819	0.95	0.003	12.2293
chr19	10180001	10225000	chr19	9990001	10225000	235000	45000	47.0567	0.95	0.01	7.58876
chr19	10245001	10275000	chr19	10245001	10500000	255000	30000	53.3987	0.97	0.044	-7.93931
chr19	10710001	10735000	chr19	10710001	10975000	265000	25000	42.8981	0.98	0.03	-12.5217
chr19	10945001	10985000	chr19	10655001	10985000	330000	40000	27.2936	0.97	0.141	3.47373
chr19	16580001	16610000	chr19	15985001	16610000	625000	30000	11.0667	0.96	0.035	7.17857
chr19	16785001	16820000	chr19	16785001	17040000	255000	35000	16.1681	0.95	0.127	0.348618
chr19	17350001	17395000	chr19	17120001	17395000	275000	45000	22.2667	0.97	0.064	7.01862
chr19	18810001	18850000	chr19	18630001	18850000	220000	40000	21.125	0.96	0.0675	2.88667
chr19	21025001	21055000	chr19	21025001	21330000	305000	30000	19.3087	0.96	0.055	2.54678
chr19	21255001	21290000	chr19	21055001	21290000	235000	35000	18.0608	0.95	0.132	0.499633
chr19	25615001	25650000	chr19	25440001	25650000	210000	35000	31.4762	0.95	0.07	2.70387
chr19	28155001	28185000	chr19	28155001	28770000	615000	30000	10.9932	0.96	0.05	12.8248
chr19	28535001	28565000	chr19	28535001	28755000	220000	30000	34.4356	0.95	0.0555	-3.36779
chr19	29045001	29075000	chr19	29045001	29365000	320000	30000	30.763	0.95	0.039	4.49476
chr19	29240001	29270000	chr19	29060001	29270000	210000	30000	32.8452	0.96	0.0405	1.11818
chr19	29800001	29835000	chr19	29640001	29835000	195000	35000	32.8059	0.95	0.069	0.371862
chr19	30185001	30220000	chr19	29955001	30220000	265000	35000	38.2129	0.95	0.052	3.31025
chr19	30540001	30575000	chr19	30200001	30575000	375000	35000	10.9295	0.95	0.128	1.2921
chr19	32375001	32405000	chr19	32100001	32405000	305000	30000	36.9508	0.97	0.02	8.34064
chr19	32485001	32505000	chr19	32105001	32505000	400000	20000	16.2344	0.95	0.0425	3.39932
chr19	36085001	36120000	chr19	36085001	36485000	400000	35000	20.9232	0.96	0.1295	0.173171
chr19	36170001	36215000	chr19	36170001	36460000	290000	45000	29.6188	0.95	0.0325	2.51859
chr19	37035001	37075000	chr19	37035001	37270000	235000	40000	32.8963	0.95	0.08	-3.08413
chr19	37685001	37725000	chr19	37685001	37935000	250000	40000	38.3775	0.96	0.046	-0.183751
chr19	38410001	38440000	chr19	38410001	38820000	410000	30000	18.0244	0.95	0.158	3.38482
chr19	38745001	38790000	chr19	38550001	38790000	240000	45000	29.2338	0.95	0.104	1.79427
chr19	40740001	40770000	chr19	40740001	41025000	285000	30000	24.5468	0.96	0.067	1.07276
chr19	41080001	41120000	chr19	41080001	41320000	240000	40000	41.1536	0.97	0.0215	5.23708
chr19	41755001	41770000	chr19	41630001	41770000	140000	15000	74.8929	0.98	0.0595	22.1981
chr19	42305001	42340000	chr19	42305001	42785000	480000	35000	27.628	0.95	0.0245	2.28041
chr19	42775001	42810000	chr19	42775001	43500000	725000	35000	12.6429	0.95	0.189	4.4755
chr19	43605001	43635000	chr19	43505001	43635000	130000	30000	80.1282	0.97	0.0755	-9.2693
chr19	44565001	44600000	chr19	44565001	45040000	475000	35000	28.0301	0.95	0.019	30.7508
chr19	44730001	44770000	chr19	44575001	44770000	195000	40000	63.9038	0.96	0.01	-0.448392
chr19	44870001	44910000	chr19	44570001	44910000	340000	40000	36.9504	0.96	0.0065	33.5042
chr19	45210001	45240000	chr19	45210001	45490000	280000	30000	34.7679	0.96	0.1065	0.414344
chr19	45530001	45560000	chr19	45105001	45560000	455000	30000	32.1667	0.95	0.02	6.1039
chr19	45725001	45760000	chr19	45530001	45760000	230000	35000	53.1143	0.96	0.013	14.5641
chr19	45790001	45825000	chr19	45790001	46040000	250000	35000	46.0229	0.95	0.028	6.42691
chr19	46130001	46160000	chr19	46130001	46400000	270000	30000	40.1142	0.97	0.039	-5.77655
chr19	46735001	46775000	chr19	46735001	47055000	320000	40000	28.5918	0.95	0.1325	-2.42735
chr19	47495001	47535000	chr19	47495001	47665000	170000	40000	73.5846	0.95	0.02	-4.23148
chr19	47645001	47680000	chr19	47645001	47945000	300000	35000	51.5617	0.96	0.012	10.255
chr19	53130001	53160000	chr19	53005001	53160000	155000	30000	48.9785	0.96	0.144	-1.59891
chr19	55045001	55075000	chr19	53880001	55075000	1195000	30000	7.84937	0.95	0.014	20.9389
chr19	55195001	55215000	chr19	55060001	55215000	155000	20000	63.7097	0.97	0.042	7.39802
chr19	55325001	55355000	chr19	55325001	56295000	970000	30000	9.28952	0.97	0.062	7.89116
chr19	56420001	56455000	chr19	56420001	56815000	395000	35000	29.5172	0.95	0.028	9.92611
chr19	56745001	56790000	chr19	56550001	56790000	240000	45000	47.1736	0.97	0.1965	7.44807
chr19	57310001	57340000	chr19	57130001	57340000	210000	30000	46.6865	0.98	0.171	9.95692
chr19	58540001	58570000	chr19	58315001	58570000	255000	30000	27.7712	0.95	0.099	-1.33636
chr19	60880001	60915000	chr19	60880001	61095000	215000	35000	33.0465	0.95	0.104	-2.16768
chr18	5140001	5180000	chr18	5140001	5830000	690000	40000	12.462	0.96	0.033	4.97646
chr18	5805001	5845000	chr18	5805001	5995000	190000	40000	34.8816	0.96	0.151	-4.13123
chr18	9850001	9880000	chr18	9445001	9880000	435000	30000	11.4023	0.95	0.16	-0.226766
chr18	12425001	12455000	chr18	12165001	12455000	290000	30000	20.9626	0.95	0.054	10.8639
chr18	12715001	12750000	chr18	12160001	12750000	590000	35000	13.2022	0.95	0.0355	8.28539
chr18	16795001	16830000	chr18	16570001	16830000	260000	35000	18.7747	0.96	0.076	4.04302
chr18	21100001	21135000	chr18	20975001	21135000	160000	35000	35.3348	0.95	0.078	3.98534
chr18	21120001	21150000	chr18	21120001	21390000	270000	30000	23.7901	0.95	0.127	-0.105267
chr18	21280001	21315000	chr18	21125001	21315000	190000	35000	28.3008	0.95	0.1615	3.01782
chr18	24035001	24065000	chr18	24035001	24305000	270000	30000	26.3673	0.98	0.033	26.5147
chr18	24290001	24325000	chr18	24290001	24590000	300000	35000	21.2252	0.96	0.0845	-0.99279
chr18	24695001	24725000	chr18	24695001	24975000	280000	30000	34.0863	0.96	0.0535	2.17268
chr18	25710001	25750000	chr18	25540001	25750000	210000	40000	35.7649	0.96	0.0265	12.5448
chr18	31750001	31780000	chr18	31625001	31780000	155000	30000	37.7957	0.95	0.139	-1.48925
chr18	33770001	33805000	chr18	33165001	33805000	640000	35000	10.1678	0.96	0.138	3.58194
chr18	33805001	33850000	chr18	33805001	34100000	295000	45000	25.4087	0.95	0.099	3.10077
chr18	35010001	35040000	chr18	35010001	35290000	280000	30000	35.6994	0.96	0.136	-6.31455
chr18	35260001	35300000	chr18	35260001	35540000	280000	40000	36.9531	0.96	0.0515	3.69312
chr18	35520001	35560000	chr18	34825001	35560000	735000	40000	11.6769	0.95	0.016	42.3925
chr18	35945001	35990000	chr18	35945001	36215000	270000	45000	48.8909	0.96	0.1975	2.74246
chr18	36310001	36345000	chr18	36115001	36345000	230000	35000	51.7981	0.96	0.0395	4.03922
chr18	36510001	36540000	chr18	36320001	36540000	220000	30000	55.2829	0.97	0.003	49.8787
chr18	38005001	38035000	chr18	38005001	38305000	300000	30000	39.6667	0.97	0.0055	51.0532
chr18	38930001	38965000	chr18	38930001	39115000	185000	35000	33.2703	0.95	0.11	3.76281
chr18	39120001	39155000	chr18	39120001	39545000	425000	35000	13.6571	0.96	0.18	1.53008
chr18	39475001	39505000	chr18	39205001	39505000	300000	30000	16.4	0.96	0.042	5.44049
chr18	39855001	39885000	chr18	39605001	39885000	280000	30000	18.6458	0.95	0.154	0.320832
chr18	44645001	44680000	chr18	44385001	44680000	295000	35000	27.2179	0.95	0.075	-0.429224
chr18	44810001	44840000	chr18	44380001	44840000	460000	30000	10.6341	0.95	0.053	6.84083
chr18	52940001	52975000	chr18	52940001	53720000	780000	35000	7.7674	0.95	0.026	18.2514
chr18	56355001	56390000	chr18	56355001	56610000	255000	35000	28.5378	0.98	0.014	21.7504
chr18	56605001	56635000	chr18	56605001	56745000	140000	30000	40.494	0.96	0.103	3.31848
chr18	57120001	57155000	chr18	57120001	57340000	220000	35000	22.093	0.96	0.135	-0.474179
chr18	57380001	57420000	chr18	57380001	57970000	590000	40000	12.0636	0.95	0.05	8.38563
chr18	60590001	60630000	chr18	60590001	60765000	175000	40000	95.7714	0.96	0.017	-10.5258
chr18	60655001	60700000	chr18	60460001	60700000	240000	45000	53.6389	0.95	0.045	-17.3065
chr18	60845001	60875000	chr18	60845001	61075000	230000	30000	48.4457	0.96	0.071	-17.2164
chr18	61480001	61515000	chr18	61180001	61515000	335000	35000	33.6077	0.96	0.006	43.9773
chr18	61530001	61565000	chr18	61530001	61755000	225000	35000	31.3968	0.97	0.043	-4.32706
chr18	62210001	62245000	chr18	61925001	62245000	320000	35000	16.4308	0.97	0.145	1.30729
chr18	62245001	62275000	chr18	62245001	62550000	305000	30000	11.7568	0.95	0.184	4.02272
chr18	62680001	62705000	chr18	62680001	62965000	285000	25000	18.7895	0.97	0.141	-0.49164
chr18	63640001	63670000	chr18	63100001	63670000	570000	30000	10.375	0.95	0.042	14.2259
chr18	64510001	64550000	chr18	64510001	65020000	510000	40000	11.0527	0.95	0.0705	5.17096
chr18	64735001	64770000	chr18	64735001	65015000	280000	35000	21.0561	0.95	0.067	5.97351
chr18	65250001	65285000	chr18	64945001	65285000	340000	35000	20.3214	0.95	0.1185	3.4458
chr18	65290001	65325000	chr18	65290001	65495000	205000	35000	39.7422	0.97	0.047	10.3417
chr18	65725001	65760000	chr18	65525001	65760000	235000	35000	32.693	0.95	0.127	1.35508
chr18	66060001	66100000	chr18	66060001	66410000	350000	40000	20.9232	0.95	0.075	1.06419
chr18	67105001	67140000	chr18	67105001	67350000	245000	35000	22.9592	0.95	0.063	4.65751
chr18	67750001	67785000	chr18	67610001	67785000	175000	35000	41.4082	0.96	0.044	4.25891
chr18	67920001	67950000	chr18	67920001	68310000	390000	30000	22.1645	0.96	0.0575	-11.5297
chr18	68225001	68265000	chr18	67840001	68265000	425000	40000	18.9029	0.95	0.044	9.26887
chr18	69495001	69525000	chr18	69120001	69525000	405000	30000	14.7037	0.95	0.094	-1.76847
chr18	70250001	70270000	chr18	70250001	70470000	220000	20000	19.6307	0.95	0.173	0.589312
chr18	73600001	73640000	chr18	73115001	73640000	525000	40000	15.3976	0.95	0.05	4.96509
chr18	73850001	73880000	chr18	73615001	73880000	265000	30000	26.1509	0.95	0.076	5.71915
chr18	75585001	75615000	chr18	75000001	75615000	615000	30000	19.2696	0.95	0.007	35.4642
chr18	76125001	76170000	chr18	75745001	76170000	425000	45000	27.0013	0.95	0.009	59.9437
chr18	77590001	77620000	chr18	77270001	77620000	350000	30000	28.4833	0.97	0.013	35.2297
chr18	77775001	77810000	chr18	77775001	78155000	380000	35000	27.177	0.95	0.0395	8.92215
chr18	78125001	78150000	chr18	77950001	78150000	200000	25000	41.455	0.97	0.0275	15.85
chr18	79985001	80015000	chr18	79985001	80200000	215000	30000	20.6705	0.96	0.122	1.61342
chr18	80470001	80505000	chr18	80470001	80735000	265000	35000	41.496	0.97	0.007	89.2374
chr18	80700001	80735000	chr18	80485001	80735000	250000	35000	62.8143	0.98	0.0045	65.7676
chr18	84675001	84705000	chr18	84675001	84940000	265000	30000	23.0503	0.95	0.126	-3.55683
chr17	4760001	4800000	chr17	4760001	5160000	400000	40000	20.1469	0.95	0.0315	3.85858
chr17	5385001	5420000	chr17	5185001	5420000	235000	35000	46.9544	0.96	0.024	4.77909
chr17	5780001	5815000	chr17	5780001	5935000	155000	35000	73.129	0.95	0.065	-12.1459
chr17	7435001	7465000	chr17	7435001	7865000	430000	30000	19.3896	0.98	0.01	31.0056
chr17	7800001	7840000	chr17	7520001	7840000	320000	40000	31.2344	0.96	0.0205	5.76143
chr17	8240001	8285000	chr17	8240001	8430000	190000	45000	49.614	0.96	0.0955	-2.56854
chr17	8580001	8615000	chr17	8465001	8615000	150000	35000	47.881	0.95	0.165	-0.751199
chr17	12025001	12060000	chr17	12025001	12380000	355000	35000	36.4809	0.95	0.004	37.2666
chr17	12355001	12385000	chr17	12205001	12385000	180000	30000	52.3935	0.98	0.04	9.26814
chr17	12520001	12550000	chr17	12520001	12840000	320000	30000	23.888	0.95	0.084	-0.742565
chr17	12800001	12840000	chr17	12400001	12840000	440000	40000	20.0923	0.95	0.026	-2.01622
chr17	13465001	13495000	chr17	13465001	13870000	405000	30000	21.3454	0.97	0.009	13.8222
chr17	14505001	14535000	chr17	14225001	14535000	310000	30000	34.9892	0.99	0.018	16.9671
chr17	14520001	14550000	chr17	14520001	14940000	420000	30000	22.2937	0.97	0.0255	12.3258
chr17	14900001	14940000	chr17	14225001	14940000	715000	40000	14.4283	0.96	0.008	41.5578
chr17	15055001	15090000	chr17	15055001	15515000	460000	35000	24.5978	0.95	0.0425	22.0633
chr17	17375001	17415000	chr17	17375001	17640000	265000	40000	18.4567	0.95	0.077	0.673394
chr17	24165001	24210000	chr17	24165001	24400000	235000	45000	56.7707	0.95	0.024	-0.308905
chr17	24725001	24770000	chr17	24725001	24895000	170000	45000	73.4412	0.97	0.0075	11.9907
chr17	25790001	25825000	chr17	25465001	25825000	360000	35000	43.8929	0.96	0.033	2.39708
chr17	26870001	26905000	chr17	26645001	26905000	260000	35000	38.3489	0.95	0.01	7.64366
chr17	27190001	27230000	chr17	27190001	27490000	300000	40000	56.1187	0.95	0.022	2.48395
chr17	27500001	27530000	chr17	27115001	27530000	415000	30000	41.1004	0.97	0.026	36.5989
chr17	28135001	28180000	chr17	27895001	28180000	285000	45000	60.6023	0.95	0.005	20.7635
chr17	28510001	28545000	chr17	28365001	28545000	180000	35000	68.7976	0.98	0.0085	10.1113
chr17	29035001	29070000	chr17	29035001	29260000	225000	35000	56.1175	0.96	0.175	-17.9348
chr17	29155001	29190000	chr17	29010001	29190000	180000	35000	92.369	0.97	0.0065	-1.88438
chr17	29500001	29535000	chr17	29175001	29535000	360000	35000	29.6052	0.96	0.0185	0.564342
chr17	29865001	29900000	chr17	29575001	29900000	325000	35000	36.9297	0.95	0.014	10.9571
chr17	29960001	29990000	chr17	29960001	30255000	295000	30000	38.5028	0.96	0.104	-3.8483
chr17	30185001	30220000	chr17	29885001	30220000	335000	35000	38.8934	0.95	0.197	-2.6465
chr17	30730001	30765000	chr17	30730001	30995000	265000	35000	26.407	0.95	0.131	0.201958
chr17	31000001	31030000	chr17	31000001	31345000	345000	30000	31.0773	0.95	0.036	-2.67229
chr17	31230001	31275000	chr17	31230001	31490000	260000	45000	54.562	0.95	0.0925	-0.62722
chr17	31670001	31700000	chr17	31670001	32080000	410000	30000	31.8354	0.98	0.021	36.4105
chr17	32005001	32040000	chr17	31695001	32040000	345000	35000	35.5383	0.95	0.006	16.9316
chr17	34235001	34270000	chr17	34235001	34410000	175000	35000	44.0245	0.95	0.048	-0.29218
chr17	34425001	34460000	chr17	34425001	34630000	205000	35000	32.6934	0.95	0.141	-1.5825
chr17	37185001	37220000	chr17	36850001	37220000	370000	35000	17.6622	0.95	0.0215	5.30119
chr17	43250001	43290000	chr17	43250001	43500000	250000	40000	27.725	0.96	0.0835	2.2909
chr17	43675001	43710000	chr17	43675001	44130000	455000	35000	16.9762	0.95	0.078	0.812372
chr17	44245001	44280000	chr17	44245001	45400000	1155000	35000	9.19317	0.95	0.02	29.0758
chr17	45715001	45750000	chr17	45715001	46175000	460000	35000	40.7857	0.97	0.009	27.3293
chr17	46015001	46045000	chr17	45725001	46045000	320000	30000	59.3802	0.97	0.004	33.1207
chr17	47030001	47070000	chr17	47030001	47390000	360000	40000	29.6373	0.96	0.0235	9.12513
chr17	48090001	48120000	chr17	47775001	48120000	345000	30000	28.3551	0.97	0.035	6.94171
chr17	49860001	49905000	chr17	49465001	49905000	440000	45000	28.7652	0.96	0.018	20.8726
chr17	55690001	55725000	chr17	55690001	56030000	340000	35000	12.4925	0.95	0.1435	1.27338
chr17	56535001	56570000	chr17	56345001	56570000	225000	35000	73.2921	0.99	0.002	65.3006
chr17	56650001	56690000	chr17	56450001	56690000	240000	40000	63.0755	0.95	0.046	-1.05506
chr17	56795001	56830000	chr17	56795001	57000000	205000	35000	75.5923	0.97	0.178	-10.484
chr17	63565001	63605000	chr17	63565001	63960000	395000	40000	12.6392	0.95	0.133	1.94967
chr17	65855001	65890000	chr17	65855001	66125000	270000	35000	40.9683	0.97	0.0585	3.77032
chr17	66125001	66165000	chr17	66125001	66495000	370000	40000	26.3408	0.95	0.1955	-0.579318
chr17	66230001	66260000	chr17	66230001	66490000	260000	30000	44.2647	0.98	0.0145	10.6095
chr17	66665001	66700000	chr17	66665001	67675000	1010000	35000	9.91655	0.95	0.0405	6.0861
chr17	67340001	67370000	chr17	67140001	67370000	230000	30000	44.442	0.97	0.0475	2.59674
chr17	68150001	68185000	chr17	67855001	68185000	330000	35000	25.6061	0.96	0.017	13.3879
chr17	69550001	69575000	chr17	69425001	69575000	150000	25000	43.12	0.96	0.198	-0.112376
chr17	70960001	71005000	chr17	70685001	71005000	320000	45000	36.7448	0.95	0.011	14.1186
chr17	71950001	71990000	chr17	71950001	72250000	300000	40000	36.1187	0.95	0.138	-6.63466
chr17	72890001	72925000	chr17	72890001	73110000	220000	35000	54.3214	0.98	0.0395	0.0558963
chr17	74280001	74320000	chr17	73895001	74320000	425000	40000	23.3897	0.95	0.045	4.04305
chr17	74795001	74825000	chr17	74795001	75215000	420000	30000	19.244	0.96	0.063	3.50454
chr17	74860001	74890000	chr17	74860001	75050000	190000	30000	58.2149	0.97	0.121	-7.95238
chr17	78190001	78220000	chr17	78190001	78460000	270000	30000	41.6975	0.98	0.009	17.524
chr17	79335001	79370000	chr17	79335001	79575000	240000	35000	48.5897	0.97	0.019	1.92324
chr17	80170001	80205000	chr17	79845001	80205000	360000	35000	27.4901	0.95	0.081	2.15039
chr17	80540001	80580000	chr17	80275001	80580000	305000	40000	27.6414	0.95	0.011	8.81647
chr17	80800001	80835000	chr17	80605001	80835000	230000	35000	36.5714	0.95	0.0385	3.18478
chr17	83265001	83300000	chr17	83265001	83640000	375000	35000	28.5943	0.95	0.034	6.00632
chr17	83890001	83920000	chr17	83890001	84435000	545000	30000	29.026	0.95	0.09	0.1551
chr17	84175001	84205000	chr17	83960001	84205000	245000	30000	71.6531	0.99	0.002	44.2974
chr17	84465001	84510000	chr17	84465001	84705000	240000	45000	36.0694	0.96	0.038	2.10189
chr17	86150001	86180000	chr17	86150001	86490000	340000	30000	37.6961	0.98	0.0245	15.8167
chr17	86790001	86835000	chr17	86480001	86835000	355000	45000	36.5649	0.96	0.052	11.9687
chr17	86905001	86935000	chr17	86905001	87050000	145000	30000	92.5517	0.98	0.004	6.05773
chr17	87025001	87060000	chr17	87025001	87305000	280000	35000	38.9668	0.96	0.0845	5.22267
chr17	87240001	87270000	chr17	86915001	87270000	355000	30000	40.7911	0.96	0.009	12.8279
chr17	87760001	87800000	chr17	87760001	87960000	200000	40000	59.4844	0.96	0.074	-8.27343
chr17	87935001	87975000	chr17	87675001	87975000	300000	40000	30.2688	0.97	0.021	11.2013
chr17	88495001	88535000	chr17	88020001	88535000	515000	40000	17.2027	0.95	0.025	5.71582
chr16	4265001	4305000	chr16	4050001	4305000	255000	40000	47.0123	0.95	0.053	7.24044
chr16	4290001	4335000	chr16	4290001	4620000	330000	45000	34.2	0.95	0.006	44.1423
chr16	4770001	4805000	chr16	4620001	4805000	185000	35000	58.9603	0.96	0.043	-3.23385
chr16	5135001	5165000	chr16	4905001	5165000	260000	30000	60.6154	0.96	0.007	7.40902
chr16	8390001	8425000	chr16	8390001	8680000	290000	35000	43.0345	0.97	0.0205	12.0304
chr16	8470001	8505000	chr16	8470001	8780000	310000	35000	37.712	0.95	0.0415	5.28494
chr16	8855001	8890000	chr16	8665001	8890000	225000	35000	58.0698	0.97	0.005	14.8595
chr16	10055001	10100000	chr16	10055001	10420000	365000	45000	23.5449	0.95	0.056	1.19071
chr16	10250001	10290000	chr16	10250001	10490000	240000	40000	47.6849	0.95	0.136	-25.9612
chr16	10505001	10550000	chr16	10265001	10550000	285000	45000	63.384	0.95	0.003	37.1022
chr16	10635001	10680000	chr16	10635001	10870000	235000	45000	68.5296	0.97	0.037	-43.0063
chr16	10770001	10805000	chr16	10555001	10805000	250000	35000	82.3029	0.98	0.082	-73.9262
chr16	10865001	10900000	chr16	10865001	11220000	355000	35000	58.5795	0.98	0.001	91.9695
chr16	11020001	11050000	chr16	10880001	11050000	170000	30000	100.686	0.98	0.0375	-35.816
chr16	11400001	11435000	chr16	11055001	11435000	380000	35000	32.8759	0.96	0.0115	4.20362
chr16	11455001	11485000	chr16	11455001	11750000	295000	30000	52.726	0.97	0.076	-17.6288
chr16	11690001	11735000	chr16	11690001	11995000	305000	45000	40.0444	0.95	0.102	-5.83344
chr16	13145001	13175000	chr16	13145001	13440000	295000	30000	35.2571	0.96	0.163	0.200289
chr16	13235001	13270000	chr16	13235001	13450000	215000	35000	60.4219	0.97	0.052	-10.1342
chr16	13435001	13470000	chr16	13435001	13670000	235000	35000	74.6049	0.98	0.007	21.6667
chr16	13915001	13945000	chr16	13915001	14125000	210000	30000	38.1667	0.95	0.089	-1.24199
chr16	14690001	14720000	chr16	14690001	15640000	950000	30000	6.36631	0.95	0.0255	14.5748
chr16	15875001	15905000	chr16	15875001	16155000	280000	30000	35.4643	0.97	0.0505	-1.58614
chr16	16890001	16935000	chr16	16890001	17110000	220000	45000	61.4722	0.96	0.0505	1.11085
chr16	17810001	17855000	chr16	17630001	17855000	225000	45000	67.5877	0.97	0.016	-2.20119
chr16	17895001	17940000	chr16	17895001	18245000	350000	45000	51.6667	0.95	0.022	3.44178
chr16	18325001	18360000	chr16	18325001	18560000	235000	35000	71.1094	0.95	0.082	-17.566
chr16	18435001	18480000	chr16	18435001	18605000	170000	45000	101.258	0.97	0.124	3.22193
chr16	18595001	18640000	chr16	18330001	18640000	310000	45000	71.7742	0.96	0.002	76.8449
chr16	20470001	20505000	chr16	20205001	20505000	300000	35000	39.35	0.96	0.015	17.7482
chr16	21175001	21210000	chr16	20700001	21210000	510000	35000	21.867	0.95	0.039	4.7593
chr16	21195001	21230000	chr16	21195001	21410000	215000	35000	93.8505	0.98	0.001	131.769
chr16	21700001	21740000	chr16	21475001	21740000	265000	40000	29.3373	0.96	0.046	0.541696
chr16	21825001	21860000	chr16	21825001	22135000	310000	35000	33.0515	0.97	0.011	29.4771
chr16	22295001	22330000	chr16	22295001	22610000	315000	35000	29.6236	0.95	0.057	6.93002
chr16	22530001	22570000	chr16	22335001	22570000	235000	40000	41.758	0.95	0.05	4.63089
chr16	22855001	22895000	chr16	22855001	23140000	285000	40000	36.386	0.95	0.047	1.42607
chr16	23385001	23420000	chr16	23125001	23420000	295000	35000	30.1065	0.97	0.134	-5.34824
chr16	23440001	23475000	chr16	23440001	23960000	520000	35000	23.7294	0.96	0.1905	-6.12526
chr16	23540001	23575000	chr16	23540001	23965000	425000	35000	22.8168	0.96	0.071	4.74066
chr16	23880001	23920000	chr16	23425001	23920000	495000	40000	16.7386	0.95	0.045	-4.47999
chr16	23960001	23995000	chr16	23960001	25020000	1060000	35000	13.7938	0.95	0.001	202.011
chr16	24485001	24525000	chr16	24485001	24780000	295000	40000	40.3093	0.96	0.101	-0.517876
chr16	25045001	25080000	chr16	24165001	25080000	915000	35000	13.1374	0.95	0.005	45.2612
chr16	25365001	25395000	chr16	25365001	25915000	550000	30000	17.5015	0.96	0.019	15.7829
chr16	25935001	25970000	chr16	25410001	25970000	560000	35000	15.9005	0.95	0.0535	3.13259
chr16	26185001	26220000	chr16	25955001	26220000	265000	35000	18.8625	0.95	0.19	0.974691
chr16	28825001	28855000	chr16	28825001	29225000	400000	30000	25.0813	0.95	0.0415	0.580981
chr16	29715001	29755000	chr16	29715001	30270000	555000	40000	26.2331	0.95	0.006	62.9088
chr16	30050001	30080000	chr16	29780001	30080000	300000	30000	54.025	0.95	0.0785	-8.05392
chr16	30170001	30200000	chr16	29855001	30200000	345000	30000	47.4855	0.98	0.016	3.2061
chr16	30510001	30555000	chr16	30250001	30555000	305000	45000	53.2969	0.98	0.022	-0.209402
chr16	30585001	30615000	chr16	30585001	31075000	490000	30000	29.0442	0.97	0.0145	36.1326
chr16	31050001	31085000	chr16	30525001	31085000	560000	35000	30.5548	0.95	0.023	29.4254
chr16	31335001	31370000	chr16	30920001	31370000	450000	35000	24.0143	0.95	0.015	13.8159
chr16	31445001	31470000	chr16	31445001	31935000	490000	25000	33.0948	0.96	0.0345	-0.661805
chr16	32095001	32140000	chr16	32095001	32515000	420000	45000	24.4101	0.95	0.0525	0.399567
chr16	32495001	32530000	chr16	32495001	32700000	205000	35000	70.8536	0.98	0.006	16.5063
chr16	32795001	32840000	chr16	32795001	33045000	250000	45000	48.2267	0.96	0.0655	-0.45556
chr16	33805001	33840000	chr16	33805001	34000000	195000	35000	93.326	0.98	0.001	56.7771
chr16	35105001	35135000	chr16	35105001	35305000	200000	30000	45.4917	0.96	0.121	1.16613
chr16	43785001	43820000	chr16	43525001	43820000	295000	35000	19.1186	0.95	0.089	1.00241
chr16	44475001	44510000	chr16	44475001	44720000	245000	35000	33.9792	0.96	0.145	2.98879
chr16	45945001	45980000	chr16	45745001	45980000	235000	35000	29.7416	0.95	0.063	-4.34823
chr16	49845001	49875000	chr16	49845001	50075000	230000	30000	30.1123	0.95	0.0675	-0.963981
chr16	50425001	50450000	chr16	50425001	50750000	325000	25000	18.9046	0.95	0.125	-1.57347
chr16	50520001	50555000	chr16	50520001	50755000	235000	35000	21.3587	0.95	0.188	-0.141377
chr16	50725001	50770000	chr16	50175001	50770000	595000	45000	10.3707	0.95	0.13	2.79467
chr16	55605001	55645000	chr16	55605001	55840000	235000	40000	22.8125	0.95	0.119	-2.29676
chr16	56060001	56085000	chr16	55925001	56085000	160000	25000	40.7062	0.97	0.1455	-1.43288
chr16	57230001	57260000	chr16	57230001	57605000	375000	30000	17.3422	0.96	0.058	7.98197
chr16	57410001	57440000	chr16	57410001	57565000	155000	30000	46.0054	0.97	0.093	0.231708
chr16	57735001	57770000	chr16	57610001	57770000	160000	35000	33.6696	0.96	0.0785	0.757847
chr16	58270001	58305000	chr16	57605001	58305000	700000	35000	6.17598	0.95	0.1395	3.31766
chr16	58595001	58635000	chr16	58450001	58635000	185000	40000	24.9797	0.96	0.1	0.568349
chr16	76355001	76390000	chr16	76355001	76810000	455000	35000	14.0571	0.95	0.065	0.906632
chr16	78615001	78650000	chr16	78385001	78650000	265000	35000	19.8736	0.95	0.073	1.10163
chr16	85795001	85830000	chr16	85795001	86425000	630000	35000	9.70629	0.95	0.141	3.0608
chr16	89835001	89875000	chr16	89835001	90165000	330000	40000	29.6648	0.95	0.077	7.42665
chr16	90910001	90945000	chr16	90740001	90945000	205000	35000	50.6829	0.95	0.045	6.70013
chr16	91070001	91100000	chr16	91070001	91490000	420000	30000	18.8735	0.95	0.056	2.36142
chr16	91300001	91330000	chr16	91095001	91330000	235000	30000	33.7971	0.96	0.042	0.0758684
chr16	91350001	91380000	chr16	91350001	91655000	305000	30000	32.1421	0.97	0.025	7.10989
chr16	91920001	91960000	chr16	91920001	92200000	280000	40000	30.4933	0.95	0.052	-5.19031
chr16	92270001	92305000	chr16	91995001	92305000	310000	35000	28.9124	0.96	0.0255	10.8853
chr16	92435001	92475000	chr16	92320001	92475000	155000	40000	69.4073	0.97	0.018	-0.897837
chr16	92510001	92555000	chr16	92510001	93405000	895000	45000	11.9019	0.95	0.043	7.15217
chr16	92690001	92725000	chr16	92690001	93150000	460000	35000	20.014	0.97	0.052	8.369
chr16	92815001	92850000	chr16	92815001	93015000	200000	35000	48.25	0.97	0.0445	-2.4221
chr16	93280001	93310000	chr16	92510001	93310000	800000	30000	7.99375	0.96	0.095	8.31689
chr16	93440001	93475000	chr16	92500001	93475000	975000	35000	8.36484	0.96	0.118	12.5682
chr16	93585001	93620000	chr16	93585001	93815000	230000	35000	27.5365	0.95	0.1415	-0.862813
chr16	94240001	94275000	chr16	93915001	94275000	360000	35000	24.25	0.95	0.065	7.60375
chr16	95920001	95960000	chr16	95635001	95960000	325000	40000	30.7077	0.95	0.005	25.0369
chr16	96325001	96360000	chr16	96105001	96360000	255000	35000	26.2297	0.96	0.041	4.2088
chr16	97300001	97335000	chr16	97300001	97480000	180000	35000	31.8571	0.95	0.1855	-0.584274
chr15	6225001	6260000	chr15	6225001	6450000	225000	35000	21.5524	0.95	0.11	0.818146
chr15	6555001	6585000	chr15	6420001	6585000	165000	30000	47.3687	0.96	0.098	-3.44017
chr15	6905001	6930000	chr15	6905001	7265000	360000	25000	19.0944	0.95	0.063	2.09885
chr15	7445001	7480000	chr15	7445001	8105000	660000	35000	12.5011	0.97	0.016	17.9255
chr15	10695001	10730000	chr15	10695001	10895000	200000	35000	50.1821	0.97	0.102	-8.71744
chr15	10860001	10895000	chr15	10515001	10895000	380000	35000	23.547	0.95	0.1165	-3.38031
chr15	11945001	11980000	chr15	11580001	11980000	400000	35000	19.9857	0.95	0.058	2.14906
chr15	11960001	12005000	chr15	11960001	12375000	415000	45000	19.9237	0.95	0.023	4.97764
chr15	12360001	12395000	chr15	12360001	12675000	315000	35000	28.6667	0.95	0.07	2.51815
chr15	25480001	25510000	chr15	25480001	25645000	165000	30000	57.4242	0.98	0.129	-16.8571
chr15	27310001	27340000	chr15	27310001	27630000	320000	30000	28.418	0.98	0.0055	41.9917
chr15	27900001	27945000	chr15	27900001	28130000	230000	45000	52.93	0.95	0.0315	1.14874
chr15	28165001	28195000	chr15	27840001	28195000	355000	30000	20.6737	0.97	0.025	7.99155
chr15	31250001	31280000	chr15	30930001	31280000	350000	30000	39.7343	0.95	0.0335	0.647208
chr15	31565001	31605000	chr15	31280001	31605000	325000	40000	33.9635	0.96	0.013	9.29304
chr15	34405001	34445000	chr15	34235001	34445000	210000	40000	49.0893	0.97	0.009	13.3297
chr15	34525001	34555000	chr15	34525001	34915000	390000	30000	20.141	0.96	0.066	3.3139
chr15	36685001	36725000	chr15	36490001	36725000	235000	40000	44.9548	0.95	0.01	10.613
chr15	37890001	37925000	chr15	37385001	37925000	540000	35000	11.3611	0.95	0.0215	8.64555
chr15	38275001	38310000	chr15	38275001	38680000	405000	35000	35.8607	0.95	0.016	11.9375
chr15	38690001	38725000	chr15	38690001	39120000	430000	35000	33.7093	0.96	0.0035	38.9313
chr15	40110001	40155000	chr15	39850001	40155000	305000	45000	21.8056	0.95	0.061	3.54378
chr15	53330001	53360000	chr15	53055001	53360000	305000	30000	31.2514	0.96	0.009	14.8392
chr15	55295001	55330000	chr15	55295001	55560000	265000	35000	24.3585	0.95	0.061	3.66071
chr15	56035001	56065000	chr15	55550001	56065000	515000	30000	8.51456	0.95	0.168	0.901058
chr15	57585001	57620000	chr15	57585001	58035000	450000	35000	16.6746	0.95	0.078	3.46754
chr15	58580001	58610000	chr15	58580001	58880000	300000	30000	27.8192	0.96	0.103	0.474435
chr15	58845001	58890000	chr15	58390001	58890000	500000	45000	17.6251	0.95	0.015	13.0812
chr15	58970001	59000000	chr15	58970001	59295000	325000	30000	45.9897	0.97	0.017	3.71159
chr15	59055001	59100000	chr15	59055001	59305000	250000	45000	54.0467	0.96	0.062	-18.5911
chr15	59185001	59220000	chr15	58945001	59220000	275000	35000	42.6987	0.98	0.057	-12.3793
chr15	59385001	59410000	chr15	59385001	59870000	485000	25000	20.0784	0.98	0.004	47.32
chr15	61975001	62005000	chr15	61975001	62335000	360000	30000	31.8634	0.97	0.016	11.194
chr15	64360001	64405000	chr15	64360001	64580000	220000	45000	53.6615	0.95	0.1315	-6.93214
chr15	64610001	64645000	chr15	64120001	64645000	525000	35000	16.8214	0.95	0.005	28.9981
chr15	67085001	67130000	chr15	66665001	67130000	465000	45000	34.5833	0.95	0.016	14.5216
chr15	67165001	67195000	chr15	67165001	68255000	1090000	30000	8.77982	0.97	0.177	-6.65748
chr15	68245001	68280000	chr15	68245001	68420000	175000	35000	45.6735	0.95	0.067	-0.0370304
chr15	71475001	71505000	chr15	71475001	71765000	290000	30000	21.4606	0.95	0.1145	0.320337
chr15	71875001	71905000	chr15	71520001	71905000	385000	30000	22.3288	0.96	0.071	-0.328867
chr15	73005001	73045000	chr15	72505001	73045000	540000	40000	22.0336	0.96	0.0175	16.3886
chr15	73300001	73330000	chr15	73300001	73565000	265000	30000	25.1604	0.96	0.047	1.62394
chr15	73540001	73575000	chr15	73200001	73575000	375000	35000	39.08	0.97	0.021	13.3602
chr15	73825001	73855000	chr15	73825001	74490000	665000	30000	28.1212	0.96	0.018	-8.26402
chr15	73975001	74010000	chr15	73975001	74535000	560000	35000	30.8265	0.96	0.032	14.3055
chr15	74385001	74430000	chr15	73835001	74430000	595000	45000	25.6205	0.96	0.033	-21.7795
chr15	74515001	74555000	chr15	73700001	74555000	855000	40000	20.7096	0.95	0.003	94.7803
chr15	75050001	75090000	chr15	74885001	75090000	205000	40000	25.0625	0.95	0.144	-2.59456
chr15	76715001	76760000	chr15	76715001	76940000	225000	45000	54.8099	0.96	0.024	-3.63532
chr15	77340001	77385000	chr15	76900001	77385000	485000	45000	26.6412	0.95	0.006	17.6984
chr15	77905001	77940000	chr15	77775001	77940000	165000	35000	93.1169	0.95	0.006	15.7349
chr15	77970001	78015000	chr15	77970001	78250000	280000	45000	50.4226	0.96	0.006	27.9693
chr15	78235001	78270000	chr15	78235001	78435000	200000	35000	61.3464	0.96	0.0405	-7.92688
chr15	79740001	79770000	chr15	79740001	79935000	195000	30000	81.4274	0.98	0.064	-0.733829
chr15	80210001	80240000	chr15	80080001	80240000	160000	30000	80.1823	0.98	0.0155	8.23235
chr15	80675001	80710000	chr15	80255001	80710000	455000	35000	30.2904	0.96	0.011	32.0972
chr15	80695001	80735000	chr15	80695001	80955000	260000	40000	32.649	0.95	0.0585	0.624873
chr15	81185001	81215000	chr15	81005001	81215000	210000	30000	49.9921	0.97	0.0115	10.0324
chr15	81915001	81960000	chr15	81915001	82235000	320000	45000	57.9115	0.95	0.0875	-0.00740584
chr15	82790001	82830000	chr15	82790001	83170000	380000	40000	21.2204	0.95	0.0385	11.2518
chr15	83020001	83050000	chr15	82795001	83050000	255000	30000	57.3007	0.98	0.007	10.7296
chr15	83205001	83240000	chr15	83205001	83530000	325000	35000	44.1473	0.97	0.037	0.0679221
chr15	84390001	84430000	chr15	84210001	84430000	220000	40000	69.8977	0.96	0.0695	-7.00844
chr15	84595001	84640000	chr15	84190001	84640000	450000	45000	29.0679	0.97	0.0065	46.7751
chr15	84750001	84780000	chr15	84750001	85070000	320000	30000	38.6823	0.95	0.0225	6.06411
chr15	85305001	85345000	chr15	85305001	85595000	290000	40000	39.6573	0.97	0.0545	-12.4086
chr15	85565001	85605000	chr15	85260001	85605000	345000	40000	52.1812	0.97	0.003	31.0258
chr15	85585001	85625000	chr15	85585001	85880000	295000	40000	57.3051	0.97	0.024	9.32246
chr15	85700001	85725000	chr15	85245001	85725000	480000	25000	41.1667	0.97	0.0335	1.81536
chr15	85710001	85750000	chr15	85710001	85885000	175000	40000	71.5393	0.97	0.003	29.905
chr15	85885001	85930000	chr15	85885001	86200000	315000	45000	51.5485	0.97	0.007	36.9555
chr15	86010001	86055000	chr15	85795001	86055000	260000	45000	53.8056	0.95	0.046	8.03342
chr15	86110001	86150000	chr15	85915001	86150000	235000	40000	69.742	0.96	0.014	-3.18233
chr15	88300001	88335000	chr15	88300001	88660000	360000	35000	18.7183	0.95	0.0815	0.768672
chr15	89055001	89090000	chr15	88815001	89090000	275000	35000	57.7532	0.97	0.007	10.4368
chr15	90655001	90690000	chr15	90475001	90690000	215000	35000	35.2392	0.96	0.048	2.0814
chr15	90670001	90700000	chr15	90670001	90860000	190000	30000	33.7105	0.95	0.177	0.130202
chr15	91600001	91630000	chr15	91600001	91755000	155000	30000	39.3656	0.96	0.17	-4.11652
chr15	95560001	95595000	chr15	94700001	95595000	895000	35000	6.79569	0.95	0.108	5.17679
chr15	95760001	95800000	chr15	95760001	95970000	210000	40000	50.3601	0.97	0.0155	8.6304
chr15	97570001	97600000	chr15	97255001	97600000	345000	30000	26.5	0.95	0.088	-4.43161
chr15	97940001	97975000	chr15	97770001	97975000	205000	35000	62.7073	0.98	0.014	14.2744
chr15	98380001	98415000	chr15	98005001	98415000	410000	35000	15.5714	0.95	0.062	1.90218
chr15	99480001	99510000	chr15	99480001	99695000	215000	30000	65.7054	0.98	0.009	8.53313
chr15	99585001	99620000	chr15	99585001	99805000	220000	35000	72.3766	0.95	0.0535	-1.73475
chr15	99890001	99920000	chr15	99705001	99920000	215000	30000	40.5465	0.96	0.025	8.1194
chr15	100015001	100055000	chr15	100015001	100235000	220000	40000	46.7017	0.96	0.0205	3.62238
chr15	100285001	100330000	chr15	100285001	100490000	205000	45000	37.2099	0.95	0.057	-4.01856
chr15	100820001	100850000	chr15	100820001	101120000	300000	30000	28.9944	0.96	0.0805	-3.05942
chr15	101320001	101350000	chr15	101320001	102070000	750000	30000	24.8633	0.97	0.0075	45.6993
chr15	101960001	101990000	chr15	101225001	101990000	765000	30000	21.5425	0.96	0.013	78.0718
chr15	102435001	102470000	chr15	102230001	102470000	240000	35000	45.9702	0.95	0.122	1.21269
chr15	102655001	102685000	chr15	102520001	102685000	165000	30000	54.4242	0.97	0.09	-1.07811
chr15	102910001	102935000	chr15	102760001	102935000	175000	25000	59.3771	0.97	0.108	-22.13
chr15	103145001	103190000	chr15	102685001	103190000	505000	45000	32.9274	0.95	0.018	14.4591
chr14	7800001	7835000	chr14	7800001	8085000	285000	35000	32.5614	0.95	0.046	13.8485
chr14	7945001	7990000	chr14	7945001	8260000	315000	45000	30.0811	0.95	0.064	-0.9323
chr14	8080001	8105000	chr14	8080001	8350000	270000	25000	26.3444	0.96	0.077	-0.493578
chr14	11540001	11570000	chr14	11540001	12145000	605000	30000	15.2052	0.95	0.031	23.8397
chr14	13340001	13370000	chr14	13340001	13965000	625000	30000	7.97446	0.96	0.067	21.1955
chr14	19695001	19725000	chr14	19695001	19865000	170000	30000	28.25	0.95	0.1635	0.708542
chr14	20645001	20680000	chr14	20385001	20680000	295000	35000	31.5642	0.95	0.025	14.3152
chr14	20785001	20810000	chr14	20785001	21055000	270000	25000	38.4074	0.95	0.136	-31.5606
chr14	24765001	24805000	chr14	24765001	25605000	840000	40000	11.1034	0.95	0.0645	10.994
chr14	25360001	25390000	chr14	25360001	25580000	220000	30000	57.1439	0.97	0.05	-15.8585
chr14	25435001	25470000	chr14	24970001	25470000	500000	35000	27.5186	0.96	0.008	29.1157
chr14	26295001	26325000	chr14	26295001	26460000	165000	30000	34.6061	0.95	0.055	1.59003
chr14	26480001	26515000	chr14	26480001	26670000	190000	35000	25.3534	0.95	0.0855	3.95111
chr14	27175001	27215000	chr14	27175001	27430000	255000	40000	37.0613	0.95	0.099	14.8471
chr14	30120001	30155000	chr14	30120001	30530000	410000	35000	18.3171	0.95	0.0575	10.0085
chr14	30685001	30720000	chr14	30685001	30875000	190000	35000	38.1353	0.97	0.0695	2.57961
chr14	31445001	31490000	chr14	31250001	31490000	240000	45000	33.3472	0.97	0.037	10.0821
chr14	31640001	31675000	chr14	31640001	32085000	445000	35000	22.4607	0.95	0.064	11.6029
chr14	32455001	32495000	chr14	32215001	32495000	280000	40000	29.3205	0.97	0.0445	11.677
chr14	33940001	33975000	chr14	33940001	34235000	295000	35000	26.8886	0.96	0.109	1.38639
chr14	34350001	34380000	chr14	34080001	34380000	300000	30000	42.4556	0.95	0.0525	3.08967
chr14	34545001	34590000	chr14	34360001	34590000	230000	45000	56.1353	0.98	0.0045	51.2827
chr14	34750001	34785000	chr14	34580001	34785000	205000	35000	31.8746	0.96	0.05	13.3261
chr14	36845001	36875000	chr14	36610001	36875000	265000	30000	27.7516	0.97	0.052	9.31092
chr14	44975001	45010000	chr14	44975001	45150000	175000	35000	29.6891	0.95	0.097	2.85021
chr14	45760001	45790000	chr14	45515001	45790000	275000	30000	16.103	0.95	0.083	3.81486
chr14	46705001	46740000	chr14	45760001	46740000	980000	35000	7.56777	0.95	0.1375	16.345
chr14	46870001	46900000	chr14	46870001	47090000	220000	30000	40.75	0.97	0.0135	34.9318
chr14	47070001	47105000	chr14	46825001	47105000	280000	35000	35.5816	0.95	0.017	12.0724
chr14	47735001	47770000	chr14	47735001	48370000	635000	35000	15.5096	0.96	0.009	102.41
chr14	48115001	48150000	chr14	47795001	48150000	355000	35000	26.8471	0.95	0.045	-8.09615
chr14	48330001	48375000	chr14	48115001	48375000	260000	45000	26.0299	0.96	0.0795	12.5305
chr14	51050001	51085000	chr14	50785001	51085000	300000	35000	21.5881	0.95	0.071	1.85166
chr14	54050001	54080000	chr14	54050001	54660000	610000	30000	13.3416	0.95	0.0185	26.9176
chr14	54215001	54260000	chr14	54215001	54505000	290000	45000	32.1015	0.96	0.018	34.131
chr14	54995001	55020000	chr14	54735001	55020000	285000	25000	25.3544	0.96	0.079	1.93753
chr14	57355001	57390000	chr14	57355001	57625000	270000	35000	24.3889	0.95	0.131	1.41324
chr14	57885001	57920000	chr14	57695001	57920000	225000	35000	35.5397	0.95	0.045	12.0865
chr14	59540001	59575000	chr14	59395001	59575000	180000	35000	38.2341	0.97	0.0635	7.80272
chr14	60510001	60555000	chr14	60510001	60785000	275000	45000	30.3172	0.95	0.015	55.2139
chr14	60780001	60820000	chr14	60780001	61325000	545000	40000	13.0264	0.95	0.068	16.6873
chr14	62015001	62060000	chr14	61635001	62060000	425000	45000	11.5216	0.95	0.189	2.55725
chr14	62440001	62480000	chr14	61555001	62480000	925000	40000	7.69324	0.95	0.051	8.31489
chr14	63045001	63090000	chr14	63045001	63515000	470000	45000	20.2423	0.95	0.0275	33.6648
chr14	63345001	63385000	chr14	63115001	63385000	270000	40000	43.9421	0.95	0.009	41.9894
chr14	63360001	63400000	chr14	63360001	63540000	180000	40000	57.8715	0.97	0.022	-30.6419
chr14	63775001	63820000	chr14	63415001	63820000	405000	45000	25.6036	0.95	0.036	26.7981
chr14	64025001	64065000	chr14	63875001	64065000	190000	40000	56.7039	0.98	0.089	49.5802
chr14	64435001	64460000	chr14	64165001	64460000	295000	25000	24.6034	0.97	0.033	19.1094
chr14	65155001	65185000	chr14	65155001	65400000	245000	30000	24.3264	0.96	0.076	3.7918
chr14	65390001	65435000	chr14	65390001	65615000	225000	45000	31.1333	0.95	0.115	0.249658
chr14	65950001	65995000	chr14	65595001	65995000	400000	45000	24.0861	0.95	0.032	16.8922
chr14	66125001	66170000	chr14	65970001	66170000	200000	45000	41.25	0.95	0.0505	7.52268
chr14	67175001	67210000	chr14	66945001	67210000	265000	35000	27.1348	0.95	0.034	15.0892
chr14	67920001	67955000	chr14	67705001	67955000	250000	35000	35.3371	0.96	0.0105	51.8073
chr14	69850001	69875000	chr14	69850001	70195000	345000	25000	36.7304	0.98	0.006	222.928
chr14	70395001	70435000	chr14	70145001	70435000	290000	40000	26.6164	0.95	0.0705	-1.9424
chr14	70750001	70785000	chr14	70595001	70785000	190000	35000	38.8383	0.96	0.0475	10.6559
chr14	70885001	70920000	chr14	70885001	71265000	380000	35000	24.9962	0.95	0.1115	0.52042
chr14	71655001	71690000	chr14	70770001	71690000	920000	35000	4.8618	0.95	0.114	6.31037
chr14	72975001	73015000	chr14	72505001	73015000	510000	40000	12.9738	0.95	0.024	25.9509
chr14	73095001	73135000	chr14	73095001	73495000	400000	40000	16.1922	0.95	0.083	3.21294
chr14	74935001	74960000	chr14	74755001	74960000	205000	25000	30.0927	0.97	0.102	-20.3539
chr14	75865001	75910000	chr14	75865001	76145000	280000	45000	18.3274	0.95	0.058	12.6529
chr14	76495001	76535000	chr14	76495001	76815000	320000	40000	21.9863	0.95	0.0315	20.6733
chr14	76860001	76890000	chr14	76715001	76890000	175000	30000	24.8333	0.96	0.083	4.4367
chr14	101765001	101800000	chr14	101765001	101950000	185000	35000	26.4444	0.97	0.062	4.95296
chr14	105880001	105910000	chr14	105545001	105910000	365000	30000	13.6096	0.96	0.067	7.64652
chr14	120130001	120160000	chr14	120130001	120425000	295000	30000	17.842	0.97	0.056	15.1574
chr14	120255001	120270000	chr14	120255001	120400000	145000	15000	27.069	0.97	0.179	-13.2122
chr14	120825001	120855000	chr14	120825001	120975000	150000	30000	38.7278	0.96	0.0205	13.8016
chr14	121025001	121055000	chr14	121025001	121260000	235000	30000	24.3121	0.96	0.116	-2.23838
chr14	121270001	121295000	chr14	121270001	121590000	320000	25000	24.5406	0.95	0.039	7.08123
chr13	3655001	3685000	chr13	3655001	3945000	290000	30000	20.3305	0.95	0.062	4.94374
chr13	3860001	3900000	chr13	3710001	3900000	190000	40000	29.1711	0.95	0.182	0.51767
chr13	9170001	9205000	chr13	9170001	9710000	540000	35000	17.016	0.95	0.026	17.7669
chr13	9450001	9475000	chr13	9230001	9475000	245000	25000	17.9551	0.96	0.108	1.95832
chr13	12375001	12410000	chr13	12200001	12410000	210000	35000	21.0782	0.97	0.1265	0.0146994
chr13	15450001	15485000	chr13	15450001	15765000	315000	35000	20.195	0.95	0.195	-1.93223
chr13	19615001	19655000	chr13	19355001	19655000	300000	40000	16.053	0.95	0.118	1.09466
chr13	20300001	20335000	chr13	20300001	20490000	190000	35000	25.8797	0.95	0.151	2.69409
chr13	23395001	23420000	chr13	21855001	23420000	1565000	25000	7.44883	0.95	0.023	13.9445
chr13	24270001	24300000	chr13	23770001	24300000	530000	30000	15.0818	0.95	0.0405	-1.95867
chr13	24500001	24530000	chr13	24500001	24710000	210000	30000	33.9484	0.96	0.0475	-2.33374
chr13	31330001	31365000	chr13	31330001	31620000	290000	35000	23.0813	0.95	0.121	-0.776372
chr13	31605001	31640000	chr13	31280001	31640000	360000	35000	22.7579	0.96	0.0495	3.37902
chr13	31780001	31820000	chr13	31780001	32730000	950000	40000	9.99408	0.97	0.0225	32.67
chr13	33070001	33095000	chr13	32855001	33095000	240000	25000	26.075	0.96	0.0295	0.354931
chr13	34620001	34650000	chr13	34180001	34650000	470000	30000	19.2724	0.97	0.01	35.9565
chr13	34635001	34665000	chr13	34635001	34875000	240000	30000	36.7917	0.97	0.0295	13.0627
chr13	37430001	37470000	chr13	37430001	37900000	470000	40000	14.9721	0.96	0.117	2.34163
chr13	37815001	37845000	chr13	37610001	37845000	235000	30000	38.1525	0.97	0.144	-7.8654
chr13	38330001	38360000	chr13	38330001	38620000	290000	30000	21.0805	0.95	0.135	-3.00152
chr13	39175001	39190000	chr13	39175001	39450000	275000	15000	11.6606	0.95	0.153	0.134405
chr13	41545001	41585000	chr13	41275001	41585000	310000	40000	19.9718	0.97	0.1405	9.47459
chr13	42290001	42325000	chr13	42290001	42595000	305000	35000	21.9227	0.95	0.085	7.91489
chr13	42575001	42610000	chr13	42145001	42610000	465000	35000	11.7066	0.95	0.107	4.11437
chr13	43165001	43195000	chr13	43165001	43565000	400000	30000	21.6167	0.95	0.037	-0.795354
chr13	43295001	43330000	chr13	43175001	43330000	155000	35000	61.7235	0.98	0.06	8.10709
chr13	43730001	43750000	chr13	43555001	43750000	195000	20000	26.6795	0.95	0.195	1.49904
chr13	45020001	45050000	chr13	45020001	45490000	470000	30000	10.1933	0.95	0.1555	0.491837
chr13	45950001	45990000	chr13	45530001	45990000	460000	40000	15.0014	0.95	0.0655	2.51438
chr13	46145001	46185000	chr13	45525001	46185000	660000	40000	7.9233	0.95	0.0865	4.25525
chr13	46810001	46855000	chr13	46810001	47050000	240000	45000	31.3079	0.95	0.0465	3.30983
chr13	47270001	47300000	chr13	47055001	47300000	245000	30000	28.1122	0.95	0.051	7.05523
chr13	48440001	48480000	chr13	47285001	48480000	1195000	40000	5.26733	0.96	0.096	2.25831
chr13	48640001	48675000	chr13	48640001	49215000	575000	35000	15.2025	0.95	0.091	2.22328
chr13	49160001	49185000	chr13	48935001	49185000	250000	25000	41.428	0.97	0.0515	0.66164
chr13	49445001	49485000	chr13	49445001	49650000	205000	40000	31.6829	0.95	0.144	-2.92036
chr13	49635001	49665000	chr13	49310001	49665000	355000	30000	12.0704	0.95	0.065	6.93514
chr13	51395001	51435000	chr13	51090001	51435000	345000	40000	20.8623	0.95	0.038	7.37766
chr13	51830001	51865000	chr13	51830001	52250000	420000	35000	30.2262	0.97	0.0065	74.6453
chr13	52245001	52280000	chr13	52245001	52635000	390000	35000	20.9945	0.98	0.037	25.8547
chr13	52525001	52560000	chr13	52335001	52560000	225000	35000	36.5651	0.96	0.108	-14.5079
chr13	52700001	52730000	chr13	52700001	52995000	295000	30000	30.5763	0.97	0.093	-26.1977
chr13	53100001	53135000	chr13	53100001	53435000	335000	35000	25.42	0.95	0.031	20.8914
chr13	54040001	54075000	chr13	53765001	54075000	310000	35000	19.5415	0.95	0.124	0.00321994
chr13	54785001	54820000	chr13	54785001	55185000	400000	35000	24.7839	0.95	0.0345	9.19672
chr13	54870001	54905000	chr13	54700001	54905000	205000	35000	40.115	0.95	0.124	-4.36555
chr13	56050001	56090000	chr13	55800001	56090000	290000	40000	32.9181	0.95	0.0525	3.98965
chr13	56270001	56285000	chr13	56270001	56465000	195000	15000	42.1111	0.97	0.116	14.3045
chr13	56410001	56440000	chr13	56150001	56440000	290000	30000	38.4397	0.97	0.014	22.475
chr13	56460001	56490000	chr13	56460001	56800000	340000	30000	29.5123	0.97	0.021	28.365
chr13	56550001	56585000	chr13	56550001	56760000	210000	35000	45.3197	0.97	0.0555	-17.7081
chr13	57250001	57285000	chr13	56480001	57285000	805000	35000	7.68057	0.95	0.026	21.5775
chr13	58620001	58655000	chr13	58620001	59555000	935000	35000	6.35371	0.95	0.192	6.72188
chr13	60165001	60195000	chr13	60165001	60470000	305000	30000	24.7158	0.97	0.038	9.1635
chr13	60455001	60490000	chr13	59830001	60490000	660000	35000	13.131	0.95	0.021	32.0944
chr13	60725001	60755000	chr13	59830001	60755000	925000	30000	8.37748	0.95	0.039	15.2237
chr13	62910001	62945000	chr13	62910001	63365000	455000	35000	13.4898	0.97	0.135	9.54861
chr13	63550001	63585000	chr13	63550001	63850000	300000	35000	29.0786	0.95	0.05	3.1985
chr13	64415001	64450000	chr13	64305001	64450000	145000	35000	47.6453	0.98	0.045	3.95593
chr13	69680001	69715000	chr13	69680001	70595000	915000	35000	8.14678	0.95	0.108	4.01567
chr13	70635001	70665000	chr13	70635001	70845000	210000	30000	38.0635	0.95	0.027	6.6996
chr13	70825001	70855000	chr13	70600001	70855000	255000	30000	20.8268	0.98	0.101	4.12511
chr13	71945001	71980000	chr13	71945001	72640000	695000	35000	13.3854	0.95	0.051	16.777
chr13	73505001	73540000	chr13	73505001	73720000	215000	35000	33.0831	0.95	0.116	-4.66247
chr13	73595001	73640000	chr13	73425001	73640000	215000	45000	38.6873	0.95	0.06	-1.40036
chr13	73810001	73850000	chr13	73640001	73850000	210000	40000	52.1607	0.96	0.0545	-4.87281
chr13	74285001	74320000	chr13	73945001	74320000	375000	35000	18.9181	0.95	0.025	12.7708
chr13	74625001	74660000	chr13	74625001	74860000	235000	35000	18.1337	0.95	0.125	0.502881
chr13	75215001	75245000	chr13	75215001	75910000	695000	30000	6.78058	0.95	0.05	9.83063
chr13	81130001	81170000	chr13	80885001	81170000	285000	40000	17.5197	0.95	0.168	3.86746
chr13	83710001	83745000	chr13	83710001	84365000	655000	35000	7.98691	0.95	0.115	4.8071
chr13	91350001	91375000	chr13	91185001	91375000	190000	25000	36.2211	0.96	0.1125	2.92022
chr13	91450001	91475000	chr13	91145001	91475000	330000	25000	19.4242	0.95	0.0675	3.11008
chr13	91895001	91940000	chr13	91895001	92250000	355000	45000	16.8209	0.95	0.13	-0.0814031
chr13	93970001	94010000	chr13	93970001	94205000	235000	40000	39.7633	0.96	0.144	-9.29888
chr13	94050001	94080000	chr13	93775001	94080000	305000	30000	31.7104	0.98	0.019	2.94971
chr13	96415001	96450000	chr13	96415001	96665000	250000	35000	25.2	0.95	0.1015	0.925586
chr13	97215001	97250000	chr13	97215001	98250000	1035000	35000	8.4362	0.95	0.011	45.2516
chr13	98340001	98370000	chr13	98340001	98710000	370000	30000	21.5698	0.96	0.1155	-21.3205
chr13	98480001	98510000	chr13	98300001	98510000	210000	30000	37.3056	0.96	0.145	-8.07797
chr13	99160001	99175000	chr13	99160001	99325000	165000	15000	38.3232	0.97	0.17	-10.4585
chr13	99355001	99380000	chr13	99355001	100015000	660000	25000	11.9252	0.96	0.0345	4.82132
chr13	99825001	99860000	chr13	99350001	99860000	510000	35000	12.0424	0.95	0.0465	17.2689
chr13	102630001	102670000	chr13	101685001	102670000	985000	40000	6.66709	0.95	0.039	12.6184
chr13	103315001	103345000	chr13	103170001	103345000	175000	30000	52.6238	0.97	0.018	17.0311
chr13	103630001	103660000	chr13	103125001	103660000	535000	30000	12.6947	0.95	0.034	15.4262
chr13	104030001	104065000	chr13	103750001	104065000	315000	35000	26.8549	0.97	0.149	-19.9269
chr13	107870001	107900000	chr13	107665001	107900000	235000	30000	29.1312	0.95	0.119	1.1335
chr13	110385001	110415000	chr13	110385001	110985000	600000	30000	11.1303	0.96	0.022	18.6365
chr13	111780001	111820000	chr13	111780001	112265000	485000	40000	18.1753	0.96	0.032	15.4691
chr13	112245001	112270000	chr13	111760001	112270000	510000	25000	16.2392	0.95	0.023	43.0125
chr13	112450001	112480000	chr13	112305001	112480000	175000	30000	44.4143	0.98	0.075	0.431358
chr13	112660001	112690000	chr13	112660001	113045000	385000	30000	16.9913	0.95	0.035	22.3666
chr13	113320001	113365000	chr13	113320001	113675000	355000	45000	21.9671	0.95	0.044	4.88888
chr13	113585001	113630000	chr13	113360001	113630000	270000	45000	35.7654	0.95	0.022	15.9777
chr13	113675001	113710000	chr13	113675001	113865000	190000	35000	30.6579	0.97	0.1135	-1.0204
chr13	113865001	113900000	chr13	113865001	114810000	945000	35000	7.59875	0.95	0.053	12.4482
chr13	114445001	114475000	chr13	114070001	114475000	405000	30000	14.2243	0.95	0.079	3.95932
chr12	3085001	3120000	chr12	3085001	3400000	315000	35000	6.76871	0.95	0.149	1.89094
chr12	4080001	4100000	chr12	3910001	4100000	190000	20000	31.5526	0.95	0.181	-5.52765
chr12	8045001	8085000	chr12	8045001	8300000	255000	40000	26.8875	0.95	0.106	-2.47574
chr12	8315001	8330000	chr12	8315001	8545000	230000	15000	56.9638	0.97	0.122	6.7523
chr12	8750001	8785000	chr12	8750001	9015000	265000	35000	45.5445	0.95	0.028	1.63196
chr12	9035001	9070000	chr12	9035001	9530000	495000	35000	19.0245	0.95	0.027	9.9572
chr12	9565001	9595000	chr12	9565001	10445000	880000	30000	9.16476	0.95	0.02	24.5264
chr12	16800001	16835000	chr12	16800001	17025000	225000	35000	37	0.97	0.019	2.52757
chr12	16995001	17040000	chr12	16995001	17355000	360000	45000	30.7855	0.95	0.079	13.7378
chr12	17540001	17575000	chr12	17540001	17805000	265000	35000	28.2075	0.95	0.117	-1.1952
chr12	24455001	24495000	chr12	24455001	24710000	255000	40000	19.3505	0.95	0.092	5.78807
chr12	24935001	24970000	chr12	24610001	24970000	360000	35000	19.3353	0.95	0.041	10.5826
chr12	25085001	25120000	chr12	25085001	25450000	365000	35000	26.4051	0.96	0.033	8.85107
chr12	25170001	25200000	chr12	25170001	25420000	250000	30000	40.9067	0.96	0.091	-15.5383
chr12	31500001	31535000	chr12	31500001	31660000	160000	35000	38.1786	0.95	0.105	-3.08212
chr12	31950001	31990000	chr12	31950001	32250000	300000	40000	20.8417	0.95	0.067	2.24407
chr12	33010001	33050000	chr12	33010001	33380000	370000	40000	28.649	0.95	0.0235	17.0455
chr12	35820001	35850000	chr12	35485001	35850000	365000	30000	11.4589	0.97	0.076	6.58236
chr12	40230001	40275000	chr12	40230001	40710000	480000	45000	14.1088	0.95	0.08	3.69628
chr12	51730001	51755000	chr12	51395001	51755000	360000	25000	18.3028	0.95	0.097	0.842613
chr12	52905001	52935000	chr12	52905001	54105000	1200000	30000	4.21875	0.95	0.033	19.2611
chr12	54085001	54120000	chr12	54085001	54555000	470000	35000	13.959	0.95	0.077	9.19295
chr12	54195001	54220000	chr12	54195001	54555000	360000	25000	20.45	0.95	0.18	-16.2224
chr12	55480001	55520000	chr12	55305001	55520000	215000	40000	45.8576	0.97	0.021	14.79
chr12	70040001	70080000	chr12	69895001	70080000	185000	40000	38.7872	0.95	0.094	-0.565538
chr12	70490001	70520000	chr12	70490001	70900000	410000	30000	16.7622	0.97	0.1105	9.28074
chr12	71690001	71725000	chr12	71135001	71725000	590000	35000	8.05495	0.95	0.1555	3.20917
chr12	72090001	72125000	chr12	72090001	72460000	370000	35000	14.4749	0.95	0.085	5.59252
chr12	72960001	73000000	chr12	72690001	73000000	310000	40000	15.5363	0.95	0.096	3.51846
chr12	73015001	73060000	chr12	73015001	73540000	525000	45000	16.0096	0.95	0.021	22.9744
chr12	73440001	73470000	chr12	73085001	73470000	385000	30000	20.0779	0.95	0.104	-4.37444
chr12	73695001	73730000	chr12	73695001	74015000	320000	35000	28.3839	0.95	0.0325	31.0118
chr12	73890001	73920000	chr12	73715001	73920000	205000	30000	28.5244	0.96	0.079	-6.62733
chr12	74275001	74310000	chr12	73995001	74310000	315000	35000	12.0295	0.97	0.193	1.35016
chr12	74315001	74345000	chr12	74315001	75455000	1140000	30000	4.45668	0.95	0.0895	18.3023
chr12	75450001	75490000	chr12	75450001	75670000	220000	40000	25.2443	0.96	0.1815	3.52258
chr12	75780001	75815000	chr12	75780001	76000000	220000	35000	25.3182	0.97	0.1265	-2.08804
chr12	76170001	76205000	chr12	75940001	76205000	265000	35000	20.876	0.95	0.072	7.82155
chr12	76455001	76495000	chr12	76255001	76495000	240000	40000	33.2943	0.95	0.0795	0.461183
chr12	76580001	76620000	chr12	76345001	76620000	275000	40000	42.2182	0.96	0.034	4.98142
chr12	76785001	76830000	chr12	76605001	76830000	225000	45000	33.084	0.95	0.056	5.80132
chr12	79575001	79620000	chr12	79365001	79620000	255000	45000	22.9542	0.95	0.187	1.21892
chr12	80110001	80155000	chr12	79300001	80155000	855000	45000	13.8967	0.96	0.02	95.0498
chr12	80155001	80180000	chr12	80155001	80740000	585000	25000	16.0957	0.95	0.055	-0.267498
chr12	80365001	80405000	chr12	80150001	80405000	255000	40000	26.2672	0.98	0.151	13.5348
chr12	80875001	80910000	chr12	80720001	80910000	190000	35000	36.6805	0.98	0.0875	15.7235
chr12	81160001	81195000	chr12	80970001	81195000	225000	35000	39.127	0.97	0.032	19.4307
chr12	81965001	82005000	chr12	81965001	82485000	520000	40000	12.9895	0.95	0.044	12.876
chr12	82065001	82105000	chr12	82065001	82475000	410000	40000	21.1341	0.95	0.1085	-0.360308
chr12	82160001	82195000	chr12	82160001	82470000	310000	35000	25.7581	0.96	0.11	-6.36251
chr12	82415001	82450000	chr12	82140001	82450000	310000	35000	25.6406	0.95	0.0595	5.06305
chr12	83920001	83955000	chr12	83685001	83955000	270000	35000	23.5079	0.95	0.1065	1.75549
chr12	84775001	84820000	chr12	84775001	85105000	330000	45000	34.8721	0.96	0.064	10.0118
chr12	84855001	84895000	chr12	84855001	85040000	185000	40000	57.5709	0.96	0.094	-17.2167
chr12	85370001	85400000	chr12	85370001	85490000	120000	30000	61.4792	0.97	0.107	-22.9492
chr12	86065001	86095000	chr12	85830001	86095000	265000	30000	40.5503	0.97	0.006	41.6066
chr12	86120001	86135000	chr12	86120001	86440000	320000	15000	27.599	0.95	0.1845	-11.5069
chr12	86595001	86630000	chr12	86110001	86630000	520000	35000	15.397	0.95	0.057	16.6409
chr12	86755001	86780000	chr12	86755001	87105000	350000	25000	32.7971	0.97	0.0215	-29.0158
chr12	91390001	91435000	chr12	91390001	91670000	280000	45000	19.2735	0.95	0.0675	4.62632
chr12	91770001	91810000	chr12	91600001	91810000	210000	40000	40.7589	0.97	0.0185	21.2272
chr12	98255001	98295000	chr12	98255001	98745000	490000	40000	12.2653	0.95	0.157	1.28088
chr12	99080001	99115000	chr12	99080001	99900000	820000	35000	8.59582	0.96	0.166	6.73359
chr12	100085001	100120000	chr12	99885001	100120000	235000	35000	32.5228	0.96	0.022	8.78949
chr12	100185001	100215000	chr12	100185001	100490000	305000	30000	36.0874	0.97	0.039	-6.83618
chr12	100830001	100860000	chr12	100560001	100860000	300000	30000	28.025	0.95	0.031	5.68575
chr12	102170001	102200000	chr12	101960001	102200000	240000	30000	34.2979	0.96	0.142	-3.41483
chr12	102325001	102355000	chr12	101990001	102355000	365000	30000	25.0949	0.95	0.101	-12.7629
chr12	103050001	103085000	chr12	102740001	103085000	345000	35000	16.6832	0.96	0.13	1.8407
chr12	103125001	103170000	chr12	103125001	103370000	245000	45000	26.4059	0.96	0.18	8.51798
chr12	103630001	103665000	chr12	103485001	103665000	180000	35000	27.127	0.96	0.1675	-0.524858
chr12	104405001	104440000	chr12	104000001	104440000	440000	35000	16.4123	0.97	0.0625	10.5349
chr12	104425001	104465000	chr12	104425001	104945000	520000	40000	14.7644	0.95	0.0335	22.2515
chr12	104920001	104955000	chr12	104685001	104955000	270000	35000	37.246	0.97	0.02	27.5321
chr12	105470001	105515000	chr12	105470001	105720000	250000	45000	38.3556	0.95	0.0885	-7.48566
chr12	108195001	108230000	chr12	108195001	108550000	355000	35000	49.4024	0.98	0.009	59.4365
chr12	108485001	108515000	chr12	108285001	108515000	230000	30000	46.2645	0.96	0.0075	29.5924
chr12	108895001	108925000	chr12	108895001	109445000	550000	30000	19.3459	0.98	0.073	4.63428
chr12	109380001	109420000	chr12	108900001	109420000	520000	40000	21.0987	0.96	0.1265	-0.626097
chr12	109945001	109980000	chr12	108915001	109980000	1065000	35000	10.1763	0.95	0.017	19.4481
chr12	110020001	110050000	chr12	110020001	110375000	355000	30000	28.5704	0.95	0.077	-14.0255
chr12	110370001	110400000	chr12	108895001	110400000	1505000	30000	6.48429	0.95	0.019	21.8728
chr12	110440001	110475000	chr12	110440001	110600000	160000	35000	58.1607	0.98	0.0865	-11.7345
chr12	110830001	110860000	chr12	110585001	110860000	275000	30000	34.5758	0.95	0.016	25.7475
chr12	111400001	111445000	chr12	111400001	111700000	300000	45000	50.9722	0.95	0.0985	-16.0087
chr12	112100001	112135000	chr12	112100001	112550000	450000	35000	31.446	0.97	0.033	41.8361
chr12	112455001	112490000	chr12	112105001	112490000	385000	35000	30.9481	0.97	0.07	-0.239774
chr12	112720001	112765000	chr12	112720001	113015000	295000	45000	48.693	0.97	0.08	-11.4223
chr12	112855001	112885000	chr12	112855001	113140000	285000	30000	50.6404	0.95	0.046	-3.54607
chr12	117750001	117780000	chr12	117365001	117780000	415000	30000	13.8574	0.96	0.07	4.68239
chr11	3515001	3550000	chr11	3515001	3715000	200000	35000	74.125	0.96	0.0245	-3.15417
chr11	3685001	3730000	chr11	3685001	3930000	245000	45000	47.6871	0.95	0.072	0.890606
chr11	4110001	4155000	chr11	4110001	4465000	355000	45000	39.2613	0.96	0.115	-1.51362
chr11	4400001	4435000	chr11	4220001	4435000	215000	35000	31.093	0.97	0.047	0.394396
chr11	5280001	5310000	chr11	5280001	5480000	200000	30000	44.1583	0.97	0.025	1.32711
chr11	5680001	5720000	chr11	5480001	5720000	240000	40000	33.5312	0.95	0.1855	-1.08765
chr11	5885001	5920000	chr11	5575001	5920000	345000	35000	38.8137	0.95	0.075	-4.50392
chr11	6170001	6200000	chr11	5975001	6200000	225000	30000	36.3148	0.98	0.064	-0.907197
chr11	7200001	7215000	chr11	7200001	7460000	260000	15000	30.8654	0.96	0.17	-1.23378
chr11	8570001	8600000	chr11	8570001	8855000	285000	30000	48.3772	0.97	0.059	-8.86808
chr11	8845001	8875000	chr11	8505001	8875000	370000	30000	29.4257	0.96	0.014	19.057
chr11	8940001	8980000	chr11	8415001	8980000	565000	40000	15.7223	0.95	0.041	5.46706
chr11	9110001	9150000	chr11	8435001	9150000	715000	40000	11.6879	0.95	0.019	7.03553
chr11	19015001	19035000	chr11	18870001	19035000	165000	20000	33.8409	0.96	0.124	0.127131
chr11	19815001	19850000	chr11	19815001	20075000	260000	35000	39.7473	0.97	0.006	12.3906
chr11	19915001	19940000	chr11	19915001	20065000	150000	25000	60.0067	0.98	0.0425	-0.957403
chr11	20390001	20420000	chr11	20190001	20420000	230000	30000	23.1812	0.95	0.036	1.29422
chr11	20440001	20480000	chr11	20440001	20690000	250000	40000	38.095	0.97	0.0085	10.288
chr11	22620001	22655000	chr11	22620001	22980000	360000	35000	32.8591	0.97	0.014	16.0276
chr11	22945001	22985000	chr11	22640001	22985000	345000	40000	28.4583	0.96	0.007	6.10221
chr11	23005001	23025000	chr11	23005001	23300000	295000	20000	31.8491	0.97	0.026	2.55561
chr11	23665001	23700000	chr11	23665001	23900000	235000	35000	28.4596	0.95	0.137	-0.196424
chr11	28800001	28825000	chr11	28800001	29055000	255000	25000	16.8431	0.95	0.097	-0.217981
chr11	29240001	29285000	chr11	29240001	29535000	295000	45000	16.5498	0.95	0.085	0.226615
chr11	31660001	31695000	chr11	31660001	32220000	560000	35000	19.9796	0.95	0.1375	0.602969
chr11	31930001	31965000	chr11	31665001	31965000	300000	35000	23.869	0.97	0.1135	4.19989
chr11	32325001	32365000	chr11	32325001	32605000	280000	40000	52.808	0.97	0.087	-0.978668
chr11	32440001	32470000	chr11	32440001	32600000	160000	30000	52.2344	0.97	0.08	-2.7602
chr11	33715001	33750000	chr11	33715001	34015000	300000	35000	42.1048	0.95	0.0195	7.12269
chr11	33905001	33935000	chr11	33720001	33935000	215000	30000	53.5	0.96	0.014	8.78687
chr11	34195001	34230000	chr11	33915001	34230000	315000	35000	21.0415	0.95	0.157	0.486416
chr11	35115001	35145000	chr11	35115001	35455000	340000	30000	25.3137	0.95	0.053	0.764123
chr11	43485001	43510000	chr11	43485001	43630000	145000	25000	63.9586	0.98	0.016	0.133975
chr11	43750001	43785000	chr11	43750001	44465000	715000	35000	16.4296	0.96	0.076	13.0411
chr11	44315001	44350000	chr11	43750001	44350000	600000	35000	20.5833	0.96	0.006	30.5869
chr11	44605001	44640000	chr11	44605001	45010000	405000	35000	24.4956	0.95	0.023	4.96901
chr11	45935001	45975000	chr11	45935001	46265000	330000	40000	26.6761	0.97	0.0395	2.8807
chr11	46200001	46235000	chr11	46015001	46235000	220000	35000	46.461	0.95	0.086	1.72225
chr11	49090001	49125000	chr11	48770001	49125000	355000	35000	20.2615	0.95	0.079	1.95386
chr11	49235001	49275000	chr11	48780001	49275000	495000	40000	21.4086	0.95	0.17	0.500674
chr11	50355001	50385000	chr11	50220001	50385000	165000	30000	64.1919	0.96	0.034	1.67932
chr11	50420001	50460000	chr11	50420001	50785000	365000	40000	25.4041	0.95	0.034	2.30857
chr11	50755001	50790000	chr11	50395001	50790000	395000	35000	30.302	0.95	0.059	3.98751
chr11	50925001	50960000	chr11	50925001	51580000	655000	35000	9.89749	0.95	0.12	1.32194
chr11	51520001	51550000	chr11	51190001	51550000	360000	30000	30.8866	0.95	0.0275	2.74216
chr11	51795001	51835000	chr11	51795001	52130000	335000	40000	45.7108	0.95	0.032	-6.85979
chr11	52330001	52370000	chr11	52040001	52370000	330000	40000	43.8731	0.95	0.0575	0.901821
chr11	52410001	52440000	chr11	52410001	53070000	660000	30000	17.8258	0.95	0.022	7.27647
chr11	52435001	52465000	chr11	52435001	53070000	635000	30000	16.5735	0.95	0.145	-2.86585
chr11	54240001	54270000	chr11	54045001	54270000	225000	30000	52.7704	0.98	0.015	8.06864
chr11	55365001	55400000	chr11	55150001	55400000	250000	35000	55.84	0.98	0.0135	1.12294
chr11	57905001	57950000	chr11	57470001	57950000	480000	45000	25.809	0.95	0.037	3.07894
chr11	57945001	57975000	chr11	57945001	58165000	220000	30000	55.4508	0.97	0.007	13.0845
chr11	59295001	59325000	chr11	59295001	59490000	195000	30000	79.7821	0.98	0.178	6.74783
chr11	59505001	59545000	chr11	59505001	59810000	305000	40000	38.5676	0.96	0.038	3.50476
chr11	59870001	59910000	chr11	59870001	60090000	220000	40000	55.7188	0.97	0.016	4.61418
chr11	60075001	60120000	chr11	60075001	60420000	345000	45000	43.7118	0.95	0.02	4.9071
chr11	60390001	60430000	chr11	60205001	60430000	225000	40000	43.6528	0.95	0.087	-2.39181
chr11	61225001	61255000	chr11	61225001	61410000	185000	30000	52.1081	0.96	0.123	-8.96402
chr11	62740001	62775000	chr11	62740001	62920000	180000	35000	40.3651	0.97	0.0345	0.859408
chr11	62905001	62945000	chr11	62905001	63165000	260000	40000	39.0072	0.96	0.0405	4.20766
chr11	66900001	66935000	chr11	66900001	67020000	120000	35000	61.5119	0.97	0.098	-1.30063
chr11	67095001	67130000	chr11	67095001	67380000	285000	35000	27.812	0.95	0.061	1.93105
chr11	67985001	68010000	chr11	67985001	68235000	250000	25000	33.904	0.97	0.082	-0.189112
chr11	68190001	68235000	chr11	68000001	68235000	235000	45000	65.1962	0.95	0.02	-0.0823974
chr11	68390001	68420000	chr11	67975001	68420000	445000	30000	24.5356	0.96	0.014	11.2861
chr11	68560001	68605000	chr11	68560001	68810000	250000	45000	37.2933	0.95	0.0845	-1.20335
chr11	69250001	69285000	chr11	69250001	69440000	190000	35000	57.6692	0.97	0.0115	7.66719
chr11	69495001	69530000	chr11	69300001	69530000	230000	35000	45.9907	0.95	0.0885	-3.17979
chr11	70050001	70090000	chr11	70050001	70225000	175000	40000	65.7286	0.97	0.029	-6.26435
chr11	70200001	70240000	chr11	69995001	70240000	245000	40000	62.4082	0.97	0.004	15.1496
chr11	70600001	70630000	chr11	70410001	70630000	220000	30000	61.7386	0.97	0.0155	1.79485
chr11	72010001	72050000	chr11	71720001	72050000	330000	40000	39.5549	0.95	0.029	2.37032
chr11	72205001	72245000	chr11	72205001	72570000	365000	40000	29.9366	0.96	0.014	8.81868
chr11	72335001	72360000	chr11	72335001	72545000	210000	25000	53.619	0.97	0.0205	4.09701
chr11	72560001	72595000	chr11	72560001	72800000	240000	35000	35.8929	0.96	0.042	3.09943
chr11	74360001	74400000	chr11	72925001	74400000	1475000	40000	10.3878	0.96	0.019	33.4247
chr11	74625001	74670000	chr11	74625001	74855000	230000	45000	61.5459	0.96	0.014	5.6904
chr11	74970001	75000000	chr11	74970001	75185000	215000	30000	30.8837	0.95	0.089	-0.487137
chr11	75270001	75310000	chr11	74925001	75310000	385000	40000	31.5763	0.95	0.109	0.783874
chr11	75400001	75430000	chr11	75185001	75430000	245000	30000	53.7143	0.96	0.034	-0.859333
chr11	75765001	75805000	chr11	75765001	76110000	345000	40000	40.0888	0.95	0.014	14.4998
chr11	76150001	76185000	chr11	75985001	76185000	200000	35000	43.0571	0.95	0.051	0.179832
chr11	77085001	77120000	chr11	77085001	77510000	425000	35000	18.2134	0.95	0.056	2.39466
chr11	78810001	78845000	chr11	78520001	78845000	325000	35000	33.2088	0.96	0.034	4.42091
chr11	79275001	79315000	chr11	79075001	79315000	240000	40000	44.526	0.95	0.0465	-0.011458
chr11	79695001	79735000	chr11	79695001	79920000	225000	40000	73.0389	0.98	0.009	2.29461
chr11	79895001	79940000	chr11	79605001	79940000	335000	45000	30.0232	0.95	0.089	3.93645
chr11	80655001	80685000	chr11	80415001	80685000	270000	30000	24.2685	0.95	0.054	2.27545
chr11	82160001	82195000	chr11	81975001	82195000	220000	35000	56.8442	0.98	0.002	13.179
chr11	82220001	82255000	chr11	82220001	82905000	685000	35000	16.9656	0.95	0.028	4.56937
chr11	82875001	82905000	chr11	82740001	82905000	165000	30000	63.3838	0.98	0.009	2.21292
chr11	83175001	83210000	chr11	82920001	83210000	290000	35000	20.8929	0.95	0.103	-0.343131
chr11	83415001	83450000	chr11	83415001	83720000	305000	35000	45.4824	0.95	0.038	0.312989
chr11	83725001	83760000	chr11	83505001	83760000	255000	35000	32.7283	0.95	0.164	2.77703
chr11	83785001	83825000	chr11	83785001	84040000	255000	40000	47.6078	0.95	0.035	0.818542
chr11	84785001	84825000	chr11	84305001	84825000	520000	40000	25.2873	0.95	0.0185	17.4187
chr11	86825001	86850000	chr11	86680001	86850000	170000	25000	37.3706	0.95	0.1745	-1.52096
chr11	86990001	87025000	chr11	86650001	87025000	375000	35000	30.4653	0.95	0.009	5.06314
chr11	87955001	88000000	chr11	87955001	88210000	255000	45000	43.1786	0.95	0.054	0.922354
chr11	88710001	88740000	chr11	88210001	88740000	530000	30000	20.3208	0.95	0.118	-10.4284
chr11	88810001	88845000	chr11	88205001	88845000	640000	35000	21.3571	0.98	0.0155	28.6327
chr11	89155001	89185000	chr11	89155001	89420000	265000	30000	39.1164	0.95	0.084	-4.6332
chr11	89535001	89555000	chr11	89535001	89885000	350000	20000	25.2174	0.95	0.0965	-1.56438
chr11	89700001	89730000	chr11	89530001	89730000	200000	30000	42.4103	0.96	0.045	2.14556
chr11	89975001	90015000	chr11	89975001	90295000	320000	40000	27.7754	0.95	0.069	0.496624
chr11	90605001	90645000	chr11	90195001	90645000	450000	40000	13.4565	0.96	0.084	2.16071
chr11	94825001	94870000	chr11	94665001	94870000	205000	45000	34.664	0.96	0.141	-1.21575
chr11	94855001	94885000	chr11	94855001	95045000	190000	30000	73.0175	0.96	0.019	-2.12502
chr11	94930001	94975000	chr11	94715001	94975000	260000	45000	63.1731	0.95	0.024	-4.44512
chr11	95230001	95265000	chr11	94975001	95265000	290000	35000	66.3251	0.98	0.003	19.0465
chr11	95500001	95535000	chr11	95245001	95535000	290000	35000	51.1626	0.97	0.003	20.2023
chr11	95865001	95900000	chr11	95865001	96125000	260000	35000	35.3462	0.96	0.106	-6.12079
chr11	96260001	96305000	chr11	96260001	96780000	520000	45000	26.8429	0.95	0.0195	13.8019
chr11	96395001	96430000	chr11	96270001	96430000	160000	35000	56.4598	0.96	0.085	-0.736384
chr11	96845001	96875000	chr11	96590001	96875000	285000	30000	46.0205	0.95	0.104	-1.18308
chr11	97330001	97345000	chr11	97330001	97465000	135000	15000	100.926	0.97	0.187	-5.75763
chr11	99455001	99485000	chr11	99455001	100220000	765000	30000	11.216	0.96	0.124	-0.862008
chr11	99665001	99700000	chr11	99280001	99700000	420000	35000	24.4184	0.95	0.0195	4.76002
chr11	99675001	99705000	chr11	99675001	100195000	520000	30000	19.1843	0.95	0.046	1.57019
chr11	100265001	100310000	chr11	99380001	100310000	930000	45000	19.3279	0.96	0.01	13.0716
chr11	100685001	100715000	chr11	100480001	100715000	235000	30000	60.6596	0.97	0.01	5.23704
chr11	101045001	101080000	chr11	100845001	101080000	235000	35000	63.5988	0.97	0.004	11.336
chr11	101160001	101200000	chr11	100955001	101200000	245000	40000	59.2143	0.95	0.019	4.79442
chr11	101895001	101925000	chr11	101750001	101925000	175000	30000	78.3857	0.97	0.003	15.0632
chr11	102635001	102670000	chr11	102440001	102670000	230000	35000	43.5901	0.95	0.0245	4.12456
chr11	102755001	102795000	chr11	102755001	103005000	250000	40000	63.27	0.95	0.0335	2.24935
chr11	103310001	103345000	chr11	103155001	103345000	190000	35000	77.3045	0.97	0.01	9.85314
chr11	103325001	103365000	chr11	103325001	103565000	240000	40000	61.3906	0.96	0.023	2.318
chr11	105335001	105365000	chr11	105335001	106045000	710000	30000	21.2277	0.95	0.023	3.94012
chr11	106960001	107000000	chr11	106780001	107000000	220000	40000	46.1705	0.95	0.011	5.40721
chr11	107840001	107870000	chr11	107500001	107870000	370000	30000	28.1847	0.95	0.056	2.70585
chr11	107850001	107890000	chr11	107850001	108430000	580000	40000	19.8405	0.95	0.0635	2.45133
chr11	108005001	108040000	chr11	108005001	108425000	420000	35000	28.8129	0.96	0.0245	7.70664
chr11	108905001	108950000	chr11	108905001	109190000	285000	45000	43.0721	0.95	0.076	-0.918967
chr11	109230001	109265000	chr11	109230001	109630000	400000	35000	25.2107	0.96	0.0465	5.13151
chr11	109710001	109740000	chr11	109710001	109865000	155000	30000	73.5806	0.97	0.062	-11.3229
chr11	109845001	109875000	chr11	109580001	109875000	295000	30000	36.1215	0.98	0.02	10.9271
chr11	109865001	109900000	chr11	109865001	110270000	405000	35000	21.321	0.95	0.037	2.41332
chr11	112755001	112790000	chr11	112065001	112790000	725000	35000	19.7251	0.95	0.026	7.80823
chr11	112775001	112805000	chr11	112775001	113115000	340000	30000	43.875	0.98	0.033	11.4319
chr11	113145001	113180000	chr11	112545001	113180000	635000	35000	25.1642	0.95	0.032	5.1934
chr11	113165001	113205000	chr11	113165001	113765000	600000	40000	24.7542	0.95	0.005	32.5075
chr11	113285001	113315000	chr11	113285001	113580000	295000	30000	48.2034	0.95	0.028	2.07696
chr11	113605001	113650000	chr11	113285001	113650000	365000	45000	36.4353	0.95	0.021	10.8837
chr11	115050001	115090000	chr11	114675001	115090000	415000	40000	29.2595	0.95	0.015	2.77723
chr11	116435001	116480000	chr11	116215001	116480000	265000	45000	55.6478	0.97	0.001	20.3816
chr11	116740001	116775000	chr11	116740001	117695000	955000	35000	27.9963	0.95	0.003	38.8485
chr11	116805001	116850000	chr11	116475001	116850000	375000	45000	38.6637	0.95	0.005	9.11601
chr11	116860001	116900000	chr11	116860001	117190000	330000	40000	32.3011	0.95	0.0525	0.0952749
chr11	117345001	117385000	chr11	117055001	117385000	330000	40000	50.4394	0.95	0.0215	-0.246244
chr11	117365001	117405000	chr11	117365001	117835000	470000	40000	27.5093	0.95	0.0585	12.4476
chr11	117860001	117900000	chr11	117860001	118105000	245000	40000	70.4541	0.98	0.002	24.2198
chr11	118485001	118520000	chr11	118485001	118695000	210000	35000	94.2925	0.97	0.037	-1.90405
chr11	118720001	118755000	chr11	118425001	118755000	330000	35000	41.1797	0.97	0.003	24.1861
chr11	118950001	118995000	chr11	118425001	118995000	570000	45000	25.5029	0.95	0.091	6.19347
chr11	119020001	119065000	chr11	119020001	119305000	285000	45000	61.1189	0.95	0.16	-7.81486
chr11	119495001	119525000	chr11	119495001	119910000	415000	30000	40.9898	0.98	0.006	29.1967
chr11	120275001	120320000	chr11	120005001	120320000	315000	45000	53.2205	0.95	0.003	15.3253
chr11	120770001	120805000	chr11	120610001	120805000	195000	35000	71.1905	0.97	0.025	5.62169
chr11	121465001	121495000	chr11	121465001	121635000	170000	30000	57.6078	0.97	0.132	-1.51517
chr11	121790001	121820000	chr11	121480001	121820000	340000	30000	29.8701	0.96	0.0095	10.5778
chr10	4320001	4355000	chr10	3985001	4355000	370000	35000	14.3108	0.95	0.032	8.7285
chr10	8495001	8535000	chr10	8280001	8535000	255000	40000	23.745	0.96	0.13	0.295739
chr10	13960001	13985000	chr10	13960001	14210000	250000	25000	21.688	0.95	0.108	-0.00469656
chr10	19175001	19205000	chr10	18905001	19205000	300000	30000	18.2028	0.95	0.0495	3.36997
chr10	20110001	20145000	chr10	19850001	20145000	295000	35000	20.936	0.95	0.103	0.633724
chr10	21170001	21205000	chr10	20970001	21205000	235000	35000	19.7021	0.95	0.162	2.19326
chr10	21990001	22025000	chr10	21370001	22025000	655000	35000	11.1934	0.98	0.008	71.6689
chr10	23790001	23830000	chr10	23790001	24160000	370000	40000	11.6943	0.97	0.171	1.61799
chr10	25260001	25295000	chr10	25260001	25490000	230000	35000	24.2702	0.96	0.1405	-1.19343
chr10	26355001	26390000	chr10	26355001	26905000	550000	35000	9.14935	0.95	0.096	2.90722
chr10	39155001	39190000	chr10	39155001	39685000	530000	35000	13.6617	0.95	0.1045	8.10383
chr10	39230001	39265000	chr10	39230001	39530000	300000	35000	23.7929	0.97	0.0305	10.4646
chr10	40510001	40540000	chr10	40245001	40540000	295000	30000	24.9802	0.98	0.015	18.4305
chr10	40635001	40670000	chr10	40635001	41300000	665000	35000	9.32868	0.95	0.06	1.06713
chr10	41000001	41030000	chr10	41000001	41295000	295000	30000	18.6836	0.96	0.1	4.88607
chr10	42260001	42305000	chr10	41910001	42305000	395000	45000	20.1308	0.95	0.031	14.793
chr10	42295001	42335000	chr10	42295001	42740000	445000	40000	14.6293	0.95	0.056	6.69795
chr10	43570001	43595000	chr10	43570001	43950000	380000	25000	18.5211	0.96	0.032	8.61058
chr10	44150001	44185000	chr10	43935001	44185000	250000	35000	25.3229	0.98	0.021	9.7743
chr10	45350001	45385000	chr10	45040001	45385000	345000	35000	13.646	0.95	0.143	2.23608
chr10	56360001	56395000	chr10	56360001	56920000	560000	35000	9.07015	0.95	0.072	1.87711
chr10	58785001	58825000	chr10	58605001	58825000	220000	40000	27.4716	0.96	0.168	0.0837584
chr10	58800001	58830000	chr10	58800001	59155000	355000	30000	23.5423	0.95	0.018	14.7616
chr10	59045001	59090000	chr10	58820001	59090000	270000	45000	31.43	0.95	0.118	-1.69741
chr10	59275001	59305000	chr10	59120001	59305000	185000	30000	38.5	0.96	0.034	6.85523
chr10	59430001	59470000	chr10	59430001	59875000	445000	40000	18.5941	0.96	0.155	-1.67839
chr10	59695001	59740000	chr10	59525001	59740000	215000	45000	30.1938	0.95	0.152	-1.25887
chr10	59855001	59885000	chr10	59285001	59885000	600000	30000	18.4792	0.95	0.0365	9.266
chr10	59870001	59905000	chr10	59870001	60175000	305000	35000	44.3536	0.96	0.027	4.95584
chr10	60400001	60445000	chr10	60400001	60755000	355000	45000	33.4836	0.98	0.122	6.38146
chr10	60520001	60545000	chr10	60520001	60760000	240000	25000	43.425	0.98	0.0455	-18.097
chr10	60680001	60715000	chr10	60420001	60715000	295000	35000	31.6707	0.98	0.097	-8.42915
chr10	60825001	60855000	chr10	60825001	61070000	245000	30000	45.1361	0.98	0.023	-19.488
chr10	60920001	60955000	chr10	60765001	60955000	190000	35000	63.3947	0.96	0.0505	-10.2581
chr10	61180001	61220000	chr10	61180001	61420000	240000	40000	45.3385	0.96	0.015	22.0192
chr10	61310001	61355000	chr10	61180001	61355000	175000	45000	67.3841	0.97	0.01	-4.33094
chr10	61465001	61510000	chr10	61465001	61660000	195000	45000	49.6638	0.97	0.039	-1.84765
chr10	61860001	61905000	chr10	61860001	62095000	235000	45000	43.3286	0.96	0.088	-9.58083
chr10	62090001	62125000	chr10	62090001	62420000	330000	35000	25.1515	0.96	0.1335	-5.0709
chr10	62160001	62195000	chr10	61835001	62195000	360000	35000	26.1607	0.95	0.1265	-4.73875
chr10	62175001	62210000	chr10	62175001	62490000	315000	35000	36.9025	0.95	0.096	-3.00699
chr10	62260001	62295000	chr10	62260001	62420000	160000	35000	57.1518	0.98	0.045	-22.5131
chr10	63135001	63175000	chr10	63135001	63385000	250000	40000	23.6475	0.95	0.1055	1.27223
[truncated: 305 more rows]

## Sheet: siCTRL dex
chr	pos1	pos2	chr2	pos3	pos4	length	width	Mean	maxpixel	pvalue	Stripiness
chrX	99125001	99160000	chrX	99125001	99665000	540000	35000	11.6005	0.95	0.01	533.035
chr16	23965001	24005000	chr16	23965001	25075000	1110000	40000	9.56757	0.95	0.001	180.835
chr3	52250001	52275000	chr3	52250001	53005000	755000	25000	12.7113	0.98	0.003	148.955
chr4	47005001	47045000	chr4	46675001	47045000	370000	40000	36.7686	0.96	0.0035	132.62
chr14	69845001	69880000	chr14	69845001	70185000	340000	35000	22.605	0.95	0.0095	130.865
chr8	11170001	11195000	chr8	10410001	11195000	785000	25000	13.5414	0.98	0.006	117.784
chr16	21195001	21225000	chr16	21195001	21415000	220000	30000	62.4205	0.98	0.002	114.263
chr2	166545001	166580000	chr2	166055001	166580000	525000	35000	21.585	0.97	0.009	99.311
chr16	33815001	33840000	chr16	33815001	33995000	180000	25000	78.9167	0.99	0.001	83.2338
chrX	159615001	159645000	chrX	159615001	159970000	355000	30000	10.9624	0.96	0.062	77.6946
chr5	138840001	138880000	chr5	138840001	139275000	435000	40000	23.1782	0.95	0.006	74.6975
chr7	118980001	119015000	chr7	118730001	119015000	285000	35000	30.3459	0.96	0.005	72.8311
chr16	29720001	29755000	chr16	29720001	30245000	525000	35000	19.1156	0.97	0.009	69.1898
chr10	82900001	82930000	chr10	82900001	83365000	465000	30000	20.052	0.95	0.008	67.32
chr10	86435001	86480000	chr10	85960001	86480000	520000	45000	17.2589	0.95	0.01	66.1244
chr18	61475001	61510000	chr18	61175001	61510000	335000	35000	23.4797	0.96	0.01	64.6116
chr10	122795001	122820000	chr10	122795001	123095000	300000	25000	28.34	0.97	0.007	62.9654
chr14	67920001	67955000	chr14	67770001	67955000	185000	35000	34.2741	0.97	0.021	62.8972
chr1	119080001	119120000	chr1	119080001	119545000	465000	40000	27.1909	0.95	0.013	62.2263
chr16	18595001	18635000	chr16	18330001	18635000	305000	40000	49.5205	0.97	0.004	59.76
chr8	121095001	121130000	chr8	121095001	121595000	500000	35000	18.0471	0.96	0.006	57.8751
chrX	47980001	48020000	chrX	47980001	48410000	430000	40000	10.1148	0.96	0.043	57.3815
chr4	9130001	9150000	chr4	9130001	9565000	435000	20000	25.431	0.98	0.006	57.156
chr1	120530001	120565000	chr1	120000001	120565000	565000	35000	17.3641	0.95	0.005	55.484
chr10	111500001	111525000	chr10	111500001	111960000	460000	25000	21.8826	0.97	0.008	55.4575
chr4	32045001	32075000	chr4	32045001	32585000	540000	30000	18.0185	0.98	0.011	54.4826
chr2	167675001	167710000	chr2	167675001	167900000	225000	35000	69.327	0.98	0.004	53.5993
chr2	173525001	173570000	chr2	173095001	173570000	475000	45000	21.4363	0.95	0.008	53.0487
chr14	46870001	46900000	chr14	46870001	47095000	225000	30000	29.3333	0.97	0.012	52.8385
chr7	144915001	144950000	chr7	144915001	145335000	420000	35000	23.7636	0.95	0.011	52.1576
chr5	139825001	139860000	chr5	139825001	140345000	520000	35000	18.7624	0.96	0.019	51.9385
chr15	74515001	74555000	chr15	73705001	74555000	850000	40000	13.3536	0.95	0.026	51.1508
chr1	90570001	90605000	chr1	90000001	90605000	605000	35000	15.2007	0.95	0.014	50.973
chr10	61045001	61075000	chr10	60755001	61075000	320000	30000	25.4375	0.97	0.047	50.8562
chr3	145885001	145925000	chr3	145570001	145925000	355000	40000	25.0123	0.96	0.015	50.2646
chr16	25040001	25080000	chr16	24145001	25080000	935000	40000	10.2253	0.95	0.008	49.2519
chr10	21990001	22025000	chr10	21370001	22025000	655000	35000	8.25824	0.95	0.023	48.7949
chr12	86065001	86095000	chr12	85815001	86095000	280000	30000	26.872	0.97	0.0155	48.6992
chr15	38690001	38720000	chr15	38690001	39150000	460000	30000	22.8704	0.97	0.0065	48.3155
chr16	10860001	10900000	chr16	10860001	11135000	275000	40000	49.2955	0.97	0.005	48.0128
chr14	64030001	64070000	chr14	63860001	64070000	210000	40000	35.2202	0.97	0.061	47.8641
chr18	80700001	80740000	chr18	80485001	80740000	255000	40000	39.8064	0.97	0.008	47.828
chr1	155200001	155235000	chr1	155010001	155235000	225000	35000	58.2444	0.97	0.005	47.656
chr18	76130001	76165000	chr18	75755001	76165000	410000	35000	18.4286	0.97	0.02	47.131
chr15	25425001	25455000	chr15	25425001	25795000	370000	30000	22.509	0.97	0.008	47.0071
chr1	38990001	39035000	chr1	38990001	39530000	540000	45000	14.4208	0.95	0.01	46.8332
chr6	143595001	143630000	chr6	143595001	144345000	750000	35000	14.6829	0.95	0.0065	46.2912
chr8	125850001	125880000	chr8	125115001	125880000	765000	30000	8.94408	0.96	0.013	45.2646
chr15	84600001	84635000	chr15	84195001	84635000	440000	35000	21.039	0.97	0.018	44.895
chr18	38005001	38035000	chr18	38005001	38305000	300000	30000	27	0.98	0.0085	44.4271
chr3	121710001	121745000	chr3	121540001	121745000	205000	35000	44.9861	0.98	0.006	44.0481
chr10	86055001	86090000	chr10	86055001	86465000	410000	35000	25.7337	0.95	0.01	43.8882
chr4	62490001	62530000	chr4	62280001	62530000	250000	40000	82.885	0.96	0.0065	43.4417
chr14	60510001	60540000	chr14	60510001	60785000	275000	30000	21.7848	0.96	0.02	42.6853
chr2	156685001	156720000	chr2	156505001	156720000	215000	35000	52.2027	0.98	0.003	42.5705
chr15	27310001	27340000	chr15	27310001	27645000	335000	30000	19.4798	0.97	0.006	42.5392
chr17	12030001	12060000	chr17	12030001	12315000	285000	30000	32.2602	0.98	0.006	42.3031
chr17	56535001	56570000	chr17	56345001	56570000	225000	35000	46.5714	0.98	0.005	42.122
chr7	49120001	49150000	chr7	49120001	49475000	355000	30000	20.8592	0.97	0.008	41.2387
chr14	47735001	47775000	chr14	47735001	48315000	580000	40000	11.3308	0.95	0.017	40.6624
chr5	146670001	146715000	chr5	146670001	147000000	330000	45000	29.9832	0.95	0.008	40.5688
chr15	59380001	59415000	chr15	59380001	59875000	495000	35000	14.1703	0.96	0.009	39.684
chr12	8315001	8350000	chr12	8315001	8545000	230000	35000	40.4658	0.97	0.03	39.6683
chr12	102700001	102745000	chr12	102465001	102745000	280000	45000	30.2063	0.95	0.021	39.6584
chr7	66090001	66120000	chr7	66090001	66410000	320000	30000	24.4101	0.96	0.011	39.5495
chr5	119670001	119715000	chr5	118770001	119715000	945000	45000	6.59612	0.95	0.06	39.1507
chr8	25250001	25290000	chr8	25250001	25725000	475000	40000	14.2368	0.96	0.017	39.0872
chr5	75140001	75170000	chr5	74425001	75170000	745000	30000	8.99441	0.96	0.011	39.0643
chr1	186690001	186725000	chr1	186375001	186725000	350000	35000	27.8551	0.96	0.006	39.0055
chr3	101795001	101840000	chr3	101300001	101840000	540000	45000	16.1379	0.95	0.0155	38.963
chr5	147285001	147330000	chr5	146900001	147330000	430000	45000	20.5568	0.95	0.052	38.852
chr2	145155001	145185000	chr2	145155001	145615000	460000	30000	19.9493	0.95	0.007	38.6778
chr15	64610001	64640000	chr15	64125001	64640000	515000	30000	13.7614	0.95	0.006	38.6163
chr12	108195001	108230000	chr12	108195001	108545000	350000	35000	30.6959	0.95	0.012	38.317
chr15	101315001	101345000	chr15	101315001	102070000	755000	30000	16.9879	0.96	0.013	38.0031
chr8	128350001	128375000	chr8	127585001	128375000	790000	25000	8	0.96	0.012	37.2474
chr11	44315001	44350000	chr11	43760001	44350000	590000	35000	15.6489	0.95	0.009	37.1813
chr1	191255001	191290000	chr1	191075001	191290000	215000	35000	67.5615	0.98	0.011	37.0713
chr1	172300001	172325000	chr1	172040001	172325000	285000	25000	42.5193	0.98	0.004	37.0681
chr14	48330001	48375000	chr14	47690001	48375000	685000	45000	8.34874	0.95	0.043	36.6144
chr6	134640001	134675000	chr6	134640001	134985000	345000	35000	28.94	0.95	0.007	36.5928
chr5	124890001	124935000	chr5	124890001	125270000	380000	45000	27.1769	0.95	0.012	36.5038
chr13	34620001	34650000	chr13	34180001	34650000	470000	30000	13.7742	0.95	0.0225	36.4438
chr16	14690001	14720000	chr16	14690001	15890000	1200000	30000	4.13221	0.95	0.008	36.4081
chr10	76720001	76750000	chr10	76440001	76750000	310000	30000	24.4839	0.96	0.011	36.289
chr4	81555001	81590000	chr4	81555001	82625000	1070000	35000	6.3066	0.95	0.028	35.7963
chr14	54220001	54260000	chr14	54220001	54490000	270000	40000	24.2199	0.95	0.0165	35.5182
chr16	4300001	4330000	chr16	4300001	4560000	260000	30000	31.3595	0.98	0.0085	35.5068
chr5	142470001	142515000	chr5	142470001	142735000	265000	45000	44.3648	0.95	0.008	35.3919
chr1	128810001	128845000	chr1	128270001	128845000	575000	35000	13.4621	0.95	0.01	35.1711
chr3	105890001	105920000	chr3	105660001	105920000	260000	30000	31.141	0.97	0.005	35.1006
chr10	95545001	95575000	chr10	95545001	95900000	355000	30000	23.2864	0.98	0.01	34.4921
chr1	194610001	194640000	chr1	194610001	194825000	215000	30000	51.4729	0.98	0.007	33.9388
chr12	112100001	112135000	chr12	112100001	112550000	450000	35000	19.1365	0.95	0.0555	33.9309
chr12	80105001	80150000	chr12	79415001	80150000	735000	45000	11.1534	0.95	0.137	33.7366
chr2	168240001	168280000	chr2	168240001	168680000	440000	40000	23.9332	0.96	0.0175	33.4364
chr14	34545001	34590000	chr14	34365001	34590000	225000	45000	38.8938	0.97	0.013	33.4037
chr14	24765001	24800000	chr14	24765001	25590000	825000	35000	8.02684	0.95	0.071	33.0911
chr2	118870001	118910000	chr2	118635001	118910000	275000	40000	42.1136	0.96	0.008	32.8319
chr9	64075001	64120000	chr9	63905001	64120000	215000	45000	42.2532	0.97	0.005	32.4375
chr7	29505001	29535000	chr7	29295001	29535000	240000	30000	31.809	0.97	0.0145	32.4198
chr8	34795001	34835000	chr8	34160001	34835000	675000	40000	14.2713	0.96	0.017	32.3658
chr13	52245001	52285000	chr13	52245001	52640000	395000	40000	16.4604	0.95	0.015	32.0789
chr7	114000001	114035000	chr7	113595001	114035000	440000	35000	14.0487	0.95	0.0285	31.9145
chr5	130840001	130870000	chr5	130260001	130870000	610000	30000	11.7008	0.95	0.044	31.8909
chr16	10505001	10545000	chr16	10260001	10545000	285000	40000	43.8728	0.97	0.008	31.6313
chr1	192075001	192110000	chr1	191830001	192110000	280000	35000	43.5248	0.97	0.007	31.4533
chr1	133880001	133915000	chr1	133625001	133915000	290000	35000	37.5271	0.96	0.009	31.4377
chr13	112245001	112275000	chr13	111760001	112275000	515000	30000	11.3819	0.95	0.082	31.2575
chr3	131215001	131260000	chr3	130705001	131260000	555000	45000	16.8616	0.95	0.034	31.0401
chr5	129045001	129080000	chr5	129045001	129610000	565000	35000	14.9267	0.95	0.016	30.5139
chr12	104915001	104950000	chr12	104690001	104950000	260000	35000	25.4011	0.97	0.019	30.4452
chr1	88740001	88775000	chr1	88740001	89235000	495000	35000	16.6181	0.96	0.013	30.4061
chr17	45720001	45755000	chr17	45720001	46175000	455000	35000	27.8195	0.96	0.008	30.3574
chr8	26975001	27010000	chr8	26345001	27010000	665000	35000	13.8722	0.95	0.006	30.2644
chr19	44875001	44915000	chr19	44565001	44915000	350000	40000	24.4518	0.95	0.0115	30.183
chr3	40515001	40550000	chr3	40515001	40820000	305000	35000	30.3095	0.95	0.01	30.1327
chr16	33300001	33345000	chr16	33300001	33805000	505000	45000	23.9054	0.95	0.015	29.8579
chr15	85565001	85605000	chr15	85260001	85605000	345000	40000	33.375	0.95	0.01	29.8337
chr10	93060001	93090000	chr10	93060001	93295000	235000	30000	31.2057	0.97	0.007	29.3717
chr8	35850001	35880000	chr8	35850001	36195000	345000	30000	23.4831	0.96	0.022	29.0648
chr14	54055001	54085000	chr14	54055001	54240000	185000	30000	30.6759	0.97	0.012	28.9106
chr14	72975001	73010000	chr14	72515001	73010000	495000	35000	10.1295	0.95	0.034	28.5632
chr7	127090001	127125000	chr7	126805001	127125000	320000	35000	23.2701	0.96	0.015	28.2054
chr12	9560001	9595000	chr12	9560001	10450000	890000	35000	6.74011	0.95	0.0205	27.8977
chr14	25440001	25470000	chr14	25100001	25470000	370000	30000	25.2342	0.96	0.0245	27.8522
chr13	97230001	97260000	chr13	97230001	97705000	475000	30000	13.5684	0.95	0.018	27.7834
chr8	121070001	121110000	chr8	120805001	121110000	305000	40000	28.3443	0.97	0.034	27.7214
chr3	55335001	55370000	chr3	55055001	55370000	315000	35000	22.7891	0.95	0.019	27.5934
chrX	162140001	162175000	chrX	161960001	162175000	215000	35000	14.2492	0.95	0.126	27.4291
chr8	120170001	120195000	chr8	120170001	120330000	160000	25000	52.325	0.98	0.0155	27.3973
chr4	139075001	139105000	chr4	139075001	139305000	230000	30000	36.7971	0.97	0.014	27.38
chr14	76490001	76535000	chr14	76490001	76940000	450000	45000	10.7358	0.95	0.0325	27.1066
chr6	145330001	145360000	chr6	145175001	145360000	185000	30000	55.518	0.97	0.007	26.8382
chr4	89110001	89150000	chr4	88855001	89150000	295000	40000	33.8856	0.95	0.006	26.8205
chr9	102620001	102655000	chr9	102620001	102885000	265000	35000	29.2965	0.96	0.007	26.7692
chr15	85885001	85930000	chr15	85885001	86205000	320000	45000	33.3681	0.95	0.009	26.5656
chr7	139450001	139490000	chr7	139205001	139490000	285000	40000	32.0285	0.96	0.014	26.539
chr18	80475001	80505000	chr18	80475001	80680000	205000	30000	33.9146	0.98	0.01	26.5031
chr11	117850001	117895000	chr11	117850001	118240000	390000	45000	29.8405	0.95	0.008	26.3904
chr2	157545001	157585000	chr2	157275001	157585000	310000	40000	28.5423	0.97	0.0115	26.3874
chr11	74360001	74400000	chr11	72985001	74400000	1415000	40000	7.67249	0.95	0.051	26.1715
chr2	154405001	154445000	chr2	154405001	154615000	210000	40000	38.9673	0.98	0.0055	26.0067
chr6	117155001	117190000	chr6	117155001	117690000	535000	35000	17.2463	0.96	0.014	25.9646
chr3	152755001	152800000	chr3	152755001	153480000	725000	45000	11.741	0.95	0.019	25.9279
chr11	118725001	118760000	chr11	118415001	118760000	345000	35000	25.7557	0.96	0.009	25.8754
chr18	77590001	77620000	chr18	77270001	77620000	350000	30000	19.4143	0.95	0.064	25.623
chr2	152820001	152850000	chr2	152670001	152850000	180000	30000	57.5185	0.99	0.004	25.6085
chr12	55480001	55520000	chr12	55300001	55520000	220000	40000	31.625	0.96	0.04	25.5161
chr7	66650001	66680000	chr7	66300001	66680000	380000	30000	17.3468	0.95	0.026	25.2443
chr3	102670001	102710000	chr3	102225001	102710000	485000	40000	18.1615	0.95	0.014	25.2303
chr19	44565001	44595000	chr19	44565001	45060000	495000	30000	18.1852	0.95	0.021	25.0938
chr1	181525001	181565000	chr1	181270001	181565000	295000	40000	27.7691	0.96	0.011	24.947
chr6	114705001	114745000	chr6	114705001	114925000	220000	40000	58.5087	0.97	0.078	24.9074
chr12	110360001	110405000	chr12	109950001	110405000	455000	45000	12.3333	0.95	0.075	24.8757
chr7	101655001	101690000	chr7	101655001	101925000	270000	35000	25.1085	0.98	0.016	24.7015
chr13	51820001	51845000	chr13	51820001	52635000	815000	25000	8.90061	0.97	0.048	24.4945
chr1	136435001	136475000	chr1	136090001	136475000	385000	40000	19.6023	0.95	0.012	24.4759
chr15	77970001	78010000	chr15	77970001	78250000	280000	40000	33.9062	0.97	0.0105	24.3727
chr17	15055001	15095000	chr17	15055001	15535000	480000	40000	16.3932	0.96	0.0275	24.0347
chr4	34220001	34250000	chr4	33335001	34250000	915000	30000	7.23588	0.95	0.053	23.9793
chr12	73695001	73725000	chr12	73695001	74015000	320000	30000	19.9453	0.98	0.025	23.9188
chr3	101270001	101310000	chr3	100945001	101310000	365000	40000	21.9384	0.96	0.027	23.6881
chr8	117455001	117490000	chr8	117045001	117490000	445000	35000	18.451	0.96	0.194	23.5907
chr7	126075001	126105000	chr7	125670001	126105000	435000	30000	18.1341	0.96	0.052	23.5689
chr6	5375001	5415000	chr6	4540001	5415000	875000	40000	10.1664	0.95	0.016	23.4365
chr1	153725001	153760000	chr1	153495001	153760000	265000	35000	31.0593	0.97	0.018	23.3942
chr1	191795001	191830000	chr1	191565001	191830000	265000	35000	40.5364	0.97	0.013	23.3301
chr7	37355001	37390000	chr7	37355001	38210000	855000	35000	6.40936	0.95	0.066	23.2507
chr1	82275001	82305000	chr1	81505001	82305000	800000	30000	10.5231	0.96	0.021	23.209
chr3	102240001	102270000	chr3	102240001	102810000	570000	30000	16.4735	0.95	0.0175	23.0637
chr16	95930001	95970000	chr16	95600001	95970000	370000	40000	16.9392	0.95	0.077	23.0162
chrX	164170001	164205000	chrX	164170001	164455000	285000	35000	8.79198	0.95	0.178	22.9693
chr3	152095001	152125000	chr3	152095001	152320000	225000	30000	38.2926	0.98	0.011	22.9681
chr5	137100001	137135000	chr5	136910001	137135000	225000	35000	40.5048	0.96	0.009	22.9502
chr9	57415001	57450000	chr9	57210001	57450000	240000	35000	35.6101	0.96	0.01	22.9447
chr13	60450001	60485000	chr13	59835001	60485000	650000	35000	8.9044	0.97	0.0345	22.7528
chr11	8845001	8875000	chr11	8520001	8875000	355000	30000	21.061	0.96	0.043	22.7121
chr1	88690001	88710000	chr1	88505001	88710000	205000	20000	44.5488	0.97	0.018	22.6276
chr5	144970001	145005000	chr5	144785001	145005000	220000	35000	42.6071	0.96	0.015	22.6102
chr11	88805001	88840000	chr11	88200001	88840000	640000	35000	13.5558	0.97	0.0455	22.5421
chr4	32520001	32560000	chr4	32315001	32560000	245000	40000	42.7653	0.98	0.02	22.4676
chr16	30585001	30620000	chr16	30585001	31075000	490000	35000	19.9796	0.96	0.0195	22.4455
chr8	124340001	124375000	chr8	123910001	124375000	465000	35000	16.7066	0.95	0.067	22.4024
chr7	112910001	112940000	chr7	112910001	113280000	370000	30000	18.018	0.95	0.018	22.3987
chr4	45400001	45440000	chr4	45400001	45880000	480000	40000	26.2865	0.95	0.0085	22.3981
chr5	111395001	111430000	chr5	111395001	112220000	825000	35000	9.00952	0.95	0.041	22.3818
chr3	109465001	109510000	chr3	109030001	109510000	480000	45000	14.0316	0.95	0.016	22.3292
chr8	84355001	84385000	chr8	84355001	84605000	250000	30000	26.5867	0.96	0.0155	22.2898
chr6	112190001	112225000	chr6	112190001	112500000	310000	35000	32.6382	0.95	0.021	22.2689
chr6	143165001	143195000	chr6	142985001	143195000	210000	30000	50.1111	0.98	0.0115	22.2559
chr11	113160001	113195000	chr11	113160001	113725000	565000	35000	18.0834	0.95	0.01	22.1974
chr4	141560001	141600000	chr4	141380001	141600000	220000	40000	37.1307	0.98	0.0265	22.1617
chr7	73615001	73650000	chr7	73420001	73650000	230000	35000	26.1832	0.98	0.0125	21.956
chr8	86915001	86955000	chr8	86915001	87540000	625000	40000	9.103	0.95	0.019	21.9384
chr12	81160001	81195000	chr12	80970001	81195000	225000	35000	28.1556	0.97	0.033	21.8391
chr1	127190001	127235000	chr1	127190001	127490000	300000	45000	31.213	0.95	0.0135	21.8184
chr9	118910001	118940000	chr9	118910001	119095000	185000	30000	45.0811	0.97	0.007	21.7479
chr4	118995001	119030000	chr4	118995001	119215000	220000	35000	29.8474	0.97	0.0105	21.6873
chr7	144760001	144795000	chr7	144580001	144795000	215000	35000	37.2326	0.97	0.017	21.6374
chr13	112660001	112695000	chr13	112660001	112990000	330000	35000	14.5606	0.95	0.0415	21.5605
chr7	109520001	109550000	chr7	109520001	109720000	200000	30000	39.6	0.97	0.0065	21.3208
chr4	63930001	63965000	chr4	63365001	63965000	600000	35000	11.2393	0.96	0.0275	21.2861
chr2	128115001	128145000	chr2	128115001	128605000	490000	30000	21.8095	0.95	0.02	21.2833
chr16	13435001	13470000	chr16	13435001	13640000	205000	35000	57.8293	0.98	0.007	21.1518
chr2	170105001	170140000	chr2	170105001	170305000	200000	35000	51.0643	0.98	0.003	21.114
chr17	27500001	27535000	chr17	27090001	27535000	445000	35000	22.3708	0.95	0.071	21.092
chr1	127485001	127520000	chr1	127485001	127850000	365000	35000	20.7798	0.95	0.013	20.8861
chr7	72385001	72415000	chr7	72385001	73435000	1050000	30000	3.52163	0.96	0.103	20.8405
chr13	53105001	53135000	chr13	53105001	53430000	325000	30000	19.3231	0.97	0.03	20.7699
chr7	112370001	112415000	chr7	112370001	112915000	545000	45000	12.9847	0.95	0.139	20.7389
chr1	87020001	87065000	chr1	86595001	87065000	470000	45000	20.5709	0.95	0.0305	20.6776
chr17	28515001	28540000	chr17	28330001	28540000	210000	25000	46.1333	0.98	0.0185	20.6654
chr9	77795001	77835000	chr9	77795001	78040000	245000	40000	23.6964	0.95	0.014	20.58
chr3	58150001	58185000	chr3	58150001	58525000	375000	35000	18.8781	0.95	0.01	20.5148
chr13	99825001	99855000	chr13	99360001	99855000	495000	30000	9.33333	0.95	0.094	20.3313
chr4	43850001	43880000	chr4	43645001	43880000	235000	30000	40.2624	0.98	0.01	20.2849
chrX	101120001	101155000	chrX	101120001	101330000	210000	35000	12.9184	0.97	0.186	20.2734
chr16	21825001	21855000	chr16	21825001	22135000	310000	30000	23.1694	0.97	0.0155	20.0832
chr1	120580001	120615000	chr1	120580001	121250000	670000	35000	15.3268	0.95	0.0285	20.0458
chr14	7800001	7835000	chr14	7800001	8110000	310000	35000	22.6406	0.95	0.026	19.9989
chr4	47420001	47450000	chr4	47420001	48415000	995000	30000	11.6357	0.97	0.023	19.9845
chr2	93470001	93495000	chr2	93470001	93820000	350000	25000	27.0371	0.97	0.0105	19.8873
chr18	35525001	35565000	chr18	34835001	35565000	730000	40000	8.77911	0.95	0.071	19.5602
chr7	45675001	45710000	chr7	45510001	45710000	200000	35000	43.0857	0.97	0.014	19.4707
chr16	10555001	10590000	chr16	10555001	10870000	315000	35000	33.068	0.97	0.174	19.4576
chr14	31640001	31675000	chr14	31640001	32090000	450000	35000	15.9587	0.95	0.059	19.4432
chr17	78190001	78220000	chr17	78190001	78460000	270000	30000	31.6512	0.97	0.008	19.4072
chr6	120180001	120215000	chr6	119890001	120215000	325000	35000	32.9011	0.98	0.011	19.3047
chr6	145785001	145830000	chr6	145345001	145830000	485000	45000	23.4433	0.95	0.019	19.2316
chr6	119215001	119245000	chr6	119215001	119455000	240000	30000	35.3333	0.96	0.011	19.0172
chr14	67170001	67210000	chr14	66950001	67210000	260000	40000	20.3438	0.96	0.0355	18.9642
chr8	13730001	13765000	chr8	13390001	13765000	375000	35000	20.7752	0.95	0.036	18.9273
chr1	192175001	192210000	chr1	192175001	192725000	550000	35000	14.1403	0.95	0.0315	18.9114
chr7	80560001	80600000	chr7	80335001	80600000	265000	40000	24.5283	0.96	0.028	18.8363
chrX	106010001	106050000	chrX	106010001	106185000	175000	40000	17.4714	0.95	0.124	18.7035
chr6	118165001	118210000	chr6	118165001	118425000	260000	45000	39.2549	0.95	0.011	18.6785
chr18	24035001	24065000	chr18	24035001	24310000	275000	30000	19.1182	0.96	0.035	18.59
chr15	86035001	86050000	chr15	85895001	86050000	155000	15000	52.9032	0.98	0.144	18.4902
chr13	102630001	102670000	chr13	101695001	102670000	975000	40000	5.32668	0.97	0.039	18.4413
chr1	179845001	179885000	chr1	179845001	180240000	395000	40000	20.4557	0.96	0.013	18.3023
chr3	97920001	97955000	chr3	97920001	98140000	220000	35000	33.2695	0.97	0.014	18.2592
chr1	138830001	138860000	chr1	138830001	139170000	340000	30000	19.076	0.97	0.015	18.2578
chr3	116005001	116050000	chr3	116005001	116525000	520000	45000	12.5021	0.96	0.0385	18.163
chr18	56360001	56395000	chr18	56360001	56610000	250000	35000	20.2857	0.95	0.0305	18.1387
chr17	68155001	68180000	chr17	67860001	68180000	320000	25000	20.4187	0.98	0.023	18.0942
chr1	166135001	166170000	chr1	165760001	166170000	410000	35000	24.3014	0.95	0.0215	18.0838
chr2	172820001	172855000	chr2	172820001	173095000	275000	35000	34.5532	0.95	0.01	18.0758
chr13	71945001	71975000	chr13	71945001	72645000	700000	30000	9.89881	0.95	0.056	18.0638
chr1	90635001	90670000	chr1	90635001	90965000	330000	35000	31.4134	0.96	0.007	18.0496
chr10	40505001	40540000	chr10	40245001	40540000	295000	35000	16.9637	0.95	0.021	18.0345
chr15	67080001	67120000	chr15	66900001	67120000	220000	40000	46.6308	0.98	0.0215	17.8829
chr6	127130001	127165000	chr6	127130001	127415000	285000	35000	30.1429	0.97	0.01	17.7705
chr1	43245001	43275000	chr1	43105001	43275000	170000	30000	37.0637	0.98	0.0085	17.7036
chr1	89635001	89680000	chr1	89635001	90060000	425000	45000	18.1948	0.95	0.012	17.3985
chr15	53325001	53360000	chr15	53060001	53360000	300000	35000	23.7095	0.97	0.017	17.3353
chr3	129290001	129325000	chr3	129290001	129720000	430000	35000	14.2658	0.95	0.022	17.3056
chr7	67215001	67250000	chr7	67215001	67640000	425000	35000	12.7563	0.95	0.053	17.3043
chr7	96900001	96930000	chr7	96505001	96930000	425000	30000	15.3431	0.95	0.036	17.2174
chr5	148795001	148830000	chr5	148795001	149345000	550000	35000	16.5344	0.95	0.019	16.9752
chr17	31675001	31705000	chr17	31675001	32080000	405000	30000	21.2305	0.98	0.046	16.9582
chr3	103720001	103755000	chr3	103385001	103755000	370000	35000	23.9189	0.98	0.052	16.9308
chr18	12420001	12455000	chr18	12160001	12455000	295000	35000	17.184	0.95	0.059	16.8875
chr4	63150001	63195000	chr4	63150001	63415000	265000	45000	38.4591	0.97	0.01	16.7483
chr7	78905001	78940000	chr7	78905001	79410000	505000	35000	16.471	0.95	0.018	16.7009
chr10	67305001	67340000	chr10	67305001	67865000	560000	35000	10.9668	0.95	0.035	16.6484
chr15	97940001	97975000	chr15	97770001	97975000	205000	35000	44.8641	0.95	0.037	16.6197
chr4	144880001	144910000	chr4	144880001	145215000	335000	30000	22.4826	0.97	0.013	16.5767
chr4	53105001	53135000	chr4	53105001	53600000	495000	30000	19.6094	0.95	0.014	16.525
chr2	26555001	26580000	chr2	26365001	26580000	215000	25000	40.507	0.98	0.01	16.3917
chr3	102455001	102495000	chr3	102245001	102495000	250000	40000	38.1913	0.96	0.0145	16.3776
chr11	62250001	62295000	chr11	61930001	62295000	365000	45000	25.7717	0.95	0.009	16.3423
chrX	96010001	96045000	chrX	96010001	96180000	170000	35000	15.5588	0.95	0.137	16.3333
chr7	132215001	132250000	chr7	132215001	132565000	350000	35000	17.0571	0.97	0.053	16.3104
chr19	28155001	28190000	chr19	28155001	28770000	615000	35000	8.37747	0.95	0.044	16.2792
chr5	73365001	73395000	chr5	73050001	73395000	345000	30000	16.1981	0.97	0.044	16.2568
chr1	151695001	151725000	chr1	151430001	151725000	295000	30000	29.4741	0.97	0.011	16.2285
chr9	58030001	58060000	chr9	58030001	58310000	280000	30000	30.4107	0.96	0.017	16.1511
chr1	37615001	37650000	chr1	37395001	37650000	255000	35000	27.3333	0.97	0.021	16.1016
chr11	95500001	95535000	chr11	95240001	95535000	295000	35000	33.4383	0.95	0.01	16.0855
chr4	137275001	137305000	chr4	137075001	137305000	230000	30000	36.779	0.97	0.023	16.0432
chr1	133345001	133375000	chr1	133140001	133375000	235000	30000	58.4113	0.97	0.064	16.0415
chr11	119180001	119210000	chr11	118995001	119210000	215000	30000	57.5581	0.97	0.004	16.0248
chr18	36105001	36135000	chr18	35950001	36135000	185000	30000	46.0225	0.95	0.055	15.9778
chr17	14495001	14535000	chr17	14215001	14535000	320000	40000	23.7383	0.96	0.0325	15.9586
chr8	126905001	126940000	chr8	126505001	126940000	435000	35000	18.0361	0.96	0.039	15.95
chr4	124645001	124685000	chr4	124100001	124685000	585000	40000	11.8697	0.96	0.035	15.9317
chr17	84180001	84205000	chr17	83960001	84205000	245000	25000	46.3469	0.96	0.005	15.8694
chr1	134305001	134345000	chr1	134125001	134345000	220000	40000	41.7045	0.97	0.0185	15.8651
chr1	92425001	92455000	chr1	91910001	92455000	545000	30000	16.1346	0.96	0.072	15.8409
chr12	109945001	109980000	chr12	109385001	109980000	595000	35000	11.5462	0.95	0.051	15.8124
chr3	130055001	130095000	chr3	129810001	130095000	285000	40000	26.4605	0.97	0.023	15.7744
chr12	25085001	25115000	chr12	25085001	25445000	360000	30000	19.919	0.97	0.018	15.7672
chr2	92475001	92505000	chr2	92475001	92915000	440000	30000	16.2311	0.95	0.0275	15.736
chr7	98465001	98500000	chr7	98465001	98705000	240000	35000	38.4405	0.96	0.0225	15.7245
chr8	86890001	86925000	chr8	86580001	86925000	345000	35000	18.666	0.96	0.027	15.595
chr15	80680001	80715000	chr15	80255001	80715000	460000	35000	19.4457	0.95	0.0375	15.5723
chr7	128675001	128720000	chr7	128360001	128720000	360000	45000	15.0548	0.97	0.1895	15.5128
chr5	139655001	139690000	chr5	139505001	139690000	185000	35000	50.5019	0.97	0.022	15.4549
chr6	149095001	149135000	chr6	148925001	149135000	210000	40000	43.7262	0.95	0.0245	15.4279
chr4	33275001	33310000	chr4	33110001	33310000	200000	35000	37.5929	0.97	0.018	15.402
chr2	181380001	181425000	chr2	181380001	181595000	215000	45000	39.5736	0.96	0.011	15.3424
chr1	134025001	134060000	chr1	133895001	134060000	165000	35000	57.5931	0.97	0.013	15.3246
chr12	33010001	33045000	chr12	33010001	33385000	375000	35000	20.1216	0.95	0.025	15.3064
chr11	84785001	84825000	chr11	84365001	84825000	460000	40000	19.6671	0.95	0.027	15.2974
chr11	103310001	103340000	chr11	103155001	103340000	185000	30000	53.8423	0.97	0.007	15.0953
chr10	61170001	61215000	chr10	61170001	61420000	250000	45000	29.1356	0.95	0.0645	15.0077
chr1	171535001	171580000	chr1	171535001	172070000	535000	45000	34.892	0.95	0.018	14.9224
chr19	47645001	47680000	chr19	47645001	47955000	310000	35000	33.7705	0.96	0.01	14.9174
chr16	20470001	20505000	chr16	20205001	20505000	300000	35000	28.5167	0.95	0.0345	14.9031
chr9	45990001	46020000	chr9	45990001	46280000	290000	30000	26.6609	0.95	0.015	14.8958
chr3	53435001	53470000	chr3	52985001	53470000	485000	35000	14.5402	0.95	0.043	14.8556
chr11	116435001	116480000	chr11	116225001	116480000	255000	45000	37.3486	0.95	0.015	14.8555
chr18	75580001	75615000	chr18	75035001	75615000	580000	35000	13.5998	0.95	0.0575	14.808
chr9	110855001	110890000	chr9	110710001	110890000	180000	35000	49.2222	0.96	0.0085	14.7431
chr4	87355001	87390000	chr4	87355001	88355000	1000000	35000	6.67893	0.95	0.027	14.7358
chr15	66665001	66700000	chr15	66665001	66990000	325000	35000	28.6791	0.97	0.123	14.6697
chr13	53080001	53115000	chr13	52685001	53115000	430000	35000	14.5963	0.95	0.0325	14.662
chr12	80880001	80905000	chr12	80705001	80905000	200000	25000	27.435	0.95	0.038	14.6417
chr1	90045001	90080000	chr1	90045001	90535000	490000	35000	17.7536	0.95	0.015	14.5796
chr17	28140001	28180000	chr17	27895001	28180000	285000	40000	38.0219	0.96	0.015	14.5471
chr5	112860001	112890000	chr5	112860001	113090000	230000	30000	31.7899	0.95	0.0305	14.4775
chr1	81300001	81335000	chr1	81300001	82490000	1190000	35000	3.6522	0.95	0.0575	14.4527
chr17	44250001	44280000	chr17	44250001	45270000	1020000	30000	7.24877	0.96	0.0315	14.3783
chr6	30345001	30375000	chr6	30080001	30375000	295000	30000	21.952	0.96	0.021	14.377
chr15	73980001	74015000	chr15	73980001	74540000	560000	35000	18.7245	0.95	0.0385	14.347
chr7	97730001	97760000	chr7	97730001	98185000	455000	30000	14.1996	0.95	0.025	14.286
chr9	43320001	43360000	chr9	43320001	43980000	660000	40000	12.0256	0.95	0.031	14.2279
chr4	139865001	139895000	chr4	139865001	140585000	720000	30000	8.74421	0.96	0.1205	14.2276
chr5	64800001	64825000	chr5	64305001	64825000	520000	25000	15.7922	0.95	0.02	14.1855
chr7	110275001	110305000	chr7	110275001	110730000	455000	30000	19.0788	0.95	0.043	14.1467
chr2	93200001	93235000	chr2	93200001	93480000	280000	35000	28.9184	0.96	0.038	14.1157
chr13	110385001	110415000	chr13	110385001	110935000	550000	30000	8.69878	0.95	0.0445	14.0805
chr12	108485001	108515000	chr12	108295001	108515000	220000	30000	33.1212	0.95	0.0235	14.0068
chr1	40350001	40385000	chr1	40025001	40385000	360000	35000	21.248	0.96	0.028	13.9437
chr6	50515001	50550000	chr6	50295001	50550000	255000	35000	20.4482	0.96	0.065	13.9363
chr8	12975001	13000000	chr8	12975001	13255000	280000	25000	36.4786	0.97	0.0155	13.924
chr7	66025001	66070000	chr7	65685001	66070000	385000	45000	16.6392	0.95	0.077	13.827
chr17	13465001	13495000	chr17	13465001	13945000	480000	30000	12.5238	0.95	0.0135	13.7766
chr19	45720001	45760000	chr19	45530001	45760000	230000	40000	36.5111	0.95	0.0195	13.7078
chr8	122810001	122840000	chr8	122585001	122840000	255000	30000	30.2974	0.95	0.057	13.706
chr3	121300001	121335000	chr3	121300001	121535000	235000	35000	28.6079	0.96	0.121	13.658
chr9	13285001	13320000	chr9	13285001	13715000	430000	35000	17.2981	0.97	0.0165	13.6382
chr3	28085001	28120000	chr3	27485001	28120000	635000	35000	9.80202	0.96	0.04	13.5903
chr1	159375001	159410000	chr1	159375001	160095000	720000	35000	11.6254	0.96	0.028	13.5442
chr9	62525001	62565000	chr9	62270001	62565000	295000	40000	28.2888	0.95	0.029	13.4715
chr4	124935001	124960000	chr4	124935001	125115000	180000	25000	36.0722	0.95	0.01	13.4453
chr1	57410001	57450000	chr1	57410001	58175000	765000	40000	7.38971	0.95	0.05	13.417
chr15	73005001	73045000	chr15	72505001	73045000	540000	40000	15.434	0.95	0.032	13.4156
chr1	156065001	156110000	chr1	156065001	156650000	585000	45000	13.5823	0.95	0.013	13.4036
chr4	55525001	55560000	chr4	55525001	55820000	295000	35000	33.862	0.97	0.028	13.4031
chr8	10560001	10595000	chr8	10560001	11020000	460000	35000	19.9115	0.96	0.0395	13.3993
chr1	43285001	43320000	chr1	43285001	43750000	465000	35000	15.6651	0.96	0.023	13.3512
chr15	83480001	83525000	chr15	83300001	83525000	225000	45000	40.9259	0.97	0.009	13.3512
chr2	71780001	71820000	chr2	71590001	71820000	230000	40000	30.644	0.95	0.0395	13.3412
chr13	9165001	9205000	chr13	9165001	9725000	560000	40000	11.3626	0.96	0.036	13.3255
chr2	92805001	92835000	chr2	92505001	92835000	330000	30000	24.3005	0.97	0.021	13.2991
chr10	94980001	95015000	chr10	94980001	95490000	510000	35000	12.5868	0.95	0.0415	13.2624
chr11	22620001	22655000	chr11	22620001	22980000	360000	35000	23.4226	0.95	0.0265	13.2028
chr15	99485001	99515000	chr15	99485001	99700000	215000	30000	48.2481	0.98	0.006	13.1811
chr10	89435001	89475000	chr10	89435001	89755000	320000	40000	21.9355	0.95	0.0215	13.1775
chr13	70635001	70665000	chr13	70635001	70850000	215000	30000	26.9806	0.95	0.021	13.1311
chr9	121465001	121500000	chr9	121465001	121690000	225000	35000	29.9873	0.97	0.019	13.1126
chr9	41985001	42020000	chr9	41985001	42325000	340000	35000	18.7416	0.97	0.0415	13.1121
chr11	119490001	119530000	chr11	119490001	119900000	410000	40000	25.7793	0.95	0.0145	13.1065
chr3	29990001	30025000	chr3	29990001	30600000	610000	35000	8.83589	0.96	0.018	13.0557
chr1	157070001	157100000	chr1	156740001	157100000	360000	30000	26.6134	0.96	0.0215	13.0074
chr11	20445001	20475000	chr11	20445001	20750000	305000	30000	23.388	0.96	0.01	12.9952
chr5	143560001	143590000	chr5	143560001	143715000	155000	30000	54.9086	0.98	0.058	12.9527
chr14	75870001	75905000	chr14	75870001	76150000	280000	35000	13.5179	0.96	0.063	12.8975
chr1	152510001	152545000	chr1	152510001	152765000	255000	35000	33.4986	0.97	0.139	12.8432
chr14	57885001	57925000	chr14	57670001	57925000	255000	40000	22.5662	0.95	0.046	12.8315
chr1	118755001	118790000	chr1	118755001	119490000	735000	35000	13.8008	0.95	0.033	12.8072
chr11	75765001	75800000	chr11	75765001	76180000	415000	35000	23.2478	0.95	0.015	12.7952
chr11	101895001	101925000	chr11	101750001	101925000	175000	30000	54.1857	0.96	0.004	12.7495
chr1	87170001	87210000	chr1	86605001	87210000	605000	40000	20.4729	0.97	0.049	12.6852
chr10	67970001	68005000	chr10	67855001	68005000	150000	35000	34.5905	0.96	0.042	12.6731
chr7	79125001	79160000	chr7	79125001	79375000	250000	35000	29.5514	0.96	0.0205	12.6492
chr2	52750001	52785000	chr2	52750001	53130000	380000	35000	11.9023	0.95	0.0405	12.6163
chr5	134485001	134520000	chr5	134485001	134675000	190000	35000	51.3195	0.98	0.0085	12.6047
chr8	14815001	14855000	chr8	14310001	14855000	545000	40000	16.5975	0.95	0.02	12.5895
chr10	85215001	85240000	chr10	85215001	85675000	460000	25000	15.5957	0.95	0.0235	12.5563
chr2	103555001	103590000	chr2	103555001	103725000	170000	35000	40.8319	0.98	0.0445	12.5129
chr9	62230001	62265000	chr9	61935001	62265000	330000	35000	17.6147	0.95	0.0385	12.4945
chr6	125580001	125620000	chr6	125270001	125620000	350000	40000	23.8333	0.95	0.029	12.4804
chr4	47110001	47150000	chr4	47110001	47440000	330000	40000	29.8201	0.95	0.0205	12.4048
chr9	48645001	48670000	chr9	48645001	48895000	250000	25000	33.776	0.98	0.0145	12.3715
chr2	166425001	166450000	chr2	166115001	166450000	335000	25000	32.5582	0.98	0.027	12.3449
chr4	130165001	130200000	chr4	129965001	130200000	235000	35000	37.2948	0.96	0.023	12.3367
chr1	106695001	106725000	chr1	106505001	106725000	220000	30000	37.928	0.96	0.016	12.3185
chr4	40760001	40785000	chr4	40760001	40975000	215000	25000	44.2977	0.96	0.007	12.2912
chr12	24935001	24975000	chr12	24595001	24975000	380000	40000	14.0082	0.95	0.0715	12.2636
chr2	129245001	129275000	chr2	129060001	129275000	215000	30000	38.6899	0.96	0.016	12.2268
chr2	131805001	131840000	chr2	131805001	132180000	375000	35000	23.4384	0.95	0.017	12.2259
chr9	83375001	83400000	chr9	83375001	83715000	340000	25000	18.1194	0.95	0.022	12.1765
chr4	120355001	120400000	chr4	120115001	120400000	285000	45000	23.1813	0.96	0.02	12.1543
chr8	24510001	24540000	chr8	24380001	24540000	160000	30000	47.1875	0.98	0.009	12.1365
chr3	146175001	146210000	chr3	146175001	146560000	385000	35000	23.4898	0.95	0.029	12.1363
chr9	106405001	106435000	chr9	106280001	106435000	155000	30000	62.9462	0.98	0.028	12.1315
chr12	100830001	100860000	chr12	100570001	100860000	290000	30000	20.9138	0.95	0.058	12.1166
chr9	34485001	34515000	chr9	34485001	35025000	540000	30000	12.733	0.96	0.0235	12.0832
chr11	95225001	95270000	chr11	94935001	95270000	335000	45000	34.6866	0.96	0.016	12.0796
chr15	85585001	85620000	chr15	85585001	85880000	295000	35000	38.8838	0.95	0.017	12.0781
chr17	14905001	14945000	chr17	14225001	14945000	720000	40000	10.1641	0.95	0.066	12.021
chr12	104425001	104460000	chr12	104425001	104860000	435000	35000	12.0772	0.95	0.072	11.9369
chr14	55745001	55785000	chr14	55555001	55785000	230000	40000	29.3424	0.95	0.04	11.8819
chr8	95680001	95720000	chr8	95505001	95720000	215000	40000	39.2587	0.95	0.036	11.8614
chr5	120430001	120475000	chr5	120095001	120475000	380000	45000	17.2646	0.95	0.0385	11.8133
chr5	147825001	147870000	chr5	147565001	147870000	305000	45000	25.2987	0.95	0.049	11.8036
chr1	91565001	91595000	chr1	91565001	91975000	410000	30000	24.3272	0.96	0.0155	11.7212
chr3	103360001	103395000	chr3	103170001	103395000	225000	35000	31.7079	0.98	0.031	11.7061
chr18	68225001	68260000	chr18	67865001	68260000	395000	35000	14.9078	0.95	0.061	11.6281
chr11	117370001	117405000	chr11	117370001	117825000	455000	35000	19.1633	0.95	0.048	11.6125
chr11	112775001	112810000	chr11	112775001	113165000	390000	35000	26.6117	0.96	0.032	11.5692
chr1	172390001	172430000	chr1	172390001	172640000	250000	40000	28.1925	0.95	0.019	11.5447
chr15	85705001	85745000	chr15	85705001	85880000	175000	40000	51.4	0.98	0.007	11.5383
chr15	77345001	77385000	chr15	76900001	77385000	485000	40000	17.8099	0.95	0.014	11.51
chr19	45210001	45240000	chr19	45210001	45620000	410000	30000	18.0976	0.95	0.032	11.4787
chr17	86890001	86925000	chr17	86475001	86925000	450000	35000	17.7571	0.95	0.085	11.4631
chr1	135665001	135710000	chr1	135380001	135710000	330000	45000	32.601	0.95	0.0155	11.4051
chr6	138135001	138175000	chr6	137750001	138175000	425000	40000	18.9412	0.95	0.029	11.3589
chr9	123150001	123185000	chr9	123150001	123505000	355000	35000	21.9376	0.97	0.022	11.2623
chr15	79935001	79970000	chr15	79935001	80075000	140000	35000	61.9388	0.98	0.1185	11.1356
chr5	117500001	117530000	chr5	117500001	118010000	510000	30000	10.9314	0.95	0.1075	11.1235
chr2	110175001	110220000	chr2	109910001	110220000	310000	45000	18.8233	0.95	0.014	11.0848
chr16	32495001	32530000	chr16	32495001	32695000	200000	35000	51.6154	0.96	0.011	11.0638
chr14	64435001	64465000	chr14	64155001	64465000	310000	30000	15.6344	0.95	0.0775	11.0264
chr11	82160001	82195000	chr11	81980001	82195000	215000	35000	42.3754	0.98	0.005	11.0044
chr1	182085001	182130000	chr1	181895001	182130000	235000	45000	40.8392	0.95	0.035	10.9998
chr8	11690001	11720000	chr8	11430001	11720000	290000	30000	27.8276	0.96	0.0295	10.9842
chr5	144720001	144750000	chr5	144195001	144750000	555000	30000	12.9909	0.95	0.033	10.9756
chr1	182130001	182160000	chr1	182130001	182545000	415000	30000	15.1771	0.96	0.024	10.9205
chr5	66600001	66635000	chr5	66375001	66635000	260000	35000	24.956	0.95	0.028	10.8882
chr3	32680001	32715000	chr3	32505001	32715000	210000	35000	29.2653	0.95	0.022	10.8505
chr4	102490001	102520000	chr4	102490001	102660000	170000	30000	38.0539	0.97	0.011	10.8217
chr5	103340001	103385000	chr5	103340001	103670000	330000	45000	15.4108	0.95	0.0385	10.787
chr3	79565001	79600000	chr3	79185001	79600000	415000	35000	18.2031	0.96	0.05	10.7658
chr15	81900001	81935000	chr15	81690001	81935000	245000	35000	45.5831	0.95	0.039	10.7445
chr15	38270001	38305000	chr15	38270001	38675000	405000	35000	25.0776	0.96	0.019	10.7282
chr18	25715001	25745000	chr18	25525001	25745000	220000	30000	25.0417	0.97	0.0395	10.7213
chr3	84325001	84360000	chr3	84325001	84585000	260000	35000	36.5098	0.95	0.0115	10.6957
chr2	172750001	172790000	chr2	172465001	172790000	325000	40000	27.9883	0.95	0.042	10.6043
chr17	66225001	66265000	chr17	66225001	66495000	270000	40000	28.4458	0.95	0.021	10.5985
chr2	24545001	24580000	chr2	24340001	24580000	240000	35000	23.4077	0.95	0.0385	10.5898
chr2	59515001	59550000	chr2	59515001	59905000	390000	35000	14.6758	0.95	0.076	10.5783
chr1	189680001	189725000	chr1	189680001	189980000	300000	45000	29.8778	0.95	0.021	10.5743
chr17	86145001	86180000	chr17	86145001	86495000	350000	35000	26.0449	0.95	0.03	10.5678
chr11	43750001	43790000	chr11	43750001	44465000	715000	40000	11.9939	0.95	0.025	10.549
chr1	55395001	55425000	chr1	55395001	55880000	485000	30000	11.7663	0.96	0.031	10.531
chr15	80210001	80240000	chr15	80085001	80240000	155000	30000	56.1022	0.98	0.035	10.4236
chr3	123155001	123185000	chr3	123155001	123375000	220000	30000	31.1932	0.97	0.031	10.3774
chr7	67940001	67975000	chr7	67940001	68315000	375000	35000	19.6533	0.95	0.027	10.358
chr5	129165001	129200000	chr5	129165001	129605000	440000	35000	19.8328	0.95	0.032	10.3577
chr9	123245001	123285000	chr9	123245001	123525000	280000	40000	24.4219	0.95	0.0145	10.3471
chr15	37890001	37925000	chr15	37325001	37925000	600000	35000	8.11905	0.95	0.044	10.3275
chr18	63640001	63670000	chr18	63060001	63670000	610000	30000	7.20278	0.95	0.0705	10.3137
chr2	128370001	128410000	chr2	128120001	128410000	290000	40000	36.1185	0.96	0.0315	10.2806
chr11	55365001	55395000	chr11	55155001	55395000	240000	30000	39.5243	0.97	0.0095	10.2765
chr11	69255001	69285000	chr11	69255001	69445000	190000	30000	40.4474	0.98	0.014	10.2499
chr5	38290001	38330000	chr5	38290001	38630000	340000	40000	18.5441	0.96	0.019	10.2364
chr1	106050001	106090000	chr1	106050001	106555000	505000	40000	14.785	0.95	0.037	10.1929
chr1	39670001	39710000	chr1	39670001	39995000	325000	40000	29.9135	0.97	0.03	10.1095
chr1	165115001	165150000	chr1	164305001	165150000	845000	35000	8.88776	0.95	0.032	10.1064
chr5	103665001	103705000	chr5	103665001	103930000	265000	40000	22.2854	0.96	0.035	10.0856
chr10	69630001	69665000	chr10	69435001	69665000	230000	35000	24.5466	0.95	0.0525	10.0337
chr9	118475001	118510000	chr9	118035001	118510000	475000	35000	13.2496	0.95	0.034	10.0261
chr3	135270001	135305000	chr3	135270001	135745000	475000	35000	17.7203	0.95	0.033	10.0148
chr2	131395001	131430000	chr2	131250001	131430000	180000	35000	47.9405	0.96	0.0245	10.013
chr1	167625001	167660000	chr1	167355001	167660000	305000	35000	24.1429	0.96	0.157	9.97474
chr14	120125001	120165000	chr14	120125001	120415000	290000	40000	13.8925	0.95	0.0515	9.94014
chr11	19815001	19850000	chr11	19815001	20070000	255000	35000	28.986	0.96	0.012	9.93442
chr9	122005001	122040000	chr9	122005001	122250000	245000	35000	26.5714	0.96	0.024	9.88398
chr17	26870001	26905000	chr17	26640001	26905000	265000	35000	27.5957	0.98	0.013	9.86929
chr4	135645001	135680000	chr4	135485001	135680000	195000	35000	31.3443	0.95	0.107	9.86798
chr15	7445001	7485000	chr15	7445001	8095000	650000	40000	9.1709	0.95	0.0695	9.86697
chr8	105695001	105730000	chr8	105695001	105945000	250000	35000	30.7886	0.97	0.0265	9.82411
chr11	70200001	70240000	chr11	70000001	70240000	240000	40000	42.8307	0.95	0.0105	9.79898
chr3	135710001	135745000	chr3	135505001	135745000	240000	35000	27.2351	0.97	0.028	9.78127
chr8	45450001	45475000	chr8	45450001	45845000	395000	25000	15.1519	0.95	0.034	9.77756
chr9	94725001	94760000	chr9	94725001	95475000	750000	35000	6.33557	0.95	0.064	9.74889
chr1	89600001	89635000	chr1	89245001	89635000	390000	35000	25.685	0.95	0.038	9.72396
chr7	141160001	141200000	chr7	140900001	141200000	300000	40000	35.3917	0.95	0.0865	9.70654
chr1	170630001	170675000	chr1	170630001	170850000	220000	45000	40.3081	0.95	0.0145	9.69771
chr16	8395001	8430000	chr16	8395001	8785000	390000	35000	22.1081	0.96	0.0285	9.66264
chr6	100500001	100545000	chr6	100155001	100545000	390000	45000	19.688	0.95	0.031	9.6595
chr9	14515001	14540000	chr9	14515001	14700000	185000	25000	32.9351	0.97	0.016	9.65782
chr10	119785001	119820000	chr10	119785001	120140000	355000	35000	18.4487	0.95	0.074	9.65524
chr10	42265001	42305000	chr10	41965001	42305000	340000	40000	17.5221	0.96	0.0795	9.63287
chr2	92585001	92625000	chr2	92585001	92840000	255000	40000	36.2181	0.95	0.015	9.57686
chr4	3770001	3810000	chr4	3590001	3810000	220000	40000	30.2244	0.95	0.016	9.54039
chr15	34405001	34445000	chr15	34235001	34445000	210000	40000	35.2976	0.95	0.0225	9.51271
chr15	100020001	100050000	chr15	100020001	100230000	210000	30000	35.8175	0.96	0.0205	9.5111
chr7	16600001	16635000	chr7	16455001	16635000	180000	35000	32.8571	0.97	0.041	9.50585
chr1	60845001	60880000	chr1	60330001	60880000	550000	35000	12.6907	0.95	0.043	9.50067
chr19	56760001	56790000	chr19	56540001	56790000	250000	30000	30.2067	0.95	0.136	9.49813
chr17	70955001	71000000	chr17	70700001	71000000	300000	45000	25.1074	0.95	0.0225	9.36988
chr3	52170001	52210000	chr3	51650001	52210000	560000	40000	16.2623	0.97	0.026	9.33276
chr5	120070001	120110000	chr5	119725001	120110000	385000	40000	15.8783	0.95	0.086	9.32553
chr13	51405001	51435000	chr13	51170001	51435000	265000	30000	19.8742	0.96	0.077	9.31463
chr1	168205001	168240000	chr1	168205001	168485000	280000	35000	27.7985	0.95	0.0205	9.29969
chr2	155495001	155525000	chr2	155495001	155820000	325000	30000	25.3	0.95	0.037	9.2234
chr5	36725001	36760000	chr5	36500001	36760000	260000	35000	30.9635	0.95	0.033	9.20183
chr4	126715001	126755000	chr4	126550001	126755000	205000	40000	32.0976	0.95	0.026	9.19995
chr6	89545001	89570000	chr6	89280001	89570000	290000	25000	19.3966	0.97	0.0485	9.17911
chr12	91385001	91430000	chr12	91385001	91665000	280000	45000	15.6239	0.96	0.0435	9.14474
chr1	87910001	87955000	chr1	87760001	87955000	195000	45000	42.9316	0.97	0.014	9.05655
chr15	36685001	36720000	chr15	36490001	36720000	230000	35000	30.9596	0.95	0.023	9.05046
chr9	41220001	41250000	chr9	41220001	42005000	785000	30000	6.00531	0.95	0.062	8.99056
chr1	72840001	72870000	chr1	72265001	72870000	605000	30000	13.781	0.95	0.038	8.97983
chr4	56470001	56510000	chr4	56200001	56510000	310000	40000	23.4201	0.96	0.0345	8.93709
chr8	46305001	46335000	chr8	46305001	46555000	250000	30000	25.1767	0.97	0.025	8.90096
chr2	160585001	160620000	chr2	160585001	160770000	185000	35000	43.0193	0.95	0.006	8.89525
chr1	169900001	169940000	chr1	169520001	169940000	420000	40000	17.561	0.96	0.0395	8.89211
chr2	166030001	166060000	chr2	165775001	166060000	285000	30000	25.0731	0.97	0.06	8.86234
chr17	12355001	12385000	chr17	12205001	12385000	180000	30000	36.9583	0.96	0.027	8.84719
chr17	27635001	27665000	chr17	27635001	27840000	205000	30000	37.4228	0.97	0.018	8.82533
chr8	94315001	94355000	chr8	94315001	94690000	375000	40000	24.5517	0.95	0.023	8.78456
chr12	103125001	103160000	chr12	103125001	103375000	250000	35000	18	0.98	0.1855	8.77178
chr13	3655001	3685000	chr13	3655001	3925000	270000	30000	18.966	0.96	0.027	8.73429
chr4	89130001	89165000	chr4	89130001	89525000	395000	35000	29.8235	0.97	0.014	8.68417
chr11	112760001	112790000	chr11	112155001	112790000	635000	30000	16.332	0.95	0.044	8.66184
chr4	45260001	45295000	chr4	45085001	45295000	210000	35000	37.1293	0.97	0.0855	8.65911
chr3	138890001	138925000	chr3	138450001	138925000	475000	35000	16.988	0.95	0.113	8.64915
chr1	130865001	130900000	chr1	130865001	131150000	285000	35000	32.7393	0.96	0.018	8.64883
chr10	88700001	88740000	chr10	88360001	88740000	380000	40000	18.4424	0.95	0.04	8.61375
chr3	10000001	10030000	chr3	10000001	10315000	315000	30000	18.7249	0.98	0.139	8.57216
chr8	88005001	88045000	chr8	87585001	88045000	460000	40000	12.341	0.95	0.082	8.56326
chr8	35445001	35475000	chr8	34840001	35475000	635000	30000	8.90682	0.96	0.059	8.55489
chr9	70190001	70220000	chr9	70190001	70415000	225000	30000	31.7111	0.95	0.033	8.54755
chr1	165770001	165795000	chr1	165770001	166165000	395000	25000	21.0278	0.97	0.021	8.54022
chr3	69690001	69725000	chr3	69185001	69725000	540000	35000	10.3338	0.95	0.051	8.5258
chr16	91350001	91380000	chr16	91350001	91620000	270000	30000	25.0988	0.95	0.0315	8.49892
chr6	108420001	108465000	chr6	108420001	108730000	310000	45000	38.2599	0.95	0.014	8.49554
chr4	139840001	139875000	chr4	139635001	139875000	240000	35000	25.3452	0.98	0.151	8.47737
chr11	62905001	62940000	chr11	62905001	63175000	270000	35000	29.7857	0.97	0.019	8.45576
chr17	25675001	25710000	chr17	25460001	25710000	250000	35000	30.6543	0.97	0.1405	8.45256
chr17	7800001	7835000	chr17	7515001	7835000	320000	35000	22.8482	0.97	0.0415	8.44799
chr4	148165001	148200000	chr4	148165001	148430000	265000	35000	28.8194	0.95	0.065	8.44228
chr3	127925001	127965000	chr3	127560001	127965000	405000	40000	16.1497	0.95	0.048	8.436
chr17	46010001	46045000	chr17	45730001	46045000	315000	35000	37.1633	0.96	0.016	8.34046
chr16	18025001	18060000	chr16	17845001	18060000	215000	35000	44.3787	0.97	0.018	8.31498
chr6	67135001	67175000	chr6	66895001	67175000	280000	40000	55.0737	0.95	0.008	8.25852
chr17	24725001	24765000	chr17	24725001	24895000	170000	40000	49.0625	0.98	0.007	8.2575
chr2	27760001	27800000	chr2	27760001	27995000	235000	40000	38.0798	0.95	0.01	8.24194
chr5	104320001	104350000	chr5	104050001	104350000	300000	30000	15.4972	0.96	0.038	8.14705
chr3	53025001	53060000	chr3	53025001	53335000	310000	35000	24.1616	0.96	0.0185	8.11883
chr7	99055001	99100000	chr7	98725001	99100000	375000	45000	16.1215	0.95	0.089	8.09551
chr7	118300001	118330000	chr7	118300001	118695000	395000	30000	14.6498	0.95	0.03	8.05412
chr4	45840001	45870000	chr4	45470001	45870000	400000	30000	24.6542	0.97	0.0685	8.04985
chr7	142660001	142690000	chr7	142390001	142690000	300000	30000	17.8417	0.95	0.0675	8.0379
chr11	121790001	121820000	chr11	121540001	121820000	280000	30000	26.9821	0.95	0.017	8.01228
chr12	91775001	91810000	chr12	91620001	91810000	190000	35000	28.5714	0.97	0.18	7.99582
chr14	36845001	36875000	chr14	36615001	36875000	260000	30000	19.875	0.96	0.0605	7.99368
chr3	126585001	126615000	chr3	126585001	126840000	255000	30000	28.7353	0.98	0.021	7.98552
chr4	46190001	46235000	chr4	46190001	46385000	195000	45000	47.4701	0.97	0.015	7.98056
chr9	86440001	86470000	chr9	85730001	86470000	740000	30000	6.61678	0.98	0.1535	7.97535
chr11	57945001	57980000	chr11	57945001	58150000	205000	35000	41.2787	0.98	0.015	7.93308
chr11	54235001	54270000	chr11	54040001	54270000	230000	35000	35.6957	0.95	0.018	7.91599
chr2	165520001	165550000	chr2	165520001	165770000	250000	30000	34.03	0.98	0.0275	7.87973
chr2	120145001	120185000	chr2	120035001	120185000	150000	40000	46.4167	0.97	0.015	7.79982
chr9	99225001	99255000	chr9	99050001	99255000	205000	30000	28.9065	0.97	0.059	7.76591
chr1	179120001	179155000	chr1	178480001	179155000	675000	35000	12.3481	0.97	0.121	7.76487
chr1	171105001	171135000	chr1	171105001	171285000	180000	30000	41.9306	0.98	0.011	7.74236
chr1	127810001	127845000	chr1	127810001	128250000	440000	35000	18.2825	0.95	0.022	7.73335
chr1	194935001	194975000	chr1	194745001	194975000	230000	40000	27.3505	0.96	0.0285	7.71831
chr2	116885001	116920000	chr2	116885001	117245000	360000	35000	14.006	0.96	0.0555	7.70218
chr10	44145001	44185000	chr10	43930001	44185000	255000	40000	18.2721	0.95	0.041	7.6926
chr12	32875001	32900000	chr12	32625001	32900000	275000	25000	18.8545	0.95	0.105	7.68517
chr4	132500001	132535000	chr4	132305001	132535000	230000	35000	28.5062	0.96	0.041	7.68021
chr10	58800001	58835000	chr10	58800001	59155000	355000	35000	17.0765	0.95	0.022	7.67394
chr13	49630001	49665000	chr13	49320001	49665000	345000	35000	9.55694	0.95	0.104	7.67146
chr12	86595001	86635000	chr12	86275001	86635000	360000	40000	14.9844	0.95	0.105	7.60645
chr4	65480001	65510000	chr4	65075001	65510000	435000	30000	13.4885	0.95	0.049	7.60027
chr7	63740001	63775000	chr7	63740001	64085000	345000	35000	16.042	0.96	0.044	7.58789
chr10	110780001	110820000	chr10	110780001	110975000	195000	40000	34.7596	0.97	0.022	7.5773
chr15	83015001	83050000	chr15	82800001	83050000	250000	35000	39.5343	0.95	0.0235	7.52937
chr5	105390001	105430000	chr5	105390001	105875000	485000	40000	9.83119	0.95	0.034	7.49856
chr8	46925001	46965000	chr8	46555001	46965000	410000	40000	15.0137	0.95	0.0565	7.4966
chr15	95760001	95800000	chr15	95760001	95980000	220000	40000	34.2955	0.95	0.045	7.48669
chr7	84245001	84290000	chr7	83895001	84290000	395000	45000	17.6751	0.97	0.027	7.48248
chr1	184255001	184290000	chr1	184255001	184805000	550000	35000	14.4195	0.95	0.022	7.46282
chr7	143140001	143175000	chr7	143140001	143510000	370000	35000	18	0.95	0.078	7.45471
chr15	28160001	28200000	chr15	27840001	28200000	360000	40000	15.2448	0.95	0.0735	7.42817
chr6	127915001	127960000	chr6	127495001	127960000	465000	45000	24.3635	0.97	0.181	7.42249
chr12	69875001	69910000	chr12	69720001	69910000	190000	35000	27.9624	0.95	0.1075	7.41666
chr15	61975001	62005000	chr15	61975001	62335000	360000	30000	23.4606	0.95	0.0365	7.40873
chr3	152065001	152110000	chr3	151715001	152110000	395000	45000	17.4402	0.95	0.047	7.40417
chr2	35530001	35565000	chr2	35530001	35935000	405000	35000	20.6208	0.95	0.196	7.39582
chr10	87840001	87875000	chr10	87840001	88360000	520000	35000	11.9176	0.95	0.0415	7.37119
chr4	10905001	10940000	chr4	10905001	11080000	175000	35000	50.2816	0.97	0.01	7.36929
chr15	38235001	38265000	chr15	37955001	38265000	310000	30000	23.2258	0.97	0.0445	7.32866
chr7	100645001	100690000	chr7	100465001	100690000	225000	45000	26.0938	0.97	0.049	7.32501
chr3	19870001	19905000	chr3	19515001	19905000	390000	35000	13.5604	0.95	0.073	7.3014
chr12	80365001	80405000	chr12	80145001	80405000	260000	40000	19.5168	0.98	0.144	7.26931
chr18	64510001	64545000	chr18	64510001	65025000	515000	35000	8.68932	0.95	0.058	7.17546
chr7	123455001	123480000	chr7	123205001	123480000	275000	25000	20.56	0.96	0.05	7.1739
chr6	88910001	88945000	chr6	88910001	89505000	595000	35000	16.314	0.95	0.039	7.14665
chr7	80830001	80860000	chr7	80725001	80860000	135000	30000	40.1111	0.96	0.039	7.08923
chr12	104405001	104440000	chr12	103990001	104440000	450000	35000	11.346	0.95	0.1315	7.07915
chr11	33900001	33935000	chr11	33720001	33935000	215000	35000	37.2226	0.95	0.153	7.05531
chr18	57380001	57420000	chr18	57380001	57975000	595000	40000	9.33824	0.95	0.052	7.05347
chr9	121355001	121390000	chr9	121240001	121390000	150000	35000	54.6143	0.98	0.04	7.05022
chr10	59275001	59305000	chr10	59095001	59305000	210000	30000	24.4563	0.95	0.0545	7.03856
chr11	109850001	109875000	chr11	109610001	109875000	265000	25000	28.083	0.98	0.028	7.03759
chr8	121500001	121535000	chr8	121295001	121535000	240000	35000	28.0357	0.95	0.121	7.01763
chr3	83275001	83320000	chr3	83275001	83790000	515000	45000	9.05502	0.95	0.073	7.01073
chr5	107270001	107310000	chr5	106995001	107310000	315000	40000	19.0774	0.95	0.035	7.00422
chr19	10945001	10985000	chr19	10655001	10985000	330000	40000	18.9356	0.97	0.065	6.98031
chr13	33065001	33095000	chr13	32845001	33095000	250000	30000	17.5033	0.95	0.036	6.96934
chr6	120530001	120560000	chr6	120530001	120845000	315000	30000	26.5238	0.95	0.023	6.9656
chr5	123895001	123930000	chr5	123685001	123930000	245000	35000	28.6006	0.96	0.037	6.91845
chr5	106985001	107015000	chr5	106985001	107325000	340000	30000	17.1373	0.95	0.037	6.91347
chr7	28715001	28745000	chr7	28375001	28745000	370000	30000	16.9685	0.95	0.0435	6.91263
chr11	106960001	106995000	chr11	106770001	106995000	225000	35000	32.4063	0.97	0.027	6.89921
chr2	174310001	174350000	chr2	174310001	174475000	165000	40000	49.6212	0.96	0.007	6.87109
chr9	27400001	27435000	chr9	27400001	28255000	855000	35000	5.70336	0.97	0.085	6.84374
chr15	89055001	89095000	chr15	88810001	89095000	285000	40000	36.0351	0.95	0.025	6.84017
chr10	60405001	60440000	chr10	60405001	60765000	360000	35000	21.5516	0.96	0.0645	6.834
chr9	57735001	57775000	chr9	57520001	57775000	255000	40000	29.4951	0.95	0.043	6.80916
chr4	100395001	100420000	chr4	99945001	100420000	475000	25000	11.0766	0.95	0.075	6.77437
chr2	11320001	11350000	chr2	11320001	11580000	260000	30000	17.9487	0.95	0.0365	6.76234
chr8	107095001	107130000	chr8	107095001	107405000	310000	35000	19.5069	0.95	0.03	6.75916
chr2	148110001	148140000	chr2	148110001	148585000	475000	30000	12.0263	0.96	0.046	6.755
chr10	75830001	75865000	chr10	75660001	75865000	205000	35000	32.0383	0.95	0.026	6.74295
chr11	115975001	116020000	chr11	115865001	116020000	155000	45000	68.7706	0.96	0.007	6.72524
chr16	17255001	17295000	chr16	17075001	17295000	220000	40000	42.7926	0.97	0.034	6.71024
chr2	90465001	90500000	chr2	90465001	90680000	215000	35000	36.7342	0.96	0.013	6.70102
chr1	138320001	138350000	chr1	138320001	138765000	445000	30000	14.9345	0.96	0.02	6.69973
chr6	125410001	125440000	chr6	125410001	125610000	200000	30000	38.3542	0.96	0.0125	6.64244
chr17	88500001	88535000	chr17	88010001	88535000	525000	35000	12.5388	0.95	0.041	6.60265
chr3	88910001	88955000	chr3	88910001	89090000	180000	45000	40.6944	0.95	0.026	6.59569
chr7	49910001	49935000	chr7	49750001	49935000	185000	25000	30.1946	0.96	0.07	6.58117
chr19	10180001	10215000	chr19	10030001	10215000	185000	35000	38.1737	0.98	0.021	6.53341
chr14	68130001	68165000	chr14	67945001	68165000	220000	35000	16.5779	0.95	0.107	6.51265
chr2	31135001	31165000	chr2	30940001	31165000	225000	30000	27.937	0.95	0.036	6.50683
chr3	107455001	107485000	chr3	107215001	107485000	270000	30000	31.1667	0.97	0.0435	6.49943
chr12	76170001	76205000	chr12	75980001	76205000	225000	35000	17.8794	0.96	0.173	6.48973
chr11	59620001	59650000	chr11	59620001	59810000	190000	30000	41.8421	0.95	0.0175	6.48652
chr11	50755001	50790000	chr11	50390001	50790000	400000	35000	20.9	0.95	0.117	6.47913
chr3	96920001	96955000	chr3	96920001	97600000	680000	35000	9.5873	0.95	0.0325	6.43064
chr3	121875001	121905000	chr3	121875001	122180000	305000	30000	18.9126	0.98	0.082	6.42596
chr1	118745001	118775000	chr1	118555001	118775000	220000	30000	44.5303	0.98	0.1175	6.42463
chr1	37235001	37270000	chr1	36685001	37270000	585000	35000	10.9182	0.95	0.095	6.40365
chr13	113595001	113630000	chr13	113375001	113630000	255000	35000	25.5014	0.96	0.157	6.40328
chr3	19890001	19920000	chr3	19890001	20080000	190000	30000	25.6053	0.96	0.0325	6.33295
chr12	110825001	110860000	chr12	110655001	110860000	205000	35000	30.676	0.96	0.057	6.3118
chr12	32900001	32945000	chr12	32900001	33390000	490000	45000	11.0332	0.95	0.0695	6.24726
chr2	37755001	37790000	chr2	37480001	37790000	310000	35000	26.0714	0.96	0.0355	6.23009
chr3	107345001	107385000	chr3	107345001	107615000	270000	40000	26.7824	0.95	0.038	6.22988
chr12	73435001	73465000	chr12	73010001	73465000	455000	30000	12.9278	0.95	0.064	6.20839
chr11	9110001	9145000	chr11	8505001	9145000	640000	35000	9.98996	0.95	0.0455	6.17696
chr6	121510001	121545000	chr6	121270001	121545000	275000	35000	16.9221	0.95	0.092	6.16348
chr1	189200001	189240000	chr1	189020001	189240000	220000	40000	31.7074	0.96	0.049	6.08505
chr7	64140001	64170000	chr7	63860001	64170000	310000	30000	17.8579	0.95	0.0605	6.08495
chr9	14995001	15035000	chr9	14690001	15035000	345000	40000	17.7681	0.95	0.054	6.07277
chr3	142485001	142510000	chr3	142485001	142715000	230000	25000	22.3609	0.98	0.029	6.01567
chr3	87740001	87785000	chr3	87740001	88000000	260000	45000	42.7885	0.95	0.022	5.97526
chr7	117855001	117900000	chr7	117600001	117900000	300000	45000	17.8537	0.95	0.072	5.95622
chr12	76460001	76490000	chr12	76270001	76490000	220000	30000	26.4167	0.96	0.0495	5.95173
chr11	43480001	43515000	chr11	43480001	43750000	270000	35000	29.4947	0.97	0.017	5.93254
chr1	82965001	83000000	chr1	82770001	83000000	230000	35000	22.4348	0.95	0.069	5.89505
chr16	31445001	31475000	chr16	31445001	31930000	485000	30000	23.9549	0.95	0.02	5.88694
chr10	122030001	122070000	chr10	121680001	122070000	390000	40000	14.8029	0.96	0.166	5.87514
chr3	101480001	101520000	chr3	101480001	101760000	280000	40000	31.9799	0.95	0.0365	5.87025
chr5	144025001	144060000	chr5	144025001	144220000	195000	35000	35.2967	0.95	0.03	5.85283
chr4	114605001	114650000	chr4	114295001	114650000	355000	45000	19.1111	0.96	0.192	5.84774
chr1	176865001	176895000	chr1	176865001	177700000	835000	30000	6.45281	0.95	0.093	5.83576
chr7	119005001	119040000	chr7	119005001	119460000	455000	35000	13.1651	0.95	0.04	5.80825
chr1	183035001	183060000	chr1	183035001	183275000	240000	25000	31.7833	0.97	0.051	5.80657
chr1	155280001	155310000	chr1	155280001	155555000	275000	30000	20.4667	0.97	0.038	5.80029
chr6	113160001	113190000	chr6	113160001	113315000	155000	30000	73.5645	0.98	0.017	5.77987
chr5	148230001	148265000	chr5	147835001	148265000	430000	35000	14.103	0.95	0.108	5.76426
chr5	149505001	149540000	chr5	149320001	149540000	220000	35000	37.6461	0.95	0.039	5.74373
chr1	153545001	153575000	chr1	153545001	153840000	295000	30000	24.0706	0.95	0.026	5.73949
chr8	70490001	70520000	chr8	70275001	70520000	245000	30000	35.3435	0.96	0.027	5.72092
chr8	121370001	121405000	chr8	121190001	121405000	215000	35000	33.5748	0.97	0.049	5.71853
chr7	132790001	132825000	chr7	132645001	132825000	180000	35000	42.9325	0.98	0.021	5.70598
chr3	104665001	104700000	chr3	104435001	104700000	265000	35000	29.25	0.95	0.042	5.6974
chr11	68390001	68415000	chr11	68025001	68415000	390000	25000	18.5974	0.96	0.041	5.69703
chr7	99780001	99815000	chr7	99590001	99815000	225000	35000	19.6571	0.95	0.11	5.69259
chr1	153885001	153920000	chr1	153885001	154125000	240000	35000	31.4673	0.98	0.0225	5.69014
chr4	136600001	136640000	chr4	136355001	136640000	285000	40000	18.6272	0.95	0.048	5.68586
chr10	43570001	43595000	chr10	43570001	43945000	375000	25000	13.936	0.97	0.036	5.68032
chr14	13445001	13475000	chr14	13445001	13925000	480000	30000	7.47895	0.95	0.114	5.65696
chr8	64925001	64960000	chr8	64610001	64960000	350000	35000	15.3184	0.95	0.04	5.64998
chr7	117370001	117410000	chr7	117370001	117640000	270000	40000	26.9815	0.96	0.0345	5.63644
chr10	85635001	85665000	chr10	85185001	85665000	480000	30000	19.6753	0.95	0.0875	5.63284
chr10	66900001	66935000	chr10	66900001	67315000	415000	35000	16.642	0.95	0.021	5.628
chr14	65655001	65685000	chr14	65655001	65805000	150000	30000	49.4556	0.97	0.031	5.61744
chr17	50215001	50250000	chr17	49930001	50250000	320000	35000	20.6853	0.95	0.179	5.59037
chr16	92265001	92305000	chr16	92040001	92305000	265000	40000	24.1203	0.95	0.124	5.57756
chr1	80495001	80535000	chr1	80160001	80535000	375000	40000	13.69	0.95	0.037	5.56671
chr11	120770001	120805000	chr11	120610001	120805000	195000	35000	46.8462	0.97	0.026	5.56647
chr11	22945001	22980000	chr11	22645001	22980000	335000	35000	20.3753	0.97	0.014	5.56426
chr2	120465001	120505000	chr2	120465001	120745000	280000	40000	28.2098	0.97	0.0235	5.55666
chr1	185170001	185205000	chr1	184815001	185205000	390000	35000	15.8956	0.97	0.0655	5.54517
chr11	72560001	72595000	chr11	72560001	72820000	260000	35000	24.7115	0.95	0.0285	5.54261
chr6	91280001	91310000	chr6	91280001	91515000	235000	30000	21.5213	0.95	0.044	5.53669
chr16	22295001	22330000	chr16	22295001	22635000	340000	35000	20.2122	0.95	0.103	5.53165
chr11	60080001	60120000	chr11	60080001	60310000	230000	40000	46.0707	0.95	0.0135	5.52112
chr6	85390001	85430000	chr6	85160001	85430000	270000	40000	24.794	0.97	0.0245	5.51228
chr1	169655001	169690000	chr1	169655001	169935000	280000	35000	19.7423	0.96	0.0465	5.49336
chr12	100090001	100125000	chr12	99880001	100125000	245000	35000	22.8251	0.95	0.039	5.48977
chr13	60165001	60195000	chr13	60165001	60470000	305000	30000	17.6175	0.97	0.066	5.48493
chr7	96135001	96180000	chr7	96135001	96385000	250000	45000	24.5689	0.95	0.03	5.47047
chr1	180420001	180465000	chr1	180420001	180765000	345000	45000	27.5684	0.95	0.022	5.46276
chr1	135535001	135565000	chr1	135535001	135795000	260000	30000	41.9359	0.95	0.036	5.41568
chr17	80535001	80575000	chr17	80285001	80575000	290000	40000	21.2414	0.95	0.039	5.41039
chr12	24455001	24495000	chr12	24455001	24695000	240000	40000	14.5156	0.96	0.1065	5.39752
chr10	82975001	83005000	chr10	82975001	83225000	250000	30000	44.3033	0.97	0.0195	5.3876
chr12	80155001	80185000	chr12	80155001	80730000	575000	30000	11.7841	0.95	0.031	5.37028
chr13	109195001	109230000	chr13	108330001	109230000	900000	35000	3.76457	0.95	0.1585	5.30967
chr4	126825001	126865000	chr4	126555001	126865000	310000	40000	20.5887	0.95	0.055	5.30163
chr15	73300001	73330000	chr15	73300001	73560000	260000	30000	19.266	0.95	0.0445	5.30086
chr18	24295001	24325000	chr18	24295001	24605000	310000	30000	15.5355	0.95	0.0315	5.28868
chr4	137725001	137755000	chr4	137725001	137960000	235000	30000	37.3475	0.97	0.025	5.27937
chr2	52580001	52615000	chr2	52190001	52615000	425000	35000	10.5412	0.95	0.089	5.26533
chr9	41175001	41205000	chr9	40975001	41205000	230000	30000	21.5326	0.97	0.098	5.2183
chr16	11395001	11430000	chr16	11185001	11430000	245000	35000	35.2857	0.96	0.036	5.18244
chr3	121155001	121195000	chr3	121155001	121535000	380000	40000	16.1743	0.95	0.0455	5.17959
chr10	39155001	39190000	chr10	39155001	39635000	480000	35000	10.5997	0.95	0.12	5.14891
chr2	13285001	13310000	chr2	13285001	13595000	310000	25000	11.8065	0.96	0.0405	5.13561
chr8	90810001	90840000	chr8	90810001	91030000	220000	30000	29.928	0.96	0.016	5.12524
chr9	121970001	122000000	chr9	121820001	122000000	180000	30000	41.463	0.96	0.05	5.12099
chr9	32590001	32620000	chr9	32590001	32755000	165000	30000	37.798	0.95	0.031	5.11425
chr17	43255001	43285000	chr17	43255001	43515000	260000	30000	21.3558	0.95	0.077	5.11062
chr5	4950001	4985000	chr5	4950001	5425000	475000	35000	9.03158	0.95	0.074	5.09897
chr8	108875001	108910000	chr8	108700001	108910000	210000	35000	34.9898	0.95	0.048	5.09395
chr19	42775001	42815000	chr19	42775001	43490000	715000	40000	9.33099	0.95	0.057	5.064
chr3	79195001	79235000	chr3	79195001	79495000	300000	40000	22.5792	0.98	0.11	5.05391
chr13	94045001	94080000	chr13	93775001	94080000	305000	35000	21.0468	0.97	0.054	5.02166
chr13	111785001	111820000	chr13	111785001	112265000	480000	35000	13.058	0.95	0.1255	5.01649
chr18	36310001	36345000	chr18	36105001	36345000	240000	35000	35.1458	0.96	0.0465	4.99963
chr10	4320001	4360000	chr10	4030001	4360000	330000	40000	12.3182	0.95	0.1035	4.98948
chr4	145280001	145315000	chr4	145085001	145315000	230000	35000	30.1087	0.96	0.023	4.95844
chr5	36015001	36055000	chr5	36015001	36410000	395000	40000	20.226	0.95	0.026	4.95798
chr6	81965001	81995000	chr6	81965001	82130000	165000	30000	33.298	0.97	0.022	4.94717
chr1	64435001	64470000	chr1	63665001	64470000	805000	35000	7.06642	0.95	0.053	4.93217
chr3	8590001	8620000	chr3	8590001	8965000	375000	30000	14	0.96	0.06	4.92124
chr2	145945001	145975000	chr2	145945001	146420000	475000	30000	12.9579	0.96	0.049	4.91941
chr12	82415001	82450000	chr12	82200001	82450000	250000	35000	22.8514	0.97	0.114	4.9123
chr9	106665001	106700000	chr9	106665001	106895000	230000	35000	33.3385	0.96	0.043	4.90365
chr8	18605001	18635000	chr8	18605001	18945000	340000	30000	18.7819	0.96	0.038	4.90301
chr3	31140001	31175000	chr3	31140001	31505000	365000	35000	17.7515	0.95	0.053	4.90283
chr2	27225001	27260000	chr2	26940001	27260000	320000	35000	24.5469	0.95	0.0695	4.88931
chr16	95330001	95360000	chr16	94775001	95360000	585000	30000	9.58974	0.95	0.1	4.86365
chr1	158935001	158975000	chr1	158655001	158975000	320000	40000	18.2361	0.95	0.062	4.85715
chr4	123655001	123690000	chr4	123460001	123690000	230000	35000	26.705	0.96	0.0485	4.83264
chr6	5845001	5880000	chr6	5845001	6960000	1115000	35000	6.795	0.95	0.085	4.81378
chr3	95500001	95545000	chr3	95500001	95820000	320000	45000	19.9271	0.95	0.0485	4.80362
chr1	87465001	87500000	chr1	87465001	87720000	255000	35000	36.535	0.95	0.022	4.78959
chr5	28445001	28485000	chr5	28445001	29345000	900000	40000	5.03073	0.95	0.102	4.77729
chr18	65290001	65325000	chr18	65290001	65490000	200000	35000	29.5036	0.98	0.053	4.76595
chr7	132645001	132680000	chr7	132645001	132900000	255000	35000	34.5154	0.97	0.023	4.75838
chr11	83730001	83755000	chr11	83440001	83755000	315000	25000	22.054	0.95	0.028	4.75111
chr3	88060001	88090000	chr3	87925001	88090000	165000	30000	44.8131	0.98	0.09	4.72041
chr11	50425001	50460000	chr11	50425001	50780000	355000	35000	19.2837	0.96	0.027	4.70477
chr2	153400001	153440000	chr2	153150001	153440000	290000	40000	35.8297	0.96	0.04	4.68801
chr19	56420001	56445000	chr19	56420001	56815000	395000	25000	20.2759	0.95	0.04	4.67796
chr18	80270001	80300000	chr18	80270001	80460000	190000	30000	34.6009	0.97	0.087	4.67762
chr2	4845001	4880000	chr2	4525001	4880000	355000	35000	14.6942	0.95	0.077	4.67027
chr14	66125001	66165000	chr14	65970001	66165000	195000	40000	29.4103	0.95	0.071	4.65427
chr1	131270001	131300000	chr1	131270001	131615000	345000	30000	28.9106	0.96	0.059	4.64514
chr2	167060001	167100000	chr2	167060001	167425000	365000	40000	28.5548	0.96	0.019	4.63465
chr4	116815001	116845000	chr4	116815001	117155000	340000	30000	16.402	0.95	0.048	4.6293
chr5	76830001	76870000	chr5	76570001	76870000	300000	40000	17.6438	0.95	0.07	4.62838
chr7	79775001	79820000	chr7	79775001	79965000	190000	45000	38.2047	0.95	0.0425	4.62729
chr11	74510001	74540000	chr11	74390001	74540000	150000	30000	62.7944	0.95	0.032	4.6196
chr11	61375001	61420000	chr11	61090001	61420000	330000	45000	21.6465	0.97	0.0475	4.61602
chr4	32225001	32260000	chr4	32040001	32260000	220000	35000	46.9805	0.97	0.028	4.59697
chr4	9425001	9460000	chr4	9240001	9460000	220000	35000	34.5032	0.95	0.1855	4.59034
chr6	114450001	114495000	chr6	114095001	114495000	400000	45000	30.7431	0.96	0.0205	4.58935
chr15	6900001	6930000	chr15	6900001	7270000	370000	30000	14.0946	0.95	0.079	4.58678
chr17	48090001	48120000	chr17	47795001	48120000	325000	30000	21.0821	0.95	0.109	4.58019
chr1	51595001	51615000	chr1	51325001	51615000	290000	20000	19.25	0.97	0.07	4.5329
chr3	94355001	94390000	chr3	94355001	94510000	155000	35000	56.8664	0.97	0.016	4.52259
chr19	45790001	45830000	chr19	45790001	46040000	250000	40000	31.5375	0.95	0.031	4.50408
chr9	79710001	79740000	chr9	79075001	79740000	665000	30000	7.05852	0.95	0.076	4.49866
chr15	58850001	58885000	chr15	58485001	58885000	400000	35000	15.358	0.96	0.1155	4.49437
chr8	45930001	45955000	chr8	45355001	45955000	600000	25000	7.63333	0.95	0.134	4.49243
chr2	126985001	127020000	chr2	126750001	127020000	270000	35000	20.873	0.95	0.0415	4.45676
chr3	136650001	136685000	chr3	136310001	136685000	375000	35000	18.6057	0.95	0.059	4.45355
chr4	109140001	109180000	chr4	109035001	109180000	145000	40000	34.2672	0.96	0.066	4.44829
chr4	41700001	41730000	chr4	41460001	41730000	270000	30000	42.1389	0.98	0.069	4.44133
chr8	125170001	125205000	chr8	125170001	125535000	365000	35000	17.8689	0.96	0.044	4.43985
chr3	37630001	37665000	chr3	37630001	37995000	365000	35000	20.7495	0.97	0.032	4.41897
chr3	69870001	69915000	chr3	69745001	69915000	170000	45000	27.0196	0.95	0.0665	4.409
chr11	44605001	44640000	chr11	44605001	45010000	405000	35000	18.1534	0.95	0.034	4.40802
chr3	54340001	54380000	chr3	54340001	54685000	345000	40000	10.8134	0.95	0.078	4.40577
chr13	107090001	107120000	chr13	106920001	107120000	200000	30000	19.1167	0.95	0.103	4.39858
chr9	118585001	118620000	chr9	118585001	118905000	320000	35000	18.6585	0.95	0.157	4.39766
chr2	93770001	93805000	chr2	93420001	93805000	385000	35000	19.9314	0.95	0.039	4.35455
chr5	36380001	36415000	chr5	35985001	36415000	430000	35000	16.795	0.95	0.0555	4.35069
chr10	21175001	21210000	chr10	20975001	21210000	235000	35000	15.0122	0.96	0.084	4.32627
chr9	53240001	53270000	chr9	53240001	53490000	250000	30000	17.7067	0.95	0.051	4.32104
chr7	46265001	46300000	chr7	46265001	46615000	350000	35000	18.1429	0.95	0.068	4.31744
chr6	89660001	89705000	chr6	89660001	90580000	920000	45000	3.66091	0.95	0.1515	4.30716
chr19	56905001	56940000	chr19	56905001	57150000	245000	35000	41.4052	0.95	0.021	4.30154
chr7	120810001	120845000	chr7	120625001	120845000	220000	35000	32.6461	0.95	0.055	4.28543
chr9	52270001	52300000	chr9	51945001	52300000	355000	30000	12.0469	0.95	0.061	4.27881
chr8	124810001	124845000	chr8	124605001	124845000	240000	35000	31.3423	0.95	0.0745	4.26715
chr9	100440001	100475000	chr9	100440001	101170000	730000	35000	8.31213	0.95	0.0535	4.264
chr4	125145001	125180000	chr4	125145001	126030000	885000	35000	8.5222	0.96	0.058	4.23472
chr4	106200001	106235000	chr4	105910001	106235000	325000	35000	19.0703	0.95	0.072	4.22617
chr8	75205001	75235000	chr8	75050001	75235000	185000	30000	32.2252	0.95	0.029	4.21314
chr2	121550001	121590000	chr2	121550001	121840000	290000	40000	26.9655	0.95	0.0635	4.21023
chr7	101040001	101070000	chr7	100895001	101070000	175000	30000	39.419	0.97	0.028	4.20954
chr13	113325001	113345000	chr13	113325001	113640000	315000	20000	17.5238	0.97	0.024	4.20877
chr15	81185001	81220000	chr15	81010001	81220000	210000	35000	35.6497	0.98	0.0295	4.19801
chr10	85660001	85700000	chr10	85660001	85985000	325000	40000	15.9453	0.95	0.044	4.19089
chr5	90650001	90690000	chr5	90650001	90910000	260000	40000	22.988	0.95	0.03	4.18894
chr3	81030001	81065000	chr3	81030001	81225000	195000	35000	31.0073	0.96	0.038	4.18872
chr1	13770001	13805000	chr1	13770001	14740000	970000	35000	4.1369	0.95	0.097	4.18463
chr2	174655001	174690000	chr2	174360001	174690000	330000	35000	20.5801	0.96	0.081	4.1695
chr2	129860001	129890000	chr2	129665001	129890000	225000	30000	26.7111	0.96	0.065	4.16784
chr2	131490001	131525000	chr2	131065001	131525000	460000	35000	26.3618	0.95	0.0295	4.16606
chr5	30795001	30825000	chr5	30795001	31005000	210000	30000	33.373	0.96	0.031	4.16538
chr17	65855001	65890000	chr17	65855001	66120000	265000	35000	29.1752	0.96	0.043	4.15426
chr16	96325001	96360000	chr16	96075001	96360000	285000	35000	17.2381	0.95	0.053	4.12467
chr10	117440001	117475000	chr10	117440001	117690000	250000	35000	26.0771	0.95	0.0625	4.09241
chr7	49105001	49140000	chr7	48740001	49140000	400000	35000	15.8304	0.95	0.11	4.07496
chr9	109875001	109910000	chr9	109875001	110105000	230000	35000	32.2919	0.95	0.0285	4.05519
chr11	86990001	87030000	chr11	86650001	87030000	380000	40000	22.1983	0.95	0.0195	4.05214
chr18	12060001	12095000	chr18	11750001	12095000	345000	35000	14.383	0.95	0.112	4.04826
chr9	119085001	119120000	chr9	119085001	119365000	280000	35000	28.7934	0.96	0.033	4.04822
chr9	68000001	68035000	chr9	68000001	68760000	760000	35000	6.80451	0.95	0.0715	4.009
chr14	31450001	31490000	chr14	31235001	31490000	255000	40000	21.8848	0.95	0.063	4.00835
chr11	31930001	31965000	chr11	31665001	31965000	300000	35000	17.6214	0.95	0.083	4.00171
chr2	94035001	94070000	chr2	94035001	94295000	260000	35000	19.4808	0.97	0.044	3.97358
chr9	106885001	106920000	chr9	106885001	107355000	470000	35000	13.1292	0.96	0.119	3.97083
chr17	47025001	47065000	chr17	47025001	47380000	355000	40000	19.5839	0.95	0.029	3.96508
chr16	25940001	25970000	chr16	25395001	25970000	575000	30000	12.6536	0.95	0.049	3.95585
chr4	108320001	108365000	chr4	108320001	108630000	310000	45000	19.3172	0.97	0.0315	3.9429
chr4	154320001	154345000	chr4	154320001	154830000	510000	25000	11.0216	0.96	0.081	3.93931
chr10	39230001	39265000	chr10	39230001	39530000	300000	35000	16.719	0.95	0.0425	3.93271
chr4	123060001	123095000	chr4	122880001	123095000	215000	35000	24.3821	0.95	0.065	3.90574
chr1	125555001	125585000	chr1	125365001	125585000	220000	30000	26.7045	0.95	0.127	3.88828
chr2	165070001	165095000	chr2	165070001	165370000	300000	25000	27.6167	0.95	0.1085	3.88027
chr2	85230001	85265000	chr2	85000001	85265000	265000	35000	16.4643	0.95	0.047	3.86758
chr9	35505001	35540000	chr9	35300001	35540000	240000	35000	27.7083	0.96	0.1985	3.8229
chr12	76585001	76615000	chr12	76355001	76615000	260000	30000	30.9519	0.95	0.0395	3.80647
chr6	119475001	119515000	chr6	119475001	119805000	330000	40000	38.1534	0.95	0.0295	3.78936
chr7	122445001	122475000	chr7	122190001	122475000	285000	30000	17.2982	0.96	0.139	3.77247
chr16	13145001	13175000	chr16	13145001	13445000	300000	30000	25.1333	0.95	0.0775	3.75688
chr4	155470001	155500000	chr4	155470001	155710000	240000	30000	22.25	0.96	0.045	3.75427
chr4	142125001	142160000	chr4	141805001	142160000	355000	35000	17.8773	0.95	0.179	3.74663
chr1	163900001	163940000	chr1	163075001	163940000	865000	40000	6.82703	0.95	0.075	3.73724
chr7	29040001	29075000	chr7	29040001	29335000	295000	35000	21.6804	0.96	0.094	3.72225
chr18	61040001	61080000	chr18	60845001	61080000	235000	40000	42.7739	0.96	0.042	3.71897
chr10	116310001	116355000	chr10	116310001	116895000	585000	45000	9.76258	0.95	0.126	3.71467
chr5	102055001	102090000	chr5	101835001	102090000	255000	35000	18.3445	0.95	0.113	3.69928
chr1	161990001	162020000	chr1	161990001	162335000	345000	30000	16.2374	0.95	0.053	3.69034
chr17	9745001	9780000	chr17	9745001	10085000	340000	35000	17.0294	0.95	0.0345	3.68782
chr11	99670001	99705000	chr11	99670001	100155000	485000	35000	16.1146	0.95	0.041	3.68215
chr6	137190001	137220000	chr6	137190001	137405000	215000	30000	32.0194	0.97	0.048	3.68165
chr6	98510001	98550000	chr6	98510001	99035000	525000	40000	7.3869	0.95	0.112	3.66556
chr3	9685001	9720000	chr3	9365001	9720000	355000	35000	18.9437	0.95	0.089	3.66412
chr1	77965001	77995000	chr1	77965001	78460000	495000	30000	9.62925	0.97	0.085	3.65919
chr4	82915001	82955000	chr4	82505001	82955000	450000	40000	15.0875	0.95	0.0505	3.65776
chr10	111080001	111120000	chr10	110910001	111120000	210000	40000	30.5119	0.95	0.0495	3.6561
chr18	44805001	44840000	chr18	44375001	44840000	465000	35000	8.03994	0.96	0.134	3.63674
chr1	106155001	106185000	chr1	106155001	106400000	245000	30000	31.2951	0.98	0.04	3.63344
chr2	5070001	5105000	chr2	5070001	5450000	380000	35000	14.3271	0.96	0.105	3.59741
chr1	184705001	184745000	chr1	184405001	184745000	340000	40000	27.0607	0.95	0.034	3.57265
chr2	164390001	164420000	chr2	164070001	164420000	350000	30000	26.7	0.97	0.116	3.57066
chr11	62740001	62770000	chr11	62740001	62915000	175000	30000	32.6429	0.96	0.023	3.5697
chr6	136735001	136750000	chr6	136605001	136750000	145000	15000	53.3448	0.96	0.136	3.50458
chr9	63105001	63140000	chr9	62835001	63140000	305000	35000	23.0585	0.95	0.091	3.49874
chr9	27305001	27340000	chr9	27065001	27340000	275000	35000	22.4805	0.96	0.194	3.49702
chr1	160065001	160100000	chr1	159275001	160100000	825000	35000	9.60192	0.95	0.036	3.46685
chr11	51520001	51555000	chr11	51220001	51555000	335000	35000	23.3262	0.95	0.033	3.46022
chr1	33995001	34025000	chr1	33995001	34200000	205000	30000	39.3089	0.96	0.021	3.45654
chr7	98315001	98360000	chr7	98140001	98360000	220000	45000	33.9066	0.97	0.0605	3.43739
chr1	85575001	85605000	chr1	85575001	85850000	275000	30000	20.0879	0.95	0.068	3.39522
chr13	42820001	42855000	chr13	42820001	43160000	340000	35000	13.0252	0.96	0.118	3.38488
chr7	101050001	101085000	chr7	101050001	101420000	370000	35000	17.5502	0.95	0.045	3.37269
chr1	192585001	192615000	chr1	192205001	192615000	410000	30000	20.8089	0.96	0.0495	3.37032
chr7	67775001	67815000	chr7	67775001	68365000	590000	40000	9.33051	0.95	0.088	3.36984
chr16	26185001	26220000	chr16	25955001	26220000	265000	35000	15.4178	0.96	0.155	3.36734
chr8	40575001	40610000	chr8	40575001	40960000	385000	35000	16.7718	0.96	0.163	3.36685
chr6	142500001	142530000	chr6	142340001	142530000	190000	30000	46.5044	0.95	0.1065	3.35037
chr9	48845001	48875000	chr9	48645001	48875000	230000	30000	27.4384	0.96	0.03	3.339
chr11	108000001	108040000	chr11	108000001	108425000	425000	40000	19.525	0.95	0.049	3.28804
chr1	82780001	82810000	chr1	82780001	83080000	300000	30000	29.6056	0.97	0.032	3.25445
chr6	71785001	71825000	chr6	71575001	71825000	250000	40000	23.23	0.95	0.1175	3.23449
chr2	31365001	31405000	chr2	31180001	31405000	225000	40000	30.3722	0.96	0.098	3.22028
chr4	99170001	99205000	chr4	98915001	99205000	290000	35000	16.766	0.95	0.0765	3.21861
chr12	35820001	35850000	chr12	35480001	35850000	370000	30000	8.5	0.95	0.164	3.18446
chr17	37185001	37225000	chr17	36885001	37225000	340000	40000	13.8824	0.95	0.064	3.17528
chr5	105490001	105535000	chr5	105490001	105700000	210000	45000	29.6878	0.95	0.0415	3.16517
chr12	75450001	75485000	chr12	75450001	75660000	210000	35000	20.2687	0.97	0.16	3.16191
chr9	122410001	122440000	chr9	122410001	122740000	330000	30000	22.2222	0.97	0.0345	3.15591
chr3	152470001	152495000	chr3	152470001	152750000	280000	25000	32.6214	0.98	0.0245	3.14695
chr13	54785001	54820000	chr13	54785001	55075000	290000	35000	22.5961	0.97	0.035	3.14586
chr11	80660001	80685000	chr11	80415001	80685000	270000	25000	18.4037	0.97	0.061	3.13579
chr17	5385001	5420000	chr17	5185001	5420000	235000	35000	33.152	0.96	0.065	3.12729
chr6	84050001	84080000	chr6	83860001	84080000	220000	30000	29.1212	0.95	0.067	3.12395
chr2	93030001	93075000	chr2	92880001	93075000	195000	45000	35.3248	0.97	0.197	3.11334
chr11	49085001	49125000	chr11	48770001	49125000	355000	40000	15.7596	0.95	0.071	3.07334
chr6	90800001	90840000	chr6	90800001	91160000	360000	40000	12.2622	0.95	0.121	3.04195
chr17	27615001	27640000	chr17	27530001	27640000	110000	25000	72.0273	0.97	0.1665	3.01793
chr3	152695001	152725000	chr3	152470001	152725000	255000	30000	28.1797	0.97	0.047	2.99972
chr9	37610001	37650000	chr9	37405001	37650000	245000	40000	18.9362	0.95	0.105	2.99693
chr7	144890001	144905000	chr7	144785001	144905000	120000	15000	53.5694	0.97	0.0375	2.98763
chr9	120585001	120620000	chr9	120585001	121055000	470000	35000	11.7803	0.95	0.135	2.97822
chr2	38360001	38395000	chr2	37900001	38395000	495000	35000	13.2682	0.95	0.104	2.97698
chr1	121390001	121435000	chr1	121040001	121435000	395000	45000	22.4487	0.95	0.027	2.97374
chr2	163320001	163340000	chr2	162925001	163340000	415000	20000	23.0753	0.96	0.099	2.9712
chr6	148895001	148930000	chr6	148210001	148930000	720000	35000	10.7331	0.95	0.048	2.95063
chr3	96270001	96305000	chr3	96270001	96545000	275000	35000	23.0549	0.97	0.012	2.94854
chr16	58265001	58305000	chr16	57605001	58305000	700000	40000	4.8442	0.95	0.1835	2.94643
chr17	27200001	27235000	chr17	27200001	27490000	290000	35000	37.2833	0.95	0.0625	2.93603
chr2	75590001	75630000	chr2	75590001	75845000	255000	40000	23.7574	0.95	0.036	2.92954
chr14	26295001	26325000	chr14	26295001	26470000	175000	30000	23.8571	0.95	0.05	2.92878
chr2	109905001	109930000	chr2	109905001	110220000	315000	25000	18.9548	0.95	0.052	2.92621
chr4	123885001	123915000	chr4	123740001	123915000	175000	30000	23.9571	0.97	0.074	2.90684
chr7	44245001	44285000	chr7	44245001	44545000	300000	40000	23.8208	0.95	0.0625	2.89852
chr11	109230001	109265000	chr11	109230001	109625000	395000	35000	17.8192	0.95	0.03	2.89498
chr4	135300001	135335000	chr4	135205001	135335000	130000	35000	51.044	0.97	0.0855	2.89481
chr11	106610001	106640000	chr11	106355001	106640000	285000	30000	30.7865	0.95	0.045	2.89318
chr10	116180001	116210000	chr10	115890001	116210000	320000	30000	17.8571	0.96	0.1	2.84748
chr9	31070001	31105000	chr9	30435001	31105000	670000	35000	9.6322	0.95	0.138	2.83774
chr16	37675001	37710000	chr16	37675001	38030000	355000	35000	13.5352	0.95	0.059	2.82703
chr5	33380001	33415000	chr5	33380001	33610000	230000	35000	25.0342	0.95	0.0645	2.82362
chr8	111330001	111370000	chr8	111330001	111540000	210000	40000	34.9435	0.95	0.043	2.78947
chr7	113575001	113610000	chr7	113360001	113610000	250000	35000	20.1577	0.95	0.088	2.78694
chr13	42290001	42325000	chr13	42290001	42590000	300000	35000	17.3548	0.95	0.056	2.77252
chr2	170495001	170525000	chr2	170325001	170525000	200000	30000	44.4625	0.97	0.04	2.75831
chr10	118100001	118130000	chr10	117785001	118130000	345000	30000	18.6473	0.96	0.123	2.75609
chr10	30790001	30815000	chr10	30610001	30815000	205000	25000	16.0634	0.96	0.095	2.72797
chr1	78520001	78555000	chr1	78520001	78730000	210000	35000	29.5918	0.96	0.0235	2.72622
chr2	131535001	131570000	chr2	131535001	131815000	280000	35000	35.7143	0.96	0.016	2.71454
chr4	132060001	132100000	chr4	131855001	132100000	245000	40000	28.3036	0.95	0.064	2.68562
chr3	97860001	97905000	chr3	97630001	97905000	275000	45000	22.0061	0.95	0.089	2.67933
chr10	90715001	90750000	chr10	90715001	91050000	335000	35000	15.1578	0.95	0.072	2.66871
chr11	100680001	100715000	chr11	100555001	100715000	160000	35000	55.7321	0.96	0.014	2.66267
chr9	41925001	41960000	chr9	41715001	41960000	245000	35000	22.7638	0.95	0.067	2.64368
chr4	44275001	44310000	chr4	44165001	44310000	145000	35000	53.7488	0.98	0.18	2.62909
chr12	70485001	70520000	chr12	70485001	70915000	430000	35000	11.304	0.95	0.127	2.61878
chr14	101770001	101805000	chr14	101770001	101950000	180000	35000	19.0327	0.95	0.1525	2.60984
chr18	35945001	35985000	chr18	35945001	36220000	275000	40000	32.1614	0.96	0.193	2.59943
chr10	52215001	52250000	chr10	52215001	52425000	210000	35000	21.4116	0.95	0.079	2.59903
chr7	68285001	68320000	chr7	68120001	68320000	200000	35000	29.175	0.95	0.0975	2.58905
chr12	103050001	103090000	chr12	102735001	103090000	355000	40000	11.9137	0.96	0.114	2.58774
chr3	78940001	78975000	chr3	78940001	79505000	565000	35000	8.25158	0.95	0.096	2.55228
chr2	117420001	117455000	chr2	117220001	117455000	235000	35000	20.8024	0.95	0.153	2.52397
chr7	96950001	96990000	chr7	96950001	97375000	425000	40000	10.7515	0.95	0.132	2.52297
chr6	129505001	129545000	chr6	129385001	129545000	160000	40000	38.9023	0.95	0.042	2.517
chr2	145500001	145535000	chr2	145215001	145535000	320000	35000	21.8795	0.97	0.123	2.5059
chr10	121240001	121270000	chr10	120865001	121270000	405000	30000	16.43	0.95	0.055	2.5015
chr5	5485001	5520000	chr5	5485001	5755000	270000	35000	15.5714	0.95	0.08	2.4948
chr15	79220001	79260000	chr15	79220001	79490000	270000	40000	34.2569	0.95	0.0455	2.46866
chr9	47680001	47715000	chr9	47520001	47715000	195000	35000	26.6484	0.96	0.073	2.45877
chr1	78720001	78745000	chr1	78720001	79690000	970000	25000	7.10313	0.97	0.054	2.44807
chr5	122605001	122640000	chr5	122400001	122640000	240000	35000	25.7917	0.95	0.0495	2.44692
chr4	43035001	43065000	chr4	43035001	43515000	480000	30000	19.1771	0.95	0.0765	2.44429
chr13	75210001	75250000	chr13	75210001	75880000	670000	40000	4.48974	0.95	0.1125	2.43844
chr9	43975001	44005000	chr9	43975001	44130000	155000	30000	42.7419	0.97	0.024	2.4267
chr7	84590001	84615000	chr7	84590001	84785000	195000	25000	29.5474	0.95	0.056	2.41485
chr11	32330001	32365000	chr11	32330001	32610000	280000	35000	37.824	0.95	0.022	2.41168
chr16	21175001	21210000	chr16	20755001	21210000	455000	35000	17.3752	0.96	0.076	2.40601
chr13	42575001	42605000	chr13	42185001	42605000	420000	30000	10.5992	0.95	0.103	2.40078
chr5	30190001	30225000	chr5	30190001	30490000	300000	35000	19.3669	0.95	0.0455	2.39875
chr7	46380001	46425000	chr7	46380001	46620000	240000	45000	27.6088	0.95	0.0435	2.39035
chr6	42565001	42600000	chr6	42215001	42600000	385000	35000	6.07236	0.95	0.174	2.38851
chr3	37185001	37220000	chr3	36820001	37220000	400000	35000	14.8788	0.95	0.0475	2.37217
chr12	7960001	7995000	chr12	7865001	7995000	130000	35000	33.3901	0.95	0.1745	2.3679
chr12	40025001	40055000	chr12	39620001	40055000	435000	30000	8.7318	0.95	0.156	2.35963
chr11	59500001	59540000	chr11	59500001	59810000	310000	40000	25.631	0.95	0.0365	2.34187
chr16	22860001	22895000	chr16	22860001	23140000	280000	35000	27.3954	0.95	0.031	2.33798
chr8	126975001	127005000	chr8	126975001	127190000	215000	30000	19.6279	0.98	0.072	2.33711
chr11	89695001	89730000	chr11	89530001	89730000	200000	35000	31.63	0.96	0.032	2.33002
chr2	27275001	27305000	chr2	27275001	27525000	250000	30000	32.1367	0.95	0.0245	2.32025
chr12	9040001	9075000	chr12	9040001	9260000	220000	35000	29.7143	0.96	0.0365	2.31302
chr7	130760001	130795000	chr7	130760001	130980000	220000	35000	33.2468	0.95	0.0805	2.31098
chr3	63540001	63575000	chr3	63540001	63990000	450000	35000	9.56982	0.95	0.169	2.30822
chr10	128880001	128920000	chr10	128690001	128920000	230000	40000	43.4375	0.95	0.061	2.30247
chr11	72010001	72045000	chr11	71725001	72045000	320000	35000	27.7388	0.95	0.0685	2.30112
chr7	73640001	73675000	chr7	73640001	74360000	720000	35000	5.82837	0.95	0.1615	2.30059
chr9	50990001	51025000	chr9	50830001	51025000	195000	35000	19.7766	0.96	0.175	2.28422
chr8	69010001	69045000	chr8	68810001	69045000	235000	35000	18.8571	0.95	0.088	2.27601
chr5	65680001	65710000	chr5	65455001	65710000	255000	30000	18.1438	0.95	0.123	2.27235
chr9	95835001	95870000	chr9	95690001	95870000	180000	35000	26.3333	0.97	0.038	2.27149
chr4	118560001	118590000	chr4	118330001	118590000	260000	30000	23.2885	0.95	0.1065	2.24838
chr6	17815001	17855000	chr6	17665001	17855000	190000	40000	23.3553	0.95	0.0795	2.24224
chr16	58595001	58630000	chr16	58450001	58630000	180000	35000	21.1587	0.95	0.1455	2.2388
chr9	22220001	22265000	chr9	22220001	22420000	200000	45000	23.1222	0.95	0.0495	2.2177
chr13	43295001	43330000	chr13	43170001	43330000	160000	35000	41.8527	0.95	0.067	2.21567
chr6	29010001	29040000	chr6	28815001	29040000	225000	30000	30.3704	0.95	0.052	2.18097
chr6	17360001	17390000	chr6	17360001	17595000	235000	30000	18.727	0.95	0.063	2.17346
chr13	56460001	56495000	chr13	56460001	56800000	340000	35000	20.5928	0.95	0.029	2.14967
chr1	159120001	159160000	chr1	158655001	159160000	505000	40000	8.18125	0.95	0.185	2.12787
chr19	45525001	45560000	chr19	45255001	45560000	305000	35000	29.5152	0.95	0.14	2.11191
chr10	62180001	62210000	chr10	62180001	62425000	245000	30000	32.0204	0.97	0.03	2.09436
chr18	64740001	64765000	chr18	64740001	65020000	280000	25000	16.3214	0.95	0.078	2.09001
chr17	80800001	80835000	chr17	80600001	80835000	235000	35000	28.5927	0.95	0.079	2.08848
chr4	14950001	14980000	chr4	14950001	15330000	380000	30000	12.3604	0.95	0.1005	2.08785
chr11	76150001	76180000	chr11	75960001	76180000	220000	30000	29.625	0.95	0.056	2.08684
chr3	144440001	144475000	chr3	144440001	144725000	285000	35000	24.102	0.95	0.087	2.07138
chr1	121045001	121065000	chr1	120605001	121065000	460000	20000	18.3544	0.97	0.0715	2.06726
chr11	46200001	46230000	chr11	46015001	46230000	215000	30000	34.5349	0.96	0.069	2.05555
chr15	40115001	40150000	chr15	39865001	40150000	285000	35000	18.3597	0.95	0.09	2.05305
chr9	75425001	75455000	chr9	75280001	75455000	175000	30000	39.9095	0.97	0.029	2.05142
chr13	3860001	3905000	chr13	3675001	3905000	230000	45000	18.6691	0.95	0.101	2.04866
chr7	112855001	112885000	chr7	112570001	112885000	315000	30000	18.9709	0.95	0.175	2.04775
chr6	38895001	38930000	chr6	38640001	38930000	290000	35000	15.0911	0.96	0.123	2.04771
chr9	9355001	9390000	chr9	9005001	9390000	385000	35000	7.08349	0.95	0.107	2.03995
chr3	108140001	108170000	chr3	107850001	108170000	320000	30000	26.8594	0.96	0.0525	2.0267
chr12	3345001	3380000	chr12	3240001	3380000	140000	35000	39.3622	0.95	0.143	2.01736
chr6	86110001	86155000	chr6	86110001	86365000	255000	45000	24.2767	0.95	0.065	2.01601
chr2	33470001	33505000	chr2	33470001	33740000	270000	35000	23.2302	0.95	0.037	2.00598
chr16	76360001	76390000	chr16	76360001	76800000	440000	30000	11.3123	0.95	0.0745	2.00257
chr11	79690001	79735000	chr11	79690001	79920000	230000	45000	48.8213	0.95	0.0165	1.99719
chr2	155065001	155100000	chr2	155065001	155260000	195000	35000	39.3534	0.97	0.02	1.99515
chr9	114575001	114600000	chr9	114400001	114600000	200000	25000	33.875	0.95	0.042	1.98824
chr6	145345001	145390000	chr6	145345001	146345000	1000000	45000	12.534	0.95	0.199	1.98431
chr8	84790001	84835000	chr8	84610001	84835000	225000	45000	39.5481	0.95	0.029	1.96849
chr10	69645001	69685000	chr10	69645001	69860000	215000	40000	21.186	0.97	0.083	1.96707
chr10	97145001	97175000	chr10	96575001	97175000	600000	30000	6.28056	0.95	0.1515	1.94469
chr7	16615001	16650000	chr7	16615001	16820000	205000	35000	25.3833	0.95	0.078	1.93636
chr1	9985001	10025000	chr1	9760001	10025000	265000	40000	18.5118	0.95	0.071	1.92468
chr8	47355001	47390000	chr8	46965001	47390000	425000	35000	12.6151	0.95	0.175	1.92413
chr18	77775001	77810000	chr18	77775001	78060000	285000	35000	26.247	0.95	0.12	1.92217
chr1	143990001	144020000	chr1	143780001	144020000	240000	30000	19.7872	0.97	0.0655	1.91746
chr11	54695001	54730000	chr11	54695001	54875000	180000	35000	39.3135	0.95	0.0495	1.91354
chr2	91105001	91135000	chr2	91105001	91285000	180000	30000	42.5231	0.97	0.0205	1.9135
chr4	83170001	83210000	chr4	82930001	83210000	280000	40000	23.6339	0.95	0.0735	1.90425
chr5	151365001	151385000	chr5	151040001	151385000	345000	20000	15.8913	0.97	0.112	1.90036
chr1	155770001	155805000	chr1	155555001	155805000	250000	35000	35.7771	0.96	0.169	1.89603
chr7	109125001	109165000	chr7	109125001	109490000	365000	40000	15.1901	0.95	0.178	1.89501
chr18	62650001	62690000	chr18	62490001	62690000	200000	40000	14.7981	0.95	0.1855	1.89187
chr10	96615001	96660000	chr10	96615001	96880000	265000	45000	31.1614	0.95	0.059	1.87986
chr5	74945001	74990000	chr5	74945001	75155000	210000	45000	29.0847	0.95	0.0415	1.87078
chr2	71030001	71060000	chr2	70700001	71060000	360000	30000	14.4884	0.95	0.1385	1.85581
chr6	137380001	137420000	chr6	137040001	137420000	380000	40000	22.1382	0.95	0.056	1.85408
chr9	15015001	15045000	chr9	15015001	15210000	195000	30000	29.9701	0.95	0.041	1.85085
chr19	29045001	29080000	chr19	29045001	29365000	320000	35000	22.4286	0.96	0.041	1.84974
chr16	43785001	43820000	chr16	43525001	43820000	295000	35000	14.3075	0.95	0.117	1.84891
chr15	85135001	85180000	chr15	85135001	85305000	170000	45000	42.2026	0.95	0.044	1.84723
chr16	31330001	31375000	chr16	30930001	31375000	445000	45000	16.3995	0.95	0.08	1.84305
chr8	109165001	109200000	chr8	108875001	109200000	325000	35000	9.65275	0.95	0.131	1.83759
chr8	80660001	80700000	chr8	80505001	80700000	195000	40000	21.4295	0.95	0.096	1.83383
chr2	136890001	136930000	chr2	136890001	137120000	230000	40000	21.9918	0.97	0.075	1.83019
chr1	167210001	167245000	chr1	167210001	167390000	180000	35000	53.1389	0.96	0.0105	1.82399
chr5	74625001	74660000	chr5	74625001	74960000	335000	35000	17.1151	0.95	0.188	1.82017
chr17	29855001	29900000	chr17	29690001	29900000	210000	45000	36.1614	0.96	0.044	1.81766
chr4	137070001	137100000	chr4	137070001	137300000	230000	30000	29.5435	0.95	0.1805	1.81081
chr16	44470001	44505000	chr16	44470001	44720000	250000	35000	20.4665	0.97	0.089	1.80471
chr3	127305001	127340000	chr3	127305001	127555000	250000	35000	20.0143	0.95	0.046	1.80222
chr7	80125001	80160000	chr7	80125001	80335000	210000	35000	30.6939	0.96	0.023	1.79961
chr8	26150001	26185000	chr8	25710001	26185000	475000	35000	10.8752	0.95	0.094	1.79529
chr6	119890001	119930000	chr6	119775001	119930000	155000	40000	48.5403	0.95	0.041	1.77195
chr13	72625001	72660000	chr13	72625001	72850000	225000	35000	30.1492	0.95	0.128	1.7646
chr4	132915001	132945000	chr4	132725001	132945000	220000	30000	28.25	0.95	0.115	1.73668
chr7	30955001	30990000	chr7	30710001	30990000	280000	35000	24.2646	0.95	0.0815	1.73612
chr11	33725001	33760000	chr11	33725001	33920000	195000	35000	46.0842	0.97	0.015	1.72716
chr9	54725001	54755000	chr9	54725001	54905000	180000	30000	34.9583	0.95	0.0505	1.71685
chr1	52080001	52115000	chr1	51610001	52115000	505000	35000	9.78501	0.95	0.116	1.71626
chr5	32215001	32245000	chr5	32215001	32525000	310000	30000	18.2204	0.95	0.0685	1.7038
chr1	46005001	46040000	chr1	45805001	46040000	235000	35000	16.2432	0.95	0.127	1.70018
chr11	77080001	77120000	chr11	77080001	77510000	430000	40000	13.3677	0.95	0.107	1.67384
chr3	131325001	131370000	chr3	131325001	131585000	260000	45000	44.4921	0.96	0.023	1.64363
chr14	70395001	70430000	chr14	70235001	70430000	195000	35000	26.8571	0.96	0.088	1.63909
chr1	157285001	157330000	chr1	157285001	157545000	260000	45000	14.4658	0.95	0.0695	1.63153
chr5	100060001	100095000	chr5	100060001	100365000	305000	35000	15.904	0.95	0.066	1.62518
chr2	135650001	135680000	chr2	135650001	135960000	310000	30000	27.4866	0.97	0.0855	1.62178
chr3	35675001	35705000	chr3	35675001	35980000	305000	30000	15.6093	0.95	0.104	1.61748
chr19	44735001	44770000	chr19	44575001	44770000	195000	35000	44.9231	0.95	0.044	1.59785
chr13	113680001	113715000	chr13	113680001	113870000	190000	35000	22.8684	0.97	0.0595	1.58631
chr4	129770001	129800000	chr4	129770001	129990000	220000	30000	25.1439	0.97	0.0365	1.58506
chr9	108260001	108295000	chr9	108080001	108295000	215000	35000	32.0233	0.97	0.112	1.547
chr1	151810001	151845000	chr1	151810001	152420000	610000	35000	9.80562	0.95	0.1315	1.53462
chr5	116210001	116245000	chr5	116210001	116550000	340000	35000	15.0693	0.95	0.08	1.51793
chr7	133850001	133880000	chr7	133850001	134270000	420000	30000	12.5298	0.96	0.111	1.49762
chr3	97160001	97200000	chr3	96940001	97200000	260000	40000	24.7696	0.95	0.1345	1.4962
chr1	119895001	119940000	chr1	119560001	119940000	380000	45000	22.7659	0.95	0.0725	1.49254
chr1	161380001	161420000	chr1	161380001	161745000	365000	40000	14.8425	0.95	0.096	1.46262
chr8	110465001	110495000	chr8	110250001	110495000	245000	30000	20.1156	0.96	0.131	1.44565
chr15	74750001	74790000	chr15	74750001	74925000	175000	40000	47.0393	0.97	0.026	1.43934
chr7	81845001	81880000	chr7	81845001	82130000	285000	35000	22.1378	0.95	0.077	1.42951
chr2	113855001	113890000	chr2	113855001	114155000	300000	35000	12.6952	0.95	0.1045	1.40006
chr9	43550001	43595000	chr9	43550001	43835000	285000	45000	25.7388	0.95	0.039	1.39796
chr8	94190001	94225000	chr8	93925001	94225000	300000	35000	21.2595	0.95	0.0375	1.39228
chr2	36195001	36235000	chr2	35980001	36235000	255000	40000	29.6422	0.95	0.051	1.39013
chr15	31570001	31605000	chr15	31445001	31605000	160000	35000	44.4598	0.96	0.031	1.3889
chr9	66500001	66530000	chr9	66500001	66695000	195000	30000	30.7308	0.95	0.041	1.36017
chr18	66065001	66095000	chr18	66065001	66410000	345000	30000	16.6932	0.95	0.071	1.35952
chr7	97070001	97095000	chr7	97070001	97400000	330000	25000	14.9477	0.95	0.1175	1.34668
chr12	28575001	28610000	chr12	28575001	29895000	1320000	35000	4.27917	0.95	0.182	1.32867
chr1	156530001	156560000	chr1	156225001	156560000	335000	30000	17.5821	0.96	0.081	1.31771
chr18	53935001	53965000	chr18	53700001	53965000	265000	30000	11.6509	0.95	0.135	1.30968
chr5	136550001	136580000	chr5	136330001	136580000	250000	30000	36.19	0.96	0.044	1.30665
chr17	4760001	4800000	chr17	4760001	5035000	275000	40000	20.5409	0.96	0.128	1.30617
chr16	25365001	25380000	chr16	25365001	25890000	525000	15000	12.8063	0.95	0.045	1.29925
chr2	28190001	28220000	chr2	28190001	28425000	235000	30000	31.8156	0.96	0.021	1.29635
chr13	15450001	15485000	chr13	15450001	15765000	315000	35000	15.7891	0.95	0.088	1.28498
chr10	84425001	84460000	chr10	84010001	84460000	450000	35000	17.6302	0.95	0.12	1.28197
chr18	74945001	74975000	chr18	74810001	74975000	165000	30000	35.0152	0.96	0.067	1.2734
chr2	144985001	145025000	chr2	144985001	145605000	620000	40000	8.49597	0.95	0.1925	1.2554
chr15	84750001	84780000	chr15	84750001	85010000	260000	30000	30.9231	0.95	0.0425	1.25035
chr10	120120001	120145000	chr10	119810001	120145000	335000	25000	19.4806	0.95	0.143	1.24321
chr11	50355001	50385000	chr11	50200001	50385000	185000	30000	40.8378	0.96	0.049	1.23535
chr6	55230001	55260000	chr6	55230001	55510000	280000	30000	26.7887	0.95	0.036	1.23331
chr8	104335001	104365000	chr8	104335001	104575000	240000	30000	33.0174	0.95	0.036	1.23276
chr3	33950001	33980000	chr3	33950001	34235000	285000	30000	17.2339	0.95	0.069	1.23217
chr10	122515001	122550000	chr10	122020001	122550000	530000	35000	8.47347	0.95	0.143	1.22731
chr15	55295001	55325000	chr15	55295001	55550000	255000	30000	19.6797	0.96	0.059	1.227
chr11	90150001	90190000	chr11	89975001	90190000	215000	40000	22.6453	0.95	0.157	1.21558
chr2	24745001	24785000	chr2	24350001	24785000	435000	40000	13.0977	0.95	0.115	1.21314
chr4	81430001	81475000	chr4	81275001	81475000	200000	45000	34.9194	0.95	0.1155	1.20991
chr2	4470001	4505000	chr2	4205001	4505000	300000	35000	20.1286	0.95	0.1155	1.20454
chr5	43220001	43250000	chr5	43025001	43250000	225000	30000	19.3837	0.95	0.188	1.1866
chr10	19170001	19205000	chr10	18905001	19205000	300000	35000	13.4048	0.95	0.157	1.17897
chr9	56540001	56575000	chr9	56065001	56575000	510000	35000	15.619	0.95	0.1575	1.1618
chr1	57190001	57225000	chr1	56965001	57225000	260000	35000	20.591	0.95	0.1235	1.15574
chr10	118855001	118885000	chr10	118855001	119080000	225000	30000	28.8333	0.95	0.059	1.14285
chr19	41755001	41775000	chr19	41635001	41775000	140000	20000	49.4911	0.97	0.0495	1.14266
chr2	151670001	151715000	chr2	151525001	151715000	190000	45000	39.4678	0.96	0.0925	1.14182
chr17	67335001	67370000	chr17	67110001	67370000	260000	35000	28.5742	0.95	0.1705	1.12608
chr11	67100001	67130000	chr11	67100001	67370000	270000	30000	20.466	0.95	0.074	1.12451
chr16	46085001	46115000	chr16	45955001	46115000	160000	30000	24.2917	0.95	0.1865	1.10639
chr10	127335001	127365000	chr10	127335001	127535000	200000	30000	43.7917	0.97	0.058	1.09022
chr5	117480001	117515000	chr5	117280001	117515000	235000	35000	20.3222	0.96	0.109	1.08925
chr1	58660001	58685000	chr1	58430001	58685000	255000	25000	18.84	0.95	0.095	1.07371
chr1	71640001	71665000	chr1	71640001	72140000	500000	25000	15.572	0.96	0.025	1.035
chr16	21695001	21740000	chr16	21475001	21740000	265000	45000	23.1929	0.97	0.08	1.01763
chr8	24815001	24845000	chr8	24815001	25040000	225000	30000	17.0407	0.95	0.106	1.01726
chr5	24255001	24285000	chr5	24255001	24385000	130000	30000	44.2821	0.97	0.0735	1.01113
chr7	89825001	89855000	chr7	89465001	89855000	390000	30000	17.4386	0.95	0.021	0.98804
chr6	87090001	87125000	chr6	87090001	87335000	245000	35000	22.207	0.97	0.197	0.981911
chr4	106975001	107000000	chr4	106805001	107000000	195000	25000	39.8154	0.97	0.059	0.971806
chr3	104950001	104975000	chr3	104770001	104975000	205000	25000	40.2439	0.97	0.066	0.958237
chr1	170290001	170320000	chr1	170290001	170620000	330000	30000	21.9747	0.95	0.1335	0.955455
chr13	74630001	74660000	chr13	74630001	74865000	235000	30000	15.922	0.95	0.116	0.953249
chr9	66640001	66675000	chr9	66640001	66860000	220000	35000	28.4643	0.95	0.077	0.926391
chr19	21025001	21055000	chr19	21025001	21380000	355000	30000	13.6737	0.95	0.062	0.9181
chr16	58285001	58315000	chr16	58285001	58480000	195000	30000	14.3162	0.97	0.184	0.910826
chr13	12370001	12405000	chr13	12190001	12405000	215000	35000	17.3389	0.95	0.172	0.89784
chr4	8355001	8380000	chr4	8165001	8380000	215000	25000	26.8605	0.95	0.12	0.88742
chr2	120165001	120210000	chr2	120165001	120325000	160000	45000	42.2396	0.95	0.033	0.870579
chr18	61535001	61565000	chr18	61535001	61745000	210000	30000	24.3929	0.97	0.059	0.860477
chr1	182545001	182575000	chr1	182545001	182995000	450000	30000	18.05	0.96	0.101	0.850298
chr1	10825001	10860000	chr1	10825001	11170000	345000	35000	11.5714	0.95	0.144	0.848179
chr3	146320001	146355000	chr3	146320001	146560000	240000	35000	34.6071	0.96	0.069	0.819394
chr11	115045001	115090000	chr11	114680001	115090000	410000	45000	18.3583	0.95	0.0465	0.805927
chr2	160870001	160910000	chr2	160720001	160910000	190000	40000	56.0855	0.97	0.008	0.800201
chr9	87410001	87445000	chr9	87410001	87745000	335000	35000	11.2286	0.95	0.088	0.791323
chr7	28275001	28320000	chr7	28125001	28320000	195000	45000	31.849	0.95	0.043	0.790243
chr4	6215001	6245000	chr4	6215001	6445000	230000	30000	22.5871	0.95	0.05	0.788408
chr1	132740001	132775000	chr1	132740001	132975000	235000	35000	30.1884	0.96	0.11	0.785464
chr17	23835001	23880000	chr17	23835001	24090000	255000	45000	29.6209	0.96	0.031	0.779257
chr2	11995001	12025000	chr2	11995001	12390000	395000	30000	9.16667	0.95	0.109	0.777469
chr6	142720001	142745000	chr6	142510001	142745000	235000	25000	33.383	0.95	0.056	0.774147
chr4	58715001	58755000	chr4	58540001	58755000	215000	40000	24.4942	0.95	0.173	0.759331
chr10	18510001	18545000	chr10	18385001	18545000	160000	35000	24.1429	0.95	0.1495	0.754528
chr9	98790001	98820000	chr9	98605001	98820000	215000	30000	25.6202	0.95	0.047	0.752667
chr11	59870001	59910000	chr11	59870001	60085000	215000	40000	38.9884	0.95	0.02	0.732628
chr18	79990001	80020000	chr18	79990001	80215000	225000	30000	13.1222	0.95	0.148	0.718724
chr6	34745001	34775000	chr6	34495001	34775000	280000	30000	17.9911	0.95	0.152	0.709474
chr1	59310001	59345000	chr1	59310001	59630000	320000	35000	19.1518	0.95	0.0675	0.688828
chr11	23005001	23025000	chr11	23005001	23310000	305000	20000	22.3208	0.95	0.033	0.68366
chr19	23125001	23165000	chr19	22915001	23165000	250000	40000	24.785	0.95	0.065	0.664323
chr15	57585001	57620000	chr15	57585001	58020000	435000	35000	12.9195	0.96	0.176	0.647746
chr1	72695001	72730000	chr1	72565001	72730000	165000	35000	31.6234	0.95	0.092	0.644222
chr16	16895001	16935000	chr16	16895001	17120000	225000	40000	42.5083	0.95	0.064	0.643406
chr10	40640001	40675000	chr10	40640001	40900000	260000	35000	15.7967	0.95	0.114	0.642827
chr19	36170001	36205000	chr19	36170001	36455000	285000	35000	21.3835	0.96	0.106	0.640763
chr3	94595001	94635000	chr3	94595001	94855000	260000	40000	24.7475	0.97	0.104	0.636402
chr14	30685001	30720000	chr14	30685001	30875000	190000	35000	26.9474	0.95	0.105	0.62232
chr1	93805001	93850000	chr1	93805001	94085000	280000	45000	28.9419	0.95	0.192	0.620313
chr7	51955001	51990000	chr7	51810001	51990000	180000	35000	18.8294	0.95	0.186	0.61077
chr11	77295001	77330000	chr11	77090001	77330000	240000	35000	15.628	0.95	0.0965	0.570988
chr11	4400001	4435000	chr11	4225001	4435000	210000	35000	23.9932	0.95	0.0605	0.569546
chr1	12850001	12885000	chr1	12850001	13145000	295000	35000	14.3099	0.95	0.15	0.549028
chr2	34955001	34990000	chr2	34780001	34990000	210000	35000	35.554	0.96	0.056	0.538781
chr6	7730001	7765000	chr6	7730001	8085000	355000	35000	19.1831	0.96	0.063	0.528707
chr12	8045001	8080000	chr12	8045001	8315000	270000	35000	18.1536	0.95	0.0895	0.509162
chr2	10270001	10305000	chr2	10085001	10305000	220000	35000	23.4253	0.98	0.1275	0.508515
chr9	30885001	30920000	chr9	30760001	30920000	160000	35000	36.1071	0.95	0.1395	0.480225
chr1	31135001	31175000	chr1	30780001	31175000	395000	40000	9.59019	0.95	0.133	0.473262
chr10	111965001	112010000	chr10	111965001	112110000	145000	45000	35.4943	0.95	0.087	0.471965
chr4	102975001	103010000	chr4	102975001	103180000	205000	35000	18.9214	0.95	0.179	0.456034
chr11	23940001	23975000	chr11	23670001	23975000	305000	35000	13.5095	0.95	0.128	0.455296
chr11	104435001	104480000	chr11	104285001	104480000	195000	45000	27.1026	0.95	0.132	0.434169
chr6	5090001	5125000	chr6	4645001	5125000	480000	35000	15.9315	0.95	0.1485	0.42939
chr2	9870001	9900000	chr2	9870001	10090000	220000	30000	33.0303	0.95	0.044	0.427047
chr15	77205001	77240000	chr15	76975001	77240000	265000	35000	25.1429	0.95	0.071	0.420557
chr4	87780001	87810000	chr4	87780001	88360000	580000	30000	10.2443	0.96	0.078	0.410084
chr1	171090001	171120000	chr1	170995001	171120000	125000	30000	51.6597	0.97	0.069	0.371461
chr16	23545001	23575000	chr16	23545001	23960000	415000	30000	17.5264	0.97	0.065	0.351882
chr2	4905001	4930000	chr2	4905001	5055000	150000	25000	31.5667	0.96	0.081	0.341853
chr1	53040001	53075000	chr1	53040001	53365000	325000	35000	10.4176	0.95	0.155	0.340847
chr2	145690001	145720000	chr2	145690001	145905000	215000	30000	29.562	0.95	0.044	0.337825
chr11	8935001	8975000	chr11	8525001	8975000	450000	40000	13.3889	0.95	0.0785	0.326173
chr19	6300001	6345000	chr19	6115001	6345000	230000	45000	35.628	0.95	0.1015	0.317733
chr8	40285001	40315000	chr8	40285001	40425000	140000	30000	29.6131	0.97	0.097	0.314259
chr6	89625001	89660000	chr6	88960001	89660000	700000	35000	6.47445	0.95	0.1975	0.312965
chr4	138435001	138450000	chr4	138435001	138760000	325000	15000	20.8051	0.95	0.122	0.306936
chr6	56470001	56505000	chr6	56470001	56705000	235000	35000	12.6626	0.95	0.124	0.304703
chr1	42900001	42940000	chr1	42900001	43120000	220000	40000	26.2557	0.95	0.046	0.29318
chr18	44645001	44680000	chr18	44375001	44680000	305000	35000	19.8173	0.95	0.111	0.292937
chr10	58785001	58825000	chr10	58595001	58825000	230000	40000	19.3668	0.96	0.1295	0.291315
chr8	68355001	68385000	chr8	68355001	68740000	385000	30000	14.6	0.95	0.125	0.290487
chr4	118065001	118095000	chr4	117815001	118095000	280000	30000	20.9583	0.95	0.054	0.286046
chr14	121025001	121060000	chr14	121025001	121270000	245000	35000	17.0146	0.95	0.095	0.279184
chr11	5280001	5305000	chr11	5280001	5530000	250000	25000	26.948	0.95	0.042	0.278346
chr13	59720001	59750000	chr13	59490001	59750000	260000	30000	21.1474	0.95	0.1635	0.277336
chr1	151070001	151110000	chr1	151070001	151350000	280000	40000	22.9306	0.95	0.0495	0.251827
chr6	31200001	31235000	chr6	31200001	31410000	210000	35000	38.5442	0.97	0.0435	0.2328
chr12	103630001	103665000	chr12	103490001	103665000	175000	35000	21.102	0.95	0.182	0.226284
chr10	75425001	75450000	chr10	75175001	75450000	275000	25000	22.4	0.96	0.05	0.22318
chr3	57650001	57685000	chr3	57650001	57845000	195000	35000	24.9048	0.97	0.082	0.200585
chr7	28430001	28465000	chr7	28430001	28615000	185000	35000	30.112	0.96	0.044	0.18934
chr14	54695001	54730000	chr14	54695001	54885000	190000	35000	34.1203	0.96	0.039	0.187627
chr8	113645001	113685000	chr8	113645001	113905000	260000	40000	18.863	0.95	0.158	0.163926
chr5	145060001	145100000	chr5	144815001	145100000	285000	40000	24.3706	0.95	0.061	0.153478
chr5	114025001	114060000	chr5	113815001	114060000	245000	35000	24.5131	0.95	0.158	0.144507
chr17	29150001	29190000	chr17	28965001	29190000	225000	40000	47.9667	0.95	0.026	0.116184
chr18	67100001	67140000	chr18	67100001	67400000	300000	40000	14.1958	0.95	0.174	0.113879
chr1	88070001	88105000	chr1	88070001	88295000	225000	35000	18.5746	0.95	0.14	0.111196
chr16	4770001	4800000	chr16	4555001	4800000	245000	30000	34.6389	0.95	0.068	0.104459
chr10	59870001	59905000	chr10	59870001	60275000	405000	35000	21.6596	0.95	0.034	0.0859599
chr9	86730001	86765000	chr9	86585001	86765000	180000	35000	24.6151	0.95	0.181	0.0847294
chr7	89980001	90015000	chr7	89980001	90280000	300000	35000	14.0833	0.95	0.154	0.0767768
chr14	51050001	51085000	chr14	50790001	51085000	295000	35000	16.2082	0.96	0.114	0.0634031
chr15	102745001	102780000	chr15	102745001	103175000	430000	35000	17.5681	0.96	0.049	0.0603155
chr4	8645001	8695000	chr4	8645001	9130000	485000	50000	18.3461	0.96	0.048	0.0595591
chr11	70600001	70640000	chr11	70405001	70640000	235000	40000	35.0824	0.95	0.041	0.0535327
chr1	60075001	60110000	chr1	59880001	60110000	230000	35000	17.618	0.95	0.1865	0.0471305
chr1	92505001	92540000	chr1	92505001	92940000	435000	35000	12.619	0.95	0.074	0.0452759
chr9	69475001	69515000	chr9	69345001	69515000	170000	40000	37.0404	0.95	0.051	0.0379786
chr16	10060001	10105000	chr16	10060001	10280000	220000	45000	26.5051	0.96	0.104	0.0355244
chr1	51670001	51705000	chr1	51670001	51940000	270000	35000	20.5291	0.95	0.1645	0.0264252
chr9	9225001	9255000	chr9	9060001	9255000	195000	30000	24.8205	0.96	0.089	0.0216647
chr10	75135001	75180000	chr10	74920001	75180000	260000	45000	29.6282	0.96	0.031	0.010103
chr2	21175001	21205000	chr2	20895001	21205000	310000	30000	14.0269	0.96	0.141	-0.0206267
chr5	64255001	64290000	chr5	64080001	64290000	210000	35000	29.4592	0.97	0.049	-0.0282491
chr3	105680001	105715000	chr3	105680001	105860000	180000	35000	46.0119	0.95	0.084	-0.0351315
chr5	105680001	105715000	chr5	105680001	105870000	190000	35000	34.8647	0.97	0.0345	-0.0364727
chr5	115640001	115680000	chr5	115640001	115930000	290000	40000	21.9397	0.95	0.0825	-0.0393527
chr9	72880001	72900000	chr9	72755001	72900000	145000	20000	29.8448	0.96	0.196	-0.0474023
chr1	34390001	34420000	chr1	34205001	34420000	215000	30000	20.2752	0.95	0.117	-0.0574207
chr7	126810001	126840000	chr7	126810001	127020000	210000	30000	34.6389	0.97	0.0415	-0.0626774
chr1	131035001	131075000	chr1	130690001	131075000	385000	40000	26.1234	0.95	0.053	-0.0777264
chr1	52625001	52665000	chr1	52625001	52870000	245000	40000	21.8342	0.95	0.057	-0.0799289
chr3	138400001	138435000	chr3	138195001	138435000	240000	35000	19.6577	0.96	0.1075	-0.099213
chr5	88915001	88945000	chr5	88915001	89280000	365000	30000	13.3973	0.95	0.09	-0.100326
chr2	49750001	49785000	chr2	49750001	49970000	220000	35000	25.6071	0.95	0.1325	-0.125715
chr19	53125001	53155000	chr19	53000001	53155000	155000	30000	39.8441	0.96	0.101	-0.126146
chr1	63750001	63790000	chr1	63750001	64135000	385000	40000	13.5167	0.96	0.063	-0.136026
chr4	108855001	108890000	chr4	108855001	109080000	225000	35000	27.2571	0.95	0.056	-0.142372
chr4	105145001	105175000	chr4	105145001	105470000	325000	30000	16.5769	0.95	0.058	-0.165965
chr15	66285001	66320000	chr15	66285001	66495000	210000	35000	21.0918	0.95	0.165	-0.166508
chr9	119880001	119910000	chr9	119420001	119910000	490000	30000	10.7715	0.95	0.191	-0.171492
chr19	21560001	21600000	chr19	21560001	21775000	215000	40000	17.3343	0.95	0.122	-0.176024
chr3	84675001	84710000	chr3	84675001	84915000	240000	35000	30.4911	0.97	0.0305	-0.18171
chr6	108090001	108120000	chr6	108090001	108400000	310000	30000	26.5565	0.95	0.1845	-0.18959
chr10	120690001	120730000	chr10	120235001	120730000	495000	40000	17.3535	0.95	0.116	-0.197751
chr11	112605001	112635000	chr11	112605001	113170000	565000	30000	15.823	0.95	0.156	-0.207783
chr1	131585001	131630000	chr1	131585001	131895000	310000	45000	23.0036	0.95	0.187	-0.226044
chr14	26480001	26510000	chr14	26480001	26675000	195000	30000	19.2564	0.95	0.084	-0.227028
chr5	137875001	137910000	chr5	137875001	138160000	285000	35000	17.4118	0.95	0.126	-0.244276
chr14	19690001	19725000	chr14	19690001	19860000	170000	35000	21.2185	0.95	0.1555	-0.264698
chr17	29495001	29535000	chr17	29250001	29535000	285000	40000	25.7478	0.96	0.066	-0.278835
chr8	14115001	14150000	chr8	13925001	14150000	225000	35000	24.9048	0.95	0.081	-0.281065
chr17	79335001	79370000	chr17	79335001	79590000	255000	35000	33.8829	0.97	0.028	-0.28334
chr1	51930001	51955000	chr1	51640001	51955000	315000	25000	17.8571	0.96	0.075	-0.298196
chr1	20595001	20635000	chr1	20595001	20820000	225000	40000	11.3611	0.95	0.182	-0.304281
chr8	84335001	84375000	chr8	84170001	84375000	205000	40000	32.8811	0.96	0.062	-0.341519
chr17	87245001	87280000	chr17	86920001	87280000	360000	35000	25.6369	0.95	0.033	-0.35373
chr9	110605001	110645000	chr9	110400001	110645000	245000	40000	32.8827	0.96	0.159	-0.36148
chr4	56210001	56240000	chr4	55460001	56240000	780000	30000	8.4765	0.95	0.1465	-0.364793
chr7	4535001	4575000	chr7	4535001	4885000	350000	40000	11.1625	0.96	0.1485	-0.375916
chr19	29245001	29270000	chr19	29065001	29270000	205000	25000	26.678	0.95	0.093	-0.39171
chr3	54790001	54825000	chr3	54790001	55150000	360000	35000	14.8471	0.96	0.1485	-0.41631
chr1	156235001	156280000	chr1	156235001	156505000	270000	45000	20.1646	0.95	0.133	-0.417161
chr11	85510001	85540000	chr11	85510001	85845000	335000	30000	15.6542	0.95	0.073	-0.423149
chr1	89225001	89260000	chr1	89225001	89485000	260000	35000	27.2143	0.95	0.186	-0.427961
chr10	67090001	67120000	chr10	67090001	67240000	150000	30000	42.2722	0.96	0.1365	-0.435985
chr4	116150001	116190000	chr4	116150001	116340000	190000	40000	35.2401	0.97	0.03	-0.440334
chr9	35020001	35065000	chr9	35020001	35175000	155000	45000	43.7433	0.96	0.032	-0.446891
chr12	73880001	73915000	chr12	73755001	73915000	160000	35000	30.3259	0.96	0.062	-0.455715
chr15	90670001	90700000	chr15	90670001	90855000	185000	30000	27.3018	0.95	0.112	-0.462654
chr7	97405001	97440000	chr7	97405001	97585000	180000	35000	32.0476	0.97	0.0375	-0.470121
chr17	86905001	86940000	chr17	86905001	87050000	145000	35000	59.6059	0.95	0.007	-0.475451
chr9	25145001	25190000	chr9	25145001	25320000	175000	45000	21.5333	0.96	0.078	-0.484034
chr1	161730001	161760000	chr1	161065001	161760000	695000	30000	9.7542	0.95	0.186	-0.497441
chr1	21200001	21230000	chr1	21200001	21350000	150000	30000	23.7889	0.97	0.0875	-0.501303
chr2	112240001	112280000	chr2	112240001	112490000	250000	40000	27.6582	0.95	0.043	-0.503567
chr8	121900001	121945000	chr8	121640001	121945000	305000	45000	30.3593	0.95	0.064	-0.503912
chr16	8475001	8510000	chr16	8475001	8685000	210000	35000	38.3741	0.97	0.1345	-0.514972
chr6	146395001	146440000	chr6	146395001	146640000	245000	45000	46.3152	0.95	0.041	-0.541865
chr3	142275001	142300000	chr3	142275001	142480000	205000	25000	21.8683	0.96	0.065	-0.561506
chr7	35010001	35045000	chr7	35010001	35265000	255000	35000	34.6471	0.95	0.052	-0.57924
chr1	106870001	106900000	chr1	106700001	106900000	200000	30000	22.2051	0.96	0.142	-0.591233
chr4	149520001	149555000	chr4	149365001	149555000	190000	35000	26.4323	0.95	0.1385	-0.630854
chr3	136660001	136700000	chr3	136660001	136900000	240000	40000	30.0573	0.95	0.1345	-0.634866
chr6	124470001	124510000	chr6	124470001	124780000	310000	40000	20.4435	0.95	0.091	-0.641451
chr11	116800001	116845000	chr11	116550001	116845000	295000	45000	33.435	0.95	0.012	-0.641654
chr16	92685001	92725000	chr16	92685001	93155000	470000	40000	13.9335	0.95	0.093	-0.663083
chr6	84405001	84440000	chr6	84405001	84595000	190000	35000	34.5789	0.95	0.0945	-0.686215
chr18	33985001	34015000	chr18	33805001	34015000	210000	30000	21.4603	0.95	0.1785	-0.686889
chr11	78165001	78185000	chr11	78025001	78185000	160000	20000	65.3516	0.97	0.185	-0.687086
chr10	81180001	81215000	chr10	81180001	81375000	195000	35000	53.337	0.95	0.043	-0.690666
chr2	84995001	85030000	chr2	84820001	85030000	210000	35000	33.6054	0.95	0.0985	-0.693877
chr17	43865001	43900000	chr17	43865001	44145000	280000	35000	24.4208	0.96	0.069	-0.699596
chr10	8500001	8540000	chr10	8240001	8540000	300000	40000	14.6441	0.95	0.163	-0.700217
chr9	40750001	40765000	chr9	40610001	40765000	155000	15000	32.7204	0.95	0.115	-0.704411
chr4	141350001	141385000	chr4	141130001	141385000	255000	35000	36.5518	0.95	0.027	-0.710862
chr1	171015001	171055000	chr1	171015001	171275000	260000	40000	25.9975	0.96	0.0965	-0.744293
chr11	76875001	76910000	chr11	76755001	76910000	155000	35000	38.1751	0.95	0.043	-0.767788
chr8	10045001	10075000	chr8	10045001	10405000	360000	30000	15.1273	0.95	0.038	-0.792958
chr8	91365001	91410000	chr8	91365001	91555000	190000	45000	27.3099	0.95	0.0815	-0.816263
chr8	36075001	36110000	chr8	35850001	36110000	260000	35000	33.272	0.95	0.161	-0.816752
chr5	146180001	146210000	chr5	146180001	146490000	310000	30000	19.4892	0.95	0.052	-0.823525
chr9	64760001	64805000	chr9	64760001	64950000	190000	45000	23.9942	0.95	0.123	-0.850525
chr8	105605001	105645000	chr8	105605001	105870000	265000	40000	26.6344	0.95	0.106	-0.861663
chr4	11315001	11345000	chr4	11315001	11510000	195000	30000	34.3761	0.97	0.043	-0.862833
chr8	124385001	124420000	chr8	124385001	124575000	190000	35000	35.1767	0.96	0.0925	-0.880345
chr2	57105001	57140000	chr2	57105001	57370000	265000	35000	16.8736	0.95	0.112	-0.881952
chr6	94605001	94645000	chr6	94605001	94970000	365000	40000	22.5582	0.95	0.059	-0.886655
chr3	88900001	88940000	chr3	88540001	88940000	400000	40000	20.6143	0.95	0.118	-0.889503
chr8	41050001	41080000	chr8	41050001	41245000	195000	30000	29.1096	0.96	0.053	-0.927982
chr9	94525001	94560000	chr9	94525001	94735000	210000	35000	19.2925	0.95	0.1135	-0.93226
chr4	109565001	109600000	chr4	109565001	109730000	165000	35000	21.4026	0.96	0.182	-0.942016
chr11	60895001	60940000	chr11	60895001	61100000	205000	45000	43.8428	0.95	0.163	-0.950233
chr17	32515001	32550000	chr17	32515001	32690000	175000	35000	24.6163	0.95	0.181	-0.95197
chr11	116875001	116910000	chr11	116875001	117060000	185000	35000	38.0579	0.96	0.103	-0.953733
chr11	81360001	81395000	chr11	81360001	81540000	180000	35000	36.5	0.95	0.0485	-0.96846
chr12	82165001	82190000	chr12	82165001	82470000	305000	25000	19.1639	0.96	0.049	-0.980945
chr4	149935001	149965000	chr4	149800001	149965000	165000	30000	32.7677	0.95	0.173	-0.988849
chr10	42830001	42865000	chr10	42830001	42995000	165000	35000	28.5714	0.95	0.184	-1.00448
chr6	122390001	122420000	chr6	122390001	122565000	175000	30000	27.1762	0.96	0.108	-1.0334
chr2	59410001	59455000	chr2	58680001	59455000	775000	45000	8.75369	0.95	0.087	-1.04134
chr15	68240001	68285000	chr15	68240001	68415000	175000	45000	32.3206	0.95	0.073	-1.05713
chr16	38605001	38645000	chr16	38605001	38820000	215000	40000	24.1577	0.95	0.148	-1.07181
chr8	85065001	85100000	chr8	85065001	85300000	235000	35000	28.6857	0.95	0.091	-1.07508
chr6	8720001	8750000	chr6	8205001	8750000	545000	30000	16.1728	0.95	0.087	-1.09564
chr7	102495001	102525000	chr7	102495001	102700000	205000	30000	25	0.95	0.122	-1.10695
chr13	109225001	109255000	chr13	109225001	109550000	325000	30000	10.7214	0.95	0.18	-1.14888
chr6	17090001	17120000	chr6	17090001	17600000	510000	30000	13.1356	0.95	0.058	-1.15034
chr9	55130001	55160000	chr9	55130001	55315000	185000	30000	27.0495	0.95	0.132	-1.19757
chr3	157865001	157900000	chr3	157865001	158085000	220000	35000	22.9675	0.95	0.127	-1.21306
chr11	68190001	68235000	chr11	67985001	68235000	250000	45000	38.1556	0.95	0.134	-1.21577
chr10	94090001	94130000	chr10	94000001	94130000	130000	40000	47.8221	0.97	0.1115	-1.21851
chr3	117040001	117085000	chr3	116890001	117085000	195000	45000	27.3889	0.95	0.097	-1.23694
chr2	20890001	20915000	chr2	20890001	21275000	385000	25000	10.987	0.95	0.111	-1.23783
chr8	33785001	33815000	chr8	33785001	34105000	320000	30000	31.9107	0.95	0.133	-1.24639
chr2	52845001	52875000	chr2	52845001	53090000	245000	30000	28.466	0.96	0.038	-1.27914
chr2	45095001	45125000	chr2	44910001	45125000	215000	30000	23.2984	0.95	0.181	-1.29081
chr5	24995001	25025000	chr5	24785001	25025000	240000	30000	28.9861	0.95	0.1005	-1.29974
chr1	9750001	9795000	chr1	9750001	10130000	380000	45000	12.3962	0.96	0.131	-1.3106
chr4	129910001	129940000	chr4	129765001	129940000	175000	30000	33.1667	0.95	0.114	-1.32962
chr11	83765001	83805000	chr11	83765001	84055000	290000	40000	26.3815	0.95	0.115	-1.32978
chr3	83880001	83915000	chr3	83785001	83915000	130000	35000	57.3736	0.98	0.048	-1.34779
chr2	127875001	127905000	chr2	127875001	128460000	585000	30000	10.7749	0.95	0.147	-1.34987
chr15	76715001	76760000	chr15	76715001	76935000	220000	45000	36.904	0.95	0.0215	-1.36316
chr11	75395001	75430000	chr11	75240001	75430000	190000	35000	44.6992	0.95	0.0635	-1.36426
chr10	83350001	83385000	chr10	83350001	83585000	235000	35000	29.538	0.95	0.116	-1.38062
chr1	166150001	166180000	chr1	166150001	166380000	230000	30000	28.2065	0.98	0.1925	-1.3856
chr8	45775001	45795000	chr8	45515001	45795000	280000	20000	18.7946	0.96	0.171	-1.41711
chr7	34655001	34685000	chr7	34395001	34685000	290000	30000	24.5965	0.96	0.104	-1.43179
chr9	74895001	74925000	chr9	74895001	75080000	185000	30000	29.3108	0.96	0.149	-1.44159
chr10	77250001	77275000	chr10	77085001	77275000	190000	25000	44.4158	0.98	0.077	-1.44446
chr16	30050001	30085000	chr16	29735001	30085000	350000	35000	31.7306	0.95	0.0355	-1.44994
chr6	91270001	91300000	chr6	91045001	91300000	255000	30000	21.0523	0.95	0.102	-1.45284
chr2	28740001	28775000	chr2	28740001	28995000	255000	35000	25.0084	0.95	0.052	-1.47243
chr1	40370001	40400000	chr1	40370001	40670000	300000	30000	23.1083	0.95	0.106	-1.48845
chr8	125710001	125745000	chr8	125565001	125745000	180000	35000	34.4776	0.95	0.162	-1.50452
chr12	75780001	75815000	chr12	75780001	76010000	230000	35000	17.8106	0.97	0.084	-1.51331
chr2	33730001	33770000	chr2	33730001	33980000	250000	40000	27.605	0.95	0.1715	-1.51551
chr16	15875001	15905000	chr16	15875001	16150000	275000	30000	29.0879	0.97	0.041	-1.5198
chr2	110050001	110090000	chr2	110050001	110210000	160000	40000	24.2581	0.95	0.1865	-1.53228
chr12	38770001	38800000	chr12	38770001	38940000	170000	30000	19.5343	0.95	0.168	-1.54345
chr4	140235001	140275000	chr4	140235001	140545000	310000	40000	20.0645	0.95	0.0945	-1.55205
chr1	193560001	193595000	chr1	193380001	193595000	215000	35000	35.2824	0.96	0.111	-1.55484
chr5	118585001	118615000	chr5	118585001	118740000	155000	30000	37.7097	0.96	0.033	-1.56869
chr4	35150001	35180000	chr4	34955001	35180000	225000	30000	30.0741	0.95	0.092	-1.65694
chr3	52385001	52425000	chr3	52385001	52660000	275000	40000	25.675	0.95	0.142	-1.6626
chr8	122215001	122245000	chr8	122060001	122245000	185000	30000	51.4009	0.95	0.029	-1.68635
chr7	101905001	101940000	chr7	101905001	102090000	185000	35000	32.1737	0.95	0.05	-1.71887
chr7	105395001	105430000	chr7	105395001	105525000	130000	35000	39.7308	0.97	0.1545	-1.79648
chr2	174110001	174140000	chr2	174110001	174325000	215000	30000	40.0543	0.95	0.173	-1.80662
chr6	124835001	124875000	chr6	124835001	125075000	240000	40000	37.9441	0.97	0.1375	-1.83382
chr18	57120001	57155000	chr18	57120001	57335000	215000	35000	17.3061	0.95	0.177	-1.86163
chr5	90780001	90810000	chr5	90780001	90905000	125000	30000	30.1133	0.95	0.146	-1.86741
chr2	135640001	135680000	chr2	135355001	135680000	325000	40000	23.6904	0.95	0.071	-1.87259
chr3	107080001	107115000	chr3	107080001	107280000	200000	35000	28.75	0.95	0.0575	-1.88048
chr17	87030001	87060000	chr17	87030001	87315000	285000	30000	26.7339	0.95	0.041	-1.88535
chr1	38180001	38220000	chr1	38180001	38400000	220000	40000	30.2358	0.95	0.1045	-1.88863
chr5	135005001	135035000	chr5	135005001	135195000	190000	30000	48.5526	0.97	0.046	-1.90444
chr3	96045001	96070000	chr3	95855001	96070000	215000	25000	25.0512	0.95	0.093	-1.91068
chr2	154930001	154965000	chr2	154930001	155280000	350000	35000	15.3685	0.95	0.103	-1.91394
chr11	32440001	32470000	chr11	32440001	32600000	160000	30000	39.6719	0.96	0.058	-1.91674
chr6	49030001	49070000	chr6	49030001	49265000	235000	40000	22.6702	0.95	0.16	-1.92394
chr2	181710001	181740000	chr2	181710001	181875000	165000	30000	37.026	0.96	0.091	-1.9441
chr10	76825001	76850000	chr10	76825001	77070000	245000	25000	24.0082	0.97	0.142	-1.9708
chr14	34350001	34385000	chr14	34075001	34385000	310000	35000	25.7696	0.95	0.149	-1.97753
chr2	122370001	122405000	chr2	122370001	122635000	265000	35000	20.0539	0.96	0.179	-2.03835
chrX	11985001	12020000	chrX	11790001	12020000	230000	35000	19.3478	0.95	0.168	-2.05926
chr3	88230001	88260000	chr3	88065001	88260000	195000	30000	59.3291	0.96	0.039	-2.07083
chr15	102655001	102690000	chr15	102510001	102690000	180000	35000	35.8849	0.97	0.1025	-2.07313
chr2	154700001	154735000	chr2	154700001	154865000	165000	35000	48.6147	0.97	0.043	-2.07572
chr5	117105001	117135000	chr5	117105001	117315000	210000	30000	30.0476	0.97	0.1335	-2.12828
chr1	86640001	86685000	chr1	86640001	87035000	395000	45000	19.1421	0.95	0.07	-2.13909
chr15	74970001	75010000	chr15	74970001	75155000	185000	40000	26.3007	0.97	0.192	-2.18077
chr7	102245001	102265000	chr7	102245001	102440000	195000	20000	33.0192	0.95	0.124	-2.18945
chr11	108915001	108930000	chr11	108915001	109190000	275000	15000	28.8061	0.95	0.197	-2.20537
chr5	64375001	64400000	chr5	64375001	64875000	500000	25000	13.2776	0.95	0.076	-2.22589
chr1	121235001	121270000	chr1	121235001	121425000	190000	35000	36	0.97	0.0865	-2.23008
chr19	37690001	37720000	chr19	37690001	37935000	245000	30000	27.7483	0.96	0.065	-2.2574
chr3	19295001	19330000	chr3	19295001	19530000	235000	35000	20.8754	0.95	0.101	-2.30482
chr17	87305001	87340000	chr17	87305001	87570000	265000	35000	42.7574	0.98	0.023	-2.32127
chr1	119530001	119560000	chr1	119530001	119930000	400000	30000	23.8038	0.96	0.0995	-2.33511
chr1	160170001	160200000	chr1	159270001	160200000	930000	30000	7.85495	0.95	0.1165	-2.39599
chr2	118250001	118285000	chr2	118250001	118490000	240000	35000	25.8601	0.95	0.0605	-2.41111
chr5	137275001	137310000	chr5	136910001	137310000	400000	35000	24.4004	0.95	0.0555	-2.42018
chr1	74070001	74095000	chr1	73905001	74095000	190000	25000	65.8947	0.98	0.014	-2.44347
chr9	62015001	62060000	chr9	62015001	62255000	240000	45000	27.0278	0.96	0.0475	-2.46201
chr16	92815001	92845000	chr16	92815001	93015000	200000	30000	33.1917	0.95	0.0495	-2.46581
chr8	83885001	83920000	chr8	83670001	83920000	250000	35000	31.4743	0.95	0.0335	-2.47616
chr11	6160001	6205000	chr11	5975001	6205000	230000	45000	27.558	0.96	0.091	-2.54159
chr4	136145001	136180000	chr4	135955001	136180000	225000	35000	36.019	0.96	0.037	-2.60024
chr16	5135001	5165000	chr16	4960001	5165000	205000	30000	53.6626	0.97	0.01	-2.60702
chr4	59320001	59350000	chr4	59090001	59350000	260000	30000	31.8013	0.95	0.0915	-2.64732
chr11	117345001	117385000	chr11	117065001	117385000	320000	40000	33.6484	0.95	0.053	-2.64894
chr7	123000001	123035000	chr7	123000001	123345000	345000	35000	14.9151	0.95	0.094	-2.65844
chr13	45020001	45055000	chr13	45020001	45490000	470000	35000	7.60486	0.95	0.1465	-2.65865
chr2	144005001	144025000	chr2	144005001	144215000	210000	20000	43.9939	0.97	0.0595	-2.67918
chr8	46730001	46755000	chr8	46730001	46950000	220000	25000	35.1273	0.96	0.041	-2.70595
chr5	135530001	135560000	chr5	135530001	135770000	240000	30000	39.8125	0.96	0.0475	-2.75058
chr8	25840001	25870000	chr8	25840001	25995000	155000	30000	37.4032	0.95	0.103	-2.88837
chr2	35200001	35230000	chr2	35200001	35400000	200000	30000	35.6833	0.96	0.062	-2.89184
chr3	85700001	85725000	chr3	85700001	86130000	430000	25000	14.9116	0.95	0.1065	-2.89987
chr1	78180001	78220000	chr1	78180001	78460000	280000	40000	25.6341	0.95	0.0705	-2.90629
chr3	135390001	135425000	chr3	135390001	135635000	245000	35000	26.7901	0.96	0.056	-2.92903
chr17	34240001	34275000	chr17	34240001	34360000	120000	35000	42.381	0.95	0.1045	-2.93255
chr19	42310001	42340000	chr19	42310001	42445000	135000	30000	60.3395	0.95	0.049	-2.95052
chr5	136775001	136805000	chr5	136775001	136975000	200000	30000	31.6	0.95	0.0585	-2.95487
chr10	75170001	75205000	chr10	75170001	75500000	330000	35000	19.5152	0.96	0.11	-2.98972
chr1	87225001	87265000	chr1	87225001	87430000	205000	40000	39.6585	0.95	0.031	-3.01001
chr4	106605001	106645000	chr4	106605001	106825000	220000	40000	37.0114	0.95	0.034	-3.01233
chr1	183210001	183240000	chr1	183045001	183240000	195000	30000	38.5855	0.95	0.115	-3.01669
chr4	136675001	136705000	chr4	136675001	136880000	205000	30000	36.2642	0.95	0.042	-3.02111
chr18	84795001	84810000	chr18	84675001	84810000	135000	15000	24.4321	0.96	0.099	-3.03242
chr15	78605001	78640000	chr15	78605001	78870000	265000	35000	37.8544	0.95	0.026	-3.06051
chr16	32095001	32135000	chr16	32095001	32330000	235000	40000	30.5319	0.95	0.066	-3.07588
chr6	145840001	145885000	chr6	145840001	146250000	410000	45000	38.4612	0.95	0.01	-3.08135
chr3	104425001	104455000	chr3	104005001	104455000	450000	30000	16.3111	0.95	0.1945	-3.09592
chr17	28755001	28795000	chr17	28755001	28935000	180000	40000	41.2396	0.96	0.182	-3.11273
chr9	37215001	37250000	chr9	36895001	37250000	355000	35000	22.0302	0.95	0.191	-3.11887
chr11	3515001	3550000	chr11	3515001	3805000	290000	35000	35.697	0.95	0.0395	-3.11942
chr1	37400001	37420000	chr1	37255001	37420000	165000	20000	39.9318	0.97	0.152	-3.13657
chr2	152085001	152130000	chr2	152085001	152390000	305000	45000	31.5738	0.95	0.025	-3.15091
chr5	93140001	93180000	chr5	92955001	93180000	225000	40000	25.9556	0.95	0.095	-3.16655
chr12	100190001	100225000	chr12	100190001	100425000	235000	35000	29.8541	0.97	0.025	-3.1691
chr9	44115001	44150000	chr9	44115001	44395000	280000	35000	26.8234	0.96	0.0635	-3.1735
chr4	128845001	128875000	chr4	128695001	128875000	180000	30000	33.3287	0.95	0.1195	-3.18166
chr1	149840001	149875000	chr1	149840001	150265000	425000	35000	12.4555	0.97	0.136	-3.20089
chr12	69355001	69390000	chr12	69355001	69585000	230000	35000	24.6476	0.95	0.176	-3.20312
chr14	45525001	45565000	chr14	45405001	45565000	160000	40000	33.5156	0.96	0.174	-3.20654
chr8	121960001	121995000	chr8	121960001	122280000	320000	35000	22.4129	0.96	0.1125	-3.21742
chr11	61095001	61125000	chr11	61095001	61235000	140000	30000	48.9583	0.95	0.114	-3.26763
chr2	119290001	119335000	chr2	119290001	119520000	230000	45000	43.2077	0.95	0.028	-3.27587
chr2	157320001	157360000	chr2	157320001	157575000	255000	40000	39.4093	0.96	0.017	-3.29259
chr19	45420001	45450000	chr19	45220001	45450000	230000	30000	17.9493	0.95	0.1345	-3.30981
chr8	115695001	115730000	chr8	115695001	116145000	450000	35000	13.5968	0.95	0.1145	-3.33272
chr1	151220001	151260000	chr1	151080001	151260000	180000	40000	41.1434	0.96	0.13	-3.35611
chr2	130285001	130315000	chr2	130285001	130425000	140000	30000	54.7202	0.96	0.0285	-3.36038
chr11	94855001	94885000	chr11	94855001	95070000	215000	30000	43.0078	0.96	0.036	-3.3652
chr10	83475001	83520000	chr10	83220001	83520000	300000	45000	21.3926	0.95	0.1505	-3.37196
chr5	36935001	36970000	chr5	36935001	37190000	255000	35000	29.3445	0.95	0.085	-3.38059
chr2	26020001	26065000	chr2	26020001	26285000	265000	45000	27.9392	0.95	0.069	-3.39352
chr8	26330001	26365000	chr8	26330001	26685000	355000	35000	15.8008	0.95	0.137	-3.40599
chr2	25825001	25865000	chr2	25825001	26055000	230000	40000	32.125	0.97	0.0385	-3.50999
chr15	27905001	27940000	chr15	27905001	28185000	280000	35000	29.9592	0.95	0.03	-3.51198
chr1	40100001	40140000	chr1	40100001	40375000	275000	40000	22.3477	0.96	0.097	-3.54514
chr3	65915001	65950000	chr3	65505001	65950000	445000	35000	16.077	0.96	0.134	-3.59847
chr15	73825001	73860000	chr15	73825001	74535000	710000	35000	17.1074	0.96	0.0245	-3.61426
chr3	121530001	121555000	chr3	121530001	121880000	350000	25000	22.7629	0.95	0.1085	-3.6199
chr9	45580001	45610000	chr9	45580001	45815000	235000	30000	27.2979	0.95	0.145	-3.64654
chr1	78405001	78425000	chr1	77935001	78425000	490000	20000	16.2036	0.97	0.0375	-3.65563
chr15	6555001	6590000	chr15	6390001	6590000	200000	35000	30.4714	0.95	0.146	-3.68762
chr4	80860001	80885000	chr4	80860001	81295000	435000	25000	14.5471	0.95	0.048	-3.73
chr18	4905001	4940000	chr18	4675001	4940000	265000	35000	20.6873	0.97	0.081	-3.75935
chr4	43255001	43290000	chr4	43255001	43425000	170000	35000	40.8655	0.97	0.0505	-3.76307
chr2	152175001	152210000	chr2	152010001	152210000	200000	35000	34.6393	0.96	0.061	-3.78341
chr7	83655001	83690000	chr7	83655001	83890000	235000	35000	21.7568	0.95	0.115	-3.81744
chr16	55610001	55645000	chr16	55610001	55850000	240000	35000	16.9453	0.95	0.147	-3.83011
chr4	58260001	58290000	chr4	58260001	58485000	225000	30000	31.0926	0.95	0.048	-3.84247
chr19	47490001	47530000	chr19	47490001	47660000	170000	40000	51.6949	0.96	0.0125	-3.89892
chr16	45950001	45975000	chr16	45765001	45975000	210000	25000	23.981	0.95	0.1015	-3.90144
chr3	129425001	129455000	chr3	129425001	129695000	270000	30000	19.8056	0.95	0.1545	-3.94325
chr19	5860001	5905000	chr19	5695001	5905000	210000	45000	32.5397	0.95	0.095	-3.95285
chr17	71955001	71985000	chr17	71955001	72255000	300000	30000	23.8222	0.95	0.1405	-3.95351
chr17	66435001	66460000	chr17	66245001	66460000	215000	25000	43.4048	0.96	0.041	-3.97864
chr1	62915001	62935000	chr1	62695001	62935000	240000	20000	24.6968	0.95	0.132	-3.98181
chr6	122655001	122685000	chr6	122655001	122800000	145000	30000	36.3333	0.97	0.188	-4.0305
chr13	114070001	114095000	chr13	114070001	114800000	730000	25000	6.93191	0.95	0.1995	-4.05055
chr19	6475001	6510000	chr19	6475001	6670000	195000	35000	42.0879	0.97	0.027	-4.08515
chr1	39750001	39785000	chr1	39750001	39990000	240000	35000	29.1161	0.95	0.0635	-4.11057
chr16	91295001	91325000	chr16	91095001	91325000	230000	30000	24.3852	0.95	0.0885	-4.14279
chr1	131515001	131545000	chr1	131295001	131545000	250000	30000	28.1567	0.98	0.077	-4.14683
chr8	11245001	11275000	chr8	11245001	11420000	175000	30000	55.0714	0.98	0.142	-4.19806
chr17	49520001	49550000	chr17	49520001	49905000	385000	30000	21.8658	0.97	0.062	-4.27665
chr2	150665001	150700000	chr2	150665001	150810000	145000	35000	43.8276	0.95	0.078	-4.37483
chr10	41505001	41535000	chr10	41505001	41685000	180000	30000	24.7315	0.95	0.1915	-4.39368
chr1	90955001	90985000	chr1	90955001	91310000	355000	30000	25.8976	0.96	0.039	-4.4029
chr2	30585001	30615000	chr2	30585001	30800000	215000	30000	41.7209	0.97	0.037	-4.40742
chr15	25610001	25640000	chr15	25440001	25640000	200000	30000	39.6292	0.96	0.062	-4.48497
chr7	81040001	81080000	chr7	80855001	81080000	225000	40000	28.7583	0.96	0.183	-4.513
chr2	103000001	103030000	chr2	102695001	103030000	335000	30000	14.4254	0.95	0.154	-4.53369
chr2	164580001	164615000	chr2	164580001	164740000	160000	35000	43.1607	0.96	0.089	-4.55959
chr1	177690001	177710000	chr1	177195001	177710000	515000	20000	17.973	0.95	0.194	-4.57612
chr16	92435001	92470000	chr16	92315001	92470000	155000	35000	47.9585	0.97	0.034	-4.6237
chr4	32140001	32185000	chr4	32140001	32415000	275000	45000	36.4828	0.95	0.06	-4.65396
chr1	88450001	88490000	chr1	88450001	88705000	255000	40000	33.2034	0.96	0.04	-4.68504
chr4	62875001	62910000	chr4	62875001	63130000	255000	35000	25.5042	0.95	0.145	-4.68904
chr17	31000001	31030000	chr17	31000001	31280000	280000	30000	26	0.95	0.0285	-4.75316
chr12	77040001	77070000	chr12	77040001	77240000	200000	30000	28.8208	0.95	0.0785	-4.75445
chr15	57690001	57720000	chr15	57690001	57920000	230000	30000	39.7065	0.95	0.0695	-4.79641
chr17	12800001	12825000	chr17	12430001	12825000	395000	25000	15.2	0.95	0.125	-4.88357
chr2	148395001	148425000	chr2	148395001	148680000	285000	30000	24.1725	0.95	0.121	-4.89248
chr2	125645001	125680000	chr2	125645001	125865000	220000	35000	32.7662	0.95	0.101	-4.92111
chr3	89495001	89530000	chr3	89495001	89780000	285000	35000	30.1504	0.97	0.087	-4.99669
chr6	38725001	38765000	chr6	38725001	38915000	190000	40000	30.7533	0.96	0.062	-5.0055
chr4	118275001	118305000	chr4	118095001	118305000	210000	30000	38.061	0.96	0.185	-5.0519
chr11	100415001	100440000	chr11	100415001	100565000	150000	25000	56.94	0.95	0.1825	-5.11854
chr15	91595001	91630000	chr15	91595001	91755000	160000	35000	27.4196	0.97	0.1675	-5.14927
chr2	58470001	58500000	chr2	58470001	58670000	200000	30000	27.3792	0.97	0.0425	-5.16924
chr4	11065001	11095000	chr4	11065001	11270000	205000	30000	38.9431	0.96	0.03	-5.19895
chrX	71415001	71445000	chrX	71415001	71630000	215000	30000	16.814	0.96	0.156	-5.2088
chr3	104770001	104805000	chr3	104770001	105005000	235000	35000	42.9878	0.96	0.088	-5.24725
chr11	117175001	117190000	chr11	117055001	117190000	135000	15000	66.8148	0.97	0.16	-5.24847
chr3	138640001	138670000	chr3	138640001	138915000	275000	30000	24.0424	0.95	0.058	-5.2841
chr7	101280001	101315000	chr7	100900001	101315000	415000	35000	17.1343	0.95	0.154	-5.29554
chr15	100595001	100630000	chr15	100455001	100630000	175000	35000	42.0798	0.97	0.091	-5.37627
chr11	95870001	95900000	chr11	95870001	96135000	265000	30000	25.7327	0.95	0.05	-5.38631
chr15	75055001	75095000	chr15	74885001	75095000	210000	40000	20.1707	0.95	0.1535	-5.39638
chr17	71050001	71095000	chr17	71050001	71230000	180000	45000	37.4475	0.96	0.064	-5.4584
chr5	100545001	100560000	chr5	100545001	100670000	125000	15000	35.92	0.97	0.07	-5.49063
chr17	23550001	23585000	chr17	23550001	23710000	160000	35000	53.9241	0.97	0.1875	-5.49211
chr2	150800001	150845000	chr2	150800001	151005000	205000	45000	47.897	0.95	0.025	-5.50169
chr1	153015001	153050000	chr1	152775001	153050000	275000	35000	34.8623	0.96	0.191	-5.51536
chr4	132995001	133030000	chr4	132995001	133305000	310000	35000	29.318	0.95	0.0795	-5.52675
chr6	8495001	8530000	chr6	8495001	8735000	240000	35000	28.6505	0.95	0.117	-5.56213
chr17	87760001	87800000	chr17	87760001	87960000	200000	40000	40.25	0.96	0.0255	-5.76037
chr2	27535001	27565000	chr2	27535001	27930000	395000	30000	17.7869	0.95	0.173	-5.76287
chr4	107925001	107955000	chr4	107925001	108265000	340000	30000	19.5147	0.95	0.0405	-5.77792
chr13	58530001	58555000	chr13	58335001	58555000	220000	25000	23.1955	0.95	0.192	-5.79568
chr3	152390001	152415000	chr3	152390001	152755000	365000	25000	20.6548	0.97	0.111	-5.80814
chr3	65840001	65880000	chr3	65425001	65880000	455000	40000	17.6538	0.95	0.066	-5.81006
chr6	115030001	115070000	chr6	115030001	115600000	570000	40000	15.943	0.95	0.11	-5.84443
chr12	16800001	16840000	chr12	16800001	17015000	215000	40000	27.3663	0.95	0.051	-5.84744
chr15	67165001	67195000	chr15	67165001	68255000	1090000	30000	6.50612	0.95	0.1625	-5.88058
chr1	36050001	36085000	chr1	35700001	36085000	385000	35000	26.109	0.95	0.06	-6.1086
chr1	135155001	135190000	chr1	135155001	135380000	225000	35000	41.1873	0.96	0.012	-6.13096
chr3	22065001	22100000	chr3	21880001	22100000	220000	35000	29.5097	0.95	0.169	-6.18962
chr1	88270001	88310000	chr1	87910001	88310000	400000	40000	54.6234	0.95	0.178	-6.24084
chr12	51870001	51910000	chr12	51745001	51910000	165000	40000	27.0606	0.95	0.159	-6.25045
chr11	70045001	70090000	chr11	70045001	70220000	175000	45000	45.5651	0.97	0.038	-6.32257
chr10	70360001	70390000	chr10	70360001	70565000	205000	30000	25.6789	0.95	0.082	-6.45621
chr10	61470001	61500000	chr10	61470001	61680000	210000	30000	35.3492	0.95	0.0945	-6.50679
chr16	91925001	91940000	chr16	91925001	92205000	280000	15000	21.6607	0.95	0.199	-6.51128
chr4	148730001	148760000	chr4	148730001	149075000	345000	30000	22.5966	0.96	0.125	-6.58359
chr10	85375001	85410000	chr10	85375001	85660000	285000	35000	27.812	0.97	0.126	-6.697
chr7	139285001	139320000	chr7	139060001	139320000	260000	35000	34.5247	0.95	0.1075	-6.74648
chr3	32490001	32525000	chr3	32330001	32525000	195000	35000	41.9414	0.97	0.063	-6.79738
chr17	56795001	56840000	chr17	56795001	57060000	265000	45000	39.6562	0.95	0.137	-6.83918
chr6	89225001	89260000	chr6	89035001	89260000	225000	35000	26.0918	0.95	0.155	-6.88785
chr16	17910001	17950000	chr16	17910001	18240000	330000	40000	33.608	0.95	0.0435	-6.89451
chr5	147215001	147245000	chr5	146900001	147245000	345000	30000	23.2512	0.98	0.042	-7.05915
chr9	96660001	96680000	chr9	96660001	96815000	155000	20000	37.4355	0.97	0.156	-7.20082
chr8	124600001	124630000	chr8	124600001	124825000	225000	30000	29.2222	0.95	0.088	-7.26987
chr2	156495001	156535000	chr2	156285001	156535000	250000	40000	38.3	0.95	0.109	-7.47786
chr6	4400001	4420000	chr6	4400001	4535000	135000	20000	63.2778	0.98	0.134	-7.48996
chr9	65565001	65605000	chr9	65420001	65605000	185000	40000	38.3953	0.95	0.174	-7.5166
chr16	13915001	13940000	chr16	13915001	14155000	240000	25000	25.35	0.95	0.1825	-7.52404
chr16	24480001	24520000	chr16	24480001	24915000	435000	40000	21.6509	0.95	0.077	-7.57417
chr5	123610001	123640000	chr5	123610001	123795000	185000	30000	30.6937	0.95	0.074	-7.59717
chr10	77005001	77040000	chr10	76810001	77040000	230000	35000	33.1149	0.97	0.047	-7.63
chr13	103170001	103200000	chr13	103170001	103470000	300000	30000	16.7	0.95	0.1775	-7.68528
chr6	143825001	143870000	chr6	143600001	143870000	270000	45000	33.6749	0.95	0.1475	-7.70691
chr2	25755001	25790000	chr2	25620001	25790000	170000	35000	38.6061	0.96	0.111	-7.72026
chr13	43155001	43195000	chr13	43155001	43575000	420000	40000	14.3467	0.95	0.071	-7.74862
chr5	135750001	135785000	chr5	135395001	135785000	390000	35000	25.7619	0.96	0.0305	-7.76646
chr3	108905001	108935000	chr3	108905001	109120000	215000	30000	30.7791	0.95	0.129	-7.88777
chr4	9010001	9045000	chr4	8660001	9045000	385000	35000	27.9017	0.96	0.026	-7.94508
chr4	95855001	95890000	chr4	94995001	95890000	895000	35000	5.94944	0.95	0.137	-7.95317
chr7	110710001	110755000	chr7	110710001	111025000	315000	45000	24.8342	0.95	0.089	-8.06618
chr3	36200001	36230000	chr3	36200001	36510000	310000	30000	18.3763	0.96	0.0925	-8.18297
chr3	79410001	79450000	chr3	79195001	79450000	255000	40000	26.8922	0.95	0.067	-8.20062
chr3	41550001	41585000	chr3	41165001	41585000	420000	35000	23.0272	0.95	0.031	-8.2039
chr3	108150001	108185000	chr3	108150001	108400000	250000	35000	33.2714	0.95	0.072	-8.27077
chr12	110440001	110470000	chr12	110440001	110605000	165000	30000	40.6515	0.95	0.03	-8.295
chr19	8975001	9010000	chr19	8975001	9110000	135000	35000	52.8201	0.97	0.045	-8.31076
chr8	69900001	69935000	chr8	69900001	70170000	270000	35000	27.7725	0.95	0.0545	-8.38299
chr7	143070001	143105000	chr7	142890001	143105000	215000	35000	36.0465	0.95	0.061	-8.3854
chr6	31390001	31410000	chr6	31035001	31410000	375000	20000	19.2767	0.95	0.066	-8.42002
chr17	57160001	57190000	chr17	56985001	57190000	205000	30000	33.3902	0.95	0.089	-8.47986
chr6	137640001	137665000	chr6	137455001	137665000	210000	25000	46.3476	0.96	0.0575	-8.73269
chr5	77155001	77180000	chr5	76995001	77180000	185000	25000	27.7297	0.97	0.103	-8.80254
chr6	17290001	17320000	chr6	17100001	17320000	220000	30000	28.1667	0.97	0.0875	-8.83164
chr2	30465001	30490000	chr2	30465001	30795000	330000	25000	28.8818	0.98	0.015	-8.88028
chr17	72890001	72920000	chr17	72890001	73200000	310000	30000	27.1263	0.95	0.0505	-8.9102
chr8	126720001	126750000	chr8	126510001	126750000	240000	30000	34.1215	0.96	0.1935	-9.02373
chr9	64380001	64410000	chr9	64380001	64725000	345000	30000	17.9928	0.96	0.165	-9.03423
chr16	30170001	30200000	chr16	29775001	30200000	425000	30000	26.9392	0.96	0.032	-9.05541
chr4	139680001	139715000	chr4	139680001	139860000	180000	35000	45.0119	0.95	0.086	-9.35646
chr5	137505001	137545000	chr5	137505001	137655000	150000	40000	69.5958	0.96	0.0335	-9.37039
chr7	27325001	27355000	chr7	27325001	27540000	215000	30000	34.938	0.95	0.05	-9.47564
chr17	32010001	32040000	chr17	31685001	32040000	355000	30000	26.3005	0.95	0.039	-9.59311
chr16	13240001	13275000	chr16	13240001	13390000	150000	35000	58.5143	0.97	0.1095	-9.62552
chr10	62255001	62290000	chr10	62255001	62420000	165000	35000	35.2121	0.97	0.104	-9.7985
chr1	93160001	93195000	chr1	93160001	93410000	250000	35000	49.66	0.96	0.02	-9.83138
chr7	45715001	45755000	chr7	45715001	45940000	225000	40000	37.3222	0.95	0.052	-9.90734
chr16	23885001	23915000	chr16	23365001	23915000	550000	30000	11.9327	0.95	0.049	-10.1299
chr6	86535001	86550000	chr6	86535001	86680000	145000	15000	31.3793	0.96	0.126	-10.1652
chr5	32125001	32155000	chr5	31555001	32155000	600000	30000	14.9111	0.95	0.0295	-10.1816
chr19	46125001	46160000	chr19	46125001	46390000	265000	35000	27.8248	0.95	0.075	-10.2032
chr18	35010001	35045000	chr18	35010001	35300000	290000	35000	24.7857	0.95	0.1375	-10.2141
chr5	137755001	137775000	chr5	137610001	137775000	165000	20000	50.697	0.98	0.172	-10.3869
chr12	17020001	17065000	chr12	17020001	17265000	245000	45000	30.1088	0.97	0.064	-10.598
chr7	19130001	19165000	chr7	19130001	19365000	235000	35000	31.6565	0.95	0.094	-10.6959
chr1	182655001	182685000	chr1	182655001	182965000	310000	30000	27.2715	0.95	0.1075	-10.7035
chr4	150690001	150725000	chr4	150690001	150900000	210000	35000	26.432	0.97	0.088	-10.8369
chr6	108210001	108255000	chr6	108210001	108400000	190000	45000	54.6228	0.95	0.082	-10.8825
chr1	184015001	184045000	chr1	183430001	184045000	615000	30000	15.433	0.95	0.107	-10.9439
chr7	143680001	143710000	chr7	143545001	143710000	165000	30000	37.3889	0.96	0.058	-11.0443
chr6	144945001	144970000	chr6	144480001	144970000	490000	25000	22.598	0.95	0.073	-11.0488
chr8	94920001	94960000	chr8	94920001	95205000	285000	40000	25.2969	0.95	0.152	-11.2798
chr19	53390001	53415000	chr19	53390001	53595000	205000	25000	42.5415	0.96	0.171	-11.5231
chr10	60520001	60545000	chr10	60520001	60760000	240000	25000	27.8958	0.97	0.0445	-11.5299
chr5	149050001	149090000	chr5	149050001	149330000	280000	40000	25.8403	0.95	0.1195	-11.8298
chr19	9900001	9915000	chr19	9900001	10030000	130000	15000	30.359	0.97	0.168	-11.9595
chr6	135360001	135400000	chr6	135160001	135400000	240000	40000	57.4661	0.97	0.0265	-12.1652
chr7	145090001	145125000	chr7	144935001	145125000	190000	35000	47.5489	0.98	0.1025	-12.1673
chr8	124055001	124100000	chr8	124055001	124355000	300000	45000	22.2426	0.96	0.0325	-12.2186
chr3	51635001	51670000	chr3	51475001	51670000	195000	35000	45.0586	0.97	0.051	-12.5433
chr16	11460001	11485000	chr16	11460001	11705000	245000	25000	44.4776	0.95	0.048	-12.5516
chr15	59185001	59220000	chr15	58945001	59220000	275000	35000	28.6857	0.96	0.161	-12.5993
chr17	5780001	5815000	chr17	5780001	5935000	155000	35000	50.9124	0.96	0.059	-12.6639
chr10	120465001	120500000	chr10	120465001	120710000	245000	35000	33.4927	0.96	0.05	-12.8991
chr3	145610001	145655000	chr3	145610001	145915000	305000	45000	32.5301	0.95	0.03	-12.9464
chr3	146550001	146580000	chr3	146550001	146950000	400000	30000	19.3979	0.96	0.065	-13.0871
chr2	122225001	122260000	chr2	122065001	122260000	195000	35000	35.0916	0.95	0.114	-13.6699
chr1	135445001	135480000	chr1	135445001	135650000	205000	35000	45.1185	0.95	0.073	-13.7127
chr16	92540001	92580000	chr16	92540001	92700000	160000	40000	47.3945	0.96	0.15	-13.9319
chr17	14880001	14910000	chr17	14230001	14910000	680000	30000	9.49387	0.95	0.0695	-13.9767
chr13	56550001	56585000	chr13	56550001	56770000	220000	35000	31.3189	0.97	0.0845	-14.1556
chr19	44345001	44380000	chr19	44345001	44550000	205000	35000	32.1359	0.97	0.074	-14.1899
chr10	80980001	81015000	chr10	80805001	81015000	210000	35000	50.1361	0.97	0.0085	-14.6061
chr9	116165001	116190000	chr9	116165001	116390000	225000	25000	36.1333	0.96	0.153	-14.77
chr4	63400001	63435000	chr4	63400001	63645000	245000	35000	57.5219	0.95	0.054	-15.123
chr8	23095001	23125000	chr8	22915001	23125000	210000	30000	41.0397	0.96	0.097	-15.2537
chr9	67035001	67065000	chr9	67035001	67280000	245000	30000	31.8125	0.97	0.039	-15.4468
chr4	62745001	62785000	chr4	62505001	62785000	280000	40000	44.0379	0.97	0.025	-15.5391
chr4	106830001	106850000	chr4	106830001	107180000	350000	20000	26.5179	0.97	0.0245	-15.7673
chr2	25410001	25445000	chr2	25410001	25590000	180000	35000	45.8968	0.96	0.1185	-15.9866
chr10	116780001	116810000	chr10	116405001	116810000	405000	30000	18.9691	0.96	0.098	-16.314
chr15	85310001	85345000	chr15	85310001	85595000	285000	35000	28.3684	0.97	0.042	-16.6066
chr9	110615001	110660000	chr9	110615001	110785000	170000	45000	59.1797	0.95	0.0185	-16.6976
chr12	103965001	103985000	chr12	103965001	104165000	200000	20000	23.4	0.97	0.122	-16.8969
chr4	120215001	120245000	chr4	120215001	120385000	170000	30000	51.5588	0.98	0.0285	-16.9108
chr12	71820001	71845000	chr12	71820001	72055000	235000	25000	24.6511	0.97	0.066	-17.0497
chr15	66720001	66750000	chr15	66720001	66890000	170000	30000	46.8186	0.97	0.0565	-17.2755
chr14	47380001	47420000	chr14	47270001	47420000	150000	40000	37.7167	0.95	0.1155	-17.3957
chr9	63645001	63675000	chr9	63645001	63845000	200000	30000	48.3292	0.97	0.0445	-17.6155
chr2	131080001	131110000	chr2	131080001	131260000	180000	30000	46.4954	0.97	0.0355	-17.6339
chr6	136415001	136460000	chr6	136415001	136620000	205000	45000	43.5312	0.95	0.021	-18.222
chr8	94690001	94705000	chr8	94690001	94860000	170000	15000	33.7647	0.95	0.1875	-18.3335
chr3	107850001	107880000	chr3	107575001	107880000	305000	30000	37.5574	0.97	0.035	-19.1388
chr5	138980001	139015000	chr5	138980001	139195000	215000	35000	50.8339	0.96	0.043	-19.1719
chr10	95405001	95435000	chr10	94990001	95435000	445000	30000	17.4981	0.95	0.03	-19.5
chr13	104035001	104055000	chr13	103765001	104055000	290000	20000	21.1336	0.95	0.1095	-19.5425
chr4	41025001	41070000	chr4	41025001	41215000	190000	45000	58.5205	0.97	0.024	-20.4688
chr9	102770001	102805000	chr9	102630001	102805000	175000	35000	39.4041	0.95	0.068	-20.9618
chr1	135835001	135880000	chr1	135835001	136075000	240000	45000	53.4537	0.95	0.0835	-21.4192
chr6	108515001	108555000	chr6	108515001	108715000	200000	40000	55.425	0.95	0.1855	-21.7002
chr4	140885001	140930000	chr4	140735001	140930000	195000	45000	36.6296	0.97	0.166	-21.709
chr2	173255001	173290000	chr2	173255001	173455000	200000	35000	62.375	0.97	0.036	-21.9274
chr1	189560001	189600000	chr1	189025001	189600000	575000	40000	12.9326	0.95	0.132	-22.5482
chr8	11000001	11025000	chr8	10415001	11025000	610000	25000	16.7049	0.96	0.0845	-22.9091
chr6	115260001	115295000	chr6	115260001	115545000	285000	35000	51.2231	0.96	0.154	-23.1207
chr14	63360001	63400000	chr14	63360001	63540000	180000	40000	37.3438	0.95	0.0415	-23.5042
chrX	53030001	53065000	chrX	53030001	53265000	235000	35000	16.5319	0.95	0.194	-26.2013
chr15	81915001	81930000	chr15	81915001	82035000	120000	15000	109.889	0.97	0.1925	-26.3085
chr16	10775001	10800000	chr16	10550001	10800000	250000	25000	59.464	0.97	0.0415	-30.5189
chr16	10635001	10680000	chr16	10635001	10870000	235000	45000	46.1868	0.96	0.045	-32.1483
chr16	29805001	29825000	chr16	29805001	30245000	440000	20000	24.9432	0.96	0.1115	-33.348
chr13	52700001	52730000	chr13	52700001	53025000	325000	30000	20.9154	0.95	0.089	-34.9005
chr9	102700001	102735000	chr9	102700001	102880000	180000	35000	51.0913	0.95	0.0595	-35.7634
chr5	53360001	53395000	chr5	53360001	53675000	315000	35000	24.0884	0.97	0.075	-35.932
chr2	168630001	168665000	chr2	168300001	168665000	365000	35000	31.3112	0.95	0.167	-37.2816
chr8	14360001	14385000	chr8	14360001	14905000	545000	25000	15.6826	0.96	0.036	-39.0921
chr7	89505001	89525000	chr7	89505001	89910000	405000	20000	16.4241	0.97	0.068	-40.7059
chr3	41220001	41245000	chr3	41220001	41605000	385000	25000	24.7662	0.97	0.072	-42.8803
chr6	108640001	108670000	chr6	108430001	108670000	240000	30000	48.3021	0.95	0.048	-43.9972
chr12	86760001	86790000	chr12	86760001	87065000	305000	30000	25.3087	0.96	0.058	-49.2415
chr10	80100001	80130000	chr10	79980001	80130000	150000	30000	80.5833	0.98	0.049	-52.437
chr6	112940001	112965000	chr6	112710001	112965000	255000	25000	52.0588	0.98	0.098	-60.3243
chr1	92690001	92715000	chr1	92690001	92910000	220000	25000	51.5318	0.96	0.1795	-61.0528
chr7	129660001	129700000	chr7	129660001	130535000	875000	40000	7.69109	0.95	0.072	-85.1434

## Sheet: siNIPBL eth
chr	pos1	pos2	chr2	pos3	pos4	length	width	Mean	maxpixel	pvalue	Stripiness
chrX	99120001	99150000	chrX	99120001	99665000	545000	30000	14.2263	0.96	0.015	567.402
chr16	23975001	24005000	chr16	23975001	24965000	990000	30000	13.9125	0.95	0.003	122.738
chr4	47005001	47050000	chr4	46665001	47050000	385000	45000	47.2684	0.97	0.002	114.021
chr16	21195001	21225000	chr16	21195001	21415000	220000	30000	80.4659	0.98	0.001	106.317
chr14	69850001	69880000	chr14	69850001	70190000	340000	30000	31.598	0.96	0.0145	89.4557
chr2	166545001	166585000	chr2	166060001	166585000	525000	40000	28.2619	0.95	0.009	83.6112
chr8	11165001	11195000	chr8	10410001	11195000	785000	30000	17.828	0.95	0.005	81.8236
chr14	47740001	47770000	chr14	47740001	48375000	635000	30000	15.227	0.95	0.012	77.1034
chr1	155205001	155235000	chr1	155005001	155235000	230000	30000	75.7681	0.98	0.003	75.8252
chr7	139460001	139490000	chr7	139195001	139490000	295000	30000	41.5141	0.97	0.003	74.7695
chr7	118980001	119010000	chr7	118740001	119010000	270000	30000	41.2222	0.97	0.0035	70.9499
chr13	51835001	51860000	chr13	51835001	52245000	410000	25000	28.6244	0.96	0.015	68.7595
chr7	144920001	144950000	chr7	144920001	145335000	415000	30000	29.5622	0.95	0.008	66.7518
chr5	147290001	147330000	chr5	146650001	147330000	680000	40000	19.295	0.95	0.0105	66.1226
chr18	80470001	80505000	chr18	80470001	80740000	270000	35000	38.4312	0.95	0.006	64.8725
chr16	18600001	18640000	chr16	18305001	18640000	335000	40000	55.8116	0.95	0.004	63.8191
chr16	29715001	29750000	chr16	29715001	30250000	535000	35000	27.4393	0.95	0.012	61.34
chr10	21990001	22025000	chr10	21370001	22025000	655000	35000	12.0308	0.96	0.015	56.7294
chr1	38985001	39025000	chr1	38985001	39535000	550000	40000	21.4705	0.96	0.0055	56.5893
chr14	64030001	64070000	chr14	63855001	64070000	215000	40000	48.2326	0.97	0.017	56.5721
chr10	122795001	122825000	chr10	122795001	123100000	305000	30000	39.2131	0.97	0.007	55.8442
chr5	125245001	125285000	chr5	124885001	125285000	400000	40000	37.7281	0.95	0.031	54.636
chr10	86445001	86480000	chr10	85965001	86480000	515000	35000	25.1625	0.97	0.006	54.1036
chr16	33810001	33840000	chr16	33810001	33995000	185000	30000	97.6396	0.98	0.001	52.8974
chr14	34545001	34585000	chr14	34390001	34585000	195000	40000	55.5	0.96	0.011	52.6287
chr10	111500001	111530000	chr10	111500001	111945000	445000	30000	29.4026	0.95	0.007	51.2806
chr12	55485001	55515000	chr12	55295001	55515000	220000	30000	44.6061	0.96	0.006	50.246
chr15	85570001	85600000	chr15	85250001	85600000	350000	30000	42.4619	0.97	0.0055	50.0988
chr1	88695001	88715000	chr1	88425001	88715000	290000	20000	43.306	0.98	0.015	48.2474
chr5	75140001	75170000	chr5	74430001	75170000	740000	30000	12.4538	0.96	0.0075	47.9376
chr16	10860001	10900000	chr16	10860001	11215000	355000	40000	50.9806	0.97	0.004	47.759
chr4	32040001	32075000	chr4	32040001	32580000	540000	35000	26.131	0.98	0.0135	47.5048
chr8	121095001	121130000	chr8	121095001	121580000	485000	35000	23.4138	0.95	0.008	47.2531
chr18	76130001	76170000	chr18	75715001	76170000	455000	40000	22.1792	0.95	0.011	46.9192
chr3	52250001	52280000	chr3	52250001	53005000	755000	30000	16.3852	0.97	0.01	46.3686
chr12	108200001	108230000	chr12	108200001	108555000	355000	30000	38.3404	0.96	0.007	45.6757
chr2	118870001	118910000	chr2	118625001	118910000	285000	40000	52.6732	0.95	0.002	45.3616
chr2	173525001	173565000	chr2	173175001	173565000	390000	40000	35.3702	0.96	0.0125	43.4777
chr1	119080001	119115000	chr1	119080001	119495000	415000	35000	40.4062	0.98	0.025	43.0625
chr15	59385001	59410000	chr15	59385001	59875000	490000	25000	21.8204	0.97	0.007	41.219
chr4	62490001	62530000	chr4	62275001	62530000	255000	40000	111.949	0.95	0.007	41.1099
chr10	93040001	93085000	chr10	93040001	93580000	540000	45000	21.9623	0.95	0.006	40.0845
chr3	121700001	121740000	chr3	121545001	121740000	195000	40000	63.4135	0.97	0.022	39.7541
chr17	56535001	56575000	chr17	56345001	56575000	230000	40000	63.8125	0.96	0.003	39.6165
chr10	76720001	76750000	chr10	76445001	76750000	305000	30000	34.2568	0.97	0.008	39.5188
chr1	192070001	192115000	chr1	191825001	192115000	290000	45000	61.7037	0.95	0.004	38.3798
chr1	120530001	120565000	chr1	120010001	120565000	555000	35000	24.381	0.96	0.007	38.3172
chr14	63350001	63385000	chr14	63135001	63385000	250000	35000	44.2486	0.95	0.023	38.2137
chr5	139820001	139865000	chr5	139820001	140330000	510000	45000	26.7898	0.95	0.0125	38.208
chr2	152815001	152850000	chr2	152665001	152850000	185000	35000	76.2046	0.97	0.006	37.5807
chr7	127095001	127125000	chr7	126810001	127125000	315000	30000	34.3571	0.97	0.01	37.4903
chr2	156685001	156725000	chr2	156505001	156725000	220000	40000	69.6761	0.96	0.002	36.9816
chr15	38690001	38725000	chr15	38690001	39120000	430000	35000	38.2807	0.95	0.0075	36.4667
chr14	67920001	67960000	chr14	67765001	67960000	195000	40000	45.5641	0.95	0.011	36.3116
chr18	36510001	36545000	chr18	36320001	36545000	225000	35000	48.5812	0.95	0.005	35.9831
chr7	29505001	29540000	chr7	29295001	29540000	245000	35000	41.9563	0.95	0.006	35.7326
chr11	117855001	117895000	chr11	117855001	118240000	385000	40000	41.5341	0.95	0.003	35.6367
chr15	84600001	84640000	chr15	84190001	84640000	450000	40000	28.2403	0.97	0.012	35.2845
chr13	112245001	112275000	chr13	111755001	112275000	520000	30000	17.0721	0.96	0.025	34.9115
chr3	145885001	145925000	chr3	145575001	145925000	350000	40000	35.9125	0.97	0.009	34.3341
chr1	133875001	133915000	chr1	133610001	133915000	305000	40000	47.3504	0.95	0.006	34.2847
chr1	90570001	90605000	chr1	90035001	90605000	570000	35000	22.4699	0.95	0.0125	33.4432
chr2	167675001	167710000	chr2	167675001	167895000	220000	35000	82.4643	0.97	0.003	33.4353
chr5	142475001	142520000	chr5	142475001	142720000	245000	45000	64.0998	0.95	0.007	33.3424
chr17	12025001	12060000	chr17	12025001	12380000	355000	35000	35.9718	0.96	0.005	32.9182
chr6	120180001	120210000	chr6	119915001	120210000	295000	30000	50.9576	0.98	0.006	32.6055
chr15	101960001	101995000	chr15	101320001	101995000	675000	35000	21.3598	0.95	0.174	32.4617
chr4	89115001	89150000	chr4	88860001	89150000	290000	35000	50.1946	0.95	0.009	32.2453
chr12	112100001	112130000	chr12	112100001	112545000	445000	30000	26.1723	0.95	0.034	31.0755
chr17	84175001	84205000	chr17	83960001	84205000	245000	30000	59.9014	0.97	0.005	30.9496
chr12	86065001	86100000	chr12	85825001	86100000	275000	35000	37.4623	0.95	0.013	30.7491
chr1	186690001	186725000	chr1	186375001	186725000	350000	35000	37.149	0.95	0.0085	30.6278
chrX	101120001	101155000	chrX	101120001	101335000	215000	35000	22.0498	0.96	0.087	30.5371
chr3	101800001	101845000	chr3	101380001	101845000	465000	45000	25.7204	0.95	0.024	30.486
chr7	66090001	66125000	chr7	66090001	66305000	215000	35000	48.2425	0.96	0.006	30.3737
chr8	13730001	13765000	chr8	13400001	13765000	365000	35000	32.3209	0.95	0.017	30.295
chr2	145155001	145180000	chr2	145155001	145620000	465000	25000	26.6624	0.97	0.007	30.1425
chr16	95925001	95970000	chr16	95600001	95970000	370000	45000	25.4159	0.95	0.025	30.1364
chr17	45715001	45750000	chr17	45715001	46215000	500000	35000	31.5257	0.97	0.008	29.5777
chr13	52245001	52285000	chr13	52245001	52640000	395000	40000	22.3655	0.95	0.018	29.3238
chr11	74360001	74395000	chr11	72970001	74395000	1425000	35000	12.4644	0.95	0.02	29.2864
chr9	102620001	102660000	chr9	102620001	102895000	275000	40000	40.1545	0.95	0.006	29.0897
chr2	93470001	93495000	chr2	93470001	93820000	350000	25000	33.6857	0.98	0.01	28.8635
chr1	157070001	157090000	chr1	156735001	157090000	355000	20000	37.5246	0.98	0.008	28.8054
chr15	25415001	25455000	chr15	25415001	25805000	390000	40000	29.0112	0.95	0.013	28.1269
chr10	61035001	61080000	chr10	60755001	61080000	325000	45000	31.2376	0.95	0.072	27.7213
chr2	128115001	128140000	chr2	128115001	128595000	480000	25000	30.2646	0.95	0.0125	27.3935
chr15	80680001	80710000	chr15	80255001	80710000	455000	30000	28.8993	0.97	0.016	27.3501
chr12	110360001	110400000	chr12	109965001	110400000	435000	40000	19.3966	0.96	0.028	27.0754
chr4	118995001	119010000	chr4	118995001	119225000	230000	15000	40.0725	0.97	0.0095	26.8695
chr1	182975001	182990000	chr1	182975001	183275000	300000	15000	41.6474	0.96	0.016	26.671
chr3	103715001	103755000	chr3	103380001	103755000	375000	40000	33.9017	0.95	0.036	26.6177
chr18	80700001	80745000	chr18	80505001	80745000	240000	45000	50.3264	0.95	0.0165	26.5522
chr9	64075001	64120000	chr9	63900001	64120000	220000	45000	55.3056	0.95	0.006	26.4367
chr4	45405001	45445000	chr4	45405001	45880000	475000	40000	36.7039	0.95	0.005	26.33
chr10	95550001	95575000	chr10	95550001	95900000	350000	25000	33.5543	0.98	0.007	26.2618
chr1	90630001	90670000	chr1	90630001	90955000	325000	40000	42.1365	0.95	0.004	26.0683
chr15	27310001	27345000	chr15	27310001	27615000	305000	35000	33.5071	0.95	0.006	26.0136
chr14	60515001	60545000	chr14	60515001	60785000	270000	30000	33.9969	0.96	0.0185	25.9581
chr8	125850001	125890000	chr8	125105001	125890000	785000	40000	12.3125	0.95	0.032	25.7944
chr1	153725001	153760000	chr1	153500001	153760000	260000	35000	46.1456	0.96	0.0185	25.5382
chr6	89545001	89570000	chr6	88950001	89570000	620000	25000	15.2016	0.96	0.025	24.9715
chr18	38005001	38040000	chr18	38005001	38295000	290000	35000	37.7562	0.96	0.0075	24.9173
chrX	106015001	106045000	chrX	106015001	106185000	170000	30000	30.3676	0.95	0.0805	24.6442
chr8	26960001	26990000	chr8	26670001	26990000	320000	30000	40.8411	0.97	0.011	24.4959
chr15	67080001	67120000	chr15	66895001	67120000	225000	40000	62.7216	0.97	0.007	23.7851
chr13	34620001	34650000	chr13	34180001	34650000	470000	30000	20.009	0.95	0.0205	23.7005
chr5	137735001	137780000	chr5	137505001	137780000	275000	45000	50.5091	0.96	0.006	23.695
chr15	77970001	78005000	chr15	77970001	78255000	285000	35000	45.4787	0.95	0.01	23.6471
chr5	130840001	130875000	chr5	130255001	130875000	620000	35000	17.4827	0.95	0.0655	23.5091
chr4	81550001	81585000	chr4	81550001	82620000	1070000	35000	10.1313	0.95	0.067	23.501
chr3	109465001	109510000	chr3	108965001	109510000	545000	45000	18.735	0.95	0.012	23.1528
chr6	117155001	117190000	chr6	117155001	117685000	530000	35000	25.1593	0.96	0.008	23.0913
chr14	54050001	54080000	chr14	54050001	54460000	410000	30000	20.8724	0.95	0.021	22.7896
chr16	4295001	4330000	chr16	4295001	4615000	320000	35000	40.7528	0.95	0.01	22.5488
chr16	30585001	30620000	chr16	30585001	31025000	440000	35000	32.1721	0.96	0.0115	22.4507
chr1	135355001	135390000	chr1	135110001	135390000	280000	35000	51.3265	0.95	0.0085	22.4223
chr12	104920001	104950000	chr12	104710001	104950000	240000	30000	41.7014	0.97	0.011	21.912
chrX	140705001	140740000	chrX	140465001	140740000	275000	35000	15.9169	0.95	0.198	21.7701
chr6	114710001	114745000	chr6	114710001	114930000	220000	35000	83.907	0.98	0.006	21.7029
chr13	112660001	112690000	chr13	112660001	112980000	320000	30000	24.4948	0.95	0.0165	21.4502
chr3	116010001	116045000	chr3	116010001	116520000	510000	35000	19.8529	0.95	0.025	21.4209
chr4	137280001	137315000	chr4	137065001	137315000	250000	35000	44.8343	0.97	0.0155	21.2121
chr13	64420001	64445000	chr13	64305001	64445000	140000	25000	58.0571	0.96	0.011	20.9564
chr2	157555001	157585000	chr2	157275001	157585000	310000	30000	40.5806	0.95	0.0125	20.4311
chr18	35525001	35555000	chr18	34900001	35555000	655000	30000	13.5204	0.96	0.023	20.0612
chr8	124330001	124365000	chr8	124025001	124365000	340000	35000	32.6429	0.95	0.11	20.0291
chr7	112370001	112410000	chr7	112370001	112920000	550000	40000	18.7523	0.96	0.0365	19.9262
chr17	14505001	14535000	chr17	14220001	14535000	315000	30000	38.5979	0.98	0.013	19.8947
chr9	58030001	58065000	chr9	58030001	58310000	280000	35000	43.1173	0.96	0.0145	19.879
chr6	94960001	94985000	chr6	94505001	94985000	480000	25000	17.4542	0.95	0.022	19.8168
chr3	55335001	55370000	chr3	55060001	55370000	310000	35000	35.3571	0.95	0.011	19.6619
chr3	122285001	122320000	chr3	122285001	122635000	350000	35000	38.4184	0.95	0.031	19.5559
chr3	40510001	40545000	chr3	40510001	40835000	325000	35000	44.6584	0.95	0.012	19.5533
chr4	40755001	40785000	chr4	40755001	40975000	220000	30000	60.4432	0.96	0.005	19.5332
chr5	119675001	119715000	chr5	118765001	119715000	950000	40000	9.03618	0.96	0.1475	19.4166
chr11	116740001	116775000	chr11	116740001	117050000	310000	35000	94.0161	0.97	0.007	19.3654
chr6	145325001	145365000	chr6	145160001	145365000	205000	40000	75.7409	0.95	0.005	19.3101
chr11	77935001	77980000	chr11	77815001	77980000	165000	45000	82.0673	0.96	0.028	19.2973
chr18	24035001	24065000	chr18	24035001	24310000	275000	30000	27.6091	0.96	0.016	19.1981
chr7	144750001	144790000	chr7	144575001	144790000	215000	40000	52.6512	0.96	0.01	19.1944
chr10	86055001	86085000	chr10	86055001	86460000	405000	30000	35.7271	0.95	0.021	19.003
chr7	96900001	96925000	chr7	96505001	96925000	420000	25000	22.6405	0.95	0.022	18.849
chr10	40510001	40540000	chr10	40245001	40540000	295000	30000	25.8955	0.96	0.022	18.5128
chr12	81160001	81200000	chr12	80970001	81200000	230000	40000	38.9728	0.95	0.0495	18.4826
chr1	88740001	88780000	chr1	88740001	89205000	465000	40000	25.9117	0.95	0.018	18.3956
chr12	110825001	110860000	chr12	110585001	110860000	275000	35000	34.6935	0.95	0.034	18.3558
chr5	111250001	111285000	chr5	110775001	111285000	510000	35000	22.5798	0.95	0.1085	18.3311
chr16	8855001	8885000	chr16	8665001	8885000	220000	30000	62.2652	0.97	0.0145	18.2666
chr18	74810001	74840000	chr18	74810001	74995000	185000	30000	47.4279	0.97	0.021	18.0446
chr12	91775001	91810000	chr12	91620001	91810000	190000	35000	45.3271	0.96	0.044	18.023
chr5	139655001	139685000	chr5	139505001	139685000	180000	30000	75.1111	0.97	0.022	17.8657
chr3	101270001	101310000	chr3	100965001	101310000	345000	40000	34.3623	0.96	0.02	17.8405
chr2	170105001	170145000	chr2	170105001	170350000	245000	40000	56.1658	0.95	0.005	17.7711
chr10	82895001	82935000	chr10	82895001	83360000	465000	40000	28.2567	0.95	0.044	17.663
chr9	77790001	77825000	chr9	77790001	78095000	305000	35000	28.5902	0.96	0.015	17.6196
chr4	139075001	139105000	chr4	139075001	139335000	260000	30000	43.6571	0.97	0.0095	17.5445
chr18	25715001	25745000	chr18	25530001	25745000	215000	30000	41.1628	0.97	0.025	17.4956
chr1	133345001	133375000	chr1	133145001	133375000	230000	30000	86.8986	0.97	0.028	17.2583
chr11	118720001	118755000	chr11	118420001	118755000	335000	35000	39.1087	0.96	0.01	17.1253
chr11	103310001	103340000	chr11	103155001	103340000	185000	30000	75	0.97	0.005	17.1084
chr14	46870001	46900000	chr14	46870001	47100000	230000	30000	40.2717	0.95	0.0165	16.9901
chr4	120360001	120395000	chr4	120120001	120395000	275000	35000	36.8805	0.95	0.012	16.9636
chr7	73615001	73650000	chr7	73415001	73650000	235000	35000	37.2523	0.95	0.007	16.9484
chr6	91725001	91755000	chr6	91505001	91755000	250000	30000	49.2367	0.97	0.0355	16.9453
chr1	134030001	134065000	chr1	133895001	134065000	170000	35000	79.7101	0.98	0.0045	16.92
chr2	131490001	131530000	chr2	131255001	131530000	275000	40000	56.4273	0.95	0.012	16.8021
chr4	9130001	9155000	chr4	9130001	9570000	440000	25000	28.1023	0.97	0.0145	16.7823
chr15	64610001	64645000	chr15	64120001	64645000	525000	35000	19.3242	0.95	0.013	16.6057
chr17	28140001	28180000	chr17	27900001	28180000	280000	40000	51.8438	0.96	0.009	16.5822
chr18	56360001	56395000	chr18	56360001	56610000	250000	35000	31.2829	0.95	0.01	16.5395
chr8	34795001	34825000	chr8	34505001	34825000	320000	30000	41.9271	0.96	0.015	16.5122
chr1	57410001	57445000	chr1	57410001	58300000	890000	35000	10.6782	0.95	0.025	16.4261
chr4	34215001	34245000	chr4	33385001	34245000	860000	30000	13.5058	0.95	0.0285	16.4143
chr7	132790001	132820000	chr7	132640001	132820000	180000	30000	59.1481	0.95	0.0085	16.0644
chr6	50515001	50560000	chr6	50205001	50560000	355000	45000	22.7074	0.95	0.035	16.0372
chr9	118910001	118940000	chr9	118910001	119095000	185000	30000	60.2342	0.98	0.007	16.0351
chr9	41930001	41965000	chr9	41450001	41965000	515000	35000	17.6879	0.95	0.026	15.9834
chr3	105885001	105920000	chr3	105670001	105920000	250000	35000	46.1371	0.98	0.0065	15.9257
chr3	131210001	131255000	chr3	130705001	131255000	550000	45000	23.5708	0.95	0.1395	15.6383
chr1	166135001	166170000	chr1	165765001	166170000	405000	35000	33.2716	0.95	0.017	15.5324
chr17	15055001	15085000	chr17	15055001	15490000	435000	30000	27.4828	0.96	0.042	15.5117
chr2	27760001	27795000	chr2	27760001	27990000	230000	35000	52.2081	0.97	0.0055	15.4478
chr7	49120001	49150000	chr7	49120001	49450000	330000	30000	30.6944	0.95	0.014	15.3422
chr6	134595001	134630000	chr6	134415001	134630000	215000	35000	71.5116	0.97	0.062	15.2583
chr8	128350001	128375000	chr8	127585001	128375000	790000	25000	11.6722	0.95	0.011	15.2094
chr6	143165001	143195000	chr6	142980001	143195000	215000	30000	74.6357	0.97	0.007	15.1116
chrX	159610001	159650000	chrX	159610001	159970000	360000	40000	15.1788	0.95	0.092	15.106
chr1	134310001	134345000	chr1	134110001	134345000	235000	35000	56.7416	0.95	0.012	15.0792
chr5	137085001	137125000	chr5	136955001	137125000	170000	40000	77.6213	0.97	0.0035	15.063
chr11	88805001	88845000	chr11	88200001	88845000	645000	40000	19.3382	0.95	0.059	14.8839
chr6	145170001	145205000	chr6	145000001	145205000	205000	35000	84.1568	0.95	0.007	14.8146
chr10	67305001	67340000	chr10	67305001	67860000	555000	35000	16.1429	0.95	0.023	14.6644
chr1	191790001	191835000	chr1	191305001	191835000	530000	45000	29.9224	0.95	0.0245	14.6234
chr1	90050001	90080000	chr1	90050001	90395000	345000	30000	35.6763	0.97	0.009	14.6026
chr3	29990001	30025000	chr3	29990001	30595000	605000	35000	14.4226	0.95	0.023	14.5687
chr2	92805001	92825000	chr2	92505001	92825000	320000	20000	34.7148	0.96	0.016	14.5026
chr7	109520001	109550000	chr7	109520001	109725000	205000	30000	52.5772	0.97	0.01	14.4795
chr2	129240001	129275000	chr2	129065001	129275000	210000	35000	59.5612	0.95	0.0115	14.4771
chr17	31665001	31700000	chr17	31665001	32080000	415000	35000	29.3133	0.96	0.023	14.469
chr6	112190001	112230000	chr6	112190001	112490000	300000	40000	50.15	0.95	0.0285	14.4596
chr9	57415001	57450000	chr9	57215001	57450000	235000	35000	48.8419	0.95	0.01	14.4525
chr15	85710001	85745000	chr15	85710001	85880000	170000	35000	73.7101	0.95	0.009	14.3756
chr1	40350001	40385000	chr1	40055001	40385000	330000	35000	34.0476	0.97	0.023	14.3446
chr1	127190001	127225000	chr1	127190001	127490000	300000	35000	42.2119	0.98	0.0115	14.2002
chr17	31645001	31670000	chr17	31505001	31670000	165000	25000	70.5697	0.97	0.007	14.1541
chr11	8850001	8880000	chr11	8420001	8880000	460000	30000	23.0888	0.95	0.071	14.0624
chr3	35080001	35125000	chr3	34215001	35125000	910000	45000	11.6111	0.95	0.0535	13.9987
chr17	87240001	87265000	chr17	86910001	87265000	355000	25000	37.5887	0.97	0.011	13.9525
chr11	44315001	44345000	chr11	43780001	44345000	565000	30000	21.441	0.97	0.015	13.9384
chr1	181520001	181565000	chr1	181210001	181565000	355000	45000	33.981	0.95	0.008	13.9368
chr6	88105001	88140000	chr6	88105001	88505000	400000	35000	25.3	0.95	0.0225	13.9114
chr4	33275001	33315000	chr4	33110001	33315000	205000	40000	58.6189	0.95	0.009	13.7642
chr7	144875001	144910000	chr7	144605001	144910000	305000	35000	34.0492	0.95	0.056	13.7364
chr3	130055001	130095000	chr3	129815001	130095000	280000	40000	40.2634	0.96	0.015	13.716
chr2	125250001	125280000	chr2	125250001	125620000	370000	30000	31.8491	0.98	0.0425	13.5842
chr6	118165001	118210000	chr6	118165001	118420000	255000	45000	56.8333	0.96	0.012	13.5631
chr1	194940001	194980000	chr1	194710001	194980000	270000	40000	41.8426	0.97	0.013	13.4608
chr1	43245001	43275000	chr1	43110001	43275000	165000	30000	62.7525	0.96	0.006	13.3751
chr8	121495001	121535000	chr8	121185001	121535000	350000	40000	29.1196	0.95	0.035	13.3508
chr16	5135001	5165000	chr16	4965001	5165000	200000	30000	75.6625	0.97	0.008	13.3497
chr18	61465001	61510000	chr18	61295001	61510000	215000	45000	46.8837	0.95	0.022	13.325
chr14	67175001	67210000	chr14	66940001	67210000	270000	35000	30.328	0.95	0.043	13.3124
chr7	132215001	132250000	chr7	132215001	132560000	345000	35000	25.8758	0.97	0.051	13.2705
chr2	165060001	165100000	chr2	165060001	165365000	305000	40000	41.1537	0.96	0.012	13.2173
chr9	13290001	13320000	chr9	13290001	13720000	430000	30000	26.2923	0.97	0.016	13.1604
chr9	110865001	110900000	chr9	110620001	110900000	280000	35000	45.3138	0.95	0.0275	13.0839
chr1	87025001	87065000	chr1	86600001	87065000	465000	40000	29.7984	0.95	0.063	13.0472
chr10	95410001	95435000	chr10	95080001	95435000	355000	25000	30.3127	0.97	0.022	13.0345
chr11	95500001	95535000	chr11	95245001	95535000	290000	35000	46.7192	0.95	0.01	12.8769
chr5	124895001	124930000	chr5	124895001	125375000	480000	35000	30.0268	0.96	0.0265	12.7791
chr5	36720001	36765000	chr5	36460001	36765000	305000	45000	36.1925	0.95	0.028	12.6351
chr14	31640001	31675000	chr14	31640001	32085000	445000	35000	22.0594	0.95	0.041	12.6199
chr8	117455001	117490000	chr8	117060001	117490000	430000	35000	24.9684	0.95	0.1225	12.609
chr2	160585001	160615000	chr2	160585001	160955000	370000	30000	33.8784	0.95	0.011	12.5771
chr3	102455001	102495000	chr3	102240001	102495000	255000	40000	54.2675	0.95	0.014	12.4858
chr6	125580001	125620000	chr6	125275001	125620000	345000	40000	35.2482	0.96	0.029	12.4498
chr11	82160001	82205000	chr11	81975001	82205000	230000	45000	54.3744	0.95	0.001	12.3452
chr4	138435001	138470000	chr4	138435001	138880000	445000	35000	21.8026	0.95	0.027	12.2074
chr15	73005001	73045000	chr15	72510001	73045000	535000	40000	23.2757	0.95	0.039	12.1754
chr17	86890001	86925000	chr17	86440001	86925000	485000	35000	25.7717	0.96	0.055	12.1127
chr7	45670001	45705000	chr7	45545001	45705000	160000	35000	65.4241	0.97	0.0315	12.0939
chr2	172820001	172850000	chr2	172820001	173095000	275000	30000	47.9515	0.95	0.009	12.0682
chr7	126065001	126105000	chr7	125700001	126105000	405000	40000	24.7145	0.96	0.076	11.9184
chr10	75830001	75865000	chr10	75625001	75865000	240000	35000	38.8185	0.96	0.0185	11.8967
chr1	136435001	136475000	chr1	136155001	136475000	320000	40000	34.9062	0.95	0.024	11.8239
chr3	152765001	152795000	chr3	152765001	153515000	750000	30000	15.7633	0.95	0.022	11.7617
chr12	86600001	86635000	chr12	86120001	86635000	515000	35000	17.2996	0.95	0.103	11.7551
chr8	14815001	14860000	chr8	14310001	14860000	550000	45000	23.2545	0.95	0.017	11.746
chr16	25045001	25080000	chr16	24195001	25080000	885000	35000	14.6247	0.95	0.012	11.6173
chr15	73535001	73575000	chr15	73215001	73575000	360000	40000	38.4531	0.96	0.037	11.5991
chr4	141560001	141595000	chr4	141380001	141595000	215000	35000	49.8771	0.97	0.007	11.569
chr1	82270001	82305000	chr1	81585001	82305000	720000	35000	16.244	0.95	0.0445	11.5308
chr2	160565001	160600000	chr2	159990001	160600000	610000	35000	19.5363	0.95	0.029	11.5075
chr16	20470001	20505000	chr16	20290001	20505000	215000	35000	60.1229	0.97	0.025	11.4725
chr11	112775001	112810000	chr11	112775001	113170000	395000	35000	35.5787	0.95	0.017	11.4234
chr4	10900001	10935000	chr4	10900001	11195000	295000	35000	44.954	0.95	0.013	11.4104
chr2	132505001	132535000	chr2	132505001	132805000	300000	30000	37.9222	0.96	0.047	11.3922
chr13	34630001	34665000	chr13	34630001	34880000	250000	35000	37.54	0.96	0.021	11.3546
chr2	26550001	26580000	chr2	26310001	26580000	270000	30000	45.9691	0.97	0.006	11.3519
chr13	9170001	9205000	chr13	9170001	9680000	510000	35000	19.0311	0.95	0.031	11.3091
chr15	103160001	103195000	chr15	102670001	103195000	525000	35000	28.9755	0.96	0.052	11.2969
chr10	58800001	58830000	chr10	58800001	59150000	350000	30000	24.4048	0.97	0.0205	11.2152
chr2	154400001	154445000	chr2	154400001	154650000	250000	45000	47.5222	0.95	0.0135	11.2094
chr9	123250001	123280000	chr9	123250001	123480000	230000	30000	44.8659	0.96	0.014	11.1894
chr8	10560001	10590000	chr8	10560001	11075000	515000	30000	23.7977	0.96	0.024	11.1853
chr1	138825001	138860000	chr1	138825001	139285000	460000	35000	20.3727	0.95	0.028	11.1616
chr1	151685001	151725000	chr1	151450001	151725000	275000	40000	45.0347	0.96	0.01	11.1268
chr17	66225001	66260000	chr17	66225001	66500000	275000	35000	40.9286	0.95	0.029	11.0973
chr13	97230001	97265000	chr13	97230001	97695000	465000	35000	19.6575	0.95	0.046	11.0501
chr11	84785001	84825000	chr11	84360001	84825000	465000	40000	27.2742	0.96	0.053	10.9612
chr3	103360001	103395000	chr3	103170001	103395000	225000	35000	48.9746	0.97	0.032	10.9157
chr11	119500001	119520000	chr11	119500001	119905000	405000	20000	36.1688	0.97	0.017	10.9069
chr17	78190001	78220000	chr17	78190001	78460000	270000	30000	43.4074	0.97	0.0125	10.887
chr9	41985001	42020000	chr9	41985001	42325000	340000	35000	27.1828	0.96	0.028	10.8735
chr1	194605001	194645000	chr1	194605001	194825000	220000	40000	67.25	0.97	0.0065	10.8407
chr13	60455001	60485000	chr13	59835001	60485000	650000	30000	13.3526	0.96	0.042	10.8339
chr1	120585001	120610000	chr1	120585001	121440000	855000	25000	16.6544	0.96	0.031	10.833
chr4	144880001	144915000	chr4	144880001	145310000	430000	35000	24.407	0.95	0.021	10.8098
chr2	92480001	92505000	chr2	92480001	92850000	370000	25000	28.3189	0.95	0.029	10.69
chr3	58150001	58180000	chr3	58150001	58500000	350000	30000	30.9952	0.97	0.017	10.6402
chr1	152510001	152545000	chr1	152510001	152765000	255000	35000	47.7871	0.98	0.026	10.5924
chr16	30170001	30195000	chr16	29845001	30195000	350000	25000	45.5629	0.97	0.013	10.5528
chr8	126905001	126940000	chr8	126470001	126940000	470000	35000	23.231	0.97	0.1715	10.4678
chr7	46085001	46120000	chr7	46085001	46270000	185000	35000	55.7876	0.96	0.007	10.4597
chr1	71640001	71685000	chr1	71640001	72005000	365000	45000	31.7565	0.95	0.017	10.3994
chr11	19815001	19850000	chr11	19815001	20080000	265000	35000	38.6954	0.95	0.009	10.3489
chr3	129285001	129320000	chr3	129285001	129705000	420000	35000	23.3656	0.97	0.012	10.2501
chr7	72385001	72420000	chr7	72385001	73425000	1040000	35000	6.16852	0.97	0.125	10.2329
chr7	67215001	67255000	chr7	67215001	67640000	425000	40000	19.1147	0.95	0.035	10.2248
chr17	68145001	68185000	chr17	67860001	68185000	325000	40000	30.5346	0.95	0.017	10.1326
chr16	21820001	21855000	chr16	21820001	22165000	345000	35000	34.7941	0.95	0.053	10.11
chr6	149120001	149155000	chr6	149120001	149445000	325000	35000	48.9912	0.96	0.086	10.0667
chr17	32005001	32040000	chr17	31680001	32040000	360000	35000	36.4067	0.95	0.0115	10.0398
chr10	85210001	85240000	chr10	85210001	85675000	465000	30000	23.6971	0.95	0.023	10.0172
chr7	16610001	16635000	chr7	16450001	16635000	185000	25000	48.2378	0.97	0.024	10.0167
chr1	55395001	55425000	chr1	55395001	55880000	485000	30000	19.5034	0.95	0.026	10.0005
chr15	7445001	7485000	chr15	7445001	8095000	650000	40000	15.2939	0.95	0.015	9.98929
chr1	64435001	64470000	chr1	63660001	64470000	810000	35000	11.5606	0.95	0.0525	9.95819
chr2	92590001	92625000	chr2	92590001	92820000	230000	35000	50.3012	0.97	0.0165	9.95582
chr10	69635001	69670000	chr10	69350001	69670000	320000	35000	27.1295	0.95	0.0435	9.85884
chr4	53105001	53135000	chr4	53105001	53515000	410000	30000	35.126	0.95	0.023	9.83469
chr1	60845001	60880000	chr1	60395001	60880000	485000	35000	21.9985	0.95	0.05	9.83292
chr7	97730001	97765000	chr7	97730001	98160000	430000	35000	21.3704	0.97	0.0275	9.79786
chr2	24550001	24585000	chr2	24320001	24585000	265000	35000	30.9704	0.95	0.017	9.79412
chr16	17255001	17300000	chr16	17065001	17300000	235000	45000	60.0236	0.95	0.02	9.72655
chr12	70485001	70520000	chr12	70485001	70920000	435000	35000	18.1609	0.95	0.048	9.68302
chr1	189005001	189045000	chr1	189005001	189680000	675000	40000	16.6435	0.95	0.023	9.64271
chr2	131395001	131430000	chr2	131240001	131430000	190000	35000	66.3985	0.97	0.0245	9.64244
chr10	128880001	128915000	chr10	128690001	128915000	225000	35000	56.4889	0.96	0.03	9.63999
chr12	73695001	73730000	chr12	73695001	74015000	320000	35000	30.0804	0.95	0.0385	9.61479
chr9	62525001	62570000	chr9	62265001	62570000	305000	45000	36.9463	0.95	0.03	9.60996
chr1	89225001	89260000	chr1	89225001	89650000	425000	35000	27.6084	0.95	0.023	9.55451
chr14	72980001	73015000	chr14	72495001	73015000	520000	35000	15.2483	0.95	0.0285	9.50379
chr3	52175001	52210000	chr3	52015001	52210000	195000	35000	62.8755	0.97	0.011	9.40965
chr12	33010001	33045000	chr12	33010001	33390000	380000	35000	27.6971	0.95	0.0195	9.40486
chr13	110380001	110415000	chr13	110380001	110985000	605000	35000	12.0286	0.95	0.031	9.39082
chr6	91275001	91290000	chr6	91155001	91290000	135000	15000	56.0741	0.97	0.03	9.25592
chr17	26870001	26905000	chr17	26640001	26905000	265000	35000	42.3261	0.95	0.013	9.23337
chr2	35890001	35925000	chr2	35580001	35925000	345000	35000	29.2215	0.96	0.02	9.23182
chr19	56755001	56790000	chr19	56555001	56790000	235000	35000	51.7264	0.96	0.028	9.22383
chr2	52750001	52780000	chr2	52750001	53130000	380000	30000	19.2829	0.95	0.0315	9.22025
chr6	149090001	149135000	chr6	148945001	149135000	190000	45000	79.0234	0.95	0.0115	9.10593
chr14	32460001	32495000	chr14	32220001	32495000	275000	35000	31.2963	0.95	0.08	9.08765
chr9	62230001	62260000	chr9	61945001	62260000	315000	30000	29.3862	0.95	0.016	9.06833
chr1	172295001	172330000	chr1	172045001	172330000	285000	35000	52.6165	0.97	0.004	9.04677
chr2	181375001	181420000	chr2	181375001	181590000	215000	45000	59.9354	0.97	0.006	9.01567
chr4	56475001	56505000	chr4	55520001	56505000	985000	30000	12.6037	0.95	0.02	8.98321
chr8	84350001	84385000	chr8	84350001	84595000	245000	35000	39.1953	0.95	0.047	8.88891
chr1	171105001	171135000	chr1	171105001	171290000	185000	30000	59.8739	0.96	0.004	8.8708
chr5	149505001	149535000	chr5	149330001	149535000	205000	30000	59.7358	0.97	0.016	8.86658
chr15	53325001	53360000	chr15	53070001	53360000	290000	35000	36.0296	0.95	0.0275	8.85252
chr4	137720001	137750000	chr4	137720001	137960000	240000	30000	49.5104	0.97	0.0165	8.833
chr3	102235001	102270000	chr3	102235001	102810000	575000	35000	21.1266	0.95	0.023	8.78072
chr5	146680001	146725000	chr5	146680001	146910000	230000	45000	56.157	0.97	0.0075	8.74362
chr4	130165001	130200000	chr4	130010001	130200000	190000	35000	60.2218	0.97	0.044	8.73509
chr5	30620001	30650000	chr5	30370001	30650000	280000	30000	36.1905	0.96	0.0385	8.73409
chr15	89055001	89090000	chr15	88805001	89090000	285000	35000	49.6341	0.95	0.018	8.72216
chr7	80830001	80860000	chr7	80725001	80860000	135000	30000	60.7099	0.97	0.014	8.69972
chr1	167625001	167660000	chr1	167365001	167660000	295000	35000	38.5517	0.98	0.058	8.54942
chr11	20440001	20475000	chr11	20440001	20745000	305000	35000	32.4192	0.95	0.011	8.52698
chr4	63145001	63190000	chr4	63145001	63420000	275000	45000	53.9475	0.96	0.027	8.47962
chr1	118740001	118775000	chr1	118545001	118775000	230000	35000	60.5528	0.97	0.0405	8.45433
chr9	86435001	86470000	chr9	85735001	86470000	735000	35000	9.77495	0.95	0.098	8.40294
chr8	11685001	11720000	chr8	11505001	11720000	215000	35000	55.2724	0.95	0.019	8.33196
chr2	170320001	170355000	chr2	170200001	170355000	155000	35000	84.4424	0.96	0.028	8.32381
chr9	95840001	95865000	chr9	95505001	95865000	360000	25000	23.0972	0.95	0.0275	8.30208
chr13	23395001	23420000	chr13	21860001	23420000	1560000	25000	9.47651	0.95	0.0575	8.27885
chr1	181880001	181915000	chr1	181880001	182135000	255000	35000	45.0588	0.95	0.021	8.15954
chr5	36015001	36055000	chr5	36015001	36440000	425000	40000	25.7381	0.96	0.021	8.06352
chr14	120125001	120155000	chr14	120125001	120465000	340000	30000	16.6841	0.95	0.066	8.00827
chr9	121465001	121500000	chr9	121465001	121690000	225000	35000	45.1079	0.95	0.017	7.98576
chr7	132640001	132670000	chr7	132640001	132905000	265000	30000	43	0.95	0.008	7.98323
chr2	71780001	71825000	chr2	71585001	71825000	240000	45000	40.1181	0.95	0.179	7.95108
chr4	87355001	87395000	chr4	87355001	88345000	990000	40000	11.5134	0.95	0.0275	7.87304
chr11	57945001	57975000	chr11	57945001	58125000	180000	30000	69.412	0.96	0.007	7.82121
chr19	47645001	47680000	chr19	47645001	47955000	310000	35000	44.8525	0.96	0.014	7.80387
chr11	95230001	95270000	chr11	95030001	95270000	240000	40000	65.4401	0.95	0.0165	7.79337
chr8	46925001	46960000	chr8	46660001	46960000	300000	35000	31.7667	0.95	0.1045	7.7907
chr6	114455001	114490000	chr6	114180001	114490000	310000	35000	60.4309	0.96	0.009	7.77244
chr4	3770001	3810000	chr4	3595001	3810000	215000	40000	52.4041	0.98	0.016	7.73892
chr1	179840001	179885000	chr1	179840001	180235000	395000	45000	29.4993	0.96	0.016	7.71172
chr15	37885001	37930000	chr15	37315001	37930000	615000	45000	12.7154	0.95	0.037	7.70446
chr1	73895001	73935000	chr1	73895001	74205000	310000	40000	43.8569	0.95	0.0265	7.68676
chr2	116885001	116920000	chr2	116885001	117250000	365000	35000	21.6497	0.96	0.052	7.62556
chr10	44145001	44180000	chr10	43935001	44180000	245000	35000	31.6501	0.96	0.031	7.60872
chr18	62250001	62275000	chr18	62250001	62545000	295000	25000	19.522	0.95	0.068	7.56218
chr1	37615001	37650000	chr1	37435001	37650000	215000	35000	49.9203	0.97	0.02	7.5237
chr5	38290001	38325000	chr5	38290001	38630000	340000	35000	28.7626	0.95	0.029	7.52175
chr3	97920001	97950000	chr3	97920001	98140000	220000	30000	52.0947	0.98	0.016	7.49477
chr17	44245001	44280000	chr17	44245001	45290000	1045000	35000	10.8352	0.95	0.037	7.41631
chr4	32520001	32550000	chr4	32110001	32550000	440000	30000	35.8636	0.95	0.0105	7.40916
chr5	134485001	134520000	chr5	134485001	134710000	225000	35000	62.2635	0.95	0.009	7.38299
chr4	145280001	145315000	chr4	145075001	145315000	240000	35000	42.0714	0.96	0.0155	7.37159
chr11	101045001	101085000	chr11	100845001	101085000	240000	40000	58.8932	0.95	0.007	7.34704
chr9	23205001	23240000	chr9	22650001	23240000	590000	35000	15.9792	0.95	0.0365	7.34568
chr9	99225001	99260000	chr9	98970001	99260000	290000	35000	32.1946	0.95	0.0385	7.24206
chr7	80560001	80595000	chr7	80385001	80595000	210000	35000	45.9082	0.96	0.038	7.20306
chr5	64800001	64830000	chr5	64275001	64830000	555000	30000	19.1303	0.95	0.011	7.15241
chr13	54430001	54465000	chr13	54100001	54465000	365000	35000	23.6536	0.95	0.027	7.15094
chr2	128375001	128410000	chr2	128160001	128410000	250000	35000	54.14	0.96	0.021	7.07912
chr6	87090001	87130000	chr6	87090001	87390000	300000	40000	29.575	0.96	0.0435	7.06896
chr12	100090001	100125000	chr12	99885001	100125000	240000	35000	35.7917	0.96	0.02	7.06141
chr4	148910001	148950000	chr4	148740001	148950000	210000	40000	57.1071	0.97	0.059	7.02571
chr3	102665001	102710000	chr3	102320001	102710000	390000	45000	32.4488	0.96	0.019	6.90227
chr11	102640001	102670000	chr11	102440001	102670000	230000	30000	48.1522	0.95	0.018	6.86988
chr19	41755001	41775000	chr19	41630001	41775000	145000	20000	77.6983	0.97	0.032	6.86878
chr3	32680001	32715000	chr3	32505001	32715000	210000	35000	46.1361	0.95	0.025	6.81341
chr17	86145001	86180000	chr17	86145001	86490000	345000	35000	35.3872	0.95	0.036	6.81301
chr17	28510001	28555000	chr17	28340001	28555000	215000	45000	54.9587	0.95	0.023	6.71271
chr5	105395001	105425000	chr5	105395001	105690000	295000	30000	23.7627	0.96	0.034	6.69378
chr6	138135001	138175000	chr6	137750001	138175000	425000	40000	30.9003	0.95	0.054	6.62953
chr5	66605001	66635000	chr5	66395001	66635000	240000	30000	37.9722	0.97	0.029	6.59618
chr15	100020001	100050000	chr15	100020001	100225000	205000	30000	54.7846	0.96	0.011	6.59276
chr13	62910001	62945000	chr13	62910001	63355000	445000	35000	17.0899	0.95	0.116	6.56108
chr8	94180001	94220000	chr8	93960001	94220000	260000	40000	35.9615	0.96	0.0335	6.53279
chr4	63930001	63965000	chr4	63415001	63965000	550000	35000	20.5143	0.95	0.0425	6.52527
chr2	27225001	27255000	chr2	27015001	27255000	240000	30000	46.0417	0.96	0.081	6.5107
chr17	24730001	24765000	chr17	24730001	24890000	160000	35000	78.6071	0.98	0.0085	6.46385
chr4	44275001	44310000	chr4	44165001	44310000	145000	35000	87.1576	0.96	0.044	6.44066
chr3	152065001	152110000	chr3	151715001	152110000	395000	45000	27.3207	0.96	0.06	6.42794
chr11	106965001	106995000	chr11	106790001	106995000	205000	30000	53.0488	0.98	0.01	6.3718
chr3	79190001	79235000	chr3	79190001	79535000	345000	45000	28.7874	0.96	0.038	6.3587
chr6	30345001	30385000	chr6	30030001	30385000	355000	40000	25.0898	0.95	0.043	6.3438
chr15	99890001	99920000	chr15	99690001	99920000	230000	30000	45.8913	0.95	0.0285	6.33459
chr15	55095001	55115000	chr15	55095001	55560000	465000	20000	24.707	0.96	0.03	6.33227
chr15	81185001	81215000	chr15	81010001	81215000	205000	30000	55.9797	0.98	0.006	6.32725
chr15	99480001	99515000	chr15	99480001	99695000	215000	35000	62.3189	0.96	0.006	6.32528
chr8	86885001	86920000	chr8	86580001	86920000	340000	35000	27.661	0.96	0.0445	6.32296
chr11	75770001	75805000	chr11	75770001	75990000	220000	35000	60.3117	0.95	0.009	6.24769
chr7	29025001	29055000	chr7	28885001	29055000	170000	30000	53.4216	0.95	0.028	6.22453
chr16	93435001	93470000	chr16	92505001	93470000	965000	35000	9.16802	0.96	0.138	6.21967
chr8	107095001	107130000	chr8	107095001	107370000	275000	35000	32.1273	0.97	0.033	6.14592
chr1	51580001	51615000	chr1	51330001	51615000	285000	35000	34.3083	0.95	0.109	6.02707
chr18	52940001	52975000	chr18	52940001	53730000	790000	35000	8.9358	0.95	0.0735	5.99691
chr9	15000001	15035000	chr9	14740001	15035000	295000	35000	31.0266	0.97	0.026	5.9446
chr6	114075001	114110000	chr6	114075001	114490000	415000	35000	40.117	0.95	0.025	5.9086
chr8	69010001	69040000	chr8	68800001	69040000	240000	30000	29.8229	0.97	0.025	5.88345
chr9	123140001	123180000	chr9	123140001	123525000	385000	40000	26.7792	0.95	0.042	5.88343
chr2	103560001	103605000	chr2	103560001	103720000	160000	45000	62.5139	0.95	0.008	5.85812
chr17	80165001	80205000	chr17	80005001	80205000	200000	40000	55.0063	0.97	0.128	5.84217
chr9	94725001	94760000	chr9	94725001	95490000	765000	35000	9.90414	0.95	0.085	5.82096
chr3	83270001	83315000	chr3	83270001	83795000	525000	45000	14.6709	0.95	0.118	5.78113
chr18	77590001	77625000	chr18	77270001	77625000	355000	35000	25.7505	0.97	0.105	5.75478
chr6	134640001	134680000	chr6	134640001	134885000	245000	40000	59.3189	0.96	0.166	5.74854
chr8	105695001	105730000	chr8	105695001	105940000	245000	35000	42.6618	0.96	0.022	5.73553
chr8	84800001	84835000	chr8	84575001	84835000	260000	35000	39.7995	0.96	0.0135	5.67897
chr9	57735001	57775000	chr9	57515001	57775000	260000	40000	41.4928	0.95	0.043	5.66865
chr9	56540001	56570000	chr9	56065001	56570000	505000	30000	21.6287	0.95	0.093	5.66075
chr11	107445001	107485000	chr11	107185001	107485000	300000	40000	36.1104	0.95	0.0605	5.65705
chr3	19880001	19910000	chr3	19505001	19910000	405000	30000	22.7099	0.98	0.124	5.62732
chr1	130860001	130895000	chr1	130860001	131075000	215000	35000	55.7608	0.97	0.011	5.62184
chr13	54785001	54820000	chr13	54785001	55080000	295000	35000	32.1065	0.95	0.038	5.56097
chr13	60725001	60760000	chr13	59835001	60760000	925000	35000	9.07799	0.95	0.167	5.55918
chr17	29500001	29525000	chr17	29200001	29525000	325000	25000	37.4369	0.95	0.022	5.55624
chr15	31560001	31605000	chr15	31315001	31605000	290000	45000	40.7682	0.95	0.0305	5.53746
chr9	79705001	79730000	chr9	79010001	79730000	720000	25000	10.5944	0.95	0.051	5.51806
chr1	89640001	89680000	chr1	89640001	89950000	310000	40000	36.5081	0.96	0.015	5.49884
chr8	46300001	46335000	chr8	46300001	46555000	255000	35000	41.1373	0.96	0.032	5.48728
chr3	107335001	107380000	chr3	107335001	107615000	280000	45000	37.1171	0.95	0.041	5.45835
chr2	165515001	165550000	chr2	165515001	165765000	250000	35000	52.1771	0.97	0.0175	5.4323
chr2	4850001	4880000	chr2	4600001	4880000	280000	30000	30.7946	0.95	0.056	5.43174
chr15	36685001	36720000	chr15	36515001	36720000	205000	35000	54.885	0.95	0.019	5.41762
chr18	12420001	12460000	chr18	12165001	12460000	295000	40000	24.6589	0.96	0.085	5.3935
chr10	122030001	122070000	chr10	121685001	122070000	385000	40000	24.5795	0.95	0.057	5.37197
chr1	184720001	184750000	chr1	184435001	184750000	315000	30000	38.7151	0.98	0.042	5.34412
chr17	49855001	49890000	chr17	49480001	49890000	410000	35000	29.4669	0.95	0.02	5.29425
chr4	139840001	139875000	chr4	139640001	139875000	235000	35000	38.9757	0.98	0.109	5.20721
chr19	29045001	29070000	chr19	29045001	29365000	320000	25000	35.2938	0.96	0.045	5.20304
chr3	10000001	10035000	chr3	10000001	10315000	315000	35000	29.1678	0.95	0.124	5.19332
chr14	64435001	64470000	chr14	64155001	64470000	315000	35000	22.3311	0.95	0.132	5.17002
chr18	68220001	68260000	chr18	67850001	68260000	410000	40000	20.625	0.96	0.083	5.14639
chr4	148160001	148200000	chr4	148160001	148445000	285000	40000	37.4035	0.95	0.082	5.13768
chr11	117365001	117405000	chr11	117365001	117785000	420000	40000	30.1815	0.95	0.077	5.13379
chr7	78910001	78930000	chr7	78910001	79150000	240000	20000	46.2865	0.95	0.0235	5.12332
chr9	45985001	46020000	chr9	45985001	46255000	270000	35000	39.1508	0.98	0.057	5.12141
chr10	39230001	39265000	chr10	39230001	39530000	300000	35000	25.9857	0.96	0.0385	5.09187
chr18	44805001	44840000	chr18	44375001	44840000	465000	35000	14.2995	0.95	0.106	5.0774
chr5	129050001	129080000	chr5	129050001	129605000	555000	30000	21.7913	0.95	0.019	5.07162
chr10	119785001	119820000	chr10	119785001	120175000	390000	35000	27.0293	0.95	0.043	5.06104
chr2	166030001	166065000	chr2	165775001	166065000	290000	35000	39.133	0.95	0.0635	5.04928
chr10	88705001	88740000	chr10	88495001	88740000	245000	35000	42.7988	0.95	0.025	5.01302
chr1	128800001	128845000	chr1	128525001	128845000	320000	45000	34.4427	0.95	0.032	5.00615
chr16	14695001	14725000	chr16	14695001	15125000	430000	30000	21.6627	0.95	0.0495	5.00512
chr8	10385001	10420000	chr8	9970001	10420000	450000	35000	23.2079	0.96	0.069	4.97944
chr10	67970001	68010000	chr10	67850001	68010000	160000	40000	50.25	0.95	0.0665	4.97419
chr3	97860001	97900000	chr3	97620001	97900000	280000	40000	35.9554	0.95	0.062	4.92834
chr7	142660001	142695000	chr7	142425001	142695000	270000	35000	29.7143	0.95	0.154	4.90897
chr8	57780001	57815000	chr8	57530001	57815000	285000	35000	24.8997	0.95	0.143	4.88407
chr13	51405001	51435000	chr13	51125001	51435000	310000	30000	27.7634	0.96	0.052	4.87034
chr6	85390001	85430000	chr6	85140001	85430000	290000	40000	33.0216	0.96	0.026	4.86277
chr19	32375001	32405000	chr19	32135001	32405000	270000	30000	43.4136	0.96	0.0265	4.85221
chr11	50755001	50790000	chr11	50375001	50790000	415000	35000	28.9277	0.95	0.057	4.82087
chr3	69690001	69725000	chr3	69200001	69725000	525000	35000	17.6566	0.96	0.047	4.82036
chr4	134535001	134580000	chr4	134535001	134795000	260000	45000	42.6047	0.96	0.0355	4.8165
chr7	112910001	112950000	chr7	112910001	113130000	220000	40000	40.2102	0.95	0.049	4.76501
chr5	120430001	120475000	chr5	120140001	120475000	335000	45000	27.8988	0.95	0.062	4.75621
chr11	22945001	22985000	chr11	22635001	22985000	350000	40000	32.1482	0.95	0.014	4.68114
chr2	85235001	85265000	chr2	85005001	85265000	260000	30000	27.4118	0.95	0.0325	4.55523
chr3	135270001	135310000	chr3	135270001	135640000	370000	40000	31.9966	0.96	0.0415	4.55013
chr14	36845001	36875000	chr14	36735001	36875000	140000	30000	58.7143	0.96	0.0585	4.52739
chr11	54240001	54275000	chr11	54050001	54275000	225000	35000	52.9714	0.95	0.03	4.51792
chr19	10945001	10985000	chr19	10650001	10985000	335000	40000	27.3321	0.97	0.179	4.49696
chr7	66035001	66070000	chr7	65690001	66070000	380000	35000	24.8045	0.95	0.152	4.47955
chr1	182125001	182160000	chr1	182125001	182555000	430000	35000	23.3907	0.95	0.0355	4.45823
chr1	87910001	87955000	chr1	87760001	87955000	195000	45000	64.5954	0.95	0.027	4.45311
chr9	27300001	27340000	chr9	27090001	27340000	250000	40000	36.1925	0.95	0.131	4.39293
chr9	83370001	83405000	chr9	83370001	83630000	260000	35000	35.3053	0.95	0.0645	4.36964
chr2	150990001	151020000	chr2	150785001	151020000	235000	30000	47.5816	0.95	0.053	4.36423
chr1	82970001	83000000	chr1	82775001	83000000	225000	30000	41.5296	0.96	0.051	4.35676
chr13	102630001	102670000	chr13	101680001	102670000	990000	40000	7.65799	0.95	0.1035	4.35163
chr15	96650001	96685000	chr15	96505001	96685000	180000	35000	54.7103	0.96	0.038	4.32711
chr16	57230001	57265000	chr16	57230001	57595000	365000	35000	21.2192	0.95	0.063	4.30955
chr11	119180001	119215000	chr11	119005001	119215000	210000	35000	76.7143	0.96	0.044	4.29422
chr17	12355001	12385000	chr17	12210001	12385000	175000	30000	61.2238	0.96	0.048	4.28765
chr11	59295001	59325000	chr11	59295001	59500000	205000	30000	71.0976	0.97	0.012	4.28523
chr2	77330001	77355000	chr2	77175001	77355000	180000	25000	41.8971	0.96	0.0265	4.2565
chr9	47675001	47710000	chr9	47520001	47710000	190000	35000	43.6353	0.95	0.043	4.24109
chr9	43320001	43360000	chr9	43320001	43845000	525000	40000	20.7095	0.95	0.058	4.223
chr10	75555001	75600000	chr10	75555001	75940000	385000	45000	29.3146	0.95	0.054	4.20021
chr8	14355001	14385000	chr8	14355001	14745000	390000	30000	30.0064	0.95	0.03	4.19391
chr13	70630001	70665000	chr13	70630001	70850000	220000	35000	39.6201	0.96	0.0395	4.17251
chr9	118475001	118510000	chr9	118040001	118510000	470000	35000	19.5836	0.95	0.0575	4.16732
chr4	123655001	123690000	chr4	123505001	123690000	185000	35000	46.5753	0.95	0.017	4.16281
chr9	62830001	62865000	chr9	62830001	63135000	305000	35000	31.5129	0.95	0.044	4.16037
chr1	172395001	172430000	chr1	172395001	172640000	245000	35000	41.5394	0.97	0.017	4.15604
chr4	141345001	141385000	chr4	141140001	141385000	245000	40000	47.2117	0.96	0.031	4.12032
chr10	90715001	90750000	chr10	90715001	91075000	360000	35000	24.8611	0.95	0.0595	4.11751
chr4	47110001	47150000	chr4	47110001	47435000	325000	40000	46.4808	0.96	0.021	4.11425
chr13	53105001	53140000	chr13	53105001	53425000	320000	35000	25.7321	0.96	0.083	4.10815
chr11	121785001	121820000	chr11	121615001	121820000	205000	35000	54.1707	0.95	0.06	4.01848
chr6	145845001	145880000	chr6	145845001	146225000	380000	35000	61.7804	0.96	0.009	3.99426
chr6	67415001	67455000	chr6	67165001	67455000	290000	40000	52.8319	0.95	0.054	3.93412
chr9	27400001	27430000	chr9	27400001	28260000	860000	30000	9.34503	0.95	0.083	3.92603
chr2	11320001	11350000	chr2	11320001	11550000	230000	30000	31.7754	0.95	0.0375	3.91305
chr15	95760001	95800000	chr15	95760001	95980000	220000	40000	52.0114	0.96	0.0125	3.89952
chr10	94970001	95015000	chr10	94970001	95480000	510000	45000	19.3464	0.96	0.07	3.8809
chr1	185175001	185205000	chr1	184830001	185205000	375000	30000	27.4689	0.96	0.077	3.85852
chr1	58265001	58310000	chr1	57955001	58310000	355000	45000	33.0986	0.95	0.026	3.85599
chr4	134705001	134730000	chr4	134535001	134730000	195000	25000	52.6256	0.98	0.024	3.84399
chr11	62910001	62940000	chr11	62910001	63170000	260000	30000	45.2308	0.96	0.0145	3.81709
chr17	87935001	87970000	chr17	87675001	87970000	295000	35000	33.6731	0.96	0.051	3.78693
chr1	135945001	135985000	chr1	135945001	136105000	160000	40000	89.3086	0.98	0.008	3.76857
chr13	103625001	103660000	chr13	103105001	103660000	555000	35000	13.4337	0.95	0.158	3.76532
chr5	36380001	36415000	chr5	35980001	36415000	435000	35000	24.098	0.95	0.03	3.76464
chr3	69465001	69500000	chr3	69240001	69500000	260000	35000	39.8956	0.95	0.127	3.74438
chr7	49105001	49140000	chr7	48835001	49140000	305000	35000	29.8384	0.95	0.099	3.73713
chr2	126985001	127020000	chr2	126750001	127020000	270000	35000	34.5582	0.95	0.037	3.73637
chr5	112860001	112895000	chr5	112860001	113085000	225000	35000	44.8635	0.95	0.018	3.70775
chr8	90810001	90840000	chr8	90810001	91030000	220000	30000	40.5985	0.95	0.0105	3.70266
chr19	45210001	45240000	chr19	45210001	45585000	375000	30000	29.9467	0.96	0.062	3.69677
chr5	107275001	107305000	chr5	107065001	107305000	240000	30000	33.9306	0.95	0.058	3.65457
chr1	106055001	106090000	chr1	106055001	106400000	345000	35000	30.6702	0.95	0.046	3.64127
chr2	164385001	164420000	chr2	164070001	164420000	350000	35000	37.3612	0.95	0.0585	3.57413
chr11	59615001	59650000	chr11	59615001	59810000	195000	35000	55.707	0.96	0.01	3.54274
chr11	120765001	120800000	chr11	120615001	120800000	185000	35000	69.3089	0.95	0.027	3.53129
chr16	8395001	8430000	chr16	8395001	8685000	290000	35000	45.835	0.95	0.0175	3.52462
chr7	118295001	118325000	chr7	118295001	118530000	235000	30000	37.3369	0.96	0.035	3.50638
chr1	72560001	72600000	chr1	72285001	72600000	315000	40000	38.8056	0.97	0.053	3.4157
chr1	36050001	36080000	chr1	35815001	36080000	265000	30000	50.0912	0.96	0.044	3.38096
chr8	70480001	70520000	chr8	70270001	70520000	250000	40000	45.6775	0.95	0.021	3.33968
chr17	8925001	8955000	chr17	8600001	8955000	355000	30000	28.3545	0.95	0.08	3.33782
chr9	53240001	53270000	chr9	53240001	53465000	225000	30000	34.5074	0.95	0.047	3.30375
chr5	106990001	107020000	chr5	106990001	107325000	335000	30000	25.403	0.96	0.057	3.30179
chr10	119635001	119670000	chr10	119635001	120160000	525000	35000	18.6503	0.95	0.077	3.25177
chr2	145940001	145980000	chr2	145940001	146430000	490000	40000	20.9681	0.95	0.072	3.21288
chr13	56455001	56495000	chr13	56455001	56810000	355000	40000	26.5475	0.96	0.041	3.20808
chr6	119475001	119510000	chr6	119475001	119860000	385000	35000	48.2059	0.95	0.03	3.19361
chr1	184255001	184285000	chr1	184255001	184790000	535000	30000	22.1195	0.95	0.034	3.17891
chr9	48635001	48675000	chr9	48635001	49000000	365000	40000	25.5445	0.95	0.055	3.17011
chr15	34525001	34555000	chr15	34525001	34975000	450000	30000	22.1722	0.95	0.051	3.16958
chr3	126560001	126605000	chr3	126560001	126935000	375000	45000	26.763	0.95	0.032	3.15961
chr10	111085001	111120000	chr10	110915001	111120000	205000	35000	51.0557	0.95	0.034	3.15258
chr16	22555001	22590000	chr16	22555001	22815000	260000	35000	47.9423	0.96	0.0805	3.14931
chr1	127490001	127520000	chr1	127490001	127755000	265000	30000	40.9487	0.95	0.028	3.13906
chr19	45525001	45560000	chr19	45245001	45560000	315000	35000	41.0522	0.95	0.061	3.12615
chr7	99055001	99095000	chr7	98850001	99095000	245000	40000	34.6939	0.95	0.139	3.11375
chr11	79910001	79935000	chr11	79645001	79935000	290000	25000	36.769	0.95	0.0375	3.10626
chr11	68390001	68415000	chr11	68005001	68415000	410000	25000	27.7268	0.95	0.0315	3.10534
chr11	109230001	109265000	chr11	109230001	109625000	395000	35000	27.8282	0.95	0.033	3.08971
chr10	94395001	94430000	chr10	94395001	94620000	225000	35000	50.7651	0.97	0.02	3.02182
chr11	9110001	9155000	chr11	8970001	9155000	185000	45000	51.2523	0.95	0.032	3.01109
chr10	59270001	59305000	chr10	59095001	59305000	210000	35000	39.2517	0.95	0.04	3.00345
chr9	122410001	122440000	chr9	122410001	122740000	330000	30000	31.8485	0.95	0.0365	2.99569
chr3	152090001	152125000	chr3	152090001	152355000	265000	35000	46.7143	0.95	0.021	2.98037
chr3	28085001	28125000	chr3	27880001	28125000	245000	40000	39.523	0.95	0.118	2.97243
chr3	131340001	131370000	chr3	131340001	131570000	230000	30000	78.1437	0.97	0.0095	2.96902
chr2	172750001	172785000	chr2	172485001	172785000	300000	35000	42.5061	0.95	0.091	2.96864
chr16	96330001	96360000	chr16	96100001	96360000	260000	30000	29.9167	0.95	0.0505	2.95129
chr1	153885001	153915000	chr1	153885001	154185000	300000	30000	37.9972	0.96	0.0215	2.94519
chr2	5075001	5105000	chr2	5075001	5445000	370000	30000	22.3018	0.95	0.1055	2.92199
chr19	10180001	10220000	chr19	10030001	10220000	190000	40000	53.7993	0.95	0.012	2.91786
chr9	106885001	106920000	chr9	106885001	107345000	460000	35000	19.6289	0.95	0.1565	2.91184
chr9	70190001	70220000	chr9	70190001	70405000	215000	30000	48.9302	0.97	0.017	2.91117
chr10	13405001	13445000	chr10	13010001	13445000	435000	40000	14.5704	0.95	0.111	2.85687
chr8	120155001	120195000	chr8	120155001	120380000	225000	40000	49.7083	0.95	0.023	2.84816
chr9	69475001	69515000	chr9	69350001	69515000	165000	40000	60.6326	0.95	0.012	2.78462
chr15	73300001	73330000	chr15	73300001	73565000	265000	30000	34.6698	0.96	0.035	2.77356
chr9	32585001	32600000	chr9	32585001	32785000	200000	15000	41.8417	0.95	0.0385	2.77059
chr18	21280001	21315000	chr18	21115001	21315000	200000	35000	33.7821	0.95	0.0815	2.76831
chr4	123065001	123100000	chr4	122885001	123100000	215000	35000	37.6844	0.95	0.048	2.76719
chr2	36195001	36230000	chr2	35975001	36230000	255000	35000	41.014	0.95	0.06	2.73583
chr6	38895001	38930000	chr6	38635001	38930000	295000	35000	21.4673	0.95	0.083	2.69882
chr18	65290001	65325000	chr18	65290001	65495000	205000	35000	43.3066	0.95	0.028	2.69776
chrX	7995001	8035000	chrX	7860001	8035000	175000	40000	32.9464	0.95	0.145	2.69261
chr19	42775001	42810000	chr19	42775001	43495000	720000	35000	15.022	0.95	0.1615	2.69117
chr17	13465001	13495000	chr17	13465001	13835000	370000	30000	23.2513	0.95	0.048	2.65434
chr16	21175001	21215000	chr16	20710001	21215000	505000	40000	26.5817	0.96	0.181	2.62617
chr1	192175001	192210000	chr1	192175001	192725000	550000	35000	21.4208	0.95	0.0415	2.62274
chr3	121870001	121905000	chr3	121870001	122185000	315000	35000	30.3447	0.96	0.156	2.61407
chr4	58260001	58295000	chr4	58260001	58595000	335000	35000	36.9318	0.95	0.019	2.61052
chr1	82770001	82810000	chr1	82770001	83080000	310000	40000	40.3871	0.96	0.0195	2.5945
chr6	81970001	81995000	chr6	81970001	82130000	160000	25000	47.8813	0.97	0.0305	2.59291
chr12	104425001	104460000	chr12	104425001	104710000	285000	35000	28.619	0.95	0.131	2.59006
chr2	118095001	118125000	chr2	117705001	118125000	420000	30000	23.5893	0.96	0.097	2.57871
chr10	110780001	110820000	chr10	110780001	111015000	235000	40000	45.8697	0.95	0.028	2.56102
chr8	83880001	83915000	chr8	83645001	83915000	270000	35000	39.3624	0.95	0.026	2.55116
chr3	152460001	152490000	chr3	152460001	152760000	300000	30000	43.0528	0.95	0.0285	2.54139
chr9	45400001	45435000	chr9	45400001	45835000	435000	35000	21.9918	0.95	0.096	2.54062
chr7	120810001	120845000	chr7	120625001	120845000	220000	35000	46.5325	0.95	0.058	2.53852
chr19	56420001	56455000	chr19	56420001	56830000	410000	35000	29.8868	0.95	0.0255	2.44852
chr17	37190001	37225000	chr17	36860001	37225000	365000	35000	24.092	0.95	0.034	2.43483
chr18	44645001	44680000	chr18	44425001	44680000	255000	35000	34.0196	0.96	0.074	2.42955
chr4	133655001	133685000	chr4	133655001	133890000	235000	30000	39.1206	0.95	0.036	2.42178
chr7	84245001	84285000	chr7	84070001	84285000	215000	40000	44.5523	0.95	0.043	2.37968
chr11	31930001	31965000	chr11	31660001	31965000	305000	35000	29.5059	0.95	0.11	2.36377
chr4	59360001	59405000	chr4	59360001	59600000	240000	45000	55.8704	0.97	0.0335	2.36004
chr10	85380001	85410000	chr10	85380001	85655000	275000	30000	44.2727	0.97	0.062	2.35512
chr11	113160001	113200000	chr11	113160001	113430000	270000	40000	44.2824	0.96	0.0145	2.35391
chr6	84050001	84080000	chr6	83865001	84080000	215000	30000	43.7713	0.95	0.096	2.35119
chr17	70845001	70860000	chr17	70710001	70860000	150000	15000	84.5556	0.95	0.118	2.2946
chr1	158940001	158975000	chr1	158655001	158975000	320000	35000	30.0113	0.96	0.101	2.26426
chr17	48085001	48120000	chr17	47855001	48120000	265000	35000	39.1698	0.95	0.075	2.25897
chr1	43285001	43320000	chr1	43285001	43665000	380000	35000	28.3308	0.95	0.0305	2.23493
chr16	92265001	92295000	chr16	92105001	92295000	190000	30000	47.4123	0.96	0.044	2.22945
chr6	142500001	142535000	chr6	142335001	142535000	200000	35000	70.3964	0.95	0.042	2.20851
chr2	129860001	129890000	chr2	129670001	129890000	220000	30000	45.0985	0.95	0.0385	2.20621
chr3	81030001	81065000	chr3	81030001	81235000	205000	35000	46.9617	0.95	0.056	2.19071
chr7	100645001	100680000	chr7	100505001	100680000	175000	35000	52.1469	0.95	0.047	2.15828
chr3	58770001	58805000	chr3	58635001	58805000	170000	35000	49.479	0.96	0.0475	2.15796
chr11	50425001	50460000	chr11	50425001	50775000	350000	35000	29.8551	0.95	0.0235	2.13568
chr6	127135001	127165000	chr6	127135001	127370000	235000	30000	52.2128	0.95	0.035	2.13565
chr3	101480001	101515000	chr3	101480001	101760000	280000	35000	43.7474	0.95	0.0385	2.11414
chr4	102485001	102520000	chr4	102485001	102665000	180000	35000	49.9881	0.95	0.0095	2.11112
chr15	73970001	74005000	chr15	73830001	74005000	175000	35000	84.6345	0.97	0.071	2.10251
chr8	10040001	10070000	chr8	10040001	10410000	370000	30000	26.2613	0.95	0.047	2.08963
chr2	10265001	10305000	chr2	10085001	10305000	220000	40000	36.8892	0.96	0.138	2.07721
chr5	122605001	122645000	chr5	122405001	122645000	240000	40000	39.3958	0.95	0.0475	2.06988
chr11	51520001	51555000	chr11	51235001	51555000	320000	35000	37.7991	0.95	0.067	2.05838
chr9	100445001	100485000	chr9	100445001	101040000	595000	40000	14.5851	0.95	0.142	2.04955
chr19	38750001	38790000	chr19	38555001	38790000	235000	40000	39.5904	0.95	0.058	2.04801
chr4	57660001	57690000	chr4	57660001	57925000	265000	30000	50.5597	0.97	0.026	2.03987
chr18	67755001	67785000	chr18	67630001	67785000	155000	30000	54.6989	0.96	0.042	2.02608
chr3	104665001	104695000	chr3	104505001	104695000	190000	30000	60.8333	0.97	0.103	2.0234
chr10	21175001	21205000	chr10	20970001	21205000	235000	30000	26.3511	0.95	0.077	2.01239
chr4	65480001	65515000	chr4	65055001	65515000	460000	35000	21.0559	0.95	0.1085	1.96177
chr17	83265001	83305000	chr17	83265001	83645000	380000	40000	28.8914	0.95	0.062	1.95275
chr1	106695001	106725000	chr1	106410001	106725000	315000	30000	38.6111	0.96	0.011	1.92388
chr13	107085001	107120000	chr13	106930001	107120000	190000	35000	33.4361	0.95	0.0735	1.90588
chr4	155470001	155500000	chr4	155470001	155630000	160000	30000	43.6458	0.96	0.0645	1.89335
chr11	116875001	116905000	chr11	116875001	117060000	185000	30000	60.1712	0.97	0.018	1.87529
chr7	128190001	128215000	chr7	127990001	128215000	225000	25000	34.2044	0.95	0.045	1.86676
chr9	40215001	40245000	chr9	40215001	40425000	210000	30000	35.8902	0.95	0.038	1.85968
chr1	189205001	189240000	chr1	189010001	189240000	230000	35000	45.2205	0.96	0.1445	1.8509
chr1	85575001	85605000	chr1	85575001	85800000	225000	30000	40.9259	0.95	0.1	1.84603
chr11	72555001	72595000	chr11	72555001	72785000	230000	40000	45.4946	0.95	0.013	1.8342
chr17	67335001	67370000	chr17	67115001	67370000	255000	35000	44.1064	0.95	0.103	1.80261
chrX	73780001	73815000	chrX	73780001	73960000	180000	35000	35.8333	0.96	0.066	1.79183
chr2	131535001	131570000	chr2	131535001	131815000	280000	35000	49.2338	0.95	0.016	1.78619
chr9	31075001	31105000	chr9	30425001	31105000	680000	30000	14.8566	0.95	0.1235	1.78539
chr1	151330001	151375000	chr1	151030001	151375000	345000	45000	30.7015	0.97	0.111	1.78027
chr2	94025001	94065000	chr2	94025001	94295000	270000	40000	29.7176	0.96	0.072	1.77932
chr9	14325001	14360000	chr9	13835001	14360000	525000	35000	16.706	0.96	0.145	1.77698
chr10	85665001	85700000	chr10	85665001	85975000	310000	35000	26.9649	0.95	0.088	1.73287
chr8	11245001	11280000	chr8	11245001	11425000	180000	35000	74.746	0.97	0.0655	1.7041
chr2	147795001	147835000	chr2	147795001	148120000	325000	40000	27.3652	0.95	0.091	1.69011
chr6	83495001	83530000	chr6	83345001	83530000	185000	35000	47.3436	0.97	0.077	1.66124
chr11	69250001	69285000	chr11	69250001	69445000	195000	35000	60.707	0.96	0.019	1.63623
chr1	125555001	125590000	chr1	125365001	125590000	225000	35000	42.927	0.95	0.033	1.5995
chr10	111970001	112010000	chr10	111970001	112110000	140000	40000	61.0938	0.95	0.085	1.59755
chr3	127930001	127965000	chr3	127750001	127965000	215000	35000	46.2957	0.96	0.043	1.59559
chr1	121390001	121435000	chr1	121145001	121435000	290000	45000	46.6316	0.96	0.02	1.57031
chr4	118065001	118095000	chr4	117815001	118095000	280000	30000	32.0744	0.95	0.057	1.54799
chr16	58270001	58305000	chr16	57600001	58305000	705000	35000	9.0383	0.95	0.183	1.52004
chr17	46000001	46045000	chr17	45810001	46045000	235000	45000	64.8156	0.96	0.051	1.51269
chr13	53675001	53705000	chr13	53425001	53705000	280000	30000	28.506	0.95	0.0915	1.50492
chr3	37185001	37220000	chr3	37015001	37220000	205000	35000	45.0732	0.95	0.096	1.49183
chr13	43295001	43330000	chr13	43170001	43330000	160000	35000	61.3884	0.95	0.0615	1.48646
chr7	62365001	62400000	chr7	62160001	62400000	240000	35000	21.8869	0.95	0.139	1.45864
chr11	20390001	20420000	chr11	20235001	20420000	185000	30000	35.1622	0.95	0.044	1.44787
chr13	42575001	42605000	chr13	42155001	42605000	450000	30000	15.8352	0.95	0.1185	1.42507
chr1	59305001	59340000	chr1	59305001	59630000	325000	35000	29.9714	0.95	0.104	1.42313
chr2	170495001	170525000	chr2	170335001	170525000	190000	30000	66.614	0.95	0.0275	1.41272
chr1	157265001	157300000	chr1	157075001	157300000	225000	35000	30.5206	0.95	0.094	1.40448
chr4	88025001	88055000	chr4	88025001	88355000	330000	30000	36.0682	0.95	0.052	1.40441
chr11	4395001	4435000	chr11	4235001	4435000	200000	40000	44.275	0.96	0.018	1.39551
chr18	36310001	36350000	chr18	36105001	36350000	245000	40000	49.4745	0.95	0.097	1.3872
chr1	78715001	78745000	chr1	78715001	79690000	975000	30000	10.9601	0.96	0.079	1.38131
chr3	96055001	96095000	chr3	96055001	96230000	175000	40000	59.1	0.95	0.01	1.3799
chr18	61535001	61565000	chr18	61535001	61760000	225000	30000	36.2778	0.97	0.02	1.35363
chr6	34745001	34780000	chr6	34495001	34780000	285000	35000	28.9774	0.95	0.155	1.33949
chr8	40575001	40610000	chr8	40575001	40970000	395000	35000	25.4177	0.95	0.098	1.3297
chr1	80495001	80530000	chr1	80160001	80530000	370000	35000	22.1139	0.95	0.102	1.32031
chr3	96270001	96305000	chr3	96270001	96545000	275000	35000	37.7927	0.95	0.009	1.3099
chr1	161380001	161420000	chr1	161380001	161745000	365000	40000	25.8373	0.95	0.062	1.30373
chr17	4760001	4795000	chr17	4760001	5040000	280000	35000	35.5485	0.95	0.092	1.30201
chr9	118580001	118620000	chr9	118580001	118910000	330000	40000	28.2992	0.95	0.157	1.29903
chr3	8585001	8615000	chr3	8585001	8990000	405000	30000	20.1975	0.96	0.15	1.29868
chr13	48445001	48485000	chr13	47290001	48485000	1195000	40000	6.39496	0.95	0.176	1.28844
chr4	108325001	108360000	chr4	108325001	108590000	265000	35000	33.5876	0.95	0.042	1.27047
chr11	46200001	46230000	chr11	46015001	46230000	215000	30000	54.5659	0.95	0.044	1.24863
chr4	123880001	123915000	chr4	123735001	123915000	180000	35000	36.2222	0.96	0.0605	1.24845
chr4	99170001	99205000	chr4	98910001	99205000	295000	35000	27.1816	0.95	0.034	1.24168
chr1	170630001	170670000	chr1	170630001	170855000	225000	40000	55.1056	0.96	0.025	1.23129
chr3	58110001	58140000	chr3	57835001	58140000	305000	30000	30.4098	0.95	0.072	1.22967
chr10	69650001	69680000	chr10	69650001	69860000	210000	30000	35.7897	0.97	0.0505	1.224
chr18	62960001	62990000	chr18	62540001	62990000	450000	30000	18.9007	0.95	0.149	1.22206
chr13	41225001	41255000	chr13	41070001	41255000	185000	30000	41.5135	0.96	0.076	1.21509
chr7	101045001	101085000	chr7	101045001	101410000	365000	40000	25.8356	0.95	0.031	1.11295
chr17	7810001	7845000	chr17	7430001	7845000	415000	35000	29.417	0.96	0.071	1.09797
chr8	47000001	47035000	chr8	47000001	47385000	385000	35000	24.6345	0.95	0.114	1.0832
chr3	121160001	121195000	chr3	121160001	121540000	380000	35000	25.968	0.95	0.0465	1.04937
chr1	160395001	160420000	chr1	160395001	160635000	240000	25000	33.225	0.95	0.1545	1.03547
chr14	118760001	118790000	chr14	118600001	118790000	190000	30000	25.8509	0.96	0.0415	1.03029
chr16	23545001	23575000	chr16	23545001	23965000	420000	30000	28.0522	0.95	0.05	0.990609
chr3	53025001	53065000	chr3	53025001	53325000	300000	40000	36.072	0.96	0.039	0.978665
chr5	129165001	129200000	chr5	129165001	129610000	445000	35000	28.565	0.95	0.049	0.957237
chr10	75425001	75455000	chr10	75180001	75455000	275000	30000	32.8697	0.96	0.05	0.953273
chr9	55090001	55120000	chr9	54925001	55120000	195000	30000	42.4444	0.95	0.08	0.937374
chr19	46725001	46760000	chr19	46575001	46760000	185000	35000	52.861	0.95	0.089	0.937144
chr2	166420001	166455000	chr2	166265001	166455000	190000	35000	72.4474	0.95	0.063	0.906227
chr8	80660001	80700000	chr8	80495001	80700000	205000	40000	35.753	0.95	0.162	0.895413
chr4	46190001	46235000	chr4	46190001	46385000	195000	45000	74.2849	0.97	0.029	0.894423
chr3	14860001	14895000	chr3	14860001	15245000	385000	35000	20.0207	0.95	0.126	0.875748
chr1	33955001	33990000	chr1	33725001	33990000	265000	35000	40.9326	0.95	0.06	0.871528
chr11	90150001	90185000	chr11	89975001	90185000	210000	35000	41.8095	0.96	0.084	0.841218
chr16	17805001	17850000	chr16	17635001	17850000	215000	45000	71.8191	0.95	0.025	0.836979
chr3	146315001	146360000	chr3	146315001	146955000	640000	45000	18.1797	0.95	0.0415	0.82606
chr11	89700001	89730000	chr11	89530001	89730000	200000	30000	51.2479	0.95	0.0425	0.814915
chr7	84585001	84615000	chr7	84585001	84805000	220000	30000	42.4535	0.95	0.0515	0.814685
chr1	152490001	152520000	chr1	152325001	152520000	195000	30000	53.1709	0.96	0.06	0.782522
chr11	99115001	99160000	chr11	98945001	99160000	215000	45000	62.2972	0.95	0.013	0.7535
chr19	46865001	46880000	chr19	46740001	46880000	140000	15000	91.4286	0.95	0.0715	0.738865
chr10	45350001	45390000	chr10	45050001	45390000	340000	40000	17.5257	0.95	0.151	0.726719
chr13	19685001	19720000	chr13	19685001	20300000	615000	35000	9.57494	0.95	0.156	0.722544
chr9	98795001	98830000	chr9	98605001	98830000	225000	35000	38.7746	0.96	0.064	0.690289
chr1	60075001	60110000	chr1	59870001	60110000	240000	35000	33.622	0.95	0.1355	0.685782
chr6	91770001	91805000	chr6	91770001	92080000	310000	35000	36.4124	0.96	0.0385	0.667138
chr6	90805001	90840000	chr6	90805001	91145000	340000	35000	19.2647	0.95	0.106	0.634836
chr12	40245001	40280000	chr12	40245001	40700000	455000	35000	16.9372	0.95	0.104	0.618361
chr4	58720001	58755000	chr4	58540001	58755000	215000	35000	44.4983	0.96	0.052	0.605848
chr8	26150001	26185000	chr8	25955001	26185000	230000	35000	36.3261	0.95	0.064	0.587302
chr6	56470001	56505000	chr6	56470001	56700000	230000	35000	25.7484	0.95	0.109	0.586646
chr17	43210001	43250000	chr17	42980001	43250000	270000	40000	32.3079	0.95	0.136	0.579073
chr3	84680001	84715000	chr3	84680001	84915000	235000	35000	46.769	0.96	0.02	0.549951
chrX	96010001	96040000	chrX	96010001	96175000	165000	30000	27.8939	0.95	0.086	0.546101
chr19	28145001	28190000	chr19	28145001	28770000	625000	45000	13.4546	0.95	0.131	0.535365
chr4	5780001	5810000	chr4	5635001	5810000	175000	30000	68.4048	0.95	0.051	0.50685
chr16	20615001	20660000	chr16	20495001	20660000	165000	45000	82.5758	0.97	0.01	0.479402
chr9	106660001	106700000	chr9	106660001	106895000	235000	40000	46.6755	0.95	0.075	0.47069
chr12	9035001	9075000	chr12	9035001	9295000	260000	40000	35.6154	0.95	0.0495	0.466866
chr7	113575001	113615000	chr7	113365001	113615000	250000	40000	32.8984	0.95	0.0965	0.459612
chr1	87465001	87495000	chr1	87465001	87785000	320000	30000	43.4036	0.97	0.012	0.453368
chr7	28275001	28320000	chr7	28050001	28320000	270000	45000	34.572	0.95	0.0405	0.435055
chr11	60080001	60120000	chr11	60080001	60310000	230000	40000	60.8424	0.95	0.015	0.428958
chr7	79125001	79160000	chr7	79125001	79370000	245000	35000	40.8251	0.95	0.019	0.414638
chr10	10540001	10575000	chr10	10390001	10575000	185000	35000	20.6911	0.95	0.186	0.369787
chr13	20290001	20330000	chr13	20290001	20490000	200000	40000	34.4312	0.95	0.157	0.360045
chr3	67555001	67590000	chr3	67425001	67590000	165000	35000	57.6797	0.95	0.03	0.354924
chr5	30795001	30825000	chr5	30795001	30945000	150000	30000	64.8944	0.97	0.02	0.343535
chr13	108305001	108345000	chr13	108145001	108345000	200000	40000	34.6281	0.96	0.161	0.340728
chr11	8940001	8975000	chr11	8525001	8975000	450000	35000	22.6873	0.95	0.152	0.339924
chr16	78190001	78220000	chr16	78190001	78370000	180000	30000	31.537	0.97	0.0515	0.319116
chr9	86730001	86760000	chr9	86565001	86760000	195000	30000	38.9274	0.95	0.069	0.280499
chr2	72025001	72060000	chr2	72025001	72225000	200000	35000	40.4929	0.95	0.0435	0.26683
chr10	58785001	58815000	chr10	58615001	58815000	200000	30000	36.3833	0.95	0.108	0.265906
chr16	91065001	91100000	chr16	91065001	91355000	290000	35000	30.3258	0.97	0.075	0.265296
chr16	37005001	37025000	chr16	36875001	37025000	150000	20000	41.0333	0.95	0.0645	0.230664
chr14	20255001	20275000	chr14	20090001	20275000	185000	20000	51.2432	0.96	0.131	0.229803
chr3	142480001	142510000	chr3	142480001	142720000	240000	30000	32.2986	0.95	0.0475	0.228145
chr19	29800001	29835000	chr19	29640001	29835000	195000	35000	45.674	0.95	0.062	0.165002
chr11	115050001	115090000	chr11	114790001	115090000	300000	40000	43.1545	0.95	0.047	0.134004
chr10	66895001	66935000	chr10	66895001	67315000	420000	40000	23.0893	0.95	0.035	0.127033
chr13	74625001	74660000	chr13	74625001	74865000	240000	35000	25.7202	0.95	0.1185	0.125192
chr9	14510001	14545000	chr9	14510001	14705000	195000	35000	47.9707	0.97	0.039	0.099002
chr6	129505001	129540000	chr6	129380001	129540000	160000	35000	63.3036	0.95	0.035	0.0939724
chr3	51635001	51680000	chr3	51475001	51680000	205000	45000	63.9512	0.95	0.035	0.0488142
chr11	98685001	98720000	chr11	98685001	98920000	235000	35000	61.1185	0.95	0.009	0.0459278
chr3	127740001	127770000	chr3	127550001	127770000	220000	30000	44.9167	0.95	0.143	0.0392204
chr11	55365001	55400000	chr11	55150001	55400000	250000	35000	54.3286	0.96	0.0095	0.0364106
chr2	13285001	13310000	chr2	13285001	13600000	315000	25000	21.2635	0.95	0.05	0.0167003
chr2	117535001	117560000	chr2	117535001	118250000	715000	25000	11.3399	0.95	0.042	0.0166388
chr2	113855001	113890000	chr2	113855001	114150000	295000	35000	22.2446	0.96	0.143	0.00953291
chr3	19890001	19920000	chr3	19890001	20110000	220000	30000	35.2235	0.95	0.0575	-0.00543084
chr1	118760001	118790000	chr1	118760001	119480000	720000	30000	20.0729	0.95	0.119	-0.010692
chr2	84445001	84490000	chr2	84445001	84670000	225000	45000	32.4444	0.97	0.111	-0.0255035
chr17	44705001	44750000	chr17	44445001	44750000	305000	45000	37.8288	0.95	0.111	-0.0358989
chr19	21025001	21055000	chr19	21025001	21310000	285000	30000	25.6813	0.95	0.074	-0.0383561
[truncated: 377 more rows]

## Sheet: siNIPBL dex
chr	pos1	pos2	chr2	pos3	pos4	length	width	Mean	maxpixel	pvalue	Stripiness
[truncated: 556 more rows]

[truncated: 1 more sheets: GR_bound_stripes]
